# Supplementary material for: Epistatic regulation of growth in Atlantic salmon revealed: a QTL study performed on the domesticated-wild interface
Source: BMC Genet. 2020 Feb 7;21:13. doi: 10.1186/s12863-020-0816-y (PMC7006396; doi:10.1186/s12863-020-0816-y)
Supplement: Supplementary file 1 — Additional file 1: Table S1-S4. Four datasets analyzed in this work. Supplementary tables are formatted as semi-column separated text files. For each dataset, the table contains the individual ID in column1, the parental IDs in column 2 and 3, the family ID in column 4, the type of cross in column 5, length and weight in column 6 and 7. The following columns contain the SNP genotype for each individual. [file 12863_2020_816_MOESM1_ESM.zip]

Archive with 4 entries (4 files):
- Table S1.txt
- Table S2.txt
- Table S3.txt
- Table S4.txt
