# Supplementary material for: Epistatic regulation of growth in Atlantic salmon revealed: a QTL study performed on the domesticated-wild interface
Source: BMC Genet. 2020 Feb 7;21:13. doi: 10.1186/s12863-020-0816-y (PMC7006396; doi:10.1186/s12863-020-0816-y)
Supplement: Supplementary file 1 — Additional file 1: Table S1-S4. Four datasets analyzed in this work. Supplementary tables are formatted as semi-column separated text files. For each dataset, the table contains the individual ID in column1, the parental IDs in column 2 and 3, the family ID in column 4, the type of cross in column 5, length and weight in column 6 and 7. The following columns contain the SNP genotype for each individual. [file 12863_2020_816_MOESM1_ESM.zip › Table S1.txt]

ID;father;mother;family;type;weight;length;sex;BASS117_B7_F06_677;ESTNV_20218_62;ESTNV_21396_116;ESTNV_25066_386;ESTNV_25207_614;ESTNV_31779_190;ESTNV_33205_897;ESTNV_35065_572;ESTNV_36651_1364;ESTV_18140_753;ESTV_20442_1276;GCR_cBin10506_Ctg1_377;GCR_cBin10764_Ctg1_187;GCR_cBin15290_Ctg1_216;GCR_cBin1608_Ctg1_208;GCR_cBin207_Ctg1_149;GCR_cBin20876_Ctg1_29;GCR_cBin25731_Ctg1_87;GCR_cBin30435_Ctg1_161;GCR_cBin39106_Ctg1_120;GCR_cBin40838_Ctg1_52;GCR_cBin49296_Ctg1_187;GCR_cBin49589_Ctg1_81;GCR_cBin501_Ctg1_254;GCR_cBin7278_Ctg1_140;GCR_hBin1984_Ctg1_131;BASS14_B7_H10_429;ESTNV_22696_678;ESTNV_23861_220;ESTNV_29410_233;ESTNV_30996_234;ESTNV_33016_564;ESTNV_33128_565;ESTNV_36072_124;ESTV_14782_767;ESTV_16103_649;ESTV_16688_280;ESTV_16913_418;GCR_cBin13730_Ctg1_588;GCR_cBin14803_Ctg1_153;GCR_cBin18802_Ctg1_133;GCR_cBin19498_Ctg1_386;GCR_cBin2349_Ctg1_433;GCR_cBin2393_Ctg1_311;GCR_cBin25356_Ctg1_418;GCR_cBin27805_Ctg1_63;GCR_cBin34406_Ctg1_88;GCR_cBin36544_Ctg1_139;GCR_cBin39236_Ctg1_56;GCR_cBin466_Ctg1_234;GCR_cBin5664_Ctg1_209;GCR_cBin6507_Ctg1_263;GCR_cBin760_Ctg1_479;GCR_cBin774_Ctg1_544;GCR_cBin8161_Ctg1_218;GCR_cBin9358_Ctg1_120;GCR_hBin27289_Ctg1_90;ESTNV_21223_122;ESTNV_22734_289;ESTNV_29299_371;ESTNV_32516_218;ESTNV_33917_998;ESTNV_34451_135;ESTNV_34935_1675;GCR_cBin10758_Ctg1_395;GCR_cBin10801_Ctg1_300;GCR_cBin11286_Ctg1_158;GCR_cBin11714_Ctg1_79;GCR_cBin1188_Ctg1_179;GCR_cBin17416_Ctg1_223;GCR_cBin23187_Ctg1_181;GCR_cBin24202_Ctg1_90;GCR_cBin25832_Ctg1_468;GCR_cBin32185_Ctg1_72;GCR_cBin33206_Ctg1_109;GCR_cBin41047_Ctg1_75;GCR_cBin43612_Ctg1_147;GCR_cBin4585_Ctg1_148;GCR_cBin48621_Ctg1_146;GCR_cBin4944_Ctg1_147;GCR_cBin50954_Ctg1_86;GCR_cBin51554_Ctg1_52;GCR_cBin5440_Ctg1_39;GCR_cBin6469_Ctg1_121;GCR_hBin16337_Ctg1_198;ESTNV_16657_595;ESTNV_23285_157;ESTNV_28366_1826;ESTNV_30562_773;ESTNV_33266_651;ESTNV_34453_617;ESTNV_34663_147;ESTNV_35432_2607;ESTNV_36751_1595;ESTNV_36856_820;ESTNV_37138_2049;ESTV_16609_285;ESTV_16691_375;ESTV_17632_161;GCR_cBin12293_Ctg1_225;GCR_cBin13678_Ctg1_110;GCR_cBin14116_Ctg1_119;GCR_cBin28606_Ctg1_136;GCR_cBin33614_Ctg1_90;GCR_cBin34474_Ctg1_164;GCR_cBin37713_Ctg1_64;GCR_cBin38161_Ctg1_138;GCR_cBin44616_Ctg1_312;GCR_cBin6366_Ctg1_223
1;0;0;0;0;0;0;0;CC;CC;**;**;TT;**;**;TT;**;CG;CT;**;AA;**;**;TT;CG;AC;**;CC;CC;**;CT;**;**;AC;**;GT;CT;**;GG;AG;**;AG;**;**;AG;**;**;**;AT;AG;**;**;AA;GG;CC;**;**;**;CT;AG;**;AG;**;AG;**;TT;AC;**;GG;CC;AA;**;TT;TT;CG;**;**;TT;GT;CT;**;**;**;CG;**;**;CT;**;**;CT;TT;CC;AA;**;**;CG;CC;GT;**;TT;**;CT;AC;AA;GG;**;**;GG;**;**;**;AG;**;**;**;CC;AA
2;0;0;0;0;0;0;0;**;**;**;TT;CT;**;**;**;**;CG;**;**;**;**;**;**;**;AC;**;**;**;AG;**;**;**;**;TT;GG;CT;**;CG;GG;AA;AG;GG;**;**;GT;**;CC;AT;AG;GG;TT;AC;GT;CT;GG;**;GT;CC;AG;**;AG;AG;AG;AA;CT;AC;**;CC;CT;AA;AC;CT;AT;**;**;**;GT;GG;CT;GT;GG;**;CC;**;**;CT;**;**;CC;AT;CC;AG;GG;**;**;CC;GT;**;CT;**;CT;**;**;**;**;**;TT;AT;CG;**;AG;CG;AC;**;CC;AT
3;0;0;0;0;0;0;0;CC;CC;**;**;CT;**;AG;**;**;**;**;AT;AT;**;**;**;CG;CC;**;**;**;AA;CT;**;AA;AC;**;GG;CT;**;CG;AG;**;AG;**;**;**;**;**;**;AT;GG;**;**;AC;TT;CC;**;**;GT;CT;GG;**;**;**;**;AA;CT;**;**;CG;CT;AG;**;**;**;CG;**;**;**;**;**;GT;**;**;CG;**;**;CC;**;**;**;AT;CC;**;**;**;**;CT;GT;**;CT;**;**;AC;**;**;**;**;**;**;CG;**;AG;**;**;**;CC;AT
4;0;0;0;0;0;0;0;**;CT;CT;TT;CT;**;AG;CT;**;**;CT;**;TT;CC;**;TT;GG;AC;AG;**;CC;AG;**;**;**;AC;**;GT;**;**;CC;AA;AA;GG;AG;**;**;TT;**;CC;AA;**;**;CT;AC;GT;CC;CG;**;**;**;**;**;AG;AG;**;AA;CT;**;**;CC;CT;**;**;CT;AT;GG;**;CC;TT;GT;CT;**;GG;**;**;**;**;**;**;AG;CT;TT;**;AG;AG;**;**;CC;GT;**;**;**;CT;**;**;**;**;**;**;**;**;**;**;**;AA;**;**;AT
5;0;0;0;0;0;0;0;CC;CT;**;GT;CC;**;**;CT;**;**;CT;AA;AA;**;**;TT;**;CC;AG;CC;**;AG;**;**;AA;AC;CC;GT;CT;**;GG;GG;AA;AG;AG;**;AG;TT;**;AC;AA;GG;**;CC;CC;GT;CT;**;**;**;CT;AG;**;AA;AG;AA;AA;CT;AA;**;CG;CT;AA;AC;TT;TT;CG;**;**;**;GT;**;**;AG;**;CC;**;**;TT;**;AG;CT;**;CC;AG;GG;**;GG;CT;**;**;**;**;TT;**;AA;**;AC;**;**;**;CG;**;AG;**;**;**;CC;AA
6;0;0;0;0;0;0;0;CT;CT;CT;**;CC;**;**;**;**;**;CT;**;AT;CT;**;AT;CG;CC;**;CT;**;AG;TT;**;AG;CC;CT;GG;**;**;CC;AA;AG;GG;AG;**;AG;GT;**;CC;TT;AG;**;CT;CC;GT;CC;CG;**;GG;CT;AG;**;GG;AG;**;AA;CT;**;**;CG;CT;AA;AA;CT;**;GG;**;AC;TT;GG;CC;TT;**;**;CG;**;**;TT;**;GG;CT;**;CC;AA;AG;**;GG;**;GT;**;**;**;CT;AC;**;**;AC;**;**;**;**;**;AA;**;**;**;CC;AT
7;0;0;0;0;0;0;0;**;CC;CT;**;CT;**;GG;CT;**;GG;**;**;AA;CC;**;TT;CG;AC;AA;CT;AC;**;TT;**;**;AC;CT;**;CT;**;**;AA;AA;GG;**;**;AA;TT;**;**;AT;AG;CG;CT;CC;GT;CT;GG;**;**;CT;GG;**;AG;AG;**;AA;CT;**;**;**;**;AA;AA;**;TT;CG;**;**;**;GG;CT;**;**;**;GG;**;**;CT;**;**;**;**;**;**;AG;**;CG;CT;GT;**;**;**;CT;AC;AT;GG;**;**;**;**;CG;**;**;CG;AC;**;CC;**
8;0;0;0;0;0;0;0;**;CT;**;**;CC;**;**;**;**;**;CT;**;TT;CT;**;**;**;**;AG;**;**;**;**;**;GG;AC;CC;**;TT;**;CC;AG;AG;AA;AA;**;**;TT;**;**;TT;GG;CG;CT;CC;TT;**;GG;**;GG;**;**;AT;AG;**;AG;**;TT;AA;**;CG;CT;AA;CC;TT;AT;**;**;AC;**;GG;CT;**;**;**;GG;**;**;CC;**;AG;**;**;**;AG;**;**;**;**;GT;**;TT;**;CC;AC;AT;AA;**;**;**;**;**;**;AG;CC;**;**;CC;**
9;0;0;0;0;0;0;0;CC;CT;TT;GG;**;**;GG;CT;**;CG;**;AT;**;**;**;TT;CG;AC;**;CT;AC;GG;TT;**;AA;AC;CC;GT;CT;**;CC;GG;**;AG;**;**;GG;**;**;AC;AT;**;**;CT;**;GT;CT;**;**;GT;**;AG;**;**;AG;AG;AA;**;AC;**;CC;CT;AA;**;TT;**;GG;**;CC;GT;TT;**;**;**;**;**;**;**;**;**;GG;CT;**;CC;AG;GG;**;CG;**;**;**;CT;**;**;**;AT;**;**;**;**;**;CG;CG;AG;CG;AC;**;**;**
10;0;0;0;0;0;0;0;CT;**;**;GT;CT;**;AG;CT;**;**;TT;**;AT;**;**;AT;CC;AC;**;CC;AC;GG;TT;**;GG;CC;**;**;CT;**;CG;AG;**;**;**;**;AA;GT;**;**;AA;GG;CC;CT;**;GG;CC;**;**;**;**;AA;**;**;AA;**;AA;**;AA;**;CG;**;AA;AC;TT;**;**;**;**;**;GT;TT;**;AG;**;**;**;**;CC;**;AG;**;TT;AC;AG;AG;**;CG;CC;GT;**;CT;**;CT;**;**;AA;CC;**;**;**;CG;**;AG;CG;AC;**;CC;AA
11;0;0;0;0;0;0;0;CT;CT;CT;GG;CT;**;**;CC;**;CG;TT;**;TT;**;**;AT;GG;AC;**;CT;AC;AG;TT;**;**;CC;CT;TT;TT;**;CC;AG;**;AG;GG;**;GG;GT;**;AC;AT;GG;**;CC;CC;GT;TT;GG;**;**;CC;AA;AT;AA;AA;AG;AA;CT;AC;**;CG;CT;AA;AC;CT;AT;GG;**;AC;GT;GG;CC;GG;**;**;CC;**;**;CT;**;**;CC;TT;AC;AG;AG;**;CG;CT;GT;**;CT;**;CT;AC;TT;AG;AC;**;GG;**;CG;CG;GG;CG;AA;**;CC;AA
12;0;0;0;0;0;0;0;CC;**;**;GT;CC;**;**;CT;**;CG;TT;**;**;**;**;**;GG;AA;**;**;**;AG;TT;**;**;CC;CT;TT;CT;**;GG;AG;AG;GG;AG;**;GG;TT;**;AC;AA;AG;CG;CT;CC;GT;CC;CG;**;GT;CT;AG;**;AG;GG;AA;AA;CT;AA;**;CG;CT;AG;AC;CT;AA;GG;**;AC;TT;GG;CT;GT;AG;**;CC;**;**;CT;**;AG;CT;AT;CC;AA;GG;**;**;CT;GG;**;CT;**;CC;**;AA;**;**;**;TT;TT;GG;CG;AG;GG;AA;**;CC;AT
13;0;0;0;0;0;0;0;CC;CC;**;GG;CC;**;GG;**;**;CG;TT;TT;AT;CT;**;AT;CG;CC;**;**;AC;AA;TT;**;AA;AA;CC;GT;CT;**;CG;AA;**;GG;AA;**;AG;**;**;**;TT;AG;CG;**;CC;GT;CT;GG;**;GT;CC;AG;**;AA;**;GG;AA;CT;AC;**;CC;CT;AG;**;TT;**;CG;**;**;**;GT;**;TT;**;**;CG;**;**;TT;**;AG;CT;TT;CC;AG;**;**;CG;CC;GT;**;CT;**;**;CC;AA;**;AC;**;**;**;CG;CG;GG;GG;AC;**;CC;AT
14;0;0;0;0;0;0;0;CT;CC;CC;GT;CC;**;AG;CT;**;CG;TT;AA;AT;TT;**;AA;GG;AA;AG;**;AC;AG;TT;**;GG;AC;**;GT;CT;**;CG;AG;AG;**;GG;**;**;TT;**;AC;AA;AG;CG;CT;AC;TT;CT;CG;**;**;**;AG;AA;AG;AG;**;AA;CC;AA;**;CG;CT;AA;AC;TT;AA;GG;**;CC;GT;GT;CC;GT;GG;**;CC;**;**;CT;**;AG;TT;AT;**;AA;AG;**;CC;CC;GT;**;CT;**;CT;AC;AT;GG;AC;**;TT;**;**;**;AG;GG;AC;**;CC;AA
15;0;0;0;0;0;0;0;CT;CT;**;GT;CT;**;**;CC;**;**;TT;AT;TT;**;**;TT;**;AC;AA;CT;**;AG;TT;**;AG;AA;CT;GT;CC;**;CC;AG;AG;GG;AG;**;AG;TT;**;AC;TT;GG;**;CT;CC;TT;CT;**;**;**;CT;GG;AT;AG;AA;AG;AA;CT;AA;AT;CC;CT;AA;CC;CT;AT;CG;**;CC;**;GG;**;**;AG;**;CC;**;**;TT;**;AG;TT;**;CC;AA;GG;**;GG;CT;GT;**;CT;**;CT;AC;AA;AG;AC;**;**;**;CG;**;AG;**;AC;**;CT;AT
16;0;0;0;0;0;0;0;CC;TT;CT;GT;CC;**;**;CT;**;CG;CT;**;TT;CT;**;TT;CG;CC;AA;CC;AC;GG;TT;**;AA;AA;CC;GT;CC;**;CG;AA;AG;AG;AG;**;AA;GG;**;AC;AT;AG;CG;CT;AC;GG;CC;CG;**;GT;CC;AG;**;AA;AA;**;AT;CC;AC;AT;CG;CT;AA;CC;CT;AT;CG;**;AC;GT;GT;TT;TT;**;**;GG;**;**;TT;**;AG;TT;TT;AA;AG;GG;**;CG;**;GT;**;**;**;CT;AC;AT;**;AC;**;**;**;GG;CG;AG;**;**;**;CC;AA
17;0;0;0;0;0;0;0;CT;CT;TT;GG;CC;**;AG;CC;**;CG;**;**;AT;CT;**;TT;CG;CC;AA;CC;AC;AA;TT;**;AG;CC;CT;GT;CT;**;CC;AG;GG;AG;AG;**;AA;GT;**;AA;AT;AG;CG;CC;CC;GT;CC;CG;**;GT;CT;AG;**;AA;AG;AG;AA;CT;AA;AA;CG;CT;AA;AC;TT;TT;CG;**;**;**;GT;TT;**;**;**;GG;**;**;CC;**;**;CT;TT;**;**;AG;**;CC;CC;GT;**;**;**;CT;AC;AA;AG;AC;**;GT;AT;CG;CG;GG;CG;AC;**;CT;**
18;0;0;0;0;0;0;0;**;CT;**;GG;CT;**;GG;**;**;**;TT;**;AT;CT;**;AT;CG;CC;**;CT;**;**;**;**;AA;AC;CC;GG;CT;**;CG;AA;AG;GG;AA;**;AG;GT;**;AC;TT;AG;CC;CT;AC;GG;CT;GG;**;GG;CC;**;AT;AG;AA;GG;AT;CT;AC;AT;CC;TT;AG;AA;TT;TT;**;**;AC;**;GT;CT;TT;**;**;GG;**;**;**;**;GG;CT;**;AC;AG;**;**;CG;**;GT;**;CT;**;TT;CC;AA;AG;AC;**;GT;**;CG;**;GG;GG;**;**;CC;AT
19;0;0;0;0;0;0;0;CC;CC;CT;GT;CT;**;AG;CC;**;CG;**;AT;**;CC;**;TT;GG;AC;AA;CT;AC;AG;TT;**;AG;AA;CT;GT;CT;**;CC;AA;**;GG;**;**;AG;TT;**;AA;AT;**;**;CT;CC;GT;CT;CG;**;GT;CT;AG;AT;**;GG;AG;AA;**;AA;**;CC;CT;AA;**;CT;**;GG;**;AC;GT;GT;**;**;**;**;**;**;**;**;**;GG;TT;**;AC;AA;AG;**;CG;**;**;**;CT;**;**;**;AA;AG;AC;**;GT;**;CG;CG;AG;CG;AC;**;CT;**
20;0;0;0;0;0;0;0;CT;**;**;GG;CC;**;AA;CC;**;**;TT;AT;AT;**;**;AT;CG;AC;**;CT;AC;GG;TT;**;GG;AC;**;**;CC;**;CC;GG;AG;**;AG;**;GG;TT;**;**;AA;AG;CC;CC;CC;GT;CT;**;**;**;**;AG;**;**;AG;AA;AA;**;AC;**;GG;**;AA;AC;TT;**;GG;**;**;**;GT;CC;**;AG;**;**;**;**;CC;**;GG;CT;TT;AC;AA;AG;**;CG;CC;GT;**;CT;**;CT;CC;AT;AG;AC;**;**;AT;GG;**;GG;GG;AA;**;CC;AA
21;0;0;0;0;0;0;0;TT;CC;**;GG;CT;**;AG;TT;**;GG;TT;AA;TT;CT;**;TT;**;CC;**;CT;CC;AA;CT;**;AG;AA;**;GG;CT;**;**;AG;**;AA;GG;**;GG;TT;**;**;TT;GG;CG;**;**;GG;TT;CG;**;GT;**;GG;**;AG;AA;GG;TT;CT;AA;**;CG;CT;AA;AC;**;AT;**;**;**;GG;**;TT;GG;**;**;CC;**;**;TT;**;**;CC;**;AC;AG;AG;**;CG;CT;GG;**;**;**;CC;AC;**;AG;AC;**;TT;AT;**;GG;**;CG;AA;**;CT;**
22;0;0;0;0;0;0;0;CT;CT;**;GT;CT;**;AG;CT;**;CG;TT;AT;AT;TT;**;**;CG;AA;**;CC;CC;GG;CT;**;AG;CC;**;**;CT;**;GG;GG;GG;AG;AG;**;GG;GT;**;CC;**;AG;**;**;AC;GT;TT;GG;**;GT;CT;GG;**;**;AA;GG;AA;TT;AC;**;CC;CT;AA;CC;CT;AT;CG;**;CC;TT;GT;CT;GT;**;**;CG;**;**;CC;**;**;TT;AT;CC;AA;AG;**;**;**;GG;**;CT;**;**;AC;TT;**;**;**;**;**;**;CC;AG;CG;CC;**;CT;**
23;0;0;0;0;0;0;0;TT;CC;CC;**;CC;**;**;**;**;**;TT;**;AT;TT;**;TT;CG;AC;AA;TT;CC;AG;**;**;AG;CC;CT;GT;CT;**;**;AA;AA;AA;AG;**;GG;TT;**;AC;AT;AG;**;**;AA;GT;CC;**;**;TT;CC;AG;AT;AG;AG;AA;AT;**;AA;**;GG;CT;AA;AC;CT;AA;CG;**;AC;TT;TT;CC;GT;GG;**;**;**;**;CC;**;AG;**;AT;AC;GG;AA;**;CG;CC;GG;**;CT;**;CT;AC;TT;GG;**;**;TT;AT;**;**;GG;CC;AC;**;CT;AA
24;0;0;0;0;0;0;0;CT;CC;CC;TT;CT;**;AG;TT;**;CG;TT;AA;AT;CT;**;TT;GG;CC;**;CT;AC;GG;CT;**;AA;AC;CC;GT;TT;**;CC;AG;GG;GG;GG;**;AG;GT;**;CC;TT;GG;CG;CC;AC;GG;TT;CG;**;TT;CT;AG;AT;AA;GG;GG;AT;CT;AA;AT;CG;CT;AA;CC;CT;AT;CG;**;CC;GT;GG;CC;GG;AG;**;GG;**;**;CT;**;AG;TT;AA;CC;AG;GG;**;CG;CC;GT;**;CT;**;TT;AC;TT;AG;AC;**;TT;AA;CC;CC;GG;CG;CC;**;CT;AT
25;0;0;0;0;0;0;0;CT;CC;CT;GT;TT;**;AA;CT;**;CC;CT;AA;AT;CT;**;AT;CC;AC;AA;CT;CC;AA;CT;**;GG;CC;CC;GT;CT;**;CG;AA;AA;GG;AA;**;AG;TT;**;CC;AA;GG;CG;CT;AC;GT;CC;GG;**;GT;CC;GG;TT;AG;AG;AG;AA;CC;AA;AA;GG;CC;AA;CC;CT;TT;CG;**;CC;GT;TT;CT;TT;AA;**;CC;**;**;CT;**;AA;CT;AT;CC;AA;AA;**;GG;CC;GG;**;CT;**;CT;AA;TT;GG;AC;**;GT;AA;GG;CG;AG;CG;AC;**;CC;AT
26;0;0;0;0;0;0;0;TT;CT;CC;GT;CC;**;GG;CC;**;CG;TT;AA;TT;CT;**;AT;CG;AC;**;CT;AC;AG;CT;**;AA;CC;CT;**;TT;**;**;AG;GG;AA;AG;**;AG;GT;**;AC;AT;GG;CG;TT;AC;GG;CT;CG;**;GG;CC;**;**;GG;GG;**;AA;CT;AA;**;GG;CT;AA;CC;CT;TT;CG;**;**;GT;GT;CT;GT;**;**;CG;**;**;TT;**;**;**;AA;**;GG;AG;**;CC;CT;GT;**;CT;**;TT;**;TT;AG;**;**;TT;AT;CG;**;GG;GG;AC;**;CT;AA
27;0;0;0;0;0;0;0;TT;CT;CT;**;**;**;**;CT;**;**;CT;AT;AA;CT;**;AT;CC;**;**;TT;CC;GG;**;**;**;AC;CC;GG;**;**;GG;GG;AG;AA;GG;**;**;TT;**;AC;TT;AA;CC;**;AC;GG;CT;**;**;GT;**;GG;AT;**;AA;AG;AA;**;CC;AA;CG;CT;AA;CC;CT;AT;CC;**;CC;GT;GT;CT;TT;**;**;GG;**;**;CT;**;AG;**;AA;CC;AG;AA;**;GG;CC;GT;**;CC;**;CT;CC;TT;AG;CC;**;TT;**;GG;CG;AA;GG;AC;**;CT;AT
28;0;0;0;0;0;0;0;TT;CC;TT;GT;CT;**;AA;CT;**;CG;CT;TT;TT;CT;**;TT;CC;AA;**;CT;AC;AG;CT;**;AA;AC;CT;GG;CC;**;CG;AG;AG;GG;AG;**;GG;TT;**;CC;AT;AG;CG;TT;AA;GT;CT;**;**;GT;CT;**;AT;AG;GG;AG;AT;TT;AA;**;CG;CT;AA;CC;CT;TT;CC;**;AA;GT;GG;CT;TT;**;**;GG;**;**;CC;**;AG;**;TT;CC;AG;AG;**;CC;CT;GT;**;CT;**;CT;CC;TT;AG;AC;**;GT;AT;GG;GG;GG;CG;CC;**;CT;**
29;0;0;0;0;0;0;0;**;CT;CT;**;**;**;AA;CT;**;CC;CT;AT;**;TT;**;TT;**;CC;**;CC;AC;AG;**;**;AA;CC;CT;GT;CT;**;GG;AA;AG;AA;AG;**;AG;GT;**;AC;AT;AA;CG;CT;AC;GT;TT;CC;**;GG;CC;AA;**;AG;**;GG;AT;CT;AA;AA;GG;CC;AA;AC;CC;AA;CG;**;AA;TT;GT;CC;TT;**;**;GG;**;**;CC;**;AA;CT;TT;AA;AG;GG;**;GG;CT;GG;**;TT;**;CT;CC;TT;AG;CC;**;TT;AT;CG;CC;AG;CC;CC;**;CC;AT
30;0;0;0;0;0;0;0;TT;**;TT;TT;TT;**;AG;CT;**;GG;CT;AA;AT;CT;**;**;CG;**;AA;CT;**;AG;TT;**;AG;CC;CC;TT;**;**;CG;AA;AG;AA;AG;**;**;GT;**;**;AT;AG;CC;**;AA;GT;TT;GG;**;**;CC;GG;**;AG;GG;**;AA;**;AC;AT;CG;**;AA;**;CC;AT;**;**;**;TT;TT;**;TT;AG;**;CG;**;**;**;**;**;CC;AA;AA;AA;AA;**;**;CC;GT;**;CT;**;CT;CC;TT;**;**;**;TT;**;CG;**;AG;CC;AC;**;CC;AA
31;0;0;0;0;0;0;0;CT;CT;**;TT;TT;**;AG;CC;**;GG;TT;AA;AT;CT;**;AT;**;CC;**;CT;AC;**;TT;**;AG;CC;**;GG;CC;**;**;AA;**;GG;**;**;GG;**;**;**;TT;GG;CC;**;**;GT;CT;**;**;**;**;AG;**;AG;**;AG;**;CT;CC;**;GG;CT;AA;**;**;AT;**;**;**;GT;**;CT;**;**;**;CG;**;**;CC;**;**;TT;**;AC;AA;**;**;GG;CC;GT;**;**;**;TT;AC;**;AG;**;**;GT;**;**;**;**;**;**;**;CT;**
32;0;0;0;0;0;0;0;**;CT;**;GG;CT;**;AG;**;**;**;**;**;**;**;**;**;**;AC;**;**;**;GG;**;**;AG;**;**;**;CT;**;CG;AA;AG;AA;**;**;**;TT;**;CC;**;AG;**;**;AC;GG;CC;**;**;GT;CT;AG;**;**;AG;**;AT;CT;**;**;CG;CT;AA;**;**;TT;**;**;**;GT;**;CT;GT;**;**;CG;**;**;CC;**;**;**;AT;AA;**;AG;**;**;**;GT;**;CT;**;**;AC;**;**;**;**;**;**;**;**;AG;**;**;**;CC;**
33;0;0;0;0;0;0;0;**;TT;CC;**;CT;**;**;**;**;**;CT;**;TT;CT;**;AT;GG;CC;AA;CC;CC;GG;**;**;**;CC;CT;TT;**;**;**;AG;AG;AG;AG;**;AG;GG;**;CC;TT;**;**;**;AC;GT;CC;**;**;GT;**;**;**;AG;AA;**;AT;**;**;**;CC;CT;**;**;TT;AT;GG;**;**;TT;TT;CT;**;GG;**;**;**;**;**;**;AG;**;AT;**;AG;AG;**;**;CC;**;**;**;**;TT;**;**;**;**;**;**;AT;**;**;**;**;**;**;**;AA
34;0;0;0;0;0;0;0;CT;CC;CT;**;CC;**;**;**;**;**;CC;AA;TT;CC;**;TT;CG;AC;**;TT;**;GG;TT;**;AG;CC;CC;GT;**;**;CG;AG;GG;AG;GG;**;AA;TT;**;CC;AT;AG;**;CC;CC;GG;CC;CG;**;GT;CT;AG;**;GG;AG;GG;AT;CT;**;**;GG;CT;AA;AC;CC;**;CG;**;CC;GT;TT;CC;GT;**;**;GG;**;**;CT;**;GG;CT;**;CC;AA;AA;**;CG;CT;GT;**;CT;**;CT;AC;**;AG;AC;**;TT;AT;**;**;AG;CG;AC;**;CC;AA
35;0;0;0;0;0;0;0;**;CC;CC;**;**;**;**;CT;**;**;CC;AA;TT;CT;**;TT;CC;**;**;CT;AC;**;**;**;**;CC;CC;**;**;**;**;AG;GG;AG;**;**;**;TT;**;**;AT;AA;CG;**;AA;TT;CT;**;**;**;**;**;**;**;AG;**;AA;**;**;**;**;**;AG;AC;**;AT;CC;**;**;GT;TT;CC;**;**;**;GG;**;**;CC;**;**;**;AT;**;AA;AA;**;GG;CT;GT;**;CT;**;CT;**;TT;GG;**;**;**;**;CG;**;**;CG;AC;**;CC;AT
36;0;0;0;0;0;0;0;**;CC;**;TT;CT;**;**;CC;**;CG;TT;**;TT;TT;**;**;**;**;AA;**;**;**;CT;**;AG;AC;CC;**;CT;**;CC;AG;AG;AG;AG;**;**;GT;**;**;AT;AG;CC;CT;AC;GT;**;**;**;GT;**;**;AT;AG;**;AG;**;TT;AC;**;CC;CT;AA;CC;CT;TT;GG;**;AC;TT;GT;CT;**;**;**;GG;**;**;CT;**;AG;**;AT;**;AG;**;**;**;CT;GT;**;TT;**;CT;CC;AT;AG;**;**;**;**;**;**;GG;CG;**;**;CC;**
37;0;0;0;0;0;0;0;**;CT;CT;**;**;**;AG;CT;**;GG;TT;AA;**;**;**;AT;**;AC;**;CT;AC;GG;**;**;AG;CC;CC;GT;CT;**;CC;AG;**;AG;AA;**;GG;**;**;AC;TT;AA;**;TT;**;GT;CT;**;**;GT;**;AG;**;AG;**;GG;AT;**;AA;AA;CC;CT;AA;**;CC;**;CG;**;AC;GT;TT;TT;TT;**;**;**;**;**;CC;**;AA;CT;AA;AC;AG;AG;**;CG;CT;GT;**;CT;**;**;AC;TT;**;**;**;**;**;CG;CG;AG;GG;CC;**;**;**
38;0;0;0;0;0;0;0;CT;**;CC;GT;CT;**;AA;CT;**;CG;CC;**;TT;CC;**;**;CG;**;**;TT;**;GG;CT;**;AA;CC;CT;GT;**;**;CG;AA;**;AA;**;**;**;GT;**;**;AT;AG;CC;**;**;GT;TT;**;**;**;CT;AG;**;AG;AA;**;AT;**;AA;**;CG;**;AA;**;CC;AT;**;**;**;TT;TT;**;TT;AG;**;GG;**;**;**;**;**;**;AT;AC;AA;AG;**;**;CC;GG;**;CT;**;TT;**;**;**;**;**;TT;**;CG;**;GG;CG;CC;**;CC;AA
39;15;5;9;Farm;95;18.6;NA;CC;CT;TT;**;CC;**;GG;CC;GG;CG;TT;AT;AT;CC;CC;TT;CG;AC;**;CC;AA;AG;CT;GG;AA;AC;CT;GT;CC;CT;CG;GG;AG;GG;AA;AC;AA;TT;**;AA;AT;GG;**;CT;CC;TT;TT;GG;AA;GT;TT;GG;AT;AG;AA;AA;AA;TT;AA;AT;CG;**;AA;AC;TT;TT;CG;CC;AC;TT;GG;TT;GT;AG;CT;CC;CC;AA;TT;AC;AG;CT;AT;CC;AG;GG;TT;GG;CT;GT;AA;CC;GG;TT;AC;AA;GG;AC;**;GT;TT;GG;GG;AA;CG;CC;GG;CC;AA
40;33;23;23;Wild;32;14.2;NA;TT;CT;CC;GT;CC;**;AG;TT;AA;CG;CT;TT;TT;CT;CC;TT;**;AC;**;CT;CC;GG;CT;GG;GG;CC;CT;GT;CC;CC;CG;AG;AA;AG;GG;CC;GG;GT;**;AC;TT;AA;**;TT;AA;GT;CC;GG;GG;GT;CT;AG;TT;AA;AA;AG;AT;CC;AC;AA;CG;CT;AA;CC;TT;AT;GG;CC;CC;TT;TT;CC;GT;GG;**;CC;CT;AG;CC;AA;AG;CT;AA;AC;GG;AG;CT;CG;CC;GG;AA;CC;AA;CT;AC;TT;GG;AC;**;GT;AT;CC;CG;GG;CG;CC;CG;CT;AA
41;20;10;19;Farm;113;20.9;NA;CC;CT;CT;GG;CC;**;AA;CT;AG;CG;TT;TT;TT;TT;CC;TT;CC;AC;**;CC;AC;GG;TT;GG;GG;AC;CT;GT;CT;CT;CC;AG;AA;GG;AA;CC;AG;GT;**;AC;AA;GG;**;CT;CC;GT;CC;CG;AG;GT;CT;AA;AA;AG;AA;AA;AA;CT;AC;AA;GG;CT;AA;CC;TT;TT;CG;CT;AC;GT;GG;CT;TT;GG;CT;**;CC;AA;CC;AC;GG;CT;**;AA;AA;AG;TT;CC;CC;GT;AA;TT;GG;CT;AC;AA;AA;CC;**;GT;AA;GG;CG;GG;CG;AC;GG;CC;AA
42;32;2;4;Hybrid;51;16.1;NA;CT;TT;CC;**;TT;**;AG;CC;GG;CC;TT;AA;AT;CT;CC;TT;CG;AC;**;CC;CC;AG;TT;GG;AG;AA;TT;GG;CT;CC;CG;AG;AA;AA;GG;AC;AG;TT;**;CC;AT;GG;**;CT;AC;GG;CC;GG;AA;TT;CT;AG;AT;AA;AA;AG;AA;CT;AC;AA;CC;CT;AA;AC;CT;AT;CG;CT;AA;GG;GG;CC;GG;GG;CT;CG;TT;AG;CT;AC;AG;CT;AT;AC;GG;AG;CC;CC;CC;GT;AA;CT;GG;CT;AA;AA;AG;CC;**;TT;AT;GG;CG;GG;CG;AC;GG;CC;AA
43;33;5;10;Hybrid;55;16.6;Male;**;**;**;**;**;**;**;**;**;**;**;**;**;**;**;**;**;**;**;**;**;**;**;**;**;**;CC;TT;**;CC;**;GG;AG;**;AG;CC;AG;GT;**;CC;AT;**;**;**;CC;**;CC;GG;**;**;**;GG;AT;AA;AA;**;AA;CT;AA;AA;CG;**;AA;AC;TT;TT;CG;CT;CC;GT;GT;CT;TT;GG;TT;CC;CC;AG;CT;AC;GG;CC;AT;AC;GG;AG;CT;CG;CT;GG;AG;CC;AG;TT;AA;AT;GG;AA;**;GG;TT;CC;CG;AG;GG;CC;GG;CC;AA
44;38;30;30;Wild;23;12.4;Female;TT;CT;CT;GT;TT;**;AG;CT;AG;GG;CT;AA;TT;CT;CT;AT;GG;AC;**;CT;AC;AG;CT;GG;AA;CC;CC;TT;CT;CT;CG;AA;GG;AA;AG;CC;AG;GG;**;AC;AA;GG;**;CC;AC;GT;TT;GG;AA;TT;CC;GG;TT;AG;AG;AG;AT;TT;AC;AT;CG;CT;AA;AC;CC;AA;CG;CT;AC;TT;TT;CT;TT;AA;TT;GG;CC;AA;CT;CC;AA;CC;AA;AC;AA;AA;TT;CG;CC;GT;AG;CT;AG;CT;CC;TT;GG;AC;**;TT;AT;GG;CG;AG;CG;AC;GG;CC;AA
45;12;2;3;Farm;94;19.5;NA;CC;CT;CC;GT;CT;**;AA;CT;AA;GG;TT;AT;AA;CT;CC;AT;CG;AC;**;CC;AC;GG;TT;GG;GG;AC;TT;GT;CC;CC;GG;GG;AG;GG;GG;CC;AG;TT;**;AC;AT;GG;**;TT;CC;GT;CT;CG;AA;TT;CT;AA;AT;GG;AG;AG;AA;TT;AC;AT;CG;**;AG;AC;CT;AA;GG;CC;AA;TT;GG;TT;GG;GG;CT;CC;CT;AA;CC;AC;GG;CC;TT;CC;AA;GG;CT;CC;CT;GT;AA;CT;AG;CT;AC;AA;GG;CC;**;TT;TT;CG;CC;GG;GG;AA;CG;CC;AT
46;34;6;12;Hybrid;18;11.2;NA;CT;CT;CC;GG;CC;**;AA;CT;AA;CG;CC;AA;TT;CC;CC;TT;GG;CC;**;TT;AC;GG;TT;**;AG;CC;CT;GT;CT;CT;CC;AG;GG;AG;GG;CC;AA;TT;**;CC;TT;GG;**;CT;CC;GT;CC;CG;AG;GT;TT;GG;TT;GG;AA;GG;AT;TT;AC;AA;GG;**;AA;AC;CT;AT;GG;CT;AC;GT;GT;CC;GT;AA;TT;CG;CC;**;TT;AC;GG;CT;AA;CC;AA;AA;CC;GG;CT;TT;AG;TT;AG;CC;AC;AT;AA;AA;**;GT;TT;GG;CG;AA;GG;AA;CG;CC;AT
47;31;21;21;Wild;45;15.3;NA;CT;CC;CC;GT;CT;**;AG;CT;**;GG;TT;AA;TT;CT;CC;AT;CC;CC;**;CT;AC;AA;TT;GG;AG;AC;TT;GG;CC;CT;CC;AA;AA;AG;GG;AA;GG;GT;**;AA;TT;GG;**;CT;AC;GG;TT;GG;**;GT;CC;AG;AT;AA;AG;GG;TT;CC;AC;AT;GG;CT;AA;CC;**;AA;GG;CC;AA;GT;TT;TT;GG;AG;CT;CG;TT;AG;CT;AA;AG;CT;AT;AA;AA;AG;CT;GG;CT;GT;AA;CT;AG;CT;AC;AT;GG;CC;**;TT;AT;CC;GG;GG;CG;AC;CC;CC;AT
48;36;8;16;Hybrid;46;16;NA;CC;CC;CT;TT;CT;**;AA;CC;AA;GG;CT;AT;TT;TT;CC;TT;CG;CC;**;CC;CC;AG;TT;GG;AG;CC;CC;GT;CT;CC;CC;GG;AG;AG;AG;AC;GG;TT;**;AA;AT;AG;**;CT;CC;GT;CC;CG;AG;GT;CT;GG;AT;GG;AG;AG;AT;TT;AC;AT;CG;CT;AA;CC;CT;AT;CG;CT;AA;TT;GT;CT;GT;GG;CC;GG;CT;GG;CT;AC;AA;CT;TT;AC;AG;AG;CT;GG;CT;GT;AG;TT;AG;CT;CC;AT;AA;AC;**;GT;AT;CC;CC;AG;CC;AA;GG;CC;TT
49;32;2;4;Hybrid;68;17.4;Female;CC;CT;TT;**;CT;**;AA;CC;AA;CG;TT;AA;AT;CT;CC;TT;CC;AC;**;CC;CC;GG;TT;**;GG;AA;TT;GG;TT;CT;GG;AG;AG;AA;AG;AC;AG;TT;**;CC;AA;AG;**;CT;AA;GT;CT;GG;AG;GT;CC;AG;AT;AG;AG;GG;AA;CT;AA;AA;CG;CT;AA;CC;TT;TT;GG;CT;AA;GT;GT;CT;TT;GG;CC;CG;TT;AG;CC;CC;AG;CC;AT;AC;GG;GG;CT;CC;CC;GT;AG;CT;GG;CT;AC;AA;AG;CC;**;TT;AT;GG;CC;AG;CG;AC;CG;CC;AT
50;33;4;8;Hybrid;67;18.1;NA;**;**;**;**;**;**;**;**;**;**;**;**;**;**;**;**;**;**;**;**;**;**;**;**;**;**;**;**;**;**;**;**;**;**;**;**;**;**;**;**;**;**;**;**;**;**;**;**;**;**;**;**;**;**;**;**;**;CC;AC;AA;CC;CC;AG;CC;TT;AT;GG;CT;CC;TT;GT;CT;GT;GG;CT;CC;CT;GG;CT;AC;GG;CC;AT;AC;GG;AG;CT;CG;CC;GT;AA;CC;AG;CT;AC;AT;AG;AC;**;GT;TT;CC;CG;AG;CG;AC;GG;CC;AA
51;32;3;6;Hybrid;68;17.2;Female;CC;**;CC;GG;CT;**;AG;CT;AG;CG;TT;AT;TT;CT;CT;TT;CC;CC;**;CT;CC;AG;TT;AA;AG;**;TT;GG;CC;CT;GG;AA;AG;AG;GG;AC;AG;GT;**;CC;AT;AG;**;CC;AA;GT;CC;GG;**;GT;CT;GG;AT;AA;GG;GG;AT;CC;AA;AA;CC;CT;AA;AC;CC;AT;CG;CT;CC;TT;TT;TT;GT;AG;CC;GG;TT;AG;CC;AC;AG;CT;AT;AC;GG;GG;TT;CC;CC;TT;GG;CT;AG;CC;AC;AA;AA;AC;**;GT;TT;CG;CC;AG;GG;AC;CG;CC;AA
52;36;8;16;Hybrid;59;17.1;Female;**;CC;**;**;**;**;AA;CC;**;**;**;**;**;**;CC;TT;CC;CC;**;**;CC;**;TT;**;GG;**;CC;**;**;CC;CC;**;AA;AA;AA;**;**;**;**;AC;**;AG;**;CT;CC;**;**;CG;**;GT;**;GG;**;AG;**;GG;**;TT;AA;AA;CC;CT;AA;CC;CT;TT;CG;CT;AC;TT;GG;CC;GT;GG;CC;GG;CC;GG;CC;AC;AG;CT;AT;AC;AG;AG;TT;CG;CT;GT;AA;TT;AG;CT;AC;AA;AG;AC;**;TT;TT;CG;CG;AG;CC;AC;GG;CC;**
53;32;22;22;Wild;35;14.2;NA;CT;CT;CT;GG;TT;**;GG;CC;GG;CG;TT;AA;TT;TT;CT;TT;GG;AA;**;CC;CC;GG;CT;AA;AG;CC;CT;GT;TT;CC;GG;AG;GG;AA;GG;AA;GG;TT;**;CC;AA;AG;**;CC;AA;GT;CT;GG;**;GG;CC;GG;**;AG;AG;GG;AA;CT;AC;AA;CG;CT;AA;AC;**;TT;GG;TT;**;GT;GT;TT;TT;AG;CT;GG;TT;GG;CC;CC;AA;CT;AT;AC;AG;GG;CT;CC;CC;GT;AA;CT;AG;CC;AC;TT;AA;CC;**;TT;TT;CG;CC;AG;CC;CC;GG;CT;AA
54;33;4;8;Hybrid;66;17.6;NA;CT;CT;CT;GT;CC;**;AA;TT;AG;GG;CT;AT;TT;CC;CT;TT;GG;CC;**;CT;CC;GG;CT;GG;AG;AC;CC;TT;CT;CC;CG;AG;AA;GG;AG;CC;AG;GT;**;CC;AT;AG;**;CT;AC;TT;CC;GG;AA;GG;CT;AG;AT;AG;AG;GG;AT;CT;AC;AA;CC;CT;AG;CC;TT;AT;GG;CC;CC;TT;TT;TT;GT;GG;CT;**;CC;AG;CT;AC;AG;CC;AT;AC;GG;GG;CT;CG;CC;GG;AG;CC;AG;CT;AC;AT;AG;AC;**;GT;AT;CC;CG;GG;GG;AC;GG;CC;AA
55;35;7;14;Hybrid;54;16.5;Female;CT;CC;CC;GG;CT;**;GG;TT;AG;GG;CC;AA;AT;CC;CT;TT;CC;AA;**;TT;AA;GG;CT;GG;GG;AC;CC;GT;CT;CC;GG;AG;AG;GG;AG;AA;AG;TT;**;AC;TT;AG;**;CT;AC;TT;CT;GG;GG;GT;CC;GG;AT;AG;GG;AG;AA;CT;AC;AA;GG;CC;AA;AA;CT;TT;CG;CT;AC;TT;GT;CT;TT;AA;**;GG;CT;GG;CC;AC;GG;CT;TT;AC;AA;AG;TT;CG;TT;GT;AA;CC;GG;CT;AC;AT;GG;AC;**;GT;AT;CC;CG;AG;CG;CC;CC;CC;AA
56;38;10;20;Hybrid;39;15;NA;TT;CT;CT;GG;CC;**;AA;CT;GG;CG;CT;AT;AT;CT;CT;TT;CG;AC;**;CT;AC;GG;TT;GG;AG;CC;CC;GT;CT;CT;CC;AG;GG;AG;AG;AC;AA;GT;**;AC;AT;GG;**;CC;AC;GG;CT;GG;AA;TT;TT;AG;AT;AG;AA;AG;AT;TT;AA;AA;CG;CC;AA;AA;**;AT;GG;CC;AC;TT;TT;TT;TT;AG;CT;GG;CC;AG;CT;AC;AG;CC;AT;AA;AG;AG;CC;CG;CC;GT;AG;CT;AG;TT;AC;AT;AA;CC;**;TT;TT;CC;CG;AG;CG;AC;GG;CC;AA
57;19;9;17;Farm;87;18.9;Female;CC;CC;TT;**;CT;**;GG;CT;AA;CG;TT;AT;AT;CC;CT;TT;GG;AA;**;CC;CC;AG;TT;GG;AA;AA;CC;GT;CT;CT;CC;AG;AG;AG;AG;CC;AG;TT;**;AC;TT;AG;**;TT;AC;GT;CT;GG;AA;GT;CC;AA;**;AA;GG;GG;AA;CC;AC;AA;CC;CT;AA;AC;**;TT;GG;CC;CC;GT;GT;CT;GG;AG;CT;CG;CT;AG;CC;CC;GG;TT;AT;AC;AA;AG;CC;CG;CC;GT;GG;CT;AG;TT;AA;AT;AG;AA;**;GT;AT;CG;CG;AG;CG;AC;GG;CT;AT
58;32;2;4;Hybrid;67;17.7;NA;CT;CT;TT;**;CC;**;AG;CC;AG;GG;TT;AA;AT;CT;CT;TT;CG;CC;**;CC;CC;AG;TT;GG;AG;AC;TT;GG;CT;CT;CG;**;AG;AG;GG;AC;AG;TT;**;CC;AA;AG;**;CT;CC;GT;CT;GG;AA;GT;CT;AG;**;AG;AG;AG;AA;**;**;**;CC;**;**;AA;**;**;**;**;**;GT;**;CT;GG;GG;**;CC;TT;AG;**;CC;**;**;**;AC;AG;AG;CC;**;CC;**;AA;**;GG;CC;AA;**;AG;CC;**;TT;AT;GG;CG;**;**;**;GG;CC;**
59;34;6;12;Hybrid;49;15.9;Female;CT;CC;CT;GG;CC;**;AA;CT;AA;CG;CC;AA;AT;CC;CC;TT;CG;AC;**;CT;AC;AG;TT;**;AG;CC;CC;GG;CT;CT;CG;AA;AG;AG;AG;CC;AA;GT;**;CC;TT;AG;**;CT;CC;GT;CC;CG;AA;GT;TT;AG;TT;GG;AG;GG;AA;TT;AC;AA;CG;**;AA;AA;CT;AT;CG;CT;AC;TT;GT;CC;GT;AG;CT;CG;CC;AA;CT;AC;GG;TT;AT;CC;AA;AG;CC;CG;CT;TT;AA;TT;AG;CT;AC;AT;AG;AA;**;TT;TT;GG;CG;AG;GG;AC;CG;CC;AA
60;32;3;6;Hybrid;48;17.2;Male;CC;CT;CC;GG;CC;**;AG;CT;AG;GG;CT;AT;AT;CT;CT;AT;CC;CC;**;CT;CC;AG;TT;GG;AA;AA;CT;GG;CT;CT;CC;AG;AG;AA;GG;AA;AG;GT;**;CC;AA;GG;**;CC;AC;GT;CC;CG;GG;GT;CT;AG;**;AA;AG;GG;AT;TT;AA;AA;CC;CT;AA;AC;CC;TT;CC;CT;AA;TT;TT;TT;GG;AG;CT;GG;TT;GG;CC;AC;AG;CC;AT;AC;AG;AG;TT;CC;CC;TT;AG;CC;AG;CC;AC;AA;AA;AC;**;GT;TT;CG;CG;GG;GG;AC;CG;CC;AT
61;36;8;16;Hybrid;49;15.6;Male;CC;CT;CT;**;CT;**;AA;CC;AA;CG;TT;AT;TT;CT;CC;TT;CG;AC;**;CC;CC;AG;TT;GG;AG;AC;CC;TT;CT;CC;CC;AG;AA;AG;AG;AC;AG;TT;**;AC;AT;GG;**;CT;CC;TT;CC;CG;AG;GG;CC;AG;**;AG;AG;AG;AT;TT;AA;AA;CC;CT;AA;CC;CT;TT;GG;TT;AA;TT;GT;TT;TT;AG;CT;GG;CT;GG;CT;AC;AG;CT;TT;CC;AG;AG;CC;GG;CT;GT;AG;TT;AG;CT;AC;AA;AG;AC;**;TT;TT;CG;CG;AG;CG;AC;GG;CC;TT
62;33;23;23;Wild;36;14.7;NA;TT;CT;CC;GT;CC;**;AG;TT;AA;CG;TT;TT;TT;CT;CC;AT;GG;CC;**;CT;CC;AG;CT;GG;AA;CC;CT;GT;TT;CC;CC;AA;AG;AG;AG;AC;GG;GT;**;AC;AT;AA;**;CT;AA;GT;CC;GG;GG;TT;CT;AG;AT;AA;AG;AG;AA;CC;AC;AA;CG;CC;AA;AC;TT;AT;GG;TT;CC;TT;TT;CC;GT;GG;CT;CG;CT;AG;CC;AC;GG;CT;AT;AA;AG;AG;CT;CG;CC;**;AG;CT;AG;CT;AA;TT;**;AC;**;GT;AT;CC;CC;GG;CG;AC;GG;CC;AA
63;11;1;1;Farm;82;13.8;NA;CT;CT;CT;**;CT;**;AG;CT;AG;CG;TT;AT;AT;TT;CT;AT;CG;AC;**;CT;CC;AG;CT;GG;AA;CC;CT;TT;CT;CT;CG;GG;AG;GG;AG;AC;GG;TT;**;AA;AT;GG;**;CC;AC;GT;CT;GG;GG;GT;CC;AG;TT;AG;AG;AG;AA;TT;AA;AA;GG;CT;AA;CC;TT;AT;GG;CC;AA;GT;GG;CC;GG;AA;CT;CC;CT;AA;TT;AC;AG;CC;TT;CC;AG;GG;TT;CG;CT;TT;AA;TT;AG;CT;AA;AT;GG;CC;**;GG;TT;CC;CC;GG;CG;AC;GG;CC;AA
64;35;26;26;Wild;24;12.7;Female;CT;CT;CC;GT;CT;**;GG;CT;AA;CG;CT;AA;TT;CC;CT;TT;CC;AC;**;TT;AA;GG;CT;AA;AG;CC;CC;GT;TT;TT;CG;GG;GG;AA;AA;AC;AA;TT;**;CC;TT;AG;**;CT;AA;GT;CT;CG;**;GG;CC;GG;AT;GG;GG;AG;AA;CC;AC;AA;GG;CC;AA;AC;CC;AT;CC;TT;AA;GT;GT;CT;TT;AA;CC;GG;TT;AG;CT;AC;AA;CT;AA;CC;AG;AA;TT;CG;TT;TT;AA;CC;AG;CT;AC;TT;AG;AC;**;GT;AT;CG;CG;GG;GG;AC;CG;CT;AA
65;38;10;20;Hybrid;65;17.3;Male;CC;CT;CC;TT;TT;**;AG;CT;AA;CG;CT;AT;TT;CT;TT;TT;CG;AC;**;CT;AC;GG;CT;GG;AG;CC;CC;GG;TT;TT;CG;AA;AG;AG;AG;AC;AA;TT;**;AC;AA;AG;**;CC;CC;GG;CT;GG;AA;TT;CT;AA;AT;AG;AA;AG;AA;CT;AA;AA;CG;CC;AA;AA;**;AT;CG;CC;AA;TT;GT;TT;TT;AG;TT;GG;CC;AG;CT;AA;AG;CT;AT;AC;AA;AG;TT;GG;CC;GT;AG;CT;AG;CT;AC;AT;AA;CC;**;TT;TT;CC;GG;GG;CG;CC;GG;CC;AA
66;33;4;8;Hybrid;64;17.5;NA;CT;CT;CT;TT;CT;**;AG;TT;AG;GG;TT;AT;TT;CT;TT;TT;GG;CC;**;CT;CC;AG;CC;GG;AA;CC;CT;GT;TT;CC;CC;AA;AG;GG;AG;CC;AA;GT;**;CC;AT;AG;**;TT;AC;TT;CC;CG;AG;GT;CC;AG;AT;AA;AG;GG;AT;TT;AC;AA;CC;CT;AA;CC;**;TT;GG;CT;CC;TT;GT;TT;GT;GG;CT;**;CT;GG;CT;AC;AG;CT;TT;AC;AA;AA;CT;GG;CC;GT;GG;CC;AG;TT;AC;AT;AG;AC;**;GG;TT;CC;CG;GG;GG;AC;GG;CT;AA
67;18;8;15;Farm;82;19.1;NA;CC;CT;CC;**;CC;**;AG;CT;GG;GG;CT;TT;TT;CC;CC;TT;CC;AC;**;CC;AC;AG;TT;GG;AG;AC;CC;GT;TT;CC;CG;**;GG;AG;AA;AC;GG;GT;**;AC;TT;GG;**;CT;CC;GT;CC;GG;AG;GG;CC;AA;TT;AG;AG;AG;AT;TT;AA;AT;CG;**;AA;AC;TT;TT;GG;CT;AA;GT;GT;CT;TT;AG;CC;GG;CT;GG;CT;AC;GG;CT;TT;CC;AA;AG;CT;GG;CC;TT;AG;CT;AG;CT;AC;AT;AG;AA;**;GT;TT;CC;CC;GG;CG;AA;GG;CC;AT
68;33;23;23;Wild;40;14.6;Male;**;**;**;**;**;**;**;**;**;**;**;**;**;**;**;**;**;**;**;**;**;**;**;**;**;**;CT;GT;CT;CT;CC;AG;AA;AG;GG;CC;GG;GT;**;CC;AT;AG;**;TT;AA;GT;CC;CG;GG;TT;CT;GG;AT;AG;AA;AG;AT;CC;AA;AA;CG;CT;AA;CC;TT;AT;CG;TT;CC;TT;TT;CC;GT;GG;CT;**;CC;AG;CC;AA;AG;CT;AA;AA;GG;AG;TT;CG;CC;GG;AA;CT;AA;CT;AC;TT;GG;AC;**;GT;AT;CC;CG;GG;CG;AC;CG;CC;AA
69;38;10;20;Hybrid;42;13.1;Male;CT;CT;CC;**;CC;**;AA;CC;AG;CC;CT;AT;TT;CT;**;AT;CG;CC;**;CT;AC;GG;TT;**;AG;CC;CC;GG;TT;TT;CG;AG;GG;AG;AG;CC;AA;GT;**;AC;AT;AG;**;CT;AC;GG;CT;GG;AA;TT;CT;AA;AT;AG;AA;AG;AA;TT;AA;AA;CG;CC;AA;AA;CT;AT;GG;CC;AA;TT;TT;TT;TT;GG;CT;CG;CC;GG;CC;AC;AG;CC;TT;AC;AA;GG;CT;CG;CC;GT;AA;CC;AG;CT;AC;AT;AA;CC;**;TT;TT;GG;GG;AG;CC;CC;GG;CC;AA
70;32;3;6;Hybrid;57;16.7;Female;CC;CC;CT;GG;CT;**;GG;CT;AG;CG;CT;AA;AT;CT;CC;TT;CG;CC;**;CT;CC;AG;TT;GG;AA;CC;TT;GG;CT;CT;CC;AA;GG;AG;AG;AA;AG;GT;**;CC;AT;AG;**;CC;AC;GT;CC;GG;AG;GG;TT;GG;AT;AA;GG;GG;**;TT;AC;AA;CC;CT;AA;AC;**;TT;CG;TT;AC;TT;TT;CT;GT;GG;CT;CG;TT;GG;CC;AC;AG;CC;AT;AC;AG;AA;CT;CC;CT;GT;AG;CT;AG;CC;CC;AT;AA;AC;**;GT;TT;CG;CC;GG;GG;AC;CC;CC;AT
71;35;7;14;Hybrid;16;11.1;NA;CT;CC;CC;GG;CT;**;GG;CT;AG;GG;CT;AA;AT;CC;TT;TT;CG;AA;**;CC;AC;GG;TT;GG;AG;AC;CC;GT;CC;CT;GG;AA;AG;AG;AG;AA;AA;TT;**;AC;AT;AG;**;CC;AC;GT;CT;GG;GG;GT;CT;GG;AT;AG;GG;AG;AA;TT;AC;AA;GG;**;AG;AA;CT;AT;CG;CT;CC;GT;GT;CT;TT;AA;CT;GG;CT;AG;CC;AC;GG;CT;AT;AC;AA;AA;TT;GG;TT;GT;AA;CT;GG;CT;CC;TT;GG;AC;**;GT;AT;CG;CG;AG;CG;AC;CC;CC;AT
72;32;22;22;Wild;33;14.3;NA;CT;CC;CT;GG;CT;**;GG;CC;AA;CG;TT;AA;AT;TT;CC;AT;CG;AC;**;CC;CC;GG;CT;GG;AG;CC;CT;GT;TT;CC;GG;AG;GG;AA;GG;AA;GG;GT;**;CC;AA;GG;**;CC;AC;GT;CT;GG;GG;TT;CT;GG;TT;AG;AA;GG;AA;TT;CC;AA;CG;CT;AA;AC;CT;TT;CC;CT;CC;TT;GT;TT;GG;AG;TT;CG;CT;AG;CC;AC;AG;TT;TT;AC;AG;AA;CT;CC;CC;GT;AA;CT;AG;CC;AA;TT;AA;CC;**;TT;TT;CG;CC;GG;CG;CC;CG;CT;AA
73;38;10;20;Hybrid;29;18.7;Male;CT;TT;CT;**;CT;**;AA;TT;GG;CG;CT;AT;TT;CT;CC;AA;CG;AA;**;CT;AC;GG;TT;GG;AG;CC;CT;GG;CT;CT;CC;AA;GG;AG;AA;AC;AA;TT;**;AC;AT;GG;**;CC;CC;GT;CT;GG;AA;TT;TT;AA;**;GG;AA;AG;AT;TT;AA;AA;CG;CC;AA;AA;CT;AT;GG;CC;AA;TT;TT;TT;TT;GG;CT;GG;CC;AG;CT;AC;AG;CT;AT;AC;AA;AA;CC;GG;CC;GT;AG;CT;AG;TT;AC;AT;AG;CC;**;TT;TT;CC;CG;AG;CG;CC;GG;CC;AA
74;15;5;9;Farm;45;18.9;NA;CC;CC;TT;GT;CC;**;AG;CT;GG;CG;CT;AA;AT;CC;CC;TT;CG;CC;**;CT;AC;AG;TT;GG;AA;AA;CC;GG;CC;CT;CG;GG;AG;GG;GG;AC;AG;TT;**;AA;AT;GG;**;CC;CC;GT;CT;GG;AA;GG;TT;AG;AT;AA;AA;AG;AA;CT;AA;AT;CC;CT;AA;AC;**;AT;GG;CT;CC;GT;GG;TT;GT;AA;CT;CC;CC;AA;TT;AA;AG;TT;TT;CC;AA;GG;TT;GG;CT;GT;AA;CC;GG;TT;AC;AA;GG;AA;**;GT;AT;CG;GG;AG;CG;CC;GG;CC;AA
75;19;9;17;Farm;77;18;Male;CC;CT;TT;**;CT;**;GG;CT;AA;GG;CT;AT;AA;CC;CT;TT;CG;CC;**;CT;CC;AG;TT;GG;AA;AA;CC;GT;TT;CC;CC;AG;AG;GG;AG;CC;AG;**;**;AA;TT;AG;**;TT;AC;TT;CC;GG;**;GT;CT;GG;TT;AA;AG;GG;AA;CT;AC;AA;CC;CC;AA;AC;**;AT;GG;CC;CC;GT;TT;CT;GG;AA;CC;GG;CT;AA;CC;CC;GG;TT;AT;CC;AA;AG;CC;GG;CC;GT;GG;CT;AG;TT;AA;AT;GG;AA;**;TT;TT;GG;GG;AG;CG;CC;GG;CC;AT
76;36;8;16;Hybrid;40;14.6;Male;**;**;**;**;**;**;**;**;**;**;**;**;**;**;**;**;**;**;**;**;**;**;**;**;**;**;CC;TT;TT;CC;CC;AA;AA;AG;AA;AC;GG;TT;**;AA;TT;GG;**;CC;CC;GT;CC;GG;AG;GG;CC;AG;AT;AA;AG;AA;AT;TT;AC;AA;CC;CT;AA;CC;TT;TT;CG;TT;AC;TT;GT;CT;TT;AG;CT;GG;CT;GG;CT;AA;AA;CT;TT;CC;AG;AG;CC;GG;CC;GT;AG;TT;AG;CT;CC;TT;AA;AC;**;GT;TT;CC;CG;AG;CG;AA;GG;CC;TT
77;36;8;16;Hybrid;36;14.3;Male;CC;CC;CT;TT;CT;**;AA;CC;AA;CG;CT;AT;TT;TT;CC;TT;CG;AC;**;CC;CC;AG;CT;GG;GG;AA;CC;GT;CT;CC;CC;GG;AG;AG;AG;AC;AG;TT;**;AC;AT;GG;**;CC;AC;GT;CC;CG;AG;GG;CT;AG;AA;AG;GG;AG;AT;TT;AA;AA;CG;CT;AA;CC;CT;AT;GG;CC;AA;TT;GT;CT;TT;GG;**;GG;CC;GG;CC;AA;GG;TT;AT;AC;GG;AG;CT;GG;CC;TT;AA;TT;AA;CT;AC;AT;AG;AC;**;GT;TT;CC;CC;AG;CC;AC;GG;CC;TT
78;11;1;1;Farm;102;20.3;NA;CT;CC;CT;GG;CT;**;AA;CT;AG;GG;TT;AT;AT;CT;CC;AT;GG;AC;**;CC;AC;AA;TT;GG;AG;AC;CC;GT;CT;CT;CG;AG;AG;AA;AG;CC;AG;GT;**;AA;AA;GG;**;CC;AC;GG;CT;GG;GG;GT;CT;AA;AT;AA;AG;AG;AA;CT;CC;AA;GG;**;AA;AA;**;TT;GG;CC;CC;GT;GG;CC;GG;AA;CT;CG;CT;AA;CC;AA;AG;CT;TT;CC;AG;AG;TT;GG;CT;TT;AA;**;GG;TT;CC;AT;GG;AC;**;GG;TT;CG;CG;AG;CG;AC;GG;CC;AA
79;38;30;30;Wild;26;12.8;Male;CT;TT;CT;**;CT;**;AG;CT;AG;GG;CC;AA;TT;CC;CC;TT;GG;CC;**;TT;AC;AG;CT;GG;AG;CC;CC;TT;CT;CT;CG;AA;AG;AA;GG;AC;AG;GG;**;AC;TT;AA;**;CT;AA;TT;TT;GG;AA;TT;CT;GG;TT;AA;AG;AG;AA;TT;AA;AT;CG;CT;AA;AC;CC;AT;GG;CC;AC;TT;TT;CT;TT;AG;CC;CG;CC;AG;**;CC;AA;CC;AA;AC;AA;AG;CC;CG;CC;GG;AG;CT;AA;CT;CC;TT;AG;AC;**;TT;AT;CC;GG;AG;CC;CC;GG;CC;AA
80;31;1;2;Hybrid;49;15.5;Female;CT;CT;CC;GT;TT;**;GG;CT;AA;GG;CT;AT;AT;CC;CC;TT;CC;AC;**;CT;CC;AA;CT;GG;AG;AC;CT;GG;CC;TT;GG;AG;AG;AG;AG;AC;GG;GT;**;AA;AT;AG;**;CT;AA;GG;CT;GG;AG;GG;CT;AG;AT;AG;GG;AG;AT;TT;CC;AA;GG;CC;AA;AC;TT;AT;CG;CT;AC;TT;GT;CC;GG;AG;CT;GG;CC;AG;CT;AC;AA;CT;AT;CC;AA;AG;CT;GG;CC;GG;AA;TT;AG;CT;AC;AA;AG;CC;**;GG;AT;CC;CG;GG;CC;AC;CG;CT;AT
81;18;8;15;Farm;131;21.7;NA;CC;CT;CC;GG;CT;**;AG;CC;AG;CG;CT;TT;AT;TT;CC;TT;CG;AC;**;CC;AC;AA;TT;GG;AG;CC;CC;GT;TT;CC;CC;AG;AA;AG;AA;AC;AG;GT;**;AC;TT;GG;**;CT;AC;GT;CC;GG;GG;GG;CC;AG;AA;AG;AA;GG;AA;TT;AA;AA;CC;**;AA;AC;TT;TT;CG;CT;AC;GT;GG;CT;TT;AG;CC;GG;CC;AG;CT;AC;GG;TT;TT;CC;GG;AG;CT;GG;CC;TT;AG;TT;AG;CT;AC;AA;AG;AC;**;GT;TT;CC;CC;AG;CG;AA;GG;CC;TT
82;19;9;17;Farm;96;19.5;Female;CC;CC;CT;**;CT;**;GG;CT;AA;GG;CT;AT;AA;CC;CC;TT;CG;AC;**;CC;AA;GG;TT;GG;AA;AA;CT;GG;TT;CC;CC;AG;AG;AG;AG;CC;GG;TT;**;AC;TT;AG;**;TT;AC;GG;TT;CG;AA;GT;CT;AG;AT;AA;AG;AA;AA;CT;AC;AA;CC;CC;AA;AC;TT;AT;GG;CC;AC;TT;GT;CT;GT;AG;CT;**;CC;GG;CC;CC;GG;TT;AT;CC;AG;GG;CC;CC;CC;GT;GG;TT;GG;TT;AA;AT;AA;AC;**;TT;TT;GG;CG;AG;CG;AA;GG;CC;AT
83;32;3;6;Hybrid;55;16.8;NA;CC;CC;CT;GG;CT;**;AG;CT;AG;GG;CT;AA;AT;CT;CT;AT;CG;AC;**;CT;AC;AG;CT;GG;AG;CC;TT;GG;CT;CC;GG;**;GG;AG;AG;AC;GG;GT;**;CC;AA;GG;**;CC;AC;GT;CC;GG;GG;TT;CC;AG;AT;AA;AG;GG;AT;CT;AC;AA;CG;TT;AG;AA;**;AT;CG;CT;CC;GT;TT;TT;GT;GG;CC;GG;TT;GG;CC;AC;AG;CC;AT;AC;AG;GG;CT;CC;CT;TT;GG;CT;AG;CC;AC;AT;AA;AC;**;GT;TT;GG;CG;AG;GG;AC;CC;CC;AA
84;34;6;12;Hybrid;46;16;NA;TT;CT;CT;GG;CC;**;AA;CT;AG;CG;CC;AA;AT;CC;CC;AT;CC;AC;**;TT;AC;GG;TT;GG;AG;CC;CT;GG;CT;CT;CC;AG;GG;GG;AG;CC;AG;TT;**;CC;AT;GG;**;CC;CC;GG;CC;CG;AA;GT;CC;AG;TT;GG;AG;GG;AT;CC;AA;AA;CG;TT;AA;AA;**;TT;CG;CT;CC;GT;GT;CC;TT;AA;TT;GG;CC;AA;TT;AC;GG;TT;AA;CC;AA;AG;CC;CG;CT;TT;AA;CT;AG;CC;CC;AT;AA;CC;**;GT;AT;GG;CG;AA;GG;AA;CG;CC;AT
85;31;1;2;Hybrid;50;15.8;Female;CC;CT;CT;GT;TT;**;AG;CT;AG;CG;CT;AT;AT;CT;CC;TT;CC;CC;**;CT;CC;AG;CT;GG;AG;AC;CT;GG;CT;TT;GG;AA;AG;AG;AG;CC;AG;GT;**;AA;TT;GG;**;CT;AA;GG;CC;GG;**;GT;CC;AG;**;GG;AG;AG;AT;CT;CC;AA;GG;CT;AA;CC;TT;TT;CG;CC;AA;GT;TT;CT;GT;AG;TT;CG;CT;AG;CT;AC;AA;CT;AT;CC;AA;AG;TT;CG;CC;GT;AA;TT;AG;CT;AA;AA;AG;CC;**;GT;AT;CG;CG;AG;CG;AC;CG;CC;AA
86;38;30;30;Wild;14;10.5;Male;CT;CT;CT;GT;TT;**;AA;TT;AG;GG;CT;AA;AT;CC;CT;AT;GG;AC;**;TT;AC;AG;TT;GG;AA;CC;CT;GT;CT;CC;CC;AA;GG;AA;AG;AA;AG;TT;**;AC;AT;GG;**;CC;AA;GG;TT;GG;AA;TT;CC;AG;TT;AG;AG;AG;AT;CT;AC;AT;CC;CT;AA;AC;CC;TT;CG;CC;AA;TT;TT;CT;TT;AG;CT;GG;CC;AG;**;AC;AA;CC;AA;AC;AA;AG;CC;GG;CC;GT;AG;CT;AG;TT;CC;TT;GG;AC;**;TT;AT;CG;CG;GG;CC;AC;GG;CC;AA
87;31;1;2;Hybrid;36;13.8;Male;CT;CC;CC;GT;TT;**;AG;CT;AG;CG;CT;AT;AA;CT;CC;TT;CG;AC;**;CC;AC;AA;TT;GG;AA;CC;CT;GG;CC;TT;GG;AA;AA;GG;AG;AC;GG;TT;**;AA;TT;GG;**;CT;AA;GT;CC;CG;GG;GT;CC;AA;AA;AG;GG;AG;AT;CT;AC;AA;GG;CC;AA;AC;TT;AT;CG;CT;AC;GT;TT;TT;GT;AG;TT;CG;CT;AA;CC;AA;AA;TT;AT;AC;AA;AG;CT;GG;CC;GT;AA;TT;AG;TT;CC;AA;AG;CC;**;GG;AT;CC;CG;GG;CC;AC;CG;CT;AA
88;34;6;12;Hybrid;57;16.6;Male;CT;CT;TT;GG;CC;**;AA;CT;GG;CG;CC;AA;AT;CT;CC;AT;CG;AC;**;TT;AC;AG;TT;AA;GG;CC;CC;GG;CT;CT;CC;AG;AG;GG;GG;CC;AA;TT;**;CC;AT;AG;**;CT;CC;GT;CC;CG;AA;GG;CT;AA;TT;GG;GG;GG;AT;CT;AC;AT;GG;TT;AA;AA;CC;TT;CG;TT;AC;GT;GT;CC;GT;AG;CT;GG;CC;AA;TT;AA;GG;CT;AA;CC;AA;AA;TT;CG;TT;TT;AG;CT;AG;CC;CC;AT;AA;AC;**;GT;TT;GG;CG;AA;CG;AA;CC;CC;AT
89;36;8;16;Hybrid;48;15.8;Male;CC;CT;CT;TT;CC;**;AA;CC;AA;CG;TT;AT;TT;TT;CC;TT;CG;AC;**;CC;CC;AG;CT;GG;AG;AC;CC;TT;CT;CC;CC;AA;AA;AG;AG;AC;GG;GT;**;AA;TT;GG;**;TT;CC;GT;CC;CG;GG;GG;CT;AG;**;AA;AG;GG;AT;TT;AC;AT;CG;CT;AA;CC;**;AT;GG;CT;CC;TT;GT;CT;GT;AG;CC;GG;CC;GG;CT;AA;GG;TT;TT;CC;AG;AG;CT;CG;CC;GG;AG;TT;AG;CT;AC;TT;AA;AC;**;TT;AT;CG;CG;GG;CG;AA;GG;CC;TT
90;32;2;4;Hybrid;44;15.3;Male;**;**;**;**;**;**;**;**;**;**;**;**;**;**;**;**;**;**;**;**;**;**;**;**;**;**;TT;GG;CC;CT;CG;AG;AG;AA;AG;AC;AG;TT;**;CC;AT;AA;**;CT;AC;GT;CT;GG;AG;GG;CT;AG;AT;AA;GG;GG;AT;TT;CC;AA;CG;CC;AA;AC;CT;TT;GG;TT;AA;GG;GT;CT;GT;GG;**;CC;TT;AG;CT;CC;AG;CC;AT;AC;GG;GG;CT;CC;CC;TT;AA;CT;GG;CC;AC;AT;AG;CC;**;TT;TT;CG;CG;AG;CG;CC;CG;CC;AT
91;11;1;1;Farm;101;20.3;NA;CC;CT;CC;GT;TT;**;AA;CT;AG;GG;CT;AT;AT;CT;CT;AT;GG;AC;**;CC;AC;AG;TT;GG;AG;AC;CC;TT;TT;CT;CG;AA;AG;AG;AG;AC;GG;TT;**;AA;AT;AG;**;CC;AC;GT;CT;GG;GG;GT;CT;AG;TT;AA;AG;AG;AA;TT;AA;AA;GG;CT;AA;AC;CT;TT;CG;CC;AA;GT;GG;CC;GT;AA;CT;CG;CT;AA;CC;AC;AG;CC;TT;CC;AG;GG;CT;CC;CT;GT;AA;CT;AG;CT;AC;AT;GG;CC;**;GG;TT;CG;CG;GG;CG;AC;GG;CC;AA
92;38;10;20;Hybrid;40;14.9;Female;**;**;**;**;**;**;**;**;**;**;**;**;**;**;**;**;**;**;**;**;**;**;**;**;**;**;CC;GT;CT;TT;CG;AA;AG;AG;AG;AC;AA;GG;**;AC;AT;GG;**;CC;CC;GG;CT;GG;AA;TT;CT;AG;AT;AG;AA;AG;AT;CT;AA;AA;CG;CC;AA;AA;**;AT;CG;CC;**;TT;GT;TT;TT;AG;CT;GG;CC;AG;CC;AA;AG;CC;TT;AA;AG;AA;CT;CC;CC;GT;AA;CT;AG;CT;AC;AT;AG;CC;**;TT;AT;CG;CG;AG;GG;CC;GG;CC;AA
93;38;30;30;Wild;14;10.6;NA;TT;CT;CT;TT;TT;**;AG;CT;GG;CG;CT;AA;AT;CC;CC;AT;CG;CC;**;CT;AC;GG;TT;GG;AG;CC;CT;GT;CT;CC;CG;AA;GG;AA;AA;CC;AG;GG;**;AC;AA;AG;**;CC;AC;GT;TT;GG;AA;TT;CT;AG;TT;AA;AG;AG;AA;CT;AC;TT;CG;CT;AA;AC;CC;TT;GG;CT;AC;TT;TT;CT;TT;GG;CC;GG;CC;AG;**;AC;AA;CC;AA;AA;AA;AA;CT;CG;CC;GT;AG;CT;AA;TT;CC;TT;GG;AC;**;TT;AT;CG;GG;AG;CG;AC;GG;CC;AA
94;11;1;1;Farm;73;18.2;NA;CC;CC;TT;GT;CT;**;AA;CT;AG;CG;CT;AT;AT;CT;CT;AT;CG;CC;**;CT;AC;AA;CT;GG;AA;CC;CT;GT;TT;CT;CG;AG;AA;AG;AG;AC;GG;GT;**;AA;AA;GG;**;CC;AC;GT;CT;GG;GG;GT;CT;AG;TT;AG;AA;AA;AA;TT;AA;AA;GG;**;AA;AA;TT;AT;GG;CC;AC;TT;GT;CC;GT;AG;CT;CG;CC;AA;TT;AC;AG;CT;TT;CC;AG;AG;CT;GG;CT;TT;AA;TT;GG;CT;CC;AT;GG;AC;**;GG;TT;CG;CG;AG;CG;AC;GG;CC;AA
95;15;5;9;Farm;119;21.1;NA;CC;TT;TT;GT;CC;**;AG;CT;GG;CG;CT;AA;AT;CC;CC;TT;CG;CC;**;CC;AC;AA;CT;GG;AA;AA;CC;GT;CC;CT;CG;GG;AA;AG;GG;AC;AG;TT;**;AC;AT;GG;**;CC;CC;TT;CT;GG;AA;GG;CT;AG;AT;AA;AA;AA;AA;CC;AA;AA;CG;CT;AA;AC;**;AT;GG;CT;CC;GT;GT;TT;TT;AA;TT;CC;CC;AG;TT;AC;GG;TT;AT;CC;AA;GG;CT;GG;CT;GT;AA;CC;GG;CT;AC;AA;GG;AC;**;GG;TT;GG;GG;AG;CG;CC;GG;CT;AA
96;33;4;8;Hybrid;69;18.1;NA;CT;CT;CC;TT;CC;**;AG;CT;AG;GG;CC;AT;TT;CT;TT;AT;GG;AC;**;CT;CC;AG;CT;GG;AG;AC;CT;GT;CT;CC;CC;AG;AA;GG;AG;CC;GG;GT;**;CC;AT;AG;**;CT;AA;GG;CC;GG;AA;GT;CC;AG;AT;AG;AG;GG;AT;CT;AC;AA;CC;CT;AA;CC;**;AT;GG;CC;CC;TT;TT;TT;GT;GG;CT;CG;CC;AG;CT;AC;AA;CC;AT;AC;AG;AG;TT;GG;CC;GG;AG;CC;AG;TT;AC;AT;GG;AC;**;GG;AT;CC;CG;GG;GG;AC;GG;CT;AT
97;31;1;2;Hybrid;59;16.4;Female;CC;CC;CT;**;TT;**;AG;CT;AG;CG;CT;AT;AT;CT;CC;TT;CG;CC;**;CT;AC;AG;CT;GG;AG;AC;CT;GG;CC;TT;GG;AA;AA;AG;AG;CC;GG;TT;**;AA;TT;GG;**;CT;AA;GG;CT;GG;AG;GG;CT;AG;AA;AG;GG;GG;AT;TT;CC;AA;GG;CC;AA;AC;TT;AT;CG;CC;AA;TT;TT;CT;GG;AG;CT;GG;CC;AA;CT;AA;AA;TT;AT;CC;AA;AG;TT;CG;CC;GG;AA;TT;GG;CT;AC;AA;AG;CC;**;GT;AT;CG;CG;AG;CC;AC;CG;CC;AT
98;35;26;26;Wild;25;12.5;Male;CT;CC;CC;GG;CC;**;GG;CC;AA;GG;CT;AA;TT;CT;CT;AT;CC;AC;**;CT;CC;AG;TT;AA;AG;CC;CC;GT;TT;CC;CG;**;GG;AG;AG;AA;AG;GT;**;AC;AA;AG;**;TT;AA;GT;CT;CC;AA;GG;CC;GG;**;GG;AG;AG;AA;CT;AC;AA;GG;CT;AG;CC;CC;TT;CC;CT;AC;GG;GT;CT;GT;AA;CC;GG;CT;GG;CT;AA;AA;CT;AT;CC;AG;AA;CT;CG;TT;GT;AG;TT;GG;TT;CC;TT;GG;AC;**;GT;TT;CG;CC;GG;GG;AA;CG;CC;AA
99;32;2;4;Hybrid;56;16.7;Male;CT;TT;CT;GT;CC;**;AG;CC;GG;CG;TT;AA;AT;CT;CT;TT;CG;AC;**;CC;CC;GG;TT;GG;GG;AC;TT;GG;CT;CT;CC;AG;AA;AG;AG;AC;AG;TT;**;CC;AA;AG;**;CT;AC;GT;CT;GG;AA;GT;CC;AG;AT;AA;AG;GG;AA;CT;CC;AT;CG;**;AA;AC;TT;TT;CG;TT;AA;GT;GG;CC;GT;GG;CC;CG;TT;AG;CC;AC;AG;CT;AT;AC;GG;GG;CT;CC;CC;GT;AA;CC;GG;CC;AA;AT;AG;CC;**;TT;TT;GG;CG;AG;CG;AC;GG;CC;AA
100;35;7;14;Hybrid;59;17.1;Male;CC;CC;CC;GG;CT;**;GG;CT;AG;GG;CC;AA;AT;CC;TT;TT;CG;CC;**;CT;AA;AG;CT;GG;AG;AC;CC;GG;TT;CC;CG;AA;AG;GG;AG;AA;AA;TT;**;AC;AT;AA;**;TT;AC;TT;CT;GG;GG;GT;CT;GG;**;GG;GG;AG;AA;CC;AC;AA;CG;**;AG;AA;CT;TT;CG;CT;AC;GT;GT;CC;TT;AA;**;GG;CT;GG;CC;AC;AG;CT;AT;AC;AA;AA;TT;CG;CT;GT;AA;CT;GG;CT;CC;AT;GG;AC;**;GT;AT;CG;CC;AG;CG;AC;CG;CC;AA
101;36;28;28;Wild;11;11;NA;CT;CC;TT;TT;CC;**;AA;CC;AG;CG;TT;AT;TT;CT;CC;TT;CC;AC;**;CT;AC;AG;TT;GG;AG;CC;CC;**;CC;CT;CC;**;AA;**;GG;AA;GG;GT;**;**;**;AG;**;TT;AC;**;**;**;**;GG;CT;**;AA;GG;GG;AG;TT;TT;AC;AT;CG;CC;AA;CC;CC;TT;CG;CC;AC;TT;GT;CC;TT;AG;CT;GG;CC;AG;CC;AC;AG;CT;AT;AC;AG;AG;TT;CC;TT;GT;AA;TT;AG;CT;CC;TT;AA;AC;**;TT;AT;CG;GG;GG;CG;AC;CG;CT;AT
102;34;6;12;Hybrid;58;17.5;Female;CT;CT;CT;GG;CC;**;AA;CT;GG;CG;CT;AA;AT;CT;CC;AT;GG;CC;**;CT;AC;GG;TT;AA;AA;CC;CT;GT;CT;CT;CC;AG;AG;GG;AG;CC;AA;GT;**;CC;TT;AG;**;CC;CC;GT;CC;CC;AG;GG;CC;GG;AT;GG;AG;GG;AA;CC;AA;AA;CG;CC;AA;AC;**;TT;GG;CC;CC;TT;GT;CC;TT;AA;CT;CG;CC;AA;CT;AA;GG;CT;AA;CC;AA;AA;CC;CG;CT;TT;AG;TT;AG;TT;AC;AT;AG;AC;**;TT;AA;GG;CG;AG;GG;AC;CC;CC;AA
103;15;5;9;Farm;87;19.1;NA;CC;CT;TT;GG;CC;**;AG;CC;GG;CG;TT;AA;AT;CC;CC;TT;CG;CC;**;CC;AA;AG;CT;GG;AA;AC;CC;GG;CC;CT;CG;**;AA;AG;GG;CC;GG;TT;**;AC;**;GG;**;CT;CC;GT;CT;GG;AA;GT;CC;AG;**;AA;AG;AA;AA;CT;AA;AA;CG;CT;AA;CC;**;TT;GG;CT;AC;GT;GT;TT;TT;AA;CT;CC;CC;AG;TT;AC;GG;TT;TT;CC;AA;GG;TT;GG;TT;GT;AA;CC;GG;TT;AA;AA;AG;CC;**;GT;AT;GG;GG;AG;CG;AC;GG;CC;AA
104;14;4;7;Farm;79;18.3;NA;CT;CC;CT;GT;CT;**;AA;CT;AG;GG;CT;AA;AT;CT;CT;AT;GG;AC;**;CT;CC;AG;CT;AA;AG;AC;CT;TT;CT;CC;CG;AG;AG;GG;GG;CC;GG;TT;**;AC;AA;GG;**;CT;CC;GT;CT;CG;AA;GG;CT;AG;AA;AG;AG;AA;AA;CT;AA;AA;CG;CT;AG;AC;**;AT;GG;CC;CC;GT;GT;CT;GT;GG;CT;CC;CC;GG;CT;AC;AG;CT;TT;CC;AG;AG;TT;CG;CC;GG;GG;CT;GG;TT;AA;AT;GG;AC;**;TT;TT;CG;CG;AA;CG;AA;CG;CC;AA
105;15;5;9;Farm;90;19.1;Male;CC;CT;TT;TT;CT;**;GG;CT;GG;CG;CT;AA;AT;CC;CC;TT;CG;AC;**;CC;AC;GG;TT;GG;AA;AC;CC;GG;CT;CC;CG;GG;AG;AG;AG;CC;GG;TT;**;AC;AT;GG;**;CT;CC;TT;TT;GG;AA;GG;CC;AG;AA;AG;AG;AG;AA;CC;AA;AT;CG;CT;AA;CC;**;AT;CG;TT;CC;TT;GT;TT;TT;AA;CT;CC;CC;AA;TT;AC;AA;TT;AT;CC;AA;GG;TT;GG;CT;GT;AA;CT;GG;TT;AC;AA;GG;AC;**;GT;AT;CG;GG;AG;CG;CC;GG;CC;AA
106;38;10;20;Hybrid;60;16.9;Male;CC;CC;CT;TT;TT;**;AG;CT;AA;CG;CT;AT;AT;CT;CC;AT;CG;AA;**;CT;AC;GG;TT;GG;AG;CC;CC;GT;TT;CT;GG;AA;AG;AG;AG;CC;AA;TT;**;AC;AA;GG;**;CT;AC;GG;CT;GG;AA;TT;TT;AG;**;GG;AA;AG;AA;TT;AA;AA;CC;CC;AA;AA;CT;TT;GG;CC;AA;TT;GT;TT;TT;AA;CT;GG;CC;AA;CC;AA;AA;CC;TT;AC;AG;AG;TT;GG;CC;GT;AA;CT;AG;CT;AC;AT;AA;CC;**;TT;TT;GG;GG;AG;CG;CC;GG;CC;AA
107;31;21;21;Wild;35;14.3;Female?;CT;CT;CC;GT;TT;**;GG;CT;AA;GG;TT;AA;TT;CT;CC;AT;CC;CC;**;TT;AC;AA;CT;GG;AA;AC;TT;GG;CC;TT;CC;**;AA;AG;GG;AC;GG;GT;**;AA;TT;GG;**;CT;AC;GT;TT;GG;AG;GT;CC;GG;**;AG;AG;AG;TT;CC;AC;AA;GG;CT;AA;CC;**;TT;GG;CT;AA;GT;TT;TT;GG;AG;CT;CC;TT;GG;CT;AA;AG;CT;AT;AC;AA;AA;CT;GG;CT;GG;AA;CT;AA;CT;CC;AT;GG;CC;**;GT;AT;CC;CG;GG;CC;AC;CC;TT;TT
108;31;21;21;Wild;36;14.5;Female;TT;CT;CT;GT;CT;**;GG;CT;AG;GG;TT;AA;AT;CT;CT;TT;CC;CC;**;CT;AC;AA;TT;GG;AG;AC;TT;GG;CC;TT;CC;AG;AG;AG;GG;AC;GG;GT;**;AA;TT;GG;**;CT;AC;GG;CT;CG;AA;GG;CT;AG;AT;AA;AG;GG;TT;CT;AC;AT;CG;CT;AA;AC;CT;AT;GG;CT;AC;GG;TT;CT;GG;AG;CC;CG;TT;GG;CT;AA;AG;CT;AT;CC;AG;AG;CT;GG;CT;GT;AA;CT;AG;CT;CC;AT;AG;AC;**;GT;AA;CC;CG;GG;CC;AA;CC;TT;TT
109;33;23;23;Wild;38;14.7;Male;TT;CT;CC;TT;CT;**;AG;CT;AA;CG;TT;TT;TT;CT;CT;AT;CG;AC;**;CT;CC;AG;CT;GG;AG;CC;TT;GT;TT;CT;CG;AA;AG;AA;AA;AC;GG;GT;**;AC;TT;AA;**;TT;AA;GG;CC;GG;AA;TT;CC;AG;AT;AG;AA;AG;TT;CT;AA;AA;CG;CC;AA;CC;TT;AA;GG;CC;AC;TT;TT;CT;GT;GG;CT;**;CT;AG;CC;AA;AG;CT;AA;AA;AG;AG;TT;CG;CC;GG;AA;CC;AA;CT;AA;TT;GG;AC;**;GT;AT;CC;CC;GG;CG;AC;CG;CC;AA
110;38;10;20;Hybrid;25;12.6;NA;CT;CT;CT;GT;CT;**;AA;CT;AG;CC;CT;AT;TT;CT;CT;TT;CC;AA;**;CT;AC;GG;TT;GG;AG;CC;CC;GT;TT;CT;CG;AA;GG;AG;AG;CC;AA;GT;**;AC;AA;GG;**;CC;AC;GT;CT;GG;AA;TT;TT;AG;AT;GG;AA;AG;AA;TT;AA;AT;CG;CC;AA;AA;CT;TT;GG;CC;AA;TT;TT;TT;TT;AG;CC;CG;CC;AA;CT;AC;AA;CC;AT;AA;AG;AG;CT;CG;CC;GT;AG;TT;AG;CT;AC;AT;AA;CC;**;TT;AT;CG;GG;AG;GG;AC;GG;CC;AA
111;35;7;14;Hybrid;45;15.4;Female;CC;CC;CC;**;TT;**;GG;CT;AG;GG;CT;AA;AT;CC;CT;TT;CG;CC;**;CT;AA;AG;CT;GG;GG;CC;CT;GG;TT;TT;CG;AG;AG;AG;GG;AA;AG;TT;**;AC;TT;AA;**;TT;AC;TT;CC;CG;AG;GT;CT;GG;AT;AG;GG;AG;AA;CT;AC;AA;GG;CC;AA;AA;**;AT;CC;CT;AC;TT;GT;CC;TT;AA;CT;GG;CT;AG;CC;AC;AG;CT;AT;AC;AA;AG;TT;CG;TT;**;AA;**;GG;CC;AC;AT;GG;AC;**;**;AT;CG;CC;AG;GG;**;CG;CC;AA
112;13;3;5;Farm;99;19.5;NA;CC;CC;CT;GG;CT;**;GG;CT;AG;CG;TT;AT;AT;CT;CC;AA;GG;CC;**;CT;AC;AA;CT;GG;AA;AA;CT;GG;CC;CT;CG;AA;AG;AG;AG;CC;GG;GT;**;CC;AT;GG;**;CC;AC;GT;CC;GG;AA;GT;CC;AG;AA;AA;AG;GG;AA;TT;AC;AA;CG;CT;AA;AC;CT;TT;CG;CC;AA;GT;GT;CT;GT;AG;CC;CC;CC;AG;CT;AA;AG;CC;TT;CC;GG;GG;CC;CC;CT;TT;AA;CT;AA;CT;AC;AA;AG;AC;**;GG;AT;GG;CC;AG;GG;AA;CG;CC;AA
113;19;9;17;Farm;95;19.2;NA;CC;CC;CT;**;CT;**;GG;CT;AA;CG;TT;AT;AA;CC;CC;TT;GG;AC;**;CT;AA;AG;TT;GG;AG;AC;CC;TT;CT;CC;CC;AG;AG;GG;AG;CC;GG;TT;**;AC;TT;AG;**;CC;AC;TT;CC;GG;AA;GG;CT;GG;AT;AA;GG;GG;AA;CT;AA;AA;CC;CT;AA;AC;**;AT;GG;CC;AC;GG;TT;CT;GG;AA;CC;GG;CC;GG;CT;CC;GG;TT;AT;CC;AG;GG;CC;CG;CC;GT;AG;TT;AG;TT;AA;AA;AG;AC;**;GT;TT;CG;GG;AA;CG;AC;GG;CT;AT
114;15;5;9;Farm;77;18.3;Female;CC;CC;TT;GG;CT;**;AG;CC;GG;CG;CT;AT;AT;CC;CC;TT;CG;AC;**;CC;AA;GG;TT;GG;AG;AC;CT;GG;CT;CT;CG;AG;AG;GG;AA;CC;AG;TT;**;AC;AT;GG;**;CT;CC;TT;CT;GG;AA;GG;CT;AG;TT;AG;AG;AG;AA;CT;AA;TT;CC;CT;AA;CC;TT;AT;CG;TT;CC;TT;GT;CT;TT;AA;TT;CC;CC;AA;TT;AA;AG;TT;AT;CC;AA;GG;TT;GG;CC;GT;AA;CT;GG;CT;AA;AA;GG;AC;**;GT;AT;CC;GG;GG;CG;CC;GG;CC;AT
115;35;27;27;Wild;29;13.4;Male;CT;CC;CT;GG;TT;**;AG;CC;AG;CG;CC;AT;AT;TT;CT;AT;CC;AC;**;TT;CC;GG;CT;GG;AG;AC;CC;GG;TT;CT;GG;GG;AG;AA;AG;AC;AG;TT;**;CC;TT;AA;**;CT;AA;GT;CT;GG;GG;GT;CC;GG;TT;AG;AG;GG;AA;CC;CC;AA;CG;CT;AG;CC;CC;AT;CC;CT;CC;GT;GT;CT;TT;AG;CT;GG;CT;AG;CT;AC;GG;CT;AA;CC;AG;AA;CT;GG;CT;GT;AG;CC;AG;TT;CC;TT;AG;CC;**;GT;TT;CG;CC;AG;GG;CC;GG;CT;AA
116;34;6;12;Hybrid;55;16.3;Female;TT;CC;TT;GG;CC;**;AA;CT;AG;CG;CT;AA;TT;CT;CC;AT;CC;CC;**;CT;AC;GG;TT;GG;AA;CC;CT;GG;CT;CT;CG;AA;GG;GG;AG;CC;AA;TT;**;CC;AT;AA;**;CC;CC;GG;CC;CC;AA;GG;TT;AA;TT;GG;GG;GG;AA;TT;AC;AT;CG;CC;AA;AA;CT;TT;GG;CT;AC;TT;GT;CC;GT;AG;TT;GG;CC;AA;CT;AC;GG;CC;AT;CC;AA;AG;TT;GG;TT;TT;AA;CC;AG;TT;AC;AT;AA;CC;**;TT;AT;GG;CG;AG;CG;AA;CG;CC;AA
117;32;2;4;Hybrid;33;13.9;Male;CC;TT;CT;**;CC;**;AA;CC;AG;GG;TT;AT;AT;CT;CT;TT;CC;AC;**;CC;CC;AG;TT;GG;AA;AA;TT;GG;TT;CC;CG;AG;AA;AA;AG;AC;AG;GT;**;CC;AT;AA;**;CT;AC;GT;CT;GG;AG;GT;CT;AG;**;AG;AG;GG;AT;TT;AA;AA;CG;CC;AA;AC;CT;AT;GG;CT;AA;TT;GT;CT;GT;GG;CT;CC;CT;AG;CC;AC;AG;CT;TT;AC;GG;AG;CT;CC;CC;TT;AA;CC;GG;CC;AC;AA;AG;CC;**;TT;AT;GG;CG;GG;GG;AC;CG;CC;AA
118;34;6;12;Hybrid;22;11.9;NA;CT;CC;CT;GG;CC;**;AG;CT;GG;CG;CT;AA;AT;CT;CC;TT;CG;CC;**;CT;AC;GG;TT;GG;AA;CC;CC;GG;CT;CT;CG;AG;AG;GG;GG;CC;AG;GT;**;CC;AT;AG;**;CC;CC;GT;CC;GG;AG;GT;CT;AA;TT;GG;AG;GG;AT;CC;AA;AA;CG;TT;AA;AA;CC;TT;GG;CT;CC;GT;GT;CC;TT;AG;TT;GG;CC;AA;CT;AC;GG;TT;AA;CC;AA;AA;CT;CG;CC;TT;AG;CT;AG;CC;CC;AT;AG;AA;**;TT;AT;GG;CG;AG;GG;AC;CC;CC;AA
119;16;6;11;Farm;78;17.9;NA;CT;TT;CT;GT;CC;**;AG;CT;GG;GG;TT;AT;AT;CT;CT;TT;CC;CC;**;CC;AC;AG;TT;GG;AG;AC;CT;GG;CC;CT;CC;AA;AG;GG;AG;CC;AA;GT;**;AC;AT;AG;**;CT;AC;GT;CC;CG;AG;GT;CC;AA;**;AG;AG;AG;AA;CT;AC;AA;CG;CT;AA;AC;**;TT;CG;CT;AC;TT;GT;CT;TT;AA;CT;GG;CC;AA;TT;CC;AG;TT;AT;AC;AG;GG;TT;GG;CT;TT;AG;CC;AA;CT;AC;AA;AG;CC;**;GT;TT;GG;GG;AA;GG;AA;CG;CC;AA
120;16;6;11;Farm;90;19.6;Female;CC;CT;CT;GT;CC;**;AG;TT;AG;GG;CC;AT;TT;CT;CT;TT;CG;CC;**;CT;AC;GG;TT;GG;AG;AC;CT;GT;CC;CT;CG;AA;AA;AG;AA;CC;AA;GT;**;CC;TT;AG;**;TT;AC;GG;CC;CG;**;GT;CC;AG;**;AG;AA;AG;AA;CC;AC;AA;CC;**;AA;AC;TT;AT;CG;CC;AC;TT;GG;CT;TT;AA;CT;CG;CC;AA;TT;AC;GG;CT;TT;AC;AG;GG;CT;CG;CT;TT;AG;CT;AA;CC;AA;AA;AG;AC;**;GT;TT;GG;GG;AG;GG;AA;CG;CC;AA
121;12;2;3;Farm;91;19.5;NA;CC;CT;CT;GT;CT;**;AA;CT;AG;CC;TT;AA;AA;CT;CT;AT;CG;AA;**;CC;AC;AG;TT;GG;GG;AC;CT;GT;CT;CC;GG;AG;AA;AG;AG;CC;AG;TT;**;CC;AT;AG;**;TT;CC;TT;CC;GG;AA;GT;CT;AG;AA;AG;GG;AG;AA;CT;AC;AA;CG;CT;AA;AC;CT;AT;GG;CT;AC;GT;GG;CC;GG;AG;CT;CC;CT;AG;CT;AA;GG;CT;AA;CC;AG;GG;CT;CC;CT;GT;AG;CT;AG;CT;AC;AA;GG;CC;**;TT;AT;CG;CG;AG;GG;AC;GG;CC;TT
122;31;1;2;Hybrid;58;16.7;Female;CT;CC;CC;TT;TT;**;AA;CT;AA;CG;TT;AT;AT;CT;CC;TT;CG;AC;**;CC;CC;AA;TT;GG;AG;AC;CT;GT;CT;TT;GG;AG;AA;GG;AG;CC;GG;GT;**;AA;TT;GG;**;CT;AA;GT;CT;CG;AG;GG;CC;AG;AA;AA;AG;AG;AT;CT;CC;AA;GG;CT;AA;AC;TT;AT;GG;CC;AC;TT;TT;CT;GG;AG;TT;CG;CT;AA;CT;AA;AA;CT;AT;CC;AA;AG;TT;CG;CC;GT;AA;TT;GG;CT;AC;AA;AG;CC;**;GT;AT;CG;CC;AG;CG;AC;CG;CC;AT
123;13;3;5;Farm;105;20.2;Male;CC;CC;CT;GG;CT;**;GG;CT;GG;GG;CT;TT;AA;CT;CC;TT;CG;CC;**;CT;AC;AA;TT;GG;AA;AC;CC;GG;CC;CC;CC;AG;GG;GG;AG;AC;GG;GT;**;AC;TT;GG;**;CC;AC;GT;CC;CG;AA;GT;CC;AG;AA;AA;AG;GG;AA;CC;AA;AA;CG;**;AA;AC;**;AT;CG;CC;AC;GT;TT;CT;TT;AA;CT;CG;CT;AA;CT;AC;GG;CT;TT;CC;AG;AG;CC;CC;CC;TT;GG;TT;AG;CT;AC;AA;AG;AA;**;GG;AT;CG;CC;GG;GG;AC;CG;CC;AA
124;35;27;27;Wild;25;12.4;NA;CT;CT;CC;GG;CT;**;AG;TT;AG;**;CT;AA;AT;CC;CT;AT;CC;AC;**;CT;CC;GG;CC;GG;AG;AC;CC;GG;TT;CT;GG;**;GG;AA;AG;AA;AG;TT;**;CC;AT;AA;**;CC;AA;GT;TT;GG;**;GT;CC;GG;TT;AG;AA;GG;AA;CC;CC;AA;GG;CT;AG;CC;**;AT;CC;CT;AC;GT;TT;CT;TT;AG;CT;GG;CT;AG;CC;AC;GG;CT;AT;CC;AA;AA;TT;GG;CT;GG;AG;CT;GG;CT;CC;TT;AG;CC;**;GT;TT;CG;CC;AG;CG;CC;GG;CT;AA
125;37;29;29;Wild;23;12.5;Female;TT;CT;CT;GG;CT;**;AA;TT;AG;CG;CT;AT;AT;TT;CT;TT;CC;CC;**;CT;AA;GG;CT;AA;AA;CC;CC;GT;CT;CC;CG;AG;GG;AG;AG;AA;AG;TT;**;AC;AT;AA;**;CT;AA;GT;TT;CC;GG;GT;CC;AA;TT;GG;AG;GG;TT;CT;AA;AA;CG;CT;AA;AC;CC;AT;CC;CT;AC;GT;TT;CT;TT;AG;TT;GG;CC;GG;CC;AC;AA;CT;AT;AA;AA;GG;CT;GG;TT;GT;AA;CT;AG;CC;CC;TT;AG;CC;**;TT;AT;GG;CG;AG;CG;CC;GG;CC;AT
126;35;7;14;Hybrid;16;11.7;NA;CT;CC;CT;GT;TT;**;GG;CC;GG;GG;CC;AA;AT;CT;CT;TT;CG;AA;**;CT;AA;AG;CT;GG;AG;CC;CT;GT;CT;CC;GG;AG;AG;GG;GG;AA;AG;TT;**;AC;TT;AA;**;CT;AC;GT;CT;CG;AG;GT;CC;GG;TT;AG;AG;AG;AA;CT;AC;AA;GG;**;AG;AA;**;TT;CC;CT;AC;GT;GT;CT;TT;AA;CT;GG;CT;AG;CC;AC;AG;CC;TT;CC;AA;AA;TT;GG;TT;TT;AA;CC;GG;CT;AC;AT;GG;AC;**;GT;AT;CC;CC;AG;CG;AC;CG;CC;AA
127;38;30;30;Wild;33;13.8;Female;CT;CT;CT;TT;TT;**;AA;CT;AG;GG;CT;AA;AT;CT;CC;AT;CC;CC;**;TT;AC;AG;TT;GG;AA;CC;CT;TT;CT;CT;CC;AA;GG;AA;AG;CC;AG;GT;**;AC;AT;AG;**;CT;AC;GT;TT;GG;AA;TT;CT;GG;TT;AA;AG;AG;AT;CT;AC;AA;CC;CT;AA;AC;CC;AT;CG;CC;AA;TT;TT;CT;TT;AA;CC;CG;CC;AG;CC;AC;AG;CC;AT;AA;AA;AA;TT;GG;CC;GT;AA;TT;AA;CT;CC;TT;GG;AC;**;TT;AT;CG;CG;GG;CG;AC;GG;CC;AA
128;38;30;30;Wild;21;11.6;Male;CT;TT;CT;TT;CT;**;AA;TT;AA;CG;CC;AA;AT;CT;CC;TT;CG;AC;**;CT;AC;GG;TT;GG;AA;CC;CC;GT;CT;CC;GG;AA;AG;AA;GG;AC;AG;GG;**;AC;TT;AG;**;CC;AC;GT;TT;GG;AA;TT;CT;AG;TT;GG;AG;AG;AT;TT;AC;TT;CC;CT;AA;AC;CC;TT;CG;CC;**;TT;TT;CT;TT;AG;CC;CG;CC;GG;CC;AA;AG;CC;AT;AA;AA;AA;CT;CG;CC;GG;AA;CT;AA;TT;CC;TT;AG;AC;**;TT;AT;CG;CG;AG;CC;CC;GG;CC;AA
129;14;4;7;Farm;94;20;Male;CC;CT;CC;TT;CT;**;AG;CT;GG;CG;TT;AA;TT;CT;CT;AT;GG;AA;**;CT;AC;AG;CT;GG;AG;AA;CT;GT;TT;CC;CC;AA;AG;AG;AG;AC;AG;TT;**;CC;AA;AG;**;CT;AC;GT;CT;CC;GG;GG;CT;AG;AA;AG;AG;AA;AA;CT;AA;AA;CC;**;AA;AA;TT;AA;GG;CC;CC;GT;GG;CC;GG;GG;CT;CC;CT;GG;CT;AC;AA;CT;TT;AC;AG;AA;TT;CG;CC;GT;AG;CC;GG;TT;CC;AA;GG;AC;**;TT;TT;CG;CG;AA;CG;AC;CG;CC;AT
130;32;22;22;Wild;24;12.5;NA;TT;TT;CC;GG;CT;**;AG;CC;AG;GG;TT;AA;AT;TT;CC;AT;GG;AA;**;CC;CC;GG;CT;GG;AA;CC;TT;GT;CT;CC;GG;AG;AG;AA;GG;AA;GG;TT;**;CC;AT;AG;**;CC;AA;GG;CT;GG;GG;GT;CT;GG;TT;AG;AA;GG;AA;CT;CC;AA;CC;**;AA;AC;CT;TT;GG;TT;AC;TT;GG;TT;GG;AG;CT;GG;CT;GG;CC;AC;AA;CT;TT;AC;AG;AG;CT;CC;CC;GG;AA;CC;AG;CC;AA;TT;AA;CC;**;TT;TT;GG;CC;AG;GG;CC;GG;CC;AA
131;12;2;3;Farm;95;19.4;Male;CC;CT;CT;**;CC;**;AA;CT;AG;CG;TT;AT;AA;CT;CT;AT;CG;AC;**;CC;CC;AA;TT;GG;GG;AC;CT;GT;CT;CT;GG;AG;AG;GG;AG;CC;AG;GT;**;AC;AA;AA;**;TT;AC;GT;CT;GG;AA;GG;CT;AA;AA;GG;GG;AA;AA;TT;AC;AT;CC;CT;AG;CC;**;AA;GG;CC;AA;TT;GG;TT;TT;AG;CT;CC;CT;AA;CT;AC;AG;CC;AT;CC;AG;GG;CT;CC;CC;GT;AA;CT;AG;CC;AA;AA;GG;CC;**;TT;AT;CG;GG;AG;CG;AA;CG;CC;TT
132;32;22;22;Wild;34;14.3;Male;**;**;CT;GG;CT;**;AG;CC;AA;CC;TT;AT;AT;TT;CC;TT;CG;AA;**;CC;CC;GG;TT;AA;AG;AC;TT;GT;CT;CT;GG;AG;GG;AG;AA;AA;GG;TT;**;CC;AA;AG;**;CC;AA;GG;CT;GG;GG;GT;CT;AG;TT;AG;AG;GG;AA;TT;AA;AA;CC;CT;AA;CC;CT;AT;CG;CT;AC;TT;GT;CT;GT;AG;TT;CG;TT;GG;CC;AC;AA;CT;AA;AC;AG;GG;CT;CC;CC;GT;AG;CC;AG;CC;AC;AT;AA;CC;**;TT;TT;CG;CC;AA;CC;CC;CG;CT;AA
133;12;2;3;Farm;106;21.2;Male;CC;CT;CT;TT;CT;**;AA;CC;AG;CC;TT;AT;AA;CT;CC;AT;CG;AA;**;CC;CC;AG;TT;GG;GG;AC;CT;GT;CC;CT;CG;GG;AG;AG;AG;CC;AG;TT;**;AC;AT;AG;**;CT;CC;GT;CT;GG;AA;TT;CT;AG;AT;AG;AG;AG;AA;CT;AA;AT;CC;CT;AG;AC;CC;AT;GG;CT;AA;TT;GG;CT;TT;GG;CT;CC;CC;AA;CT;AA;AG;CT;AT;CC;AA;GG;CT;CC;CC;GT;AA;TT;AG;CC;AA;AA;GG;CC;**;TT;TT;CG;CG;GG;GG;AA;GG;CC;AT
134;33;5;10;Hybrid;64;17.8;Female;CT;CT;CT;GT;CC;**;AG;CT;AG;CG;CT;AT;AT;CT;CT;TT;GG;CC;**;CC;CC;AG;CC;GG;AG;CC;CT;TT;CC;CT;GG;AG;AA;AG;AA;CC;GG;GT;**;CC;AT;AG;**;CT;AC;GG;CT;GG;AG;GG;CT;GG;**;AA;AA;AG;AT;CT;AC;AT;CG;CC;AA;AC;TT;AT;CG;CT;CC;TT;TT;CT;TT;GG;CT;CC;CC;AA;CT;AC;GG;CC;AT;AC;GG;GG;CT;CG;CT;GG;AA;CC;AG;TT;AA;AT;GG;AA;**;GT;AT;CG;CG;AG;GG;CC;GG;CC;AA
135;37;29;29;Wild;11;9.4;NA;TT;CT;CT;GT;CT;**;AG;TT;AG;CG;TT;AA;AT;TT;CC;AT;CC;CC;**;CC;CC;GG;CT;**;AA;CC;CT;GG;TT;CT;CG;AA;AG;AA;AA;AC;GG;GT;**;AC;AT;AA;**;CT;AA;GG;TT;CC;GG;GT;CC;AG;TT;AG;AG;GG;AA;CT;AA;AA;CG;CT;AA;AC;CC;AT;CG;CT;AC;GT;TT;CT;TT;AG;TT;GG;CC;GG;CC;AA;AA;TT;AT;AC;AG;GG;CC;GG;TT;GT;AA;CT;AG;CT;AC;TT;AA;CC;**;TT;AT;CG;CC;AG;CG;CC;GG;CT;AA
136;35;26;26;Wild;28;13.2;NA;TT;CT;CC;GG;CC;**;GG;CC;AG;GG;CT;AA;TT;CT;CT;TT;CC;CC;**;CC;AC;AG;CT;AA;AG;CC;CT;GT;TT;TT;CG;AG;GG;AA;GG;AA;GG;GT;**;CC;AT;AG;**;TT;AC;GT;CT;CG;AG;GG;CT;GG;TT;GG;GG;AG;AA;CT;AC;AA;GG;CT;AA;CC;**;AT;CC;TT;AC;GT;GT;CC;TT;AA;CC;CG;CT;AG;CT;AC;AA;CT;AA;CC;AG;AA;CT;CG;CT;TT;AG;TT;AG;CT;AC;TT;AG;AC;**;GT;TT;CG;CC;GG;GG;AC;CC;CC;AA
137;20;10;19;Farm;96;19.8;Female;TT;TT;CT;GT;CC;**;AG;CT;AG;CG;TT;TT;AA;TT;CC;TT;CC;AA;**;CC;CC;GG;TT;GG;GG;AC;CT;GT;CT;CC;CC;GG;AG;AG;AA;CC;AG;TT;**;AC;AA;AG;**;CC;CC;GG;CC;CG;AG;GT;CT;AA;AA;AG;AG;AA;AA;CT;AC;AA;GG;CC;AA;AC;TT;AT;CG;CT;AC;GT;GT;CT;GT;GG;CT;CG;CC;AA;CC;AC;AG;CT;TT;AC;AG;AA;CT;GG;CC;TT;AA;TT;GG;CT;AC;AA;AA;CC;**;GT;AA;CG;CG;GG;GG;AA;CG;CC;AA
138;38;30;30;Wild;19;11.3;NA;CT;CT;CT;GT;TT;**;AA;CT;AA;GG;CC;AA;AT;CC;CC;TT;CG;CC;**;TT;AC;AG;TT;GG;AA;CC;CT;GT;CT;CT;CG;AA;GG;AA;AA;CC;AG;GT;**;AC;AA;AG;**;CC;AC;GT;TT;GG;AA;TT;CT;AG;TT;AA;AG;AG;AT;TT;AC;AT;CC;CT;AA;AC;CC;AA;CG;CT;AA;TT;TT;CT;TT;AG;CC;CG;CC;AA;**;AC;AA;CC;AA;AC;AA;AA;CT;GG;CC;GG;AA;CT;AA;TT;CC;TT;AG;AC;**;TT;AT;GG;CG;AG;CG;AC;GG;CC;AA
139;36;8;16;Hybrid;49;15;Female;CT;CT;CT;GT;CT;**;AA;CC;AG;GG;TT;AT;TT;TT;CC;TT;CG;CC;**;CC;CC;AG;TT;GG;AG;AC;**;**;**;**;**;**;**;**;**;**;**;**;**;**;**;**;**;**;**;**;**;**;**;**;**;**;**;**;**;**;**;TT;AC;AT;CC;CT;AA;CC;CT;AT;CG;CT;AC;TT;GG;CT;GT;GG;**;GG;CT;GG;CT;AC;AA;CT;TT;AC;AA;AG;TT;CG;CT;GG;AG;TT;AG;CC;AC;TT;AG;AC;**;GT;TT;CG;CG;GG;CC;AC;GG;CC;**
140;15;5;9;Farm;74;18.5;Female;CT;TT;TT;GG;CT;**;AG;CC;GG;CG;TT;AA;AT;CC;CC;TT;CG;CC;**;CC;AC;AA;TT;GG;AG;AC;CC;TT;CT;CC;CG;AG;AA;GG;AG;CC;GG;TT;**;CC;AT;GG;**;CC;CC;TT;CC;GG;AA;GG;CT;GG;AT;AA;AA;AG;AA;CT;AA;AA;CG;**;AA;AC;**;TT;CG;TT;AC;GT;GT;CT;TT;GG;CC;CC;CC;AG;TT;AA;AG;TT;AT;CC;AA;GG;CT;GG;CT;GT;AA;CT;GG;CT;**;AA;AG;AC;**;**;AT;CC;**;GG;CG;AC;CG;CT;AT
141;32;2;4;Hybrid;58;16.7;NA;CC;CT;CT;**;CC;**;AG;CC;AG;CC;TT;AT;AT;CT;CC;TT;CC;CC;**;CC;CC;AG;TT;GG;AG;AC;TT;GG;CT;CT;CG;AG;AG;AA;GG;AC;AG;TT;**;CC;AA;GG;**;CT;AC;GT;CT;GG;AG;TT;CT;GG;AT;AG;AA;AG;AA;TT;CC;AT;CG;CT;AA;AC;CC;TT;CG;CT;AA;TT;GT;CT;GT;GG;CT;CC;TT;AG;CC;AC;AG;CT;AT;AC;GG;AG;CT;CC;CC;GT;AG;CC;GG;CT;AC;AT;AG;CC;**;TT;AT;GG;CG;AA;GG;CC;CG;CC;AA
142;35;27;27;Wild;29;13.4;NA;CT;CT;CT;GG;CT;**;AG;CT;AG;CG;CC;AA;AT;CC;CT;TT;CC;AC;**;TT;AC;GG;CC;**;AG;AC;**;**;**;**;**;**;**;**;**;**;**;**;**;**;**;**;**;**;**;**;**;**;**;**;**;**;**;**;**;**;**;CC;CC;AA;GG;CT;AG;AC;**;TT;CC;CT;CC;GG;TT;CC;TT;AG;CC;GG;TT;AG;CT;AC;AG;CT;AA;CC;AG;AA;CT;GG;CT;TT;AG;CT;GG;CT;CC;TT;AG;CC;**;GT;TT;GG;CC;AG;GG;AA;GG;CT;AT
143;34;6;12;Hybrid;56;16.3;Female;CT;CC;CT;GG;CC;**;AA;CT;GG;CG;CT;AA;TT;CT;CC;AT;GG;AC;**;TT;AC;AG;TT;GG;AG;CC;CT;GT;CT;CT;CG;AG;AG;GG;AG;CC;AG;GT;**;CC;TT;AG;**;CT;CC;GG;CC;CC;AA;GG;CT;GG;TT;GG;GG;GG;AA;CT;AC;AA;GG;**;AA;AC;**;TT;CG;CC;CC;TT;GT;CC;GT;AA;TT;CG;CC;AA;TT;AA;GG;CT;AA;CC;AA;AA;TT;CG;CC;TT;AG;TT;AG;TT;AC;AT;AA;AC;**;GT;AT;GG;CG;AA;CG;AA;CC;CC;AA
144;12;2;3;Farm;54;16.8;Female;CC;**;CC;TT;CT;**;AA;CC;AA;CG;TT;AT;AA;CT;CT;AT;CG;AA;**;CC;AC;AG;TT;GG;GG;AC;TT;GT;CT;CC;GG;AG;AG;AG;GG;CC;AG;TT;**;CC;AT;AG;**;CT;AC;GG;CT;CG;AA;GT;CT;AA;**;AA;GG;AG;AA;TT;AC;AA;CG;TT;AA;AC;CT;AA;GG;CC;AA;TT;GG;CT;GT;AG;CT;CC;CC;AA;CT;AC;AG;CT;AT;CC;AA;GG;CT;CC;CT;GT;AG;TT;AG;CC;AC;AA;GG;CC;**;TT;AT;GG;CG;AG;GG;AA;CG;CC;AA
145;35;7;14;Hybrid;67;17.6;Male;CT;CC;CT;**;CT;**;GG;CT;GG;GG;CT;AA;AT;CT;**;TT;CC;CC;**;CT;AC;GG;TT;GG;GG;AC;CC;GG;CT;CC;GG;AG;AG;GG;GG;AC;AG;TT;**;AC;AA;AG;**;CC;AC;GT;TT;CG;GG;GT;CT;GG;**;GG;AG;AG;AA;TT;AC;AA;GG;CC;AG;AA;**;TT;CC;CT;AC;GT;GT;CC;TT;AA;CT;GG;CT;AG;CT;AC;AG;CT;AT;CC;AA;AG;TT;CG;CT;GT;AA;CT;GG;CT;AC;TT;GG;AC;**;GT;AT;CC;CG;AG;CG;AA;CG;CC;AA
146;16;6;11;Farm;66;17.2;Male;CT;CT;TT;GG;CC;**;AG;CT;AG;GG;CT;AT;TT;CT;CC;TT;GG;CC;**;CC;AA;AG;TT;GG;AG;AC;CC;GT;CC;CT;CC;AA;AG;AG;GG;CC;AG;GG;**;AC;AT;AG;**;CC;AC;GG;CC;CG;GG;GT;CT;AG;AT;AG;AG;GG;AT;CT;AA;AT;CG;TT;AA;AC;CC;AT;CG;TT;CC;GT;GG;CT;TT;AA;TT;CG;CC;AA;TT;AA;GG;CT;TT;AC;AG;AG;CT;CG;CT;TT;AA;CT;AA;CT;CC;AT;AG;AA;**;GT;TT;GG;CG;AA;GG;AA;CG;CC;AA
147;31;1;2;Hybrid;50;15.8;Male;CC;CT;CT;TT;TT;**;AG;CT;AG;GG;CT;AT;AT;CT;CC;TT;CC;CC;**;CC;AC;AA;TT;GG;AG;CC;CT;GT;CT;TT;GG;AA;AA;AG;AG;CC;AG;TT;**;AA;TT;GG;**;CT;AA;GT;CC;GG;GG;GG;CC;GG;AT;AG;AG;AG;AT;CT;AC;AA;GG;CC;AA;CC;TT;AT;GG;CT;AC;GT;TT;CT;GG;AG;TT;CG;TT;AG;CC;AA;AA;CT;AT;AC;AA;AG;CT;GG;CC;GG;AA;TT;AG;CT;AC;AA;AG;CC;**;GG;AT;CG;CC;AG;CG;AC;CG;CT;AT
148;32;3;6;Hybrid;67;17.6;NA;CC;CT;CC;GG;CT;**;GG;CT;AG;GG;CT;AT;AT;CT;CT;AT;CC;AC;**;CT;CC;AG;TT;GG;AG;AC;CT;GG;CT;CT;CG;AG;AG;AG;AG;AA;AG;GT;**;CC;AT;AG;**;CC;AA;GT;CC;GG;AA;GT;CT;AG;**;AA;GG;GG;AT;TT;AC;AA;GG;CT;AG;AC;CT;AT;CG;TT;AC;TT;TT;CT;GT;GG;CT;CG;TT;GG;CC;AC;AG;CT;AA;AC;AG;AG;CT;CC;CC;TT;GG;**;AG;CC;AC;AT;AA;AC;**;GT;**;CG;CC;AG;GG;AC;CC;CC;AA
149;17;7;13;Farm;76;18.8;NA;CT;CC;TT;GG;CT;**;GG;CC;AG;CG;CT;AT;AA;CC;CC;TT;GG;CC;**;CC;AA;AG;TT;GG;GG;AC;CT;GG;CC;CT;CC;AA;AG;AG;GG;CC;AA;TT;**;AC;AT;GG;**;CT;CC;TT;CT;CG;AG;TT;CT;AG;TT;AG;AG;AA;AA;TT;AA;AA;GG;**;AA;AC;TT;TT;GG;CC;AC;GT;GT;TT;GT;AG;TT;GG;CC;AA;CC;AC;AG;CT;TT;CC;AA;AG;CT;CC;CT;TT;AA;CC;GG;TT;CC;AT;GG;AA;**;TT;AT;CC;CG;AG;CG;AC;CG;CT;AA
150;13;3;5;Farm;77;18.6;NA;CC;CC;CT;GG;CT;**;AG;CT;AG;CG;TT;AT;AT;CT;CC;AT;CG;CC;**;CT;AC;AA;CT;GG;AA;AA;CT;GG;CC;CT;GG;AA;AG;AG;AG;AC;AG;GT;**;AC;AT;AG;**;CT;CC;GT;CC;GG;GG;GT;CC;AG;AA;AA;AG;GG;AA;TT;AA;AA;CC;**;AA;AC;CT;TT;CG;CT;AA;GT;GT;CT;GT;AA;CC;GG;CC;AG;CT;AA;GG;CC;AT;CC;AA;GG;CT;CC;CT;TT;AG;CT;AA;CT;AC;AA;AG;AC;**;GG;AT;CG;GG;AG;GG;AC;GG;CC;AA
151;36;8;16;Hybrid;59;17;Male;CC;CT;CT;GT;CC;**;AA;CC;AG;CG;CT;AT;TT;CT;CC;TT;CC;CC;**;CC;CC;AG;CT;GG;AG;CC;CC;GT;TT;CC;CC;AA;AA;AG;AA;AC;AG;GT;**;AC;TT;GG;**;CT;AC;GT;CT;GG;GG;GG;CC;GG;TT;GG;AG;AG;AT;TT;AC;AT;CC;CT;AA;CC;TT;TT;CG;CT;CC;TT;GT;CT;TT;GG;CT;GG;CC;GG;CT;AC;AG;CT;TT;CC;AA;AG;CT;CG;CC;GG;AG;TT;AA;CC;AC;AT;AG;AC;**;TT;TT;CC;CG;AG;CG;AC;GG;CC;TT
152;35;27;27;Wild;32;13.5;Female;TT;CC;CC;GG;CT;**;AG;CT;GG;CG;CC;AT;AT;CT;CT;AT;CC;AA;**;TT;CC;GG;CC;AA;AG;CC;CC;GG;CT;CC;GG;GG;AG;AG;GG;AC;AA;TT;**;CC;AT;AA;**;CC;AC;GT;CC;CG;AG;GG;CC;GG;TT;AG;AG;GG;AA;CC;CC;AA;GG;CT;AA;CC;CC;TT;CC;CT;AC;TT;TT;CC;TT;AG;CC;GG;CT;AG;CC;AC;AA;CT;AT;CC;AG;AA;TT;GG;CT;TT;AG;CT;AG;CT;CC;TT;AG;CC;**;GT;TT;GG;CC;AG;GG;CC;CG;CC;AT
153;31;1;2;Hybrid;65;17.4;Male;CC;CT;CT;**;TT;**;AG;CT;AG;CG;CT;AT;AA;CT;CC;AT;CC;CC;**;CC;AC;AA;CT;GG;AG;AC;CT;GG;CC;TT;GG;AG;AA;GG;AG;AC;GG;GT;**;AA;TT;AG;**;CT;AA;GT;CC;CG;GG;GT;CC;AG;AA;GG;AG;AG;AT;CT;CC;AA;GG;CT;AA;CC;TT;TT;CC;CT;AA;GT;TT;TT;GT;AG;TT;CG;CT;AG;CT;AA;AA;TT;AT;AC;AA;AG;TT;CG;CC;TT;AA;TT;AG;CT;AC;AA;GG;CC;**;GT;AT;CG;CC;AG;CG;CC;CG;CC;AT
154;14;4;7;Farm;86;19.5;Male;CC;CC;CC;TT;CT;**;AG;CT;GG;CG;TT;AA;AT;CT;CT;AT;GG;AC;**;CT;CC;GG;CT;AA;AG;AC;CT;GT;CT;CC;CG;AA;AG;GG;AG;CC;GG;TT;**;AC;AA;GG;**;CT;AC;GT;CT;CG;AG;GG;CT;AA;AA;AA;AG;AG;AA;CT;AA;AA;CC;**;AA;AC;CT;AT;GG;CC;CC;GT;GT;CT;GG;GG;CT;CC;CC;GG;TT;AC;GG;CT;AT;AC;AG;GG;TT;CG;CC;TT;AA;TT;GG;CT;AA;AT;GG;AC;**;TT;AT;CG;CG;GG;GG;AA;CG;CT;AT
155;20;10;19;Farm;118;20.6;NA;TT;CT;CC;GG;CT;**;AG;CT;GG;CG;TT;AT;AA;CT;CC;AT;CG;AC;**;CC;AC;GG;TT;GG;GG;CC;CT;GT;CC;TT;CG;AG;AA;GG;AG;AC;AG;TT;**;AC;AA;AG;**;CT;CC;GT;CC;GG;AG;GT;CT;AG;AA;AG;AG;AA;AA;CT;AA;AA;GG;**;AA;AA;TT;TT;CG;CC;AC;GT;TT;CT;TT;AG;CT;**;CC;AG;CC;AC;AG;TT;TT;AC;AG;GG;CT;CG;CC;GT;AA;CC;AG;CC;AC;AT;AA;CC;**;GT;AA;GG;CG;AG;GG;AC;CG;CC;AA
156;20;10;19;Farm;76;18.5;Female;TT;TT;CC;GG;CC;**;AA;CT;GG;CG;TT;AT;AT;TT;CC;AA;CG;CC;**;CT;AA;GG;TT;GG;GG;CC;CT;GT;CC;CT;CC;GG;GG;GG;AG;AC;AG;TT;**;AC;AA;AG;**;CC;CC;GT;CC;GG;AG;GT;CT;AA;AA;AG;AG;AA;AA;CT;AA;AA;CG;CC;AA;AC;TT;TT;CG;CC;AC;GT;TT;CT;GT;GG;CC;**;CC;GG;CC;AC;GG;CC;TT;AC;AG;**;CT;GG;CC;TT;AA;CT;GG;CC;AC;AT;AG;AC;**;GT;TT;CG;CG;AG;GG;AC;CG;CC;AA
157;36;8;16;Hybrid;73;19.4;Female;CC;CT;CT;TT;CC;**;AA;CC;AA;CG;TT;AT;TT;TT;CC;TT;CC;CC;**;CC;CC;AG;TT;GG;AG;AC;CC;TT;TT;CT;CC;AG;AG;AA;AG;AC;AG;GT;**;AA;TT;AG;**;CC;CC;TT;CT;CG;GG;GT;CC;AG;**;AG;GG;AA;AT;TT;AC;AA;CG;CT;AA;CC;**;AT;GG;CT;CC;TT;GT;CT;TT;AG;CT;GG;CC;GG;CT;AC;AG;CT;**;CC;AG;AG;CC;CG;CT;GT;AG;**;AG;CC;AC;TT;AA;AC;**;TT;TT;CG;CG;AG;CG;AA;GG;CC;TT
158;11;1;1;Farm;89;19.6;Male;CC;CC;CT;**;CT;**;AA;CT;AG;CG;TT;AT;AT;CT;CT;AT;CG;AC;**;CT;AC;AA;TT;GG;AA;CC;CT;TT;CT;CT;CG;GG;AG;GG;AG;CC;AG;TT;**;AA;AT;GG;**;CC;AC;GG;CT;GG;GG;GT;CC;AG;AA;AG;AA;AG;AA;TT;AC;AA;GG;**;AA;AC;TT;AT;GG;CC;AA;GT;GT;CT;GT;AG;CT;CC;TT;AA;CT;AC;AG;CT;TT;AC;AA;AG;TT;CC;CT;GT;AA;TT;GG;TT;CC;AT;GG;AC;**;GG;TT;CG;CG;GG;GG;AC;GG;CC;AA
159;31;1;2;Hybrid;41;15;Male;CT;CC;CT;TT;TT;**;AG;CT;AA;GG;TT;AT;AT;CT;CC;AT;CG;CC;**;CC;CC;AG;TT;GG;AG;AC;CT;GT;CT;TT;GG;AA;AA;GG;AG;CC;AG;TT;**;AA;AT;AG;**;CT;AA;GG;CC;GG;AG;GT;CT;AG;AA;GG;AG;AG;AT;CT;CC;AA;GG;**;AA;CC;TT;TT;CG;CT;AA;GT;TT;CC;GG;AG;TT;CG;CT;AA;CC;AA;AA;TT;AT;CC;AA;AG;TT;GG;CC;TT;AA;TT;AG;CT;AA;AA;GG;CC;**;GT;AT;CC;CG;GG;CG;CC;CG;CC;AT
160;20;10;19;Farm;103;20.1;NA;CC;CT;CT;**;CT;**;AA;CT;GG;CG;TT;TT;AT;CT;CT;AT;CC;AC;**;CT;AC;GG;TT;AA;GG;CC;CT;GT;CT;TT;CC;GG;GG;GG;AA;AC;AG;TT;**;AC;AA;AG;**;CT;CC;GG;CC;CG;AG;GT;CT;AG;AA;AG;AG;AA;AA;CT;AA;AA;CG;CT;AA;AC;TT;TT;CG;CT;AC;GT;GT;CT;TT;AA;CT;CC;CC;AG;CC;AC;AG;CT;TT;AC;AA;GG;TT;GG;CC;GT;AA;CT;AG;CC;AC;AT;AA;AC;**;GT;AT;GG;CG;AG;GG;AC;GG;CC;AA
161;13;3;5;Farm;101;20.1;NA;CC;CC;CT;GG;CT;**;AG;CT;GG;CG;CT;TT;AT;CT;CT;AT;GG;CC;**;CT;AC;AA;TT;GG;AA;AC;CC;GG;CT;CT;CG;AA;GG;GG;AG;AA;GG;GT;**;AC;AT;GG;**;CT;CC;GT;CC;GG;GG;TT;CC;AG;AA;AA;AG;GG;AA;CT;AC;AA;CG;CT;AA;AC;**;AT;GG;CC;AC;GT;TT;CT;TT;AA;CT;CG;CT;AG;CT;AC;AG;CC;AT;CC;AG;GG;CC;CG;CC;TT;AG;TT;AG;CT;AC;AA;AG;AA;**;GG;AT;GG;CC;GG;GG;AC;CG;CC;AT
162;37;9;18;Hybrid;41;15.8;NA;CT;CT;TT;GG;CT;**;AG;TT;AG;CG;TT;AA;AA;CT;CT;TT;CG;AC;**;CC;AA;GG;CT;GG;AA;CC;CC;GG;CT;CC;CC;AG;AG;GG;AA;CC;GG;TT;**;AC;AT;AA;**;CT;AC;TT;CT;CG;AG;GG;CC;AG;AT;AG;AG;AG;AT;CT;AA;AA;CC;CC;AA;AC;CT;AT;CG;CT;AC;GG;TT;CT;GT;AA;TT;CG;CC;GG;CC;CC;AG;CT;AT;CC;AG;AG;CT;CC;CT;GT;AG;CT;AG;CT;AC;AT;AA;AC;**;TT;TT;CG;GG;AA;CG;AC;GG;CC;AT
163;32;3;6;Hybrid;39;14.5;Male;CC;**;CC;GG;CC;**;GG;CT;AG;GG;TT;AT;TT;CT;CT;AT;CG;AC;**;CT;CC;AG;CT;AA;AG;AA;CT;GG;TT;CC;CG;AG;AG;AA;GG;AA;AG;GT;**;CC;AT;GG;**;CC;AA;GT;CC;CG;AG;TT;CT;GG;**;AA;AG;GG;AT;TT;AA;AA;GG;CC;AA;AC;CC;AT;CG;TT;AA;TT;TT;TT;TT;AG;CT;CG;CT;AG;CC;AC;AG;CT;AT;AC;GG;AG;CT;CC;CC;TT;GG;CC;AG;CC;AC;AA;AA;AC;**;GT;TT;GG;CC;AA;CG;AC;CG;CC;AA
164;12;2;3;Farm;104;20.7;Female;CC;CT;CT;TT;CC;**;AA;CT;AG;CG;TT;AT;AA;CT;CT;AT;CG;AC;**;CC;CC;AA;TT;GG;AG;AC;CT;GT;CT;CC;GG;AG;AA;AG;AG;CC;AG;TT;**;CC;AA;AA;**;TT;CC;GG;CT;GG;AA;GT;CC;GG;AT;GG;AG;AA;AA;CC;AC;AA;CC;CT;AA;CC;**;AA;GG;CC;AA;TT;GG;CT;TT;GG;CC;CC;CT;AG;CT;AA;GG;CT;AT;CC;AG;GG;CT;CC;CC;GT;AG;CT;AG;CT;AA;AA;GG;CC;**;TT;AT;GG;**;AG;GG;AC;GG;CC;AT
165;13;3;5;Farm;85;18.9;Male;CC;CC;CT;GG;CT;**;AG;CT;AG;GG;CT;AT;AT;CC;CT;AA;CG;CC;**;CT;AC;AA;TT;GG;AA;AC;CC;GT;CT;TT;CG;AA;GG;AG;AG;AC;GG;GT;**;CC;AT;AG;**;CC;CC;TT;CC;CG;AA;GT;CT;GG;AA;AA;AG;GG;AA;CT;AA;AA;CG;CT;AG;AC;**;TT;CG;CT;AC;GT;GT;CT;GT;AA;CC;CG;CT;AG;CT;AC;AG;CC;AT;CC;GG;GG;CC;CG;CC;TT;GG;CT;AG;CT;AC;AA;AG;AA;**;GG;AT;CG;CG;AG;GG;AA;CG;CC;AT
166;32;22;22;Wild;24;12.4;Male;CT;CT;CT;GT;TT;**;AG;CC;GG;CC;TT;AA;AT;TT;CC;TT;GG;AC;**;CC;CC;GG;CT;GG;AG;AC;CT;GT;CT;CT;CG;AG;GG;AA;AG;AA;GG;TT;**;CC;AT;AG;**;CC;AC;GT;CT;GG;AG;GG;CT;AG;TT;AG;AG;GG;AT;TT;AC;AA;CG;CT;AA;AC;TT;TT;CC;TT;CC;GT;GT;CC;GT;AG;TT;GG;CT;AG;CC;CC;AG;CT;AA;AC;AG;AA;TT;CC;CC;GT;AG;CT;AG;CC;AA;AT;AA;CC;**;TT;TT;CG;CC;AG;CG;CC;GG;CT;AA
167;38;10;20;Hybrid;33;13.9;Female;TT;CC;CT;GG;CC;**;AA;CT;GG;CC;CT;AT;AT;CT;CT;AT;CC;AC;**;CT;AA;GG;TT;GG;AG;CC;CC;GG;CT;CC;CG;AA;AG;AG;AG;CC;AA;TT;**;AC;AT;GG;**;CC;CC;GG;CT;GG;AA;TT;TT;AA;AT;GG;AA;AG;AA;TT;AA;AT;CG;CC;AA;AC;CT;TT;CG;CC;AA;TT;GT;TT;TT;GG;CC;GG;CC;AA;CC;AC;AG;CC;TT;AC;AG;AA;CT;GG;CC;GT;AA;CT;AG;CT;AC;AT;AA;CC;**;TT;TT;CG;GG;GG;CG;CC;GG;CC;AA
168;33;23;23;Wild;44;15.6;Female;TT;CT;CC;TT;CT;**;AG;TT;AA;CG;CT;TT;TT;CT;CC;TT;GG;CC;**;CT;CC;GG;CT;GG;GG;CC;CT;TT;CT;CC;CC;AG;AA;AA;AG;CC;GG;GT;**;CC;TT;AA;**;CT;AC;TT;CC;GG;AA;TT;CT;GG;AT;AG;AA;AG;AT;CC;AA;AA;CG;CT;AA;AC;TT;AA;CG;CT;AC;TT;TT;CT;TT;GG;CT;CC;CC;AG;CC;AA;AG;CT;AT;AC;AG;AA;CT;CG;CC;GG;AA;CT;AG;CT;AA;TT;GG;AC;**;GT;AT;CC;CG;GG;CG;AC;GG;CT;AA
169;18;8;15;Farm;98;20.3;NA;CC;CT;CC;GG;CT;**;AG;CT;AG;CG;TT;TT;AT;TT;CC;AT;CG;AC;**;CC;AC;AA;TT;GG;AG;AC;CC;GT;CT;CT;CC;AG;GG;AG;AA;CC;AA;GT;**;AA;TT;GG;**;CT;CC;GT;CC;GG;AG;GG;CC;AA;AA;AG;AG;AG;AA;TT;AC;AA;CG;**;AA;AC;TT;AT;GG;CC;AC;GT;GT;CC;GT;AG;CC;GG;CC;GG;CT;AC;AG;TT;TT;CC;GG;AG;CC;GG;CC;GT;AG;TT;AG;CT;AC;AT;AA;AA;**;TT;TT;GG;CC;GG;CG;AA;GG;CC;AT
170;37;9;18;Hybrid;54;16.2;Male;**;**;**;**;**;**;**;**;**;**;**;**;**;**;**;**;**;**;**;**;**;**;**;**;**;**;**;**;**;CC;**;**;AA;GG;AA;**;**;**;**;**;**;**;**;**;AA;**;**;**;**;TT;**;**;**;AA;GG;GG;**;CT;AC;AT;CC;**;AA;AC;**;TT;GG;CT;AC;GG;TT;CT;GT;AA;CT;CG;CT;AA;CC;AC;AG;CT;AT;CC;AG;AG;CC;CG;CT;TT;GG;CT;AA;CT;AC;TT;AA;AC;**;TT;AT;CG;CG;GG;CG;AC;GG;CT;AT
171;14;4;7;Farm;80;18.8;NA;CT;CT;CC;**;CT;**;AA;TT;GG;GG;CT;AA;AT;CT;**;AT;GG;AA;**;CT;AC;AA;CT;AA;AG;AC;CT;GT;CT;CC;CC;AA;AG;AG;GG;AC;GG;TT;**;CC;AA;AG;**;TT;AA;TT;CT;CG;AG;GT;CT;AG;AA;AG;AG;AA;AA;CT;AA;AA;CG;**;AG;AA;**;AA;GG;CC;CC;GT;GT;CC;GG;GG;CT;CC;CC;GG;TT;AC;GG;TT;AT;AC;AA;AG;TT;CG;CC;GT;AG;CT;GG;CT;AC;AT;GG;AC;**;TT;TT;CG;GG;GG;GG;AC;CG;CT;AT
172;20;10;19;Farm;96;20.3;Female;CC;TT;CT;GT;CC;**;AA;CT;AG;CG;TT;AT;TT;CT;CT;TT;CG;CC;**;CT;AC;GG;TT;GG;GG;CC;CT;GT;CT;CT;CC;AG;GG;GG;AG;CC;AG;TT;**;AC;AA;AG;**;CT;CC;GG;CT;GG;AG;GT;CT;AG;AA;AG;AG;AA;AA;CC;AA;AA;CG;CC;AA;AA;TT;TT;CG;CT;AC;GT;GG;CT;GT;AG;CT;CC;CC;AG;CC;AC;AG;TT;TT;CC;AA;GG;CT;GG;CC;TT;AA;CT;AG;TT;AC;AT;AA;AC;**;GT;AA;GG;CG;AG;GG;AA;GG;CC;AA
173;17;7;13;Farm;92;19.4;Female;CT;CC;TT;GT;CC;**;GG;CC;AG;CG;TT;AT;AT;CC;CC;TT;CC;CC;**;CT;AC;AG;TT;GG;AG;AC;CT;GG;TT;CT;CG;AG;AG;GG;GG;CC;AA;GT;**;AC;AT;AG;**;CC;CC;GT;CC;CG;**;TT;CT;AG;AT;AG;AA;AA;AA;TT;AA;AA;GG;TT;AA;AA;TT;TT;CG;CC;AC;GT;GT;TT;GT;AG;TT;GG;CC;AG;CC;AC;AG;CT;TT;CC;AA;GG;CT;CG;CT;GG;AA;CC;AG;CT;AA;AA;GG;AA;**;TT;AT;GG;GG;AG;CC;CC;CG;CT;AA
174;33;5;10;Hybrid;69;17.7;Male;CT;CT;CT;GT;CC;**;AG;CT;AG;CG;TT;AT;AT;CC;CC;TT;GG;CC;**;CC;AC;AG;CC;GG;AG;CC;CT;TT;CT;CT;CG;AG;AG;AG;AG;CC;GG;GT;**;AC;AT;AG;**;CT;AC;GG;CC;GG;AA;GT;CT;GG;TT;AG;AA;AG;AA;CT;AC;AT;CC;CT;AA;CC;TT;AT;CG;CT;CC;TT;GT;TT;TT;GG;TT;CC;CC;AG;CT;AC;AA;CT;AT;AC;AA;GG;CT;CG;CT;GG;AA;CC;AG;TT;AA;AT;GG;AC;**;GT;AT;CG;CG;AG;GG;CC;GG;CC;AA
175;36;8;16;Hybrid;47;15.4;Male;CC;CT;CT;GT;CT;**;AA;CC;AG;GG;CT;AT;TT;TT;CC;TT;CG;AC;**;CC;CC;AG;TT;GG;AG;AA;CC;GT;CT;CC;CC;AA;AG;AG;AA;AC;AG;TT;**;AC;AT;GG;**;TT;CC;TT;CT;GG;GG;GG;CT;AG;AA;AA;AG;GG;AT;TT;AA;AA;CG;CT;AA;CC;TT;TT;GG;CT;AA;TT;GT;CT;GT;GG;CC;GG;CT;GG;CT;AA;AA;TT;TT;CC;GG;AG;TT;GG;CT;GG;AG;TT;AG;CC;AC;AT;AG;AC;**;GT;TT;CC;CG;AG;CC;AC;GG;CC;**
176;32;22;22;Wild;26;13.1;Male;CC;CT;CT;GG;CC;**;AG;CC;AA;CG;TT;AA;TT;TT;CT;TT;CG;AC;**;CC;CC;GG;TT;AA;AA;AC;CT;GT;CC;CC;GG;AG;GG;AG;GG;AA;GG;GT;**;CC;**;AA;**;CT;AA;GT;CT;GG;**;GG;CT;AG;TT;AG;AG;GG;AA;TT;AA;AA;CC;CT;AA;CC;**;AT;CC;CT;CC;TT;GT;CT;TT;AG;TT;GG;TT;GG;CC;AC;AA;CT;TT;AC;AG;AG;TT;CC;CC;GG;AA;CT;AG;CC;AC;AT;AA;CC;**;TT;TT;GG;CC;AG;CG;CC;CG;CT;AA
177;15;5;9;Farm;85;19.2;Female;CT;CT;TT;GT;CT;**;GG;CC;GG;CG;TT;AA;AT;CC;CC;TT;CG;AC;**;CC;AA;GG;CT;GG;AA;AA;CC;GT;CT;CC;CG;GG;AG;GG;AG;CC;AA;TT;**;AC;AT;GG;**;CC;CC;TT;CT;GG;AA;GG;TT;AG;AT;AG;AA;AG;AA;TT;AA;AA;CG;CT;AA;CC;**;AT;CC;CT;CC;TT;GG;TT;GT;AA;CT;CC;CC;AA;TT;AC;GG;TT;AT;CC;AA;GG;CT;GG;TT;GT;AA;CT;GG;CT;AA;AA;GG;AC;**;GG;TT;CC;GG;AA;CG;CC;CG;CT;AT
178;19;9;17;Farm;110;20.6;Male;CC;CT;TT;**;CT;**;GG;CC;AA;CG;CT;TT;AT;CC;CT;TT;CG;AC;**;CT;AA;AG;TT;GG;AA;AC;CT;GT;TT;CT;CC;AG;AG;AG;AG;CC;GG;TT;**;AA;TT;AG;**;TT;AC;GT;CT;CG;AA;TT;CT;AG;AT;AA;AG;AG;AA;CT;AA;AT;CC;CC;AA;AC;TT;TT;GG;CC;CC;GG;TT;CT;GG;AG;CC;CG;CT;AA;CC;CC;GG;TT;AT;CC;AA;AG;CC;CG;CC;GT;GG;TT;AG;TT;AA;AA;AG;AA;**;TT;AT;CG;GG;GG;CG;AC;GG;CC;AT
179;33;4;8;Hybrid;65;17.6;NA;CT;TT;CC;GT;CC;**;AA;CT;AA;GG;TT;AT;TT;CC;TT;TT;GG;CC;**;CT;CC;AG;CC;GG;AA;CC;CC;GT;TT;CC;CG;AG;AG;GG;AG;CC;AG;GT;**;CC;AT;AG;**;CT;AA;GG;CC;CG;AA;GT;CC;AG;AT;AA;AG;AG;AA;CT;AC;AA;CC;**;AA;AC;TT;AT;GG;CT;CC;TT;GT;TT;GT;GG;CT;CC;CT;GG;CT;AC;AG;CC;TT;AC;AG;GG;TT;GG;CC;GT;AG;CC;AG;TT;AA;AT;AG;AC;**;GG;TT;CC;CG;AG;GG;AC;GG;CT;AA
180;37;9;18;Hybrid;44;15.3;Female;CT;CT;TT;GG;CT;**;AG;CT;AG;GG;TT;AA;AA;CT;CC;TT;CC;CC;**;CT;AA;GG;TT;GG;AG;AC;CC;GG;CT;TT;CC;GG;AG;AA;AA;CC;GG;TT;**;AC;AT;AA;**;CT;AA;GG;CC;CG;AG;GT;CC;AG;TT;AG;GG;AG;AA;CT;AC;AA;CC;**;AA;AC;**;TT;CG;CC;CC;GT;TT;CT;GT;AA;**;CG;CT;GG;CC;CC;AG;TT;AT;AC;AA;AG;CT;CG;CC;**;**;CT;**;CT;AC;AT;**;AC;**;TT;AT;CG;CG;AG;GG;AC;CG;CC;**
181;38;30;30;Wild;30;13.6;NA;TT;TT;CT;GT;TT;**;AA;CT;AG;GG;CC;AA;TT;CT;CT;TT;CC;AC;**;TT;AC;GG;TT;GG;AG;CC;CT;TT;CT;CT;CG;AA;AG;AA;AG;AC;AG;GT;**;AC;AT;AG;**;CC;AC;TT;TT;GG;AA;TT;CC;GG;TT;GG;AG;AG;AA;TT;AA;AA;CC;CT;AA;AC;CC;AA;CG;CC;AC;TT;TT;CT;TT;AG;CT;CG;CC;GG;**;CC;AA;CC;AA;AC;AA;**;TT;**;**;**;**;**;**;TT;**;**;**;**;**;**;**;CG;GG;**;**;**;**;**;**
182;35;26;26;Wild;37;14.4;Female;TT;CT;CC;GT;CC;**;GG;CT;GG;GG;CT;AA;TT;CT;CT;TT;CC;AC;**;CC;CC;GG;CC;AA;AG;CC;CC;GT;CT;TT;CG;GG;GG;AA;AG;AA;GG;GT;**;CC;AT;AG;**;CT;AC;**;CC;GG;AA;GG;CT;AG;TT;GG;AG;AG;AA;CT;AC;AA;GG;CT;AA;CC;CC;AT;CC;CT;AA;GT;TT;CC;GT;AG;CC;CG;TT;AG;CT;AA;AG;CT;AA;CC;AG;**;TT;**;**;**;**;**;**;**;**;**;**;**;**;**;**;GG;**;**;**;**;**;**;**
183;36;8;16;Hybrid;58;16.7;Male;CC;CC;CT;GT;CT;**;AA;CC;AG;CG;TT;AT;TT;TT;CC;TT;CC;AC;**;CC;CC;AG;CT;AA;AG;AC;CC;TT;CT;CC;CC;GG;AG;AG;AG;AC;GG;GT;**;AC;AT;AG;**;CC;CC;TT;CT;CG;AG;GT;CT;AG;TT;AG;GG;AG;AT;TT;AC;AT;CG;CT;AA;CC;CT;AT;GG;CC;AC;TT;GT;CT;TT;AG;CC;GG;CT;GG;CT;AA;AG;CT;TT;AC;AA;**;TT;**;CC;**;**;**;**;**;**;**;**;**;**;TT;**;**;**;**;**;**;**;**;**
184;32;2;4;Hybrid;43;15.2;Male;CC;TT;CT;GT;TT;**;AG;CC;AG;GG;TT;AT;AT;CT;CC;TT;CC;AC;**;CC;CC;GG;TT;GG;GG;AC;TT;GG;CT;CT;CC;AG;AA;AA;GG;AC;AG;TT;**;CC;AT;GG;**;CT;AA;GT;CT;GG;**;TT;CC;AG;AT;AG;AA;GG;AA;CT;AC;AT;CG;CT;AA;AC;CC;TT;GG;CT;AC;GT;GT;TT;TT;GG;CC;CC;CT;AG;CC;AC;AG;CT;AT;AC;GG;GG;TT;CC;**;**;**;**;**;**;AA;**;**;**;**;**;**;**;CC;**;**;**;**;**;**
185;35;26;26;Wild;28;13.1;Male;TT;CC;CC;GT;CT;**;GG;CC;AG;CG;CT;AA;TT;TT;CT;TT;CC;CC;**;TT;CC;GG;CT;AA;AG;CC;CT;GT;CT;CT;CG;AA;GG;AA;GG;AC;AG;GT;**;AC;AT;AG;**;TT;AA;GT;TT;CC;AG;GG;CC;GG;AT;GG;GG;AG;AA;CT;AC;AA;GG;CT;AG;CC;**;AT;CG;TT;AC;GG;GT;CT;GT;AA;CC;GG;CT;GG;CT;AC;AA;CT;AA;CC;AG;**;TT;CG;**;**;**;**;**;**;**;**;**;**;**;**;**;**;CC;**;**;**;GG;CC;**
186;33;4;8;Hybrid;56;16.7;NA;CT;CT;CT;GT;CT;**;AA;TT;AA;GG;CT;AT;TT;CC;TT;TT;GG;CC;**;CT;CC;AG;CT;GG;AG;AC;CT;GT;TT;CC;CC;AA;AG;GG;AA;CC;AG;GT;**;CC;AT;AG;**;CT;AA;GT;CC;GG;AG;TT;CC;AG;AT;AA;AG;AG;AA;CT;AA;AA;CC;CC;AA;AC;TT;AT;GG;CC;CC;TT;GT;CT;GT;GG;CT;CC;CC;GG;CT;AC;GG;CC;AT;AC;AG;**;TT;**;CC;**;**;**;**;**;**;**;**;**;**;**;**;**;**;**;**;**;**;**;**
187;12;2;3;Farm;86;19.4;Male;CC;CT;CC;TT;CT;**;AA;CC;AG;CG;TT;AT;AA;CT;CT;AT;CG;AC;**;CC;CC;AG;TT;GG;AG;AC;CT;GT;CC;CT;CG;GG;AA;GG;AG;CC;AG;TT;**;AC;AT;AG;**;CT;CC;TT;CT;GG;AA;GG;CT;GG;AA;AG;GG;AG;AA;TT;AA;AT;CG;**;AG;AC;CC;AT;GG;CC;AC;TT;GG;CT;GT;GG;CT;CC;CC;AG;CT;AA;GG;CT;AT;CC;AG;**;TT;CC;CC;**;**;**;**;**;**;**;**;**;**;**;**;**;CG;AA;**;**;GG;**;AA
188;19;9;17;Farm;82;19;Female;CC;CC;CT;GG;CT;**;AG;CC;AA;CG;TT;AT;AA;CC;CC;TT;GG;CC;**;CC;CC;GG;TT;GG;AG;AA;CT;GT;CC;CT;CC;AG;AG;AG;AG;CC;GG;TT;**;AA;TT;AG;**;CC;AC;GT;TT;CG;AA;GG;CT;AG;AA;AA;GG;AG;AA;CT;AC;AA;CC;CC;AA;AC;TT;TT;GG;CC;**;TT;GT;CT;GT;AG;CT;GG;CT;AG;**;CC;GG;CT;AT;AC;AG;**;CT;CG;**;**;**;CT;AG;**;**;**;AG;AC;**;TT;AT;CG;**;**;CG;AC;GG;CC;AT
189;34;6;12;Hybrid;50;15.6;Male;CC;CC;CT;GG;CC;**;AA;CT;AG;CG;CC;AA;TT;CC;CC;AT;GG;CC;**;TT;AC;GG;TT;AA;AG;CC;CC;GG;CT;CT;CC;AA;GG;GG;GG;CC;AA;GT;**;CC;TT;AG;**;CT;CC;GT;CC;GG;AA;GT;CT;AG;AT;GG;AA;GG;AT;CT;AC;AA;GG;CT;AA;AC;CC;TT;GG;CT;CC;GT;GT;CC;GT;AG;TT;CG;CC;AA;TT;AC;GG;CT;AT;CC;AA;AA;CT;CG;CT;**;**;CT;AG;**;AC;**;AG;AC;**;TT;AT;**;CG;AG;**;**;CG;CC;AT
190;17;7;13;Farm;87;19.4;Female;CT;CC;TT;GG;CT;**;GG;CT;AG;CG;CT;AT;AT;CT;CC;TT;CG;AC;**;CC;AC;AG;TT;GG;AG;AC;CC;GT;CT;CC;CC;AA;AG;AG;AG;AC;AA;TT;**;AA;AT;AA;**;CT;CC;GT;CC;GG;AG;GT;CC;GG;TT;AA;GG;AG;AA;CT;AA;AA;CG;CT;AA;AC;TT;TT;CG;CC;AC;GT;GT;CT;GT;AA;CT;GG;CC;AA;CT;AC;AG;CT;TT;CC;AA;AG;CT;CG;CT;**;AA;**;**;**;AC;**;AG;AC;**;GT;AT;CG;CG;**;**;**;**;CT;**
191;36;8;16;Hybrid;57;16.6;Immature;CC;CT;CT;TT;CT;**;AA;CC;AA;GG;CT;AT;TT;CT;CC;TT;CG;CC;**;CC;CC;AG;TT;AA;GG;CC;CC;GT;TT;CC;CC;AG;AA;AG;AA;AC;AG;GT;**;AC;AT;GG;**;CT;CC;TT;CT;CG;GG;GG;CT;AG;AT;AG;AG;AA;AT;TT;AC;AT;CC;CT;AA;CC;CT;AT;CG;CT;CC;TT;GT;CC;TT;GG;CC;GG;CT;GG;CC;AA;AG;TT;AT;AC;AA;AG;TT;CG;CT;**;**;TT;AG;CC;CC;**;AG;AC;**;GT;AT;CG;CG;**;CC;AC;GG;CC;AT
192;33;5;10;Hybrid;64;17.5;Male;CT;CT;CT;TT;CT;**;AG;TT;AG;CG;CT;AT;AT;CT;CC;AT;GG;CC;**;CC;CC;GG;CT;GG;AA;AC;CC;TT;TT;CT;GG;GG;AG;AG;GG;CC;AG;GT;**;AC;AT;AG;**;CT;CC;GT;CT;GG;AA;GT;TT;GG;TT;AG;AA;AG;AT;CC;AA;AA;CC;CT;AA;CC;TT;AT;GG;CC;AC;GT;GT;TT;TT;GG;TT;CC;CC;AG;CT;AC;GG;CT;AT;AC;AG;**;CT;CG;**;**;AG;**;**;**;**;AT;**;AC;**;**;AT;CG;CG;**;GG;**;CG;CC;AA
193;18;8;15;Farm;185;24.4;NA;CC;CT;CC;GT;CC;**;AG;CT;AG;CG;TT;TT;AT;CT;CC;TT;CC;AC;**;CC;AC;AA;TT;GG;AG;CC;CC;GT;TT;CT;CG;AG;AA;AG;AA;AC;AA;GT;**;AC;TT;GG;**;CT;AC;GT;CT;GG;**;GG;CC;AG;AA;AG;AG;AG;AA;TT;AA;AA;CC;**;AG;AC;TT;TT;GG;CC;AC;TT;GG;CT;TT;AG;CC;GG;CT;AG;CT;AC;GG;TT;TT;CC;GG;**;CT;CG;**;GT;**;CT;**;**;AC;AT;**;AC;**;**;TT;GG;**;**;**;**;CG;CC;AT
194;18;8;15;Farm;119;20.5;NA;CC;TT;CC;GG;CC;**;AG;CT;AG;CG;CT;TT;AT;TT;CC;TT;GG;CC;**;CT;AC;AG;TT;GG;AG;AC;CC;GT;TT;CC;CC;AA;AG;AG;AA;AC;AA;GT;**;AC;TT;GG;**;CT;CC;GT;CC;GG;GG;GG;CC;AA;AA;GG;AG;GG;AT;TT;AC;AA;CC;**;AA;AC;TT;TT;CG;CT;AA;GT;GT;CC;GT;AG;CC;GG;CC;AG;CT;AC;AG;CT;TT;CC;GG;AG;**;GG;CC;GT;AA;CT;AG;CT;AC;AA;AG;AC;**;GT;TT;CC;CC;GG;CG;AA;GG;CC;TT
195;13;3;5;Farm;50;15.2;NA;CC;CC;CT;GG;CT;**;GG;CT;AG;**;TT;AT;TT;CT;CC;AT;GG;CC;**;CT;AC;AA;TT;GG;AA;AC;CT;GG;TT;CC;GG;AG;AG;AG;AG;CC;AG;GT;**;AC;AT;AG;**;CT;AC;TT;CC;GG;AA;GT;CC;AG;**;AA;AG;GG;AA;TT;AC;AA;CC;**;AG;AC;**;AT;GG;TT;AA;GT;GT;CT;GT;AA;CC;CG;CT;AA;CT;AC;AG;CT;AT;CC;AG;AG;CT;CC;**;TT;**;**;AG;CT;AC;AA;AG;AC;**;**;AT;CG;GG;GG;GG;AC;GG;CC;AT
196;11;1;1;Farm;92;19;NA;CC;CT;CT;GT;TT;**;AA;CT;AG;CC;TT;AT;AT;CT;CT;AT;CG;AA;**;CC;CC;AA;TT;GG;AG;CC;CT;TT;TT;CT;CG;AG;AG;AG;AG;CC;AG;GT;**;AA;AT;GG;**;CC;AC;GT;CT;GG;GG;GT;CC;AG;TT;AA;AG;AG;AA;TT;AA;AA;CG;CT;AA;AC;TT;AT;CG;CC;AC;GT;GT;CC;GT;AA;CT;CG;CT;AA;CT;AA;AG;CC;TT;AC;AG;GG;TT;GG;CT;TT;AA;CT;AG;TT;AC;AT;GG;CC;**;**;TT;CG;CG;GG;GG;AC;GG;CC;AA
197;36;8;16;Hybrid;41;15.1;NA;CC;CT;CT;GT;CT;**;AA;CC;AG;GG;CT;AT;TT;CT;CC;TT;CC;CC;**;CC;CC;AG;TT;GG;GG;AA;CC;TT;CT;CC;CC;AA;AG;AG;AA;AC;GG;GT;**;AC;AT;AG;**;TT;AC;GT;CC;GG;AG;GT;CC;AA;TT;AG;AG;AA;AT;TT;AA;AT;CC;CT;AA;CC;TT;TT;CG;TT;AC;TT;GT;CC;TT;GG;CT;GG;CT;GG;CC;AA;AG;CT;AT;AC;AA;AG;CC;CG;CT;GG;AA;TT;AA;CT;CC;AT;AG;AC;**;GT;TT;CC;CG;AG;CG;AC;GG;CC;**
198;33;4;8;Hybrid;65;17.3;Female;CT;CT;CC;GT;CC;**;AA;TT;AG;GG;TT;AT;TT;CC;TT;AT;GG;CC;**;CT;CC;GG;CT;GG;AG;CC;CC;GT;TT;CC;CC;AG;AA;GG;AG;CC;GG;GT;**;CC;AT;AG;**;TT;AA;GT;CC;CG;AG;GT;CC;AG;AT;GG;AG;AG;AT;TT;AC;AA;CC;CT;AG;AC;TT;AT;GG;CT;CC;TT;TT;CC;GT;GG;CT;**;CT;AG;CT;AC;GG;CC;AT;AC;GG;AG;TT;CG;CC;GG;AA;CT;AG;CT;AA;AT;AG;AC;**;GT;AT;CC;CG;GG;GG;AC;GG;CC;AA
199;12;2;3;Farm;136;21.9;NA;CC;CT;CT;GT;CC;**;AA;CT;AA;CC;TT;AT;AA;CT;CC;AT;CG;AC;**;CC;AC;GG;TT;GG;AG;AC;TT;GT;CC;CC;CG;GG;AA;GG;GG;CC;AG;GT;**;CC;AA;AG;**;TT;CC;GT;CC;CG;AA;GG;CT;AA;AA;AG;GG;AG;AA;CT;AA;AA;CC;**;AA;AC;TT;AA;GG;CC;AA;GT;GG;CC;GT;AG;CT;CC;CC;AG;CC;AC;AG;CC;TT;CC;AA;GG;CT;CC;CC;GT;AA;CC;AG;CT;AC;AA;GG;CC;**;TT;TT;CG;CC;AG;CG;AA;CG;CC;AT
200;35;27;27;Wild;15;11.6;NA;TT;CT;CC;GG;TT;**;AG;CC;GG;**;CC;AA;AT;TT;CT;AT;CC;AA;**;TT;AC;GG;CC;**;AG;AC;CC;GG;TT;CC;GG;GG;GG;AG;AG;AC;AG;TT;**;AC;TT;AA;**;CT;AC;GT;TT;GG;GG;GG;CT;GG;TT;AG;AA;GG;AA;**;**;**;GG;**;**;AC;**;**;**;**;**;GT;GT;**;TT;**;CT;**;TT;AG;**;AC;**;**;**;CC;AG;AA;CT;GG;CT;**;AG;**;AG;CT;CC;**;GG;CC;**;**;TT;CG;CC;AG;GG;AA;CG;CT;AT
201;32;2;4;Hybrid;42;15.1;Male;CT;TT;CC;GT;CC;**;AG;CC;AG;CG;TT;AA;AT;CT;CT;TT;CC;AA;**;CC;CC;AG;TT;GG;GG;AC;TT;GG;CT;CC;CC;AG;AA;AG;AG;AC;AG;TT;**;CC;AA;AG;**;CT;CC;GT;CC;GG;AA;GT;CT;AG;AT;AA;AG;AG;AA;CT;CC;AA;CC;**;AA;AC;TT;AT;GG;TT;AA;GT;GG;CT;GT;GG;CT;CC;TT;AG;CT;CC;AG;CC;AA;AC;AG;AG;CC;CC;CC;GT;AG;CC;GG;CT;AC;AT;AG;CC;**;TT;AT;GG;CG;AA;CG;AC;GG;CC;AA
202;20;10;19;Farm;104;19.9;Male;TT;TT;CC;GG;CC;**;AG;CC;GG;CG;TT;AT;AT;CT;CT;TT;CC;AC;**;CC;CC;GG;TT;AA;GG;AC;CT;GT;CC;CT;CC;GG;AA;GG;AG;CC;AG;TT;**;AC;AA;AG;**;CC;CC;GT;CT;GG;AG;GT;CT;AG;AA;AG;AG;AA;AA;CT;AC;AA;CG;CT;AA;CC;TT;TT;GG;CT;AC;GT;TT;CT;TT;AG;CT;**;CC;AG;CC;AA;GG;CT;**;AC;AG;AG;TT;GG;CC;GT;AA;CT;AG;TT;AC;AA;AA;CC;**;GT;TT;CG;CG;AG;CG;AA;CG;CC;AA
203;38;30;30;Wild;22;12.4;NA;TT;TT;CT;GT;TT;**;AG;CC;AG;CG;CT;AA;AT;CT;CT;AT;CG;CC;**;TT;AC;GG;TT;GG;AA;CC;CC;GT;CT;CC;CC;AA;AG;AA;AG;AC;AG;TT;**;AC;AA;AA;**;CT;AA;GG;TT;GG;AA;TT;CC;AG;TT;AG;AG;AG;AT;TT;AA;AT;CG;CT;AA;AC;CC;AT;GG;CT;AA;TT;TT;CT;TT;GG;CT;GG;CC;GG;**;CC;AG;CC;AA;AC;AA;AG;CC;GG;CC;GG;AG;TT;AG;CT;**;TT;GG;AC;**;TT;AT;GG;CG;AG;CC;CC;GG;CC;AA
204;36;8;16;Hybrid;58;16.7;Female;CT;CT;CT;TT;CT;**;AA;CC;AG;CG;CT;AT;TT;TT;CC;TT;CC;CC;**;CC;CC;AG;TT;GG;AG;AC;CC;GT;CT;CT;CC;AG;AA;AA;AA;AC;AG;GT;**;AC;AT;GG;**;TT;CC;TT;CT;GG;GG;GG;CT;GG;AT;GG;GG;AG;AT;TT;AA;AA;CC;CT;AA;CC;TT;TT;GG;CT;CC;TT;GG;TT;GT;GG;CC;GG;CC;GG;CT;AA;GG;CT;TT;CC;AG;AG;CT;CG;CT;TT;AG;TT;AG;CC;CC;AT;AG;AC;**;TT;AT;CG;CC;AG;CG;AC;GG;CC;TT
205;15;5;9;Farm;58;16.9;NA;CC;TT;TT;GT;CC;**;GG;CT;GG;CG;CT;AT;AT;CC;CC;TT;CG;CC;**;CC;AA;AG;TT;GG;AG;AA;CT;GG;CC;CT;CG;AG;AA;AG;AG;AC;AG;TT;**;AA;AT;GG;**;CC;CC;GT;TT;GG;AA;GT;CT;AG;**;AA;AG;AA;AA;TT;AA;TT;CG;CT;AA;CC;TT;TT;CG;CC;CC;TT;GG;CT;TT;AA;CT;CC;CC;AG;TT;AC;AG;TT;TT;CC;AA;GG;TT;GG;CC;GT;AA;CC;GG;TT;AC;AA;GG;CC;**;GG;AT;GG;GG;GG;CG;CC;GG;CC;AA
206;20;10;19;Farm;107;20.4;Female;CT;TT;CC;GG;CC;**;AG;CT;AG;CG;TT;AT;AT;CT;CC;TT;CG;CC;**;CT;AA;GG;TT;AA;GG;AC;CT;GT;CC;CT;CC;AG;GG;GG;AG;AC;AG;TT;**;AC;AA;AG;**;CC;CC;GG;CC;GG;AG;GT;CT;AG;AA;AG;AG;AA;AA;CC;AC;AA;GG;CT;AA;AC;TT;TT;CG;CC;AC;GT;GT;CT;GT;AA;TT;CC;CC;GG;CC;AA;AG;**;TT;AA;AG;AA;TT;GG;CC;GT;AA;CT;GG;CC;AC;AA;AA;AC;**;GT;AA;CG;CG;AG;CG;AC;CG;CC;AA
207;18;8;15;Farm;85;17.8;NA;CC;CT;CC;GT;CC;**;AG;CC;AG;CG;TT;TT;AT;CC;CC;TT;CC;CC;**;CC;AC;AA;TT;GG;AG;CC;CC;GT;CT;CT;CC;AG;AG;AG;AA;AC;GG;TT;**;AC;TT;GG;**;CT;AC;GT;CC;GG;GG;GG;CC;AG;AT;AG;AG;GG;AA;CT;AA;AA;CC;**;AA;AC;TT;AT;GG;CT;**;GT;GG;CC;TT;AG;CT;GG;CC;AG;CT;AA;AG;CC;TT;CC;AG;AG;CT;CG;CC;TT;AG;CT;AG;CT;AC;AA;AG;AC;**;GT;AT;GG;CC;AG;CG;AA;GG;CC;AA
208;12;2;3;Farm;85;19;Female;CC;CT;CT;TT;CT;**;AA;CC;AA;CG;TT;AT;AA;CT;CT;AT;CG;AC;**;CC;AC;AG;TT;GG;GG;AC;CT;GT;CT;CT;CG;AG;AA;AG;AG;CC;AG;GT;**;CC;AT;GG;**;CT;AC;GT;CT;GG;AA;TT;CC;AG;AA;GG;AG;AG;AA;CT;AC;AT;CC;CT;AA;AC;CC;AT;GG;CT;AC;TT;GG;CT;GT;AG;CC;CC;CT;AG;CT;AA;AG;CT;AT;CC;AA;GG;CT;CC;CC;GT;AG;CT;AG;CT;AC;AA;GG;CC;**;TT;TT;GG;GG;AG;GG;AA;GG;CC;AA
209;14;4;7;Farm;59;16.8;NA;CC;CT;CT;**;CC;**;AG;TT;GG;CG;TT;AA;AT;CT;CT;AT;GG;AC;**;CT;AC;AG;TT;GG;AG;AC;CT;GG;TT;CC;CC;AG;AA;AG;GG;AC;AG;TT;**;CC;AA;GG;**;CT;CC;GT;CT;GG;AA;GT;CT;AA;AA;AA;AA;AA;AA;CT;AA;AA;CG;CT;AG;AC;**;AA;GG;CC;CC;GT;GT;CT;GG;GG;CT;CC;CC;GG;CT;AC;AG;CT;TT;CC;AG;AA;TT;CG;CC;GT;AA;CC;GG;CT;CC;AT;AG;CC;**;TT;TT;CG;GG;AA;GG;AC;CG;CT;AT
210;33;23;23;Wild;21;12.3;Male;TT;CT;CC;TT;CC;**;AG;TT;AA;CG;TT;TT;TT;CT;CC;TT;CG;CC;**;CT;CC;AG;CT;GG;AG;CC;CC;TT;CT;CC;CC;AG;AA;AG;AG;CC;GG;GT;**;CC;TT;AA;**;CT;AA;GG;CC;CG;AG;GT;CT;AG;**;AG;AG;AG;AA;CC;AA;AA;CG;CT;AA;CC;**;AT;GG;CT;CC;TT;TT;CC;GT;GG;**;CG;CC;AG;CC;AA;AA;CT;TT;AA;GG;AG;TT;CG;CC;GG;AG;CT;AA;CT;AC;TT;GG;AC;**;GT;AA;CC;CC;GG;CG;CC;GG;CC;AA
211;15;5;9;Farm;71;17.9;Female;CT;CT;TT;TT;CC;**;GG;CC;GG;CG;TT;AA;AT;CC;CC;TT;CG;CC;**;CC;AA;AG;CT;GG;AG;AA;CC;GT;CT;CT;CG;GG;AG;GG;AG;AC;AG;TT;**;AC;AT;GG;**;CT;CC;GT;CT;GG;AA;GT;CC;AG;AT;AA;AA;AG;AA;CT;AA;AA;CG;CT;AA;CC;**;AT;CG;TT;AC;GT;GT;CT;GT;AG;CT;CC;CC;AA;TT;CC;AG;TT;AT;CC;AA;GG;CT;GG;CC;GT;AA;CC;GG;CT;AC;AA;AG;AC;**;GG;AT;CC;GG;AG;CG;AC;CG;CT;AT
212;33;5;10;Hybrid;47;16.1;Male;**;**;**;**;**;**;**;**;**;**;**;**;**;**;**;**;**;**;**;**;**;**;**;**;**;**;CT;TT;CT;CT;GG;AG;AG;GG;AA;CC;AG;GT;**;CC;AT;AG;**;CT;AC;GT;CT;GG;AG;GT;CT;GG;AT;AA;AA;AG;AT;CC;AA;AA;CG;CT;AA;AC;TT;TT;CG;CT;AC;GT;TT;CT;TT;GG;CT;CC;CC;AG;CT;AA;GG;CC;AT;AC;AA;GG;CT;CG;CT;GG;AG;CC;AG;TT;AA;AT;GG;AA;**;GT;TT;CC;CG;AG;GG;CC;GG;CC;AA
213;33;4;8;Hybrid;84;19.1;NA;CT;CT;CC;TT;TT;**;AA;CT;AA;GG;CT;AT;TT;CT;TT;TT;GG;CC;**;CT;CC;GG;CC;GG;AG;CC;CT;TT;CT;CC;CC;AG;AG;AG;AA;CC;GG;GT;**;CC;AT;AG;**;CT;CC;TT;CC;CG;AG;TT;CC;AG;AT;AA;AA;GG;AA;TT;AC;AA;CC;CT;AA;CC;TT;AA;GG;CC;CC;TT;GT;CT;GT;GG;CT;**;CT;GG;CT;AC;GG;CC;AT;AC;AG;AG;CT;GG;CC;GG;AA;CC;AG;TT;AC;AT;AG;AC;**;GG;AT;CC;CG;AG;CG;AC;GG;CC;AA
214;33;23;23;Wild;23;12.7;Female;TT;CT;CC;TT;CC;**;AG;CT;AA;CG;CT;TT;AT;CT;CT;AT;CG;AC;**;CT;CC;AG;CT;GG;AA;CC;CC;TT;CT;CT;CC;AG;AG;AA;GG;AC;AG;GT;**;CC;TT;AG;**;CT;AC;TT;CC;CG;AA;TT;CC;GG;TT;AG;AA;AG;TT;CT;AC;AA;CG;CC;AA;AC;TT;AA;GG;CT;CC;TT;TT;CT;GT;GG;CT;CC;CT;AG;CC;AA;AG;CT;TT;AC;AG;AA;CT;CC;CC;GG;AG;CT;AG;TT;AA;TT;GG;AC;**;GT;AA;CC;CC;GG;CG;CC;CG;CC;AA
215;15;5;9;Farm;94;19.9;NA;CC;CT;TT;GG;CC;**;AG;CT;GG;CG;TT;AT;AT;CC;CC;TT;CG;AC;**;CC;AA;AG;TT;GG;AG;AA;CT;GG;CT;CC;CG;GG;AG;AG;AG;AC;AA;TT;**;AC;AT;GG;**;CT;CC;TT;TT;GG;AA;GG;TT;AG;AT;AG;AA;AA;AA;CT;AA;AA;CG;CT;AA;CC;TT;TT;CG;CT;CC;GT;GG;CT;GT;AG;**;CC;CC;AA;TT;AA;AG;TT;TT;CC;AG;GG;TT;GG;CT;GT;AA;CC;GG;TT;AA;AA;GG;AC;**;GG;AT;CG;GG;GG;CG;CC;GG;CC;AA
216;31;1;2;Hybrid;70;17.5;Male;CC;CC;CT;GT;TT;**;AG;CT;AG;CG;CT;AT;AT;CT;CC;AT;CC;AC;**;CT;AC;AA;CT;GG;AG;CC;CT;GG;CT;TT;GG;AG;AA;GG;AG;AC;AG;TT;**;AA;AT;AG;**;CT;AA;GT;CT;GG;GG;GG;TT;AG;AA;AA;GG;AA;AT;TT;AC;AA;GG;CT;AA;AC;TT;TT;CG;CT;AC;TT;TT;TT;GG;AG;CT;CC;TT;AA;CC;AC;AA;TT;AT;AC;AA;AG;TT;GG;CC;TT;AA;TT;GG;TT;CC;AA;GG;CC;**;GT;AT;CG;CG;GG;CC;CC;CG;CC;AA
217;34;6;12;Hybrid;45;15.3;NA;CC;CT;CT;GG;CC;**;AG;CT;AG;CG;CC;AA;AT;CT;CC;AT;CG;CC;**;CT;AC;GG;TT;AA;AG;CC;CC;GT;CT;CT;CG;AA;AG;GG;GG;CC;AG;TT;**;CC;AT;AG;**;CC;CC;GG;CC;GG;AA;GG;CT;AG;TT;GG;AG;GG;AA;CC;AC;**;GG;CT;AA;AC;**;TT;GG;CC;AC;TT;GT;CC;GT;AG;TT;CG;CC;AA;TT;AC;GG;TT;AT;CC;AA;AA;CC;GG;CT;TT;AG;CT;AG;TT;AC;AT;AA;AC;**;GT;AT;GG;CG;AA;GG;AA;CC;CC;AA
218;32;2;4;Hybrid;44;15.2;Male;CC;CT;TT;**;CT;**;AG;CC;AG;CG;TT;AT;AT;CT;CT;TT;CC;AC;**;CC;CC;AG;TT;GG;GG;AA;TT;GG;CC;CC;CC;AG;AG;AG;GG;AC;AG;TT;**;CC;AA;AA;**;CT;AC;GT;CT;GG;AA;GT;CC;AG;AT;AG;AG;GG;AT;CC;AA;**;CG;CT;AA;AC;CC;AT;GG;CT;AC;TT;GT;CT;GT;GG;CC;CG;CT;AG;CC;CC;AG;CT;AA;AC;AG;AG;CT;CC;CC;TT;AG;CT;GG;CT;AC;AA;AG;CC;**;TT;TT;GG;CG;AA;CG;AC;CG;CC;AA
219;38;10;20;Hybrid;43;15.2;NA;TT;CT;CT;GT;CT;**;AG;CC;GG;CG;CT;AT;AT;CT;CT;AA;CC;AC;**;CT;AA;GG;CT;GG;AG;CC;CC;GT;CT;TT;CG;AA;GG;AG;AG;AC;AA;TT;**;AC;AA;GG;**;CT;AC;GT;CT;GG;AA;TT;CT;AG;AT;GG;AA;AG;AT;TT;AA;AA;GG;CC;AA;AC;CT;AT;CG;CC;AA;TT;TT;TT;TT;AG;CT;CG;CC;AA;CC;AA;GG;CC;TT;AC;AG;AG;CT;GG;CC;GT;AA;CT;AG;TT;AC;AT;AG;CC;**;TT;TT;CG;CG;GG;GG;AC;GG;CC;AA
220;17;7;13;Farm;21;11.7;NA;CT;CC;CT;GT;CC;**;AG;CC;GG;CG;TT;AT;AT;CC;CT;TT;CC;CC;**;CC;AC;AA;TT;GG;AG;AC;CC;GG;CT;CT;CC;AA;AG;GG;AG;CC;AA;GT;**;AA;AT;AA;**;CT;CC;TT;CC;GG;AG;GT;CC;AG;AT;AG;AG;AG;AA;CT;AA;AA;CC;TT;AA;AA;TT;TT;GG;CC;AC;GT;GT;TT;GT;AG;CT;GG;CC;AG;CC;AC;AG;CT;TT;AC;AA;AG;CT;CC;CC;GT;AA;CC;AG;CT;AA;AT;GG;AA;**;TT;AT;GG;GG;AG;CG;AC;GG;CT;AA
221;32;22;22;Wild;32;13.6;NA;CC;TT;CC;GT;CT;**;AG;CT;AG;CG;TT;AT;AT;TT;CC;TT;CC;AA;**;CC;CC;GG;CT;GG;AG;AC;TT;GT;TT;CT;GG;AG;AG;AA;AA;AA;GG;TT;**;CC;AA;AA;**;CT;AC;GG;CT;GG;**;GG;CT;GG;TT;AG;AG;GG;AA;CT;AC;AA;CG;CT;AA;CC;**;**;GG;CT;CC;GT;**;CT;GT;AG;CT;CG;TT;GG;CC;CC;AG;CT;AT;AC;AG;AG;CT;CC;CC;GG;AG;CT;AG;CC;CC;AT;AA;CC;**;TT;TT;CG;CC;AA;CC;CC;CG;CT;AA
222;36;8;16;Hybrid;52;16.4;Female;CT;CC;CT;GT;CC;**;AA;CC;AA;GG;TT;AT;TT;TT;CC;TT;CG;CC;**;CC;CC;AG;TT;GG;AG;CC;CC;TT;TT;CT;CC;AG;AG;AA;AA;AC;GG;TT;**;AA;TT;GG;**;CT;AC;TT;CT;GG;AG;GG;CT;AG;**;AG;AG;AA;AT;TT;AC;AT;CC;CT;AA;CC;TT;AT;GG;TT;AA;TT;GG;CT;TT;AG;CC;GG;CC;GG;CT;AC;AG;TT;**;AC;AG;AG;TT;GG;CT;GT;AG;TT;AA;CC;AC;AT;AA;AC;**;TT;TT;CG;CG;GG;CC;AA;GG;CC;TT
223;35;7;14;Hybrid;66;17.3;NA;CC;CC;CC;GG;CT;**;GG;CT;AA;GG;CC;AA;AT;CC;CT;TT;CC;AC;**;CT;AC;AG;CT;GG;AG;AC;CT;GG;TT;CC;CG;AA;AG;GG;GG;AC;AA;TT;**;AC;TT;AG;**;CT;AC;TT;CT;CG;GG;GT;TT;GG;AT;AG;AG;AG;AA;CT;AC;AA;GG;CC;AG;AC;**;TT;CC;CT;CC;GT;GT;CC;TT;AA;CT;GG;CT;GG;CC;AC;GG;CT;TT;CC;AA;AA;TT;CG;CT;GG;AA;CC;GG;TT;AC;TT;GG;AC;**;GT;AT;CG;CG;AG;GG;AC;GG;CC;AA
224;37;29;29;Wild;30;13.6;Female;TT;CT;CT;GT;CT;**;AA;CT;AG;CG;TT;AT;AT;TT;CT;TT;CC;CC;**;CT;AC;GG;CT;GG;AG;CC;CC;GG;TT;CT;CG;AG;AG;AA;AG;CC;GG;TT;**;AA;TT;AA;**;CT;AA;TT;CT;CC;GG;GT;CC;AG;TT;AG;AG;GG;TT;TT;AA;AA;CG;CT;AA;CC;CC;AT;CG;CC;AC;TT;TT;CT;TT;AG;TT;GG;CC;AA;CC;AC;AA;TT;AT;AA;AG;GG;CT;GG;TT;GT;AG;CT;AG;CT;AC;TT;AA;CC;**;TT;AT;CG;CG;AG;CG;CC;GG;CT;AA
225;31;21;21;Wild;34;14.1;NA;TT;CC;CT;GT;TT;**;GG;CT;AG;GG;TT;AA;TT;TT;CT;TT;CC;CC;**;CT;CC;AA;TT;GG;AG;AC;TT;GG;CC;TT;CC;AA;AG;AG;GG;AC;GG;GT;**;AA;TT;GG;**;CT;AC;GT;TT;CC;**;GG;CT;AG;AT;AA;AG;AG;TT;TT;AC;AT;CG;CT;AA;CC;CT;AT;GG;CT;AC;GT;GT;TT;GG;AG;CC;CC;TT;AG;CT;AA;AA;CT;AT;AA;AA;AA;CC;GG;CT;GT;AA;CT;AG;CT;AA;AT;AG;AC;**;GT;AA;CC;GG;GG;CG;AA;CC;CT;AT
226;20;10;19;Farm;86;19;Male;CT;TT;CT;GT;CT;**;AA;CT;GG;CG;TT;AT;AA;TT;CT;AT;CG;CC;**;CT;AA;GG;TT;GG;GG;AC;CT;GT;CC;CT;CC;GG;AG;AG;AG;AC;AG;GT;**;AC;AA;AG;**;CT;CC;GG;CT;GG;**;GT;CT;AA;**;AG;AG;AA;AA;CT;AC;AA;GG;**;AA;AA;TT;AT;CG;CT;AC;GT;GT;CT;GT;AG;TT;CC;CC;AG;CC;AA;AG;CT;TT;AC;AG;AA;TT;CG;CC;GT;AA;CT;GG;CT;AC;AA;AA;AC;**;GT;AA;CG;CG;GG;CG;AA;GG;CC;AA
227;18;8;15;Farm;141;22.1;NA;CC;**;CC;GT;CT;**;AG;CT;AG;**;CT;TT;**;CT;CC;AT;CG;AC;**;**;AC;AA;TT;GG;AG;CC;CC;GT;CT;CT;CC;**;AG;AG;AA;CC;**;TT;**;AA;TT;AG;**;TT;CC;**;CT;GG;AG;GG;CC;AG;**;AG;AG;GG;AA;CT;AA;AA;CC;CT;AG;AC;TT;TT;CG;CC;CC;TT;GG;CT;GT;AG;CT;GG;CC;AG;CT;AA;GG;CC;TT;CC;AG;AG;CT;CG;CC;GT;AA;TT;AG;CT;AC;AA;AA;AC;**;GT;AT;CG;CC;GG;CG;AA;GG;CC;AA
228;19;9;17;Farm;74;18.1;NA;CC;CC;TT;GG;CT;**;AG;CT;AA;CG;CT;**;AT;CC;CC;TT;**;AA;**;CC;AC;AG;TT;GG;AG;AC;CT;TT;CT;CT;CC;**;AG;AG;AG;CC;AG;TT;**;AC;TT;AG;**;TT;AC;**;TT;CG;AA;TT;CC;GG;**;AA;GG;AG;AA;CC;AA;AT;CC;**;AA;AC;TT;TT;GG;CC;CC;TT;TT;CT;GG;AA;CT;CG;CC;AG;CT;CC;GG;TT;AT;AC;AA;GG;CC;GG;CC;GT;AG;TT;AG;TT;AA;AA;AG;AA;**;TT;TT;CG;CG;AG;CG;AC;GG;CC;AT
229;14;4;7;Farm;80;18.9;Male;**;**;CT;GT;CC;**;AA;TT;AG;**;**;AA;TT;CT;CT;AT;GG;AA;**;**;CC;AA;TT;GG;AG;AC;CT;TT;TT;CC;**;**;**;AG;GG;CC;GG;TT;**;AC;AA;**;**;TT;**;**;CT;CG;AA;GG;**;**;AA;AA;GG;AA;AA;CC;AA;AA;**;CT;AG;CC;**;AT;GG;CC;CC;GT;GT;CC;GG;GG;**;CC;CC;GG;**;AC;GG;TT;TT;AC;AA;GG;TT;CG;CC;GT;AG;CC;GG;TT;AC;AT;AG;AC;**;TT;TT;CG;CG;AA;CG;AA;CG;CC;AT
230;31;21;21;Wild;37;14.6;Male;CT;**;CT;**;TT;**;AA;CT;AA;GG;TT;AA;**;CC;CT;AT;CG;CC;**;CT;CC;AA;TT;GG;GG;AC;TT;GG;**;CT;CC;**;AA;AG;GG;AC;GG;GT;**;AC;**;GG;**;CT;AC;**;CT;CG;AA;GG;CC;GG;**;AG;AG;AG;TT;CC;AC;**;**;**;AA;**;**;TT;GG;CT;AC;GG;TT;CT;GG;AG;CT;CC;CT;GG;CT;AA;AA;CT;AT;CC;AG;AA;CT;GG;CT;GT;AA;CT;AA;CT;AC;AT;AG;CC;**;GT;AA;CG;GG;GG;CC;AC;CC;TT;TT
231;33;4;8;Hybrid;23;12.3;NA;CT;CT;CT;GT;CC;**;AA;CT;AA;GG;CT;AT;TT;CT;CT;TT;GG;CC;**;CT;CC;GG;CT;**;AG;CC;CC;TT;CT;CC;CG;**;AA;**;GG;CC;GG;GT;**;CC;**;AG;**;CT;AC;**;CC;GG;**;GG;CT;AG;**;AG;AG;AG;AA;CT;AC;AA;CC;CT;AG;CC;CT;AA;GG;CT;CC;TT;GT;CT;GT;GG;CT;CG;CT;AG;CT;AC;GG;CC;AT;AC;GG;AA;TT;GG;CC;GG;AA;CC;AG;TT;AA;AT;AG;AC;**;GT;AT;CC;CG;GG;CG;AC;GG;CC;AA
232;31;1;2;Hybrid;65;17.1;Female;CT;CC;CC;TT;TT;**;AG;CT;AA;**;TT;AT;AT;TT;CC;TT;CG;CC;**;CT;CC;AA;CT;GG;AA;AC;CT;GT;CC;TT;GG;**;AG;GG;AG;CC;GG;TT;**;AA;TT;AG;**;CT;AA;GG;CC;GG;GG;GG;CT;**;AA;GG;AG;AG;AT;TT;CC;AA;GG;**;AA;AC;TT;AT;CC;CT;AC;GT;GT;TT;GG;AG;CT;CC;CT;AA;CT;AC;AA;TT;AT;AC;AA;AG;TT;CG;CC;GT;AA;TT;AG;TT;AA;AA;AG;CC;**;GT;AT;CC;CG;AG;CC;AC;CG;CC;AA
233;15;5;9;Farm;80;18.6;Male;**;CC;TT;GT;CC;**;AG;CC;GG;CG;CT;AT;AT;CC;CC;TT;CG;CC;**;CC;**;AG;TT;GG;AA;AA;CT;TT;CT;CT;CG;**;**;AG;AA;AC;AG;TT;**;AA;**;GG;**;CC;CC;**;TT;GG;AA;GG;CT;GG;TT;AA;AA;AG;AA;TT;AA;AT;CC;CT;AA;CC;TT;TT;CG;CC;AC;TT;GG;CT;TT;GG;CC;CC;CC;AA;TT;AC;AG;TT;TT;CC;AA;GG;TT;GG;CT;GT;AA;CC;GG;TT;AA;AA;GG;AC;**;GG;AT;CG;GG;AG;CG;CC;CG;CC;AA
234;33;4;8;Hybrid;64;17.6;NA;CT;**;CC;TT;CT;**;AA;CT;AG;GG;CT;AT;TT;CT;CT;TT;GG;CC;**;CT;CC;AG;**;GG;AG;AC;CT;GT;CT;CC;CC;**;AA;AG;AG;CC;GG;GT;**;CC;**;AG;**;CT;AA;TT;CC;GG;AA;GG;CT;AG;**;AG;**;GG;AT;CT;AA;AA;CC;CT;AG;CC;CT;AT;GG;CC;CC;TT;GT;TT;GT;GG;**;CG;CC;AG;CT;AC;AG;CT;AT;AC;AG;AG;CT;GG;CC;GG;AG;CT;AG;CT;AC;AT;GG;AC;**;GG;AA;CC;CG;GG;CG;AC;GG;CC;AA
235;37;29;29;Wild;33;14.2;Female;TT;CC;CC;GG;CT;**;AA;TT;AA;**;TT;AA;AT;TT;CT;**;CC;AC;**;**;AC;AG;CC;GG;AG;CC;**;TT;CT;CC;**;**;**;**;AA;AA;AG;**;**;AC;**;AA;**;TT;AC;**;CT;CC;**;GG;CT;AA;**;**;AA;GG;AT;TT;AA;AA;CG;CT;AA;CC;CC;**;GG;CT;AA;TT;GT;CT;TT;AG;TT;GG;CC;AG;CC;AC;AA;TT;AT;AA;AG;AG;TT;CG;TT;GT;AG;TT;AA;CC;AC;TT;AA;CC;**;TT;AA;CC;CC;GG;CG;CC;GG;CC;AA
236;32;2;4;Hybrid;82;18.8;NA;CC;**;CT;**;CC;**;AG;CC;AA;CC;TT;AT;AT;CT;CC;TT;CG;AC;**;CC;CC;GG;TT;GG;AG;AA;TT;GG;CT;CT;CG;**;AG;AA;AG;AC;AG;TT;**;CC;AA;AA;**;CT;AA;**;CC;GG;AA;GG;CC;AA;**;AA;GG;GG;AT;**;**;AT;**;**;**;**;**;**;**;**;**;**;**;**;**;**;CC;**;**;AG;**;AC;**;**;**;**;**;**;CC;**;CC;**;**;**;GG;**;AA;**;**;**;**;**;TT;GG;CC;**;**;**;CG;CC;**
237;32;3;6;Hybrid;57;16.7;NA;CC;CC;CT;GG;CT;**;GG;CT;AG;GG;CT;AA;**;CT;CC;AT;CG;AC;**;CT;AC;AG;CT;GG;AG;CC;TT;GG;CT;CC;CC;**;GG;AA;GG;AA;GG;GT;**;CC;AA;AG;**;CC;AA;GT;CC;CG;**;GG;CT;GG;**;AA;GG;GG;AT;TT;AC;AA;GG;TT;AG;AA;CC;AT;GG;TT;AC;GT;TT;TT;GT;GG;CT;CG;TT;AG;CC;AC;AG;CC;AA;AC;AG;AG;CC;CC;CT;GT;AG;CC;AG;CC;AC;AT;AA;AC;**;**;TT;CG;CC;AA;CG;AC;CC;CC;AA
238;32;2;4;Hybrid;65;17.3;**;CT;**;TT;GT;TT;**;AG;CC;GG;CG;TT;**;AT;CT;**;TT;CG;AA;**;CC;CC;GG;TT;GG;AA;AA;TT;GG;CT;CT;GG;**;**;AA;AG;**;AG;GT;**;CC;**;GG;**;CT;AC;**;**;GG;AG;GT;CT;AG;**;AA;AG;GG;AA;TT;AA;**;CC;CT;AA;AC;TT;TT;GG;TT;AA;TT;GG;TT;TT;GG;CT;CG;CT;AG;CT;CC;AG;CT;AT;AC;GG;AG;CC;CC;CC;TT;AA;CT;GG;CC;AA;AA;AG;CC;**;TT;TT;GG;CG;GG;CC;AC;GG;CC;AA
239;18;8;15;Farm;138;22.5;NA;CC;CT;CC;**;**;**;AG;CC;AG;GG;CT;TT;**;CT;**;AT;GG;AC;**;CT;AC;AG;TT;GG;AG;AA;CC;GT;TT;CT;CC;**;AA;**;AA;AC;AG;TT;**;AA;**;AG;**;CC;AC;**;CC;GG;**;GG;CC;AA;TT;AG;AA;**;**;CT;AC;AA;CG;**;AA;AC;TT;TT;GG;CC;CC;GT;GT;CT;GT;AG;CT;GG;CT;AG;CT;CC;GG;CT;TT;AC;AG;AG;CC;CG;CC;GT;AA;TT;AG;CT;CC;AT;AA;AC;**;TT;AT;CC;CC;AG;CG;AA;GG;CC;AT
240;19;9;17;Farm;113;20.8;Male;CC;CC;TT;GT;CC;**;GG;CT;AA;GG;TT;TT;AT;CC;CC;TT;GG;AC;**;CT;AC;AG;TT;**;AG;AC;**;TT;CT;CT;CC;**;AG;GG;**;CC;AG;TT;**;AA;**;AG;**;TT;AC;**;CT;**;AA;GT;**;GG;**;AA;AG;AG;AA;CT;AA;AT;CC;**;AA;AC;TT;AT;GG;CC;CC;GG;TT;CT;GT;AA;CC;**;CC;AA;**;CC;GG;TT;AT;CC;AA;GG;CC;GG;CC;GT;AG;CC;GG;TT;AA;AA;GG;AA;**;TT;TT;CG;CG;AG;CG;CC;GG;CC;AT
241;20;10;19;Farm;96;19.2;NA;CC;**;CC;GG;CT;**;AG;CT;AG;CG;TT;AT;AA;TT;CC;AA;CG;AA;**;CT;AA;GG;TT;GG;GG;AC;CT;GT;CC;CT;**;**;GG;**;**;CC;AG;GT;**;**;AA;GG;**;CT;CC;**;CC;GG;**;GT;CT;AA;AA;**;AA;AA;AA;**;AC;AA;CG;CC;AA;AA;**;**;GG;**;**;GT;GG;CT;GT;GG;TT;CC;CC;GG;CC;AC;AG;CT;TT;**;AA;AG;TT;CG;CC;TT;AA;CT;GG;CT;AC;AA;AG;AC;**;GT;AA;**;CG;AG;CG;**;GG;CC;AA
242;36;8;16;Hybrid;68;17.5;Female;CC;CC;CT;GT;CT;**;AA;CC;AG;GG;TT;**;TT;TT;CC;TT;CG;CC;**;CC;CC;**;CT;GG;AG;**;CC;GT;CT;CC;CC;**;AG;AG;AA;AC;**;TT;**;AC;**;AG;**;**;**;TT;CT;GG;AG;GT;CT;GG;TT;AA;AG;AG;AT;TT;AC;AA;CG;**;AA;CC;TT;TT;CG;TT;**;TT;GT;CC;GT;AG;CC;GG;CT;GG;CT;AA;GG;TT;TT;AC;GG;AG;TT;GG;CC;GG;AG;TT;AG;CC;CC;TT;AG;AC;**;TT;AT;CG;CC;AG;CC;AC;GG;CC;TT
243;36;8;16;Hybrid;51;16;Male;CC;CC;CT;TT;CT;**;AA;CC;AG;CG;TT;AT;TT;CT;CC;TT;CG;CC;**;CC;CC;AG;CT;GG;GG;CC;CC;TT;TT;CC;CC;**;AA;AG;AA;**;GG;TT;**;AA;**;AG;**;TT;AC;GT;CT;CG;GG;**;CC;AG;TT;AG;AG;AG;AT;TT;AC;AT;CG;CT;AA;CC;**;TT;GG;CT;AC;TT;GT;CT;GT;AG;CT;GG;CC;GG;CC;AA;AG;**;**;CC;AA;AG;CT;GG;CC;GG;AA;TT;AA;CC;AC;AT;AA;AC;**;TT;TT;CG;CC;GG;CG;AA;GG;CC;AT
244;35;26;26;Wild;30;13.6;NA;TT;CC;CC;GG;CT;**;GG;CT;GG;GG;CT;AA;TT;CC;**;TT;CC;CC;**;**;AC;AG;CT;AA;AG;CC;**;GT;TT;CC;CG;**;GG;AG;GG;AC;AA;GT;**;CC;**;AG;**;CT;AC;**;CT;**;AA;GG;CT;GG;**;GG;GG;AG;AA;TT;AC;AA;GG;CT;AA;AC;**;TT;CG;TT;AC;TT;GT;CC;TT;AA;CC;CG;CT;GG;CT;AC;AA;CT;AT;CC;AG;AA;CT;CG;**;GT;AA;CC;AG;CT;CC;TT;AG;AC;**;GT;TT;GG;CC;GG;CG;CC;CC;CC;AT
245;37;9;18;Hybrid;12;10;NA;CT;**;TT;GG;**;**;AG;TT;AG;CG;TT;AA;AA;CT;CC;TT;CG;CC;**;CT;CC;GG;TT;GG;AG;CC;CC;GT;CT;CT;CC;**;**;AA;AA;AC;GG;TT;**;AA;AT;AA;**;TT;AA;GG;CT;CG;**;GG;CT;GG;**;AG;AA;AG;AT;CT;AA;AA;CC;CC;AA;AC;CT;TT;CG;CT;CC;GT;TT;CT;TT;AA;TT;CG;CC;GG;CC;CC;AG;CT;AT;CC;AA;GG;CT;CG;CT;GT;GG;CT;GG;CT;AA;AT;AA;AC;**;TT;AT;CG;CG;GG;GG;AC;GG;CC;AT
246;37;9;18;Hybrid;46;15.5;Male;**;CC;CT;GG;CT;**;AG;CC;AG;GG;TT;AT;**;CT;CT;**;CG;AC;**;**;AC;GG;CT;**;AG;**;CC;TT;CT;TT;CC;**;AA;**;AA;**;GG;TT;**;**;**;AA;**;CT;AA;**;**;**;**;TT;**;AG;**;AA;AG;GG;AT;CT;AC;AT;CC;CC;AA;AC;**;TT;GG;CT;CC;GT;TT;CT;TT;AA;CT;CG;CT;AA;CC;CC;AG;TT;AT;AC;AA;GG;CT;CG;CT;TT;GG;CC;AG;CT;AC;TT;AG;AC;**;TT;AT;CG;GG;AG;CG;AC;GG;CC;AT
247;32;22;22;Wild;24;12.8;Male;**;**;**;**;**;**;**;**;**;**;**;**;**;**;**;**;**;**;**;**;**;**;TT;**;**;**;**;GT;CC;CC;CG;**;GG;AA;AG;**;GG;GT;**;CC;AA;AA;**;CT;CC;GG;CT;GG;**;GT;CT;GG;TT;AG;AG;GG;**;CT;CC;AA;CG;**;AA;AC;TT;TT;GG;CT;AC;GT;TT;TT;GT;AG;CT;CG;CT;GG;CC;CC;AG;TT;TT;AC;AG;AG;CC;CC;CC;GG;AA;CC;AG;CC;AC;TT;AA;CC;**;TT;TT;CG;CC;AG;CG;CC;CG;CC;AA
248;35;7;14;Hybrid;55;16.4;Male;CC;CC;CT;GG;CC;**;GG;CC;AG;GG;CT;AA;**;CT;TT;TT;CC;CC;**;CT;AC;AG;TT;**;AG;CC;CC;GG;TT;CC;CG;**;**;GG;AG;AA;AA;TT;**;**;**;AA;**;CT;AC;**;CT;GG;GG;GT;CC;GG;TT;GG;AG;AG;AA;CT;AC;AA;CG;CC;AG;AA;**;TT;CC;CT;AC;GT;GT;CT;TT;AA;CT;GG;CT;AG;CC;AC;GG;CC;AT;AC;AA;AA;TT;GG;**;GT;AA;CT;GG;CT;AC;AT;GG;AC;**;GT;AT;CG;CG;AG;CG;AC;GG;CC;AA
249;15;5;9;Farm;83;18.7;Female;CT;**;TT;GT;CC;**;GG;CC;GG;CG;CT;AA;AT;CC;CC;TT;CG;CC;**;CC;AC;GG;TT;GG;AG;AC;CC;GT;CT;CT;CG;**;AG;GG;GG;AC;AG;TT;**;AC;**;GG;**;CC;CC;**;CT;GG;AA;GT;CT;AG;**;AA;**;AA;AA;CC;AA;AA;CC;**;AA;AC;TT;AT;CG;CT;**;GT;GG;CT;TT;AG;TT;CC;CC;AA;TT;AC;AG;CT;AT;CC;AG;GG;TT;GG;CC;GT;AA;**;GG;TT;AA;AA;GG;AC;**;GG;TT;CC;GG;GG;CG;**;CG;CC;AT
250;12;2;3;Farm;69;17.9;Male;CC;**;CT;**;CT;**;AA;CC;AA;CC;TT;AA;AA;CT;CC;AT;CG;AC;**;**;AC;AG;TT;GG;GG;AC;CT;GT;TT;CC;GG;**;AG;GG;AG;CC;AG;GT;**;CC;AA;AG;**;CT;CC;GG;CT;GG;AA;GT;CT;AG;**;AG;AG;AG;AA;TT;AA;AT;CG;TT;AG;AC;**;AA;GG;CT;AC;GT;GG;CT;GG;GG;CT;CC;CC;AA;CT;AA;GG;CT;AT;CC;AG;GG;CT;CC;CT;GT;AA;CT;AG;CC;AC;AA;GG;CC;**;TT;TT;GG;GG;AG;CG;AA;GG;CC;TT
251;35;7;14;Hybrid;54;16.3;NA;CC;CC;CC;GG;CC;**;GG;CC;AG;GG;CT;AA;**;CC;TT;TT;CC;AA;**;TT;AC;GG;CT;GG;AG;**;CC;GG;TT;CT;CG;**;**;GG;**;AA;AA;TT;**;AC;**;AG;**;CT;AC;**;CT;GG;**;GT;TT;GG;**;AG;GG;AG;AA;CT;AC;AA;GG;CT;AG;AC;**;TT;CC;CT;CC;GT;GT;CT;TT;AA;CT;GG;CT;GG;CC;AC;GG;**;TT;AC;AA;AG;TT;GG;TT;TT;AA;CT;GG;TT;AC;TT;GG;AC;**;GT;AT;CG;CC;AG;CG;AC;CG;CC;AA
252;33;4;8;Hybrid;51;16.2;NA;CT;TT;CC;TT;CT;**;AG;TT;AA;GG;TT;AT;TT;CT;CT;AT;GG;AC;**;CT;CC;**;CC;GG;AG;AC;CC;GT;TT;CC;CC;**;AA;**;GG;CC;AG;GT;**;CC;**;AG;**;CT;CC;TT;CC;GG;GG;GT;CT;AG;**;AG;**;AG;AT;CT;AA;AA;CC;CT;AG;CC;**;AA;GG;CT;CC;TT;GT;CC;GT;GG;CT;CC;CC;AG;CT;AC;AA;CC;AT;AC;GG;AA;TT;CG;CC;GT;AG;CT;AG;CT;AA;AT;AG;AC;**;GT;TT;CC;CG;GG;CG;AC;GG;CC;AA
253;36;8;16;Hybrid;44;15.6;Female;CC;**;CT;TT;CT;**;AA;CC;AA;CG;CT;AT;TT;CT;CC;TT;CG;AC;**;CC;CC;AG;TT;**;AG;CC;CC;GT;CT;CT;CC;**;AA;AA;AA;AC;AG;TT;**;AA;**;AG;**;CT;AC;TT;CC;GG;**;GT;CT;AG;**;AA;GG;GG;AT;TT;AC;AA;CC;CT;AA;CC;TT;TT;**;CT;AC;TT;GT;CC;GT;GG;CC;GG;CC;GG;CT;AA;AG;**;TT;AC;AG;AG;CT;GG;CT;GG;AG;TT;AA;CT;AC;AT;AA;AC;**;GT;AT;CC;CC;GG;CG;AA;GG;CC;TT
254;24;25;???;???;16;11;NA;*;*;*;*;*;*;*;*;*;*;*;*;*;*;*;*;*;*;*;*;*;*;*;*;*;*;*;*;*;*;*;*;*;*;*;*;*;*;*;*;*;*;*;*;*;*;*;*;*;*;*;*;*;*;*;*;*;*;*;*;*;*;*;*;*;*;*;*;*;*;*;*;*;*;*;*;*;*;*;*;*;*;*;*;*;*;*;*;*;*;*;*;*;*;*;*;*;*;*;*;*;*;*;*;*;*;*;*;*
255;32;3;6;Hybrid;54;17.3;NA;CC;CT;CC;GG;CT;**;AG;CT;AG;GG;TT;AA;AT;CT;CT;AT;CG;CC;**;CT;CC;AG;TT;GG;AA;AA;TT;GG;TT;CC;GG;**;AG;AA;AG;AA;GG;GT;**;CC;**;GG;**;CC;AC;**;CC;GG;**;TT;CT;GG;**;AA;AG;GG;AA;TT;AA;AA;CG;TT;AG;AA;CT;TT;CG;CT;CC;TT;TT;TT;GG;AG;CT;CG;TT;GG;CC;AC;AG;CT;AT;AC;AG;GG;TT;CC;CC;GT;AG;CT;AG;CC;AA;AA;AA;AC;**;GT;TT;GG;CG;GG;GG;AC;CG;CC;AA
256;13;3;5;Farm;135;22;NA;CC;CC;CT;GG;**;**;AG;CT;GG;GG;TT;AT;AA;CC;**;TT;CG;CC;**;CT;CC;AA;TT;GG;AA;**;CC;GG;TT;CT;GG;**;GG;GG;AG;**;AG;GT;**;AC;**;GG;**;CC;AC;**;CC;GG;AG;**;CC;GG;**;AA;AG;GG;AA;TT;AC;AA;CC;TT;AG;AA;CT;AT;CG;CT;AA;GT;TT;CT;TT;AG;CC;CC;CT;AA;CT;AA;GG;CC;TT;CC;AG;GG;CT;CC;CT;TT;AG;CT;AG;CT;AC;AA;AG;AA;**;GG;AT;CG;GG;GG;GG;AC;GG;CC;AA
257;32;22;22;Wild;34;14.1;NA;**;CT;CT;GT;CT;**;AA;CC;AG;CG;TT;AT;AT;TT;CC;**;CG;AC;**;CC;CC;GG;TT;GG;AA;CC;**;GT;CC;CC;**;**;GG;**;AA;**;GG;**;**;**;**;AG;**;CT;CC;**;CT;GG;**;GG;CT;GG;**;**;AG;GG;AT;CT;CC;AA;CG;CT;AA;CC;TT;AT;CC;TT;**;GT;TT;CT;GT;AG;CT;CG;CT;GG;CC;AC;AA;TT;AT;AC;AG;AA;TT;CC;CC;GT;AA;CT;AG;CC;AC;TT;AA;CC;**;TT;TT;GG;CC;GG;GG;CC;CG;CT;AA
258;31;21;21;Wild;24;12.3;Male;CT;**;CC;GT;CT;**;AG;CT;AG;GG;TT;AA;TT;CC;CT;TT;**;CC;**;CT;AC;AA;TT;GG;AG;AC;TT;GG;CC;TT;CG;**;AG;AG;GG;CC;GG;TT;**;AA;TT;GG;**;CT;AC;**;TT;CG;AA;GG;CT;GG;AT;GG;AG;AG;TT;CT;AC;AA;CG;CC;AA;AC;**;TT;CG;CT;AA;GT;TT;CT;GG;AG;CC;CC;TT;GG;CT;AA;AA;CT;AT;CC;AA;AG;TT;GG;CT;GG;AA;CT;AA;CT;AC;AT;AG;AC;**;TT;AA;CC;GG;GG;CC;AA;CC;CT;TT
259;32;3;6;Hybrid;64;17.2;Male;CT;CC;CT;GG;TT;**;**;CT;GG;GG;TT;AA;AT;CT;CT;AT;CC;CC;**;CT;AC;AG;CT;GG;AG;AC;CT;GG;CC;CT;CG;**;GG;AA;GG;AC;GG;GT;**;CC;AA;GG;**;CC;AC;**;CC;CG;**;TT;CT;GG;**;AA;AG;GG;AA;TT;AC;AA;CG;**;AG;AC;CC;TT;CC;CT;AC;GT;**;CT;GG;GG;CT;CG;CT;GG;CC;AC;AG;CC;AA;AC;AG;GG;CC;CC;CT;GT;GG;TT;AG;CC;CC;AT;AA;AC;**;GT;TT;GG;CG;AG;CG;AC;CG;CC;AA
260;32;22;22;Wild;38;14.8;Female;**;CC;CT;GT;TT;**;AG;CC;AA;GG;TT;AA;AT;TT;CT;TT;GG;AC;**;CC;CC;GG;TT;GG;AG;CC;CT;GT;TT;CC;GG;**;GG;AA;GG;AA;GG;GT;**;CC;AT;AG;**;CC;CC;GG;CT;GG;GG;GG;CT;AG;TT;AG;AG;GG;AA;TT;AC;AA;CG;TT;AA;AC;**;TT;CG;CT;AC;TT;GT;CT;GG;AG;TT;CC;CT;AG;CC;CC;AG;TT;AT;AC;AG;AA;CT;CC;CC;GG;AA;CT;AG;CC;AC;TT;AA;CC;**;TT;TT;CG;CC;GG;GG;CC;CG;CC;AA
261;32;2;4;Hybrid;77;17.9;Female;CC;TT;CT;GT;CT;**;AA;CC;AA;CG;TT;AA;AT;CT;CT;TT;CC;CC;**;CC;CC;AG;TT;GG;AG;AA;TT;GG;CT;CC;CG;**;AA;AG;AG;AC;AG;GT;**;CC;**;AG;**;CT;AC;GG;CC;GG;AA;GT;CT;GG;**;**;AG;AG;AT;TT;AA;AA;CG;CT;AA;CC;TT;AT;CG;CT;AA;GT;GT;CC;GT;GG;CT;CC;CT;AG;CT;AC;AG;**;AT;AC;GG;AG;CT;CC;CC;GT;AG;CT;GG;CC;AC;AA;AG;CC;**;TT;AT;GG;CG;AA;GG;CC;CG;CC;AA
262;37;9;18;Hybrid;64;17.2;Male;**;CC;CT;GG;**;**;GG;CC;AG;**;TT;AT;AT;CT;CC;TT;CC;CC;**;TT;AC;GG;CT;GG;**;AC;CC;GT;CC;CC;CC;**;AA;GG;AA;CC;GG;TT;**;**;**;AA;**;CT;**;**;TT;CG;**;**;**;AA;TT;**;GG;GG;AT;CT;**;AA;CC;CT;AA;AC;**;**;**;CC;CC;GG;TT;CT;TT;**;CT;GG;CC;AG;**;AC;AG;TT;AT;AC;AA;GG;CC;CG;**;GT;GG;TT;GG;CT;AC;TT;AG;AC;**;TT;TT;**;GG;AG;CG;CC;GG;CT;AT
263;33;23;23;Wild;33;14.4;Female;TT;CT;CC;**;CT;**;**;TT;AA;CG;CT;TT;AT;TT;CT;TT;GG;AC;**;CT;CC;GG;CT;GG;GG;CC;CT;GT;CC;CT;CC;**;AA;AA;GG;CC;AG;GT;**;CC;**;AA;**;CT;AA;**;CC;GG;**;TT;CC;AG;**;AG;AG;AG;**;CT;AA;AA;CG;CT;AA;AC;TT;AA;CG;CT;AC;TT;TT;CT;GT;GG;CT;**;CC;AG;CC;AC;AG;CT;AT;AA;GG;AG;TT;CG;CC;GG;AA;CC;AG;TT;AA;TT;GG;AC;**;GT;AT;CC;CG;GG;CG;AC;GG;CT;AA
264;32;2;4;Hybrid;36;14.4;Male;**;TT;**;**;**;**;**;**;**;**;**;**;**;**;**;**;**;AA;**;**;**;**;TT;**;**;**;**;**;**;**;**;**;**;**;**;**;**;**;**;**;**;**;**;**;**;**;**;**;**;**;**;**;**;**;**;**;**;CT;AC;AA;CC;CC;AA;AC;**;TT;GG;TT;AC;GG;GT;CT;GT;GG;CC;CC;TT;AG;CC;AC;AG;CC;TT;AC;GG;AG;CT;CC;CC;TT;AA;**;GG;CT;AC;AT;AG;CC;**;TT;AT;CG;**;GG;CG;CC;CG;CC;AT
265;15;5;9;Farm;88;19.3;Female;CC;CC;TT;TT;**;**;GG;CT;GG;**;**;AT;**;CC;CC;TT;CG;CC;**;CT;AC;GG;TT;GG;AA;**;CT;GG;CT;CT;CG;**;**;GG;AA;AC;AA;TT;**;CC;**;GG;**;CC;CC;**;CT;GG;AA;GG;CC;AG;AA;AA;AG;AG;AA;CC;AA;AT;CC;CT;AA;AC;TT;TT;CG;TT;CC;GT;GG;CT;GT;**;CT;CC;CC;AA;TT;CC;AG;TT;AT;CC;AA;GG;CT;GG;CT;GT;AA;CT;GG;CT;AC;AA;AG;AC;**;GT;TT;CC;**;**;CG;AC;GG;CT;AT
266;15;5;9;Farm;101;19.9;Female;CT;**;TT;TT;CC;**;GG;**;GG;CG;TT;AT;AT;CC;CC;TT;**;CC;**;CC;AC;**;CT;**;AG;AC;CT;GT;CT;**;**;**;AG;GG;AA;AC;AG;TT;**;AA;**;GG;**;CT;CC;**;CT;GG;AA;GT;CT;AG;**;AA;AA;AG;AA;TT;AA;AA;CG;CT;AA;AC;**;TT;GG;CC;AC;TT;GT;CT;TT;AG;CC;CC;CC;AA;TT;CC;AG;TT;TT;CC;AA;GG;TT;GG;CT;GT;AA;CC;GG;CT;AA;AA;GG;AC;**;GG;TT;CC;GG;GG;CG;CC;CG;CC;AT
267;14;4;7;Farm;76;18.9;NA;**;CC;CC;TT;CC;**;GG;CC;GG;GG;TT;AA;**;CT;CT;AT;GG;AC;**;CT;CC;AA;TT;GG;AG;AC;CT;TT;TT;CC;CC;**;AA;GG;AG;CC;AG;TT;**;CC;AA;GG;**;CT;AA;TT;CC;CC;AG;GT;CT;AG;AA;AA;AA;AA;AA;CC;AA;AA;CC;CT;AA;AC;TT;AA;GG;CC;CC;TT;TT;CT;GG;GG;CT;CC;TT;GG;TT;AC;AG;CT;AT;AC;AG;AG;TT;CG;CC;GT;AG;CT;GG;CT;AA;AA;GG;CC;**;GT;TT;CG;GG;GG;CG;AC;CG;CC;AT
268;35;7;14;Hybrid;83;18.5;NA;CC;CC;CC;GT;CC;**;GG;CT;AA;GG;CT;AA;AT;CT;CT;TT;CC;AC;**;CC;CC;AG;CT;GG;AG;AC;**;GG;TT;**;CG;**;AG;GG;GG;AA;AG;TT;**;AC;AA;AA;**;TT;AC;TT;CT;CG;**;GT;TT;GG;**;GG;AA;AG;AA;TT;AC;AA;GG;CT;AA;AC;CT;TT;CC;CT;CC;TT;GT;CT;TT;AA;CT;GG;CT;GG;CC;AC;GG;CT;**;AC;AA;AA;TT;CG;TT;GT;AA;**;GG;CT;AC;**;GG;AC;**;GT;AT;**;CG;**;**;**;CG;CC;AA
269;20;10;19;Farm;110;20.3;Female;CC;**;CC;**;CC;**;AG;CC;AG;CG;TT;**;AA;**;CT;AT;CC;AA;**;CC;CC;GG;TT;AA;GG;AC;CT;GT;CC;CT;CC;**;GG;AG;AG;CC;AG;GT;**;AC;AA;GG;**;CC;CC;**;CC;GG;**;GT;CT;**;AA;AG;AA;AA;AA;**;AC;**;CG;**;**;AC;**;**;GG;**;**;GT;**;CT;GT;AA;CC;**;CC;GG;CC;AC;AG;**;TT;CC;AG;AA;CT;**;CC;TT;AA;**;GG;**;AC;**;AA;AC;**;GT;AT;CG;CG;GG;GG;**;GG;CC;AA
270;12;2;3;Farm;119;21.5;NA;CC;**;CT;GT;CC;**;AA;CT;AG;CG;TT;AT;AA;CT;CC;AT;CG;AC;**;CC;AC;GG;TT;GG;AG;AC;TT;GT;CT;CC;GG;**;AG;AG;GG;CC;AG;GT;**;CC;AA;GG;**;TT;CC;**;CT;CG;AA;**;CT;AA;AA;**;AG;AG;AA;TT;AC;AA;CG;**;AG;AC;CT;AT;GG;CC;AC;TT;GG;CT;GT;AG;**;CC;CT;AA;CT;AA;GG;CT;TT;CC;AG;GG;CT;CC;CT;GT;AA;**;AG;CT;AC;AA;GG;CC;**;TT;TT;CG;**;GG;GG;**;CG;CC;AT
271;14;4;7;Farm;92;20.6;Male;CC;CT;CT;TT;CC;**;GG;CC;AG;**;TT;AA;TT;CT;TT;AT;GG;AA;**;**;CC;AG;TT;GG;AG;**;**;GG;**;CC;CC;**;AG;GG;**;**;AG;TT;**;CC;**;GG;**;CC;AC;**;CT;GG;**;GG;CT;AA;**;GG;AG;AA;AA;CC;AA;AA;CG;**;**;AC;**;AA;GG;CC;CC;GT;GG;CC;GG;GG;CT;CG;CT;GG;TT;AC;AG;TT;AT;CC;**;AA;TT;CG;CC;GG;AA;**;GG;TT;AA;AA;AG;AC;**;GT;TT;CG;GG;AG;GG;AC;CG;CT;AT
272;32;3;6;Hybrid;63;17.4;NA;CC;CC;CT;GG;CT;**;GG;CT;AG;GG;TT;AA;TT;**;CT;TT;GG;AC;**;**;CC;**;CT;GG;AA;AC;TT;GG;CT;CT;**;**;GG;AA;AG;AA;AG;GT;**;CC;**;**;**;CC;AA;**;CC;GG;AA;GT;**;GG;**;**;GG;**;AA;CC;AC;AA;CG;TT;AG;AA;**;TT;GG;CT;CC;TT;TT;CT;GG;GG;CC;CG;TT;AG;CC;AC;AG;CT;AT;AC;GG;AG;CT;CC;CT;GT;AA;CT;AG;CC;AA;AT;AA;AC;**;GT;TT;GG;CC;AG;GG;AC;CG;CC;AT
273;34;6;12;Hybrid;48;16;Male;TT;**;CC;GG;CC;**;**;CT;AG;CG;CC;AA;AT;CT;CC;TT;CC;CC;**;CT;AC;AG;TT;AA;GG;CC;CT;GG;CT;CT;CC;**;AG;GG;AG;CC;AG;GT;**;CC;TT;AA;**;CT;CC;**;CC;GG;AG;GG;CT;AA;**;GG;GG;GG;AT;CT;AC;AT;GG;CC;AA;AA;**;TT;GG;CC;CC;GT;GT;CC;GT;AG;CT;CG;CC;AA;TT;AA;GG;CT;AT;CC;AA;AG;CT;**;CC;TT;**;**;AG;**;CC;**;AA;AA;**;GT;TT;GG;CG;AA;GG;**;CG;CC;AA
274;34;6;12;Hybrid;49;15.7;NA;**;CT;CT;GG;CC;**;AA;CT;AA;CG;CC;AA;TT;CT;CC;AT;CG;AC;**;TT;AC;GG;TT;AA;AG;CC;CC;GG;CT;CT;CC;**;GG;GG;GG;CC;AG;GT;**;CC;AT;AA;**;CC;CC;**;CC;CG;AA;GG;CT;AG;TT;GG;GG;GG;AA;CC;AA;AT;GG;CC;AA;AC;CC;TT;CG;CT;AC;TT;GT;CC;TT;AA;TT;GG;CC;AA;TT;AC;GG;CT;AT;CC;AA;AA;CT;GG;TT;TT;AA;CT;AG;CT;AA;AT;AA;CC;**;TT;AA;GG;CG;AA;GG;AA;CG;CC;AT
275;14;4;7;Farm;77;18.9;Female;CC;CT;CT;TT;CT;**;GG;CT;GG;CG;TT;AA;TT;CT;TT;AT;GG;AA;**;CT;AC;AG;CT;GG;AG;CC;CT;GT;TT;CC;CG;**;AA;AG;GG;CC;GG;TT;**;AC;AA;AG;**;CT;AC;GT;CC;CG;GG;GG;CT;AA;AA;AG;AG;AA;AA;CC;AA;AA;CG;TT;AG;AA;**;AT;GG;CC;CC;TT;GT;CT;GG;GG;CT;CG;CT;GG;TT;AC;AG;TT;AT;AC;AA;AG;TT;CG;CC;GG;AG;TT;GG;CC;AC;AT;GG;CC;**;TT;AT;CG;CG;GG;GG;AA;CG;CT;AT
276;17;7;13;Farm;93;19.6;NA;CT;**;TT;GG;CT;**;GG;CT;GG;CG;CT;AT;AT;CC;CC;TT;CC;CC;**;CT;AC;AA;TT;GG;AG;AC;CT;GG;CT;CC;CG;**;AG;AG;AG;AC;AA;GT;**;AC;AT;AG;**;CT;CC;GT;CT;GG;**;TT;TT;AG;TT;AG;AG;AA;AA;CT;AA;AA;CC;TT;AA;AA;TT;TT;GG;CC;AC;GT;GT;TT;GT;AG;TT;GG;CC;AG;**;AC;AG;CT;TT;CC;AA;AA;CT;CG;CT;GG;AA;CC;GG;TT;AC;AT;GG;AC;**;TT;AT;CG;CG;AG;CG;CC;CG;CT;AA
277;32;2;4;Hybrid;62;17.1;Male;CT;TT;CC;GT;TT;**;AG;CC;GG;CG;TT;AA;AT;CT;CT;TT;CC;AA;**;CC;CC;GG;TT;**;AG;AC;TT;GG;CT;CC;CC;**;AA;AA;GG;AC;AG;TT;**;CC;AT;GG;**;CT;AC;GT;CT;GG;AG;TT;CT;AG;**;AA;AA;GG;AT;TT;CC;**;CG;**;AA;AC;**;TT;GG;CT;AC;GT;GG;CT;TT;GG;CT;CC;CT;AG;CC;CC;AG;CC;TT;AC;GG;AG;CC;CC;CC;GT;AA;CT;GG;CC;AC;AT;AG;CC;**;TT;TT;GG;CC;GG;CG;CC;GG;CC;AT
278;38;10;20;Hybrid;52;16.2;Male;**;**;CT;TT;TT;**;AA;CT;**;CC;CT;AT;**;CT;CT;AT;**;AC;**;CT;AC;GG;TT;GG;AG;CC;CC;GG;TT;CC;CG;**;AG;AG;**;AC;AA;**;**;AC;**;AG;**;CT;AC;**;CT;GG;AA;TT;CT;AA;**;AG;**;AG;AA;CT;**;**;CC;**;AA;AC;**;TT;**;CC;AC;**;**;**;TT;AG;CT;CG;**;**;CC;AC;AG;CT;TT;AC;AG;**;CT;CG;CC;GT;AA;CT;AG;CT;AC;AT;**;CC;**;TT;TT;CG;CG;GG;CC;CC;GG;CC;AA
279;34;6;12;Hybrid;76;18.5;Female;TT;CT;CT;GG;CC;**;AA;CT;AG;**;CT;AA;**;CC;CC;AT;GG;AC;**;TT;AC;GG;TT;GG;AA;CC;**;GG;CT;CT;CG;**;GG;GG;GG;CC;AA;TT;**;CC;**;GG;**;CT;CC;**;CC;CC;**;GT;CT;AG;AT;GG;AA;GG;AA;CT;AC;AT;CG;TT;AA;AC;**;TT;CG;CT;AC;TT;GT;CC;GT;AG;TT;GG;CC;AA;CT;AC;GG;**;AA;CC;AA;AA;CC;GG;CC;TT;AA;CT;AG;CT;AC;AT;AG;CC;**;GT;AT;GG;CG;AG;GG;AC;CG;CC;AT
280;35;7;14;Hybrid;36;14;Male;CT;CC;CT;GT;TT;**;GG;TT;AG;GG;CC;AA;AT;CC;**;TT;CG;AA;**;CT;AA;AG;CT;GG;AG;AC;CC;GT;CC;CT;GG;**;AG;AG;AG;AA;AA;TT;**;CC;AT;AA;**;CC;AC;**;TT;GG;**;GT;CC;GG;**;AG;GG;AG;AA;CT;AC;AA;GG;**;AG;AA;**;AT;CG;CT;**;GT;GT;CC;TT;AA;CC;GG;CT;AG;CT;AC;GG;CT;**;CC;AA;AG;TT;**;CT;**;AA;**;GG;**;CC;**;GG;AC;**;GT;AT;CG;CG;**;**;**;CC;CC;AT
281;12;2;3;Farm;84;19;NA;CC;**;CC;GT;CT;**;AA;CT;AG;GG;TT;AA;AA;CT;CT;**;CG;AA;**;CC;CC;GG;TT;AG;GG;AC;CT;GT;CC;CC;**;**;AA;AG;AG;CC;AG;TT;**;CC;**;**;**;TT;CC;**;CC;GG;AA;TT;CT;**;**;**;GG;AG;AA;CT;AA;**;CG;**;AA;CC;**;AT;GG;CT;AC;GT;GG;TT;GG;GG;CT;CC;CC;AG;CC;AA;GG;CT;AT;CC;AA;GG;CT;**;CT;GT;AA;TT;AG;CT;AA;AA;GG;CC;**;TT;TT;GG;CC;AG;CG;**;CG;CC;AA
282;33;5;10;Hybrid;66;17.5;Female;CT;**;CT;TT;CC;**;AG;CT;AG;CG;TT;AT;AT;CT;CT;AT;GG;CC;**;CC;CC;GG;CT;GG;AA;CC;CC;GT;CT;CC;GG;**;AG;AG;AG;CC;GG;GT;**;AC;AT;AG;**;CT;AC;GT;CT;GG;AG;GG;CC;AG;TT;AA;AA;AG;AT;CT;AA;AA;CC;CC;AA;AC;TT;TT;GG;CT;AC;GT;GT;CT;TT;AG;CT;CC;CC;AG;CT;AC;AG;CT;TT;AC;AA;GG;CT;GG;CC;GG;AG;**;AG;TT;AA;AT;GG;AC;**;GT;AA;CG;CG;GG;GG;**;GG;CC;AA
283;33;5;10;Hybrid;70;18.6;Male;**;**;CT;GG;CC;**;AG;TT;AG;CG;CT;AT;AT;CC;CC;AT;GG;CC;**;CC;CC;AG;CC;GG;AA;AC;CC;GT;CT;CC;CG;**;AA;AG;GG;CC;AG;GT;**;AC;**;AG;**;CT;AC;GG;CT;GG;AA;GG;CT;AG;**;AA;AA;AG;AT;CT;AC;AA;CG;CT;AA;AC;TT;TT;GG;CT;AC;TT;TT;TT;TT;AG;TT;CC;CC;AA;CT;AC;AG;CC;TT;AC;GG;GG;CT;GG;CC;GG;AG;CC;AG;TT;AA;AT;GG;AA;**;GG;TT;CG;CG;AG;GG;CC;GG;CC;AA
284;35;7;14;Hybrid;70;17.8;Female;CT;CC;CC;GT;CT;**;GG;CC;GG;GG;CC;AA;AT;CC;CT;TT;CC;AC;**;CT;AC;**;CT;GG;AG;AC;CT;GT;CT;**;CG;**;AG;GG;AG;AA;AG;TT;**;AC;AA;AA;**;TT;AC;**;CT;GG;**;GT;CC;GG;**;GG;AA;AG;AA;CT;AC;AA;GG;CT;AA;AC;**;TT;CC;CT;AC;TT;GT;CT;TT;AA;CT;GG;CT;AG;CT;AC;GG;CT;AT;CC;AA;AG;TT;GG;TT;TT;AA;CT;GG;CC;AC;AT;GG;AC;**;GT;AT;CC;CC;AG;CG;CC;CG;CC;AA
285;37;9;18;Hybrid;56;16.5;Female;**;CT;TT;**;CT;**;AG;CC;**;GG;TT;AT;AA;CT;CT;**;**;AA;**;CT;AC;GG;CT;GG;AA;AC;CC;GT;CT;CC;CC;**;AG;**;AA;CC;GG;TT;**;AC;TT;AA;**;**;AA;**;CT;CG;**;GG;CC;GG;**;AA;AG;AG;AT;CT;AC;AA;CC;**;AA;AC;**;**;GG;CT;AC;TT;TT;CT;GT;**;CT;CG;CT;GG;CC;CC;AG;CT;AT;CC;AA;GG;CC;CG;CT;TT;AG;CT;AG;CT;AA;AT;AG;AC;**;TT;AT;GG;GG;AA;GG;CC;GG;CT;AT
286;24;25;???;???;110;20.7;NA;*;*;*;*;*;*;*;*;*;*;*;*;*;*;*;*;*;*;*;*;*;*;*;*;*;*;*;*;*;*;*;*;*;*;*;*;*;*;*;*;*;*;*;*;*;*;*;*;*;*;*;*;*;*;*;*;*;*;*;*;*;*;*;*;*;*;*;*;*;*;*;*;*;*;*;*;*;*;*;*;*;*;*;*;*;*;*;*;*;*;*;*;*;*;*;*;*;*;*;*;*;*;*;*;*;*;*;*;*
287;38;30;30;Wild;29;13.3;Female;CT;TT;**;GT;TT;**;AG;CC;AG;GG;CC;AA;AT;CC;CT;TT;CG;CC;**;TT;AC;GG;CT;GG;AA;CC;CT;GT;CT;CC;CG;**;AG;AA;AA;AC;AG;TT;**;AC;**;AG;**;CT;AA;**;TT;GG;AA;TT;CC;AG;**;**;AG;AG;AT;TT;AC;TT;CG;CT;AA;AC;CC;TT;GG;CC;AA;TT;TT;CT;TT;GG;TT;CG;CC;GG;CC;CC;AA;CC;AT;AC;AA;AG;CT;GG;CC;GT;AA;TT;AG;TT;CC;TT;AG;AC;**;TT;AT;CG;CG;AG;CG;CC;GG;CC;AA
288;38;10;20;Hybrid;36;14.4;Male;CC;CC;CT;TT;CC;**;AA;CT;AA;**;**;**;AT;CT;**;AT;CG;AC;**;CT;AC;GG;TT;AG;AG;CC;CC;GG;TT;TT;CG;**;GG;**;AA;CC;AA;GG;**;AC;**;AG;**;CC;AC;**;CT;GG;AA;TT;CT;AA;**;GG;AA;AG;AA;TT;AA;AA;CG;CC;AA;AA;**;AT;CG;CC;AC;TT;GT;TT;TT;AG;CT;GG;CC;AA;CC;AA;GG;CT;TT;AC;AA;AG;TT;CC;CC;GT;AA;**;AG;**;AC;AT;AA;CC;**;TT;TT;GG;GG;GG;CG;**;GG;CC;AA
289;32;2;4;Hybrid;41;15.1;Male;CC;CT;TT;GT;CC;**;AA;CC;AA;CG;TT;**;AT;CT;CT;TT;CG;CC;**;CC;CC;GG;TT;GG;GG;AC;TT;GG;**;CT;CG;**;AG;AA;AG;AC;**;GT;**;CC;**;AA;**;CT;AA;**;CC;GG;AG;GG;CC;GG;**;AG;GG;GG;AT;CC;CC;AA;CC;CT;AA;AA;**;TT;CG;CT;AA;GT;GT;TT;TT;GG;**;CC;TT;AG;CC;AC;AG;CT;AT;AC;AG;GG;CT;CC;CC;GT;AG;CC;GG;CT;AA;AT;AG;CC;**;TT;**;CG;CG;AG;CC;AC;CG;CC;AA
290;31;1;2;Hybrid;64;17.8;Female;CT;CC;CC;GT;TT;**;AG;**;AA;GG;TT;AT;AT;CC;CC;TT;CC;AC;**;CC;AC;AG;TT;GG;AG;CC;CT;GG;CC;TT;GG;**;AG;AG;AG;CC;GG;GT;**;AA;TT;AG;**;CT;AA;**;CT;CG;AG;GG;CT;AG;**;AG;GG;AG;AT;TT;AC;AA;GG;CT;AA;CC;TT;TT;CG;CC;AC;TT;TT;CC;GT;AG;CT;CG;CC;AA;CC;AA;AA;CT;AT;CC;AA;AG;CT;CG;CC;GT;AA;TT;AG;TT;CC;AA;AG;CC;**;GG;AT;CC;CG;AG;CC;AC;CG;CT;AA
291;32;2;4;Hybrid;58;16.8;Male;CT;TT;CT;GT;CT;**;AA;CC;AG;GG;TT;AT;AT;CT;CC;TT;CG;CC;**;CC;CC;GG;TT;GG;AG;AA;TT;GG;CC;CT;CG;**;AA;**;GG;AC;AG;TT;**;CC;AA;AA;**;CT;AA;GT;CC;GG;AG;GG;CC;AA;**;AA;GG;AG;AA;CT;AA;AA;CG;CT;AA;AA;CC;AT;CG;TT;AA;GT;GG;TT;GT;GG;CC;CC;TT;AG;CC;CC;AG;CC;TT;AC;AG;GG;CT;CC;CC;GT;AA;CT;GG;CT;AA;AA;AG;CC;**;TT;AT;CG;CC;GG;CG;AC;GG;CC;AA
292;32;2;4;Hybrid;94;19.6;Male;CT;CT;TT;GT;TT;**;AA;CC;AG;CG;TT;AA;AT;CT;CC;TT;CG;AC;**;CC;CC;AG;TT;GG;AG;AC;TT;GG;CC;CT;GG;**;AG;AG;AG;**;AG;GT;**;CC;**;AG;**;CT;AA;GG;CT;GG;**;GT;CT;AA;**;AG;GG;AG;AT;CT;AC;AA;CG;**;AA;AC;TT;TT;GG;CT;AA;GT;GG;CT;GG;GG;CT;CG;CT;AG;CT;AC;AG;CC;AT;AC;GG;GG;CT;CC;CC;GT;AA;TT;GG;CT;AA;AT;AG;CC;**;TT;TT;GG;CG;AG;CG;AC;GG;CC;AA
293;17;7;13;Farm;94;19.8;Female;CT;CC;TT;GG;CT;**;AG;CT;AG;GG;CT;AT;AA;CC;CC;TT;CG;**;**;CT;CC;AA;TT;GG;AG;AC;CC;**;CT;CT;CC;**;**;GG;AG;**;AA;TT;**;AA;AA;AG;**;CT;CC;**;CT;GG;AG;GT;CT;AG;**;AA;GG;AG;AA;CC;AA;AA;CC;TT;AA;AA;TT;TT;GG;CC;AC;GT;GT;CT;GT;AA;CT;GG;CC;AA;CT;AC;AG;CT;TT;AC;AA;AA;CT;CG;CC;GG;AA;CC;GG;CC;AC;AT;GG;AA;**;TT;AT;CG;CC;AG;CC;AC;GG;CT;AA
294;17;7;13;Farm;115;20.6;NA;CT;CC;CT;GG;CT;**;AG;CT;AG;GG;TT;AT;AA;CT;CT;TT;CC;CC;**;CC;AC;AG;TT;GG;GG;AC;CT;GT;TT;CT;CG;**;**;GG;GG;CC;AA;**;**;AA;AT;AA;**;CC;CC;TT;CC;CG;AG;GT;CC;GG;**;AG;GG;AA;AA;CT;AA;AA;CC;**;AA;AA;TT;TT;GG;CC;AC;GT;GT;TT;GT;AA;CT;GG;CC;AG;CC;AC;AG;CT;TT;CC;AA;GG;CT;CC;CC;TT;AA;CC;AG;CC;AA;AT;AG;AA;**;GT;AA;GG;CG;AG;GG;AC;CG;CC;AA
295;32;3;6;Hybrid;51;16.2;Female;CC;CC;**;GG;CT;**;AG;CT;GG;CG;TT;AT;**;CT;CT;TT;CG;CC;**;CT;CC;**;TT;AA;AA;**;CT;GG;CT;CT;CG;**;GG;AA;AG;AA;**;GT;**;CC;AA;AG;**;CC;AC;**;CC;CG;**;**;CT;GG;AT;AA;GG;**;AT;TT;AC;AA;CG;**;AG;AA;**;TT;CC;TT;AC;GT;TT;TT;GT;GG;CT;CG;TT;AG;CC;AC;AG;CC;AT;AC;GG;AA;CC;CC;CC;TT;AA;**;AG;CC;AA;AT;AA;AC;**;GT;TT;GG;CC;GG;CG;**;CG;CC;AT
296;33;5;10;Hybrid;57;16.9;Male;CT;**;CT;GG;CC;**;AG;CT;**;CG;CT;AT;AT;CC;CC;TT;GG;CC;**;CC;AC;AG;CC;GG;AA;AC;CT;TT;CC;CT;CG;**;**;**;AG;CC;AA;GT;**;AC;AT;AG;**;CT;CC;GG;CC;GG;AA;GG;TT;GG;**;AA;AG;AG;AA;**;**;**;CG;**;**;CC;**;**;**;**;**;GT;**;TT;TT;GG;TT;CC;CC;AG;**;AA;AG;**;**;**;**;**;CT;**;CC;**;**;**;**;TT;AA;**;GG;AA;**;**;AA;**;**;**;**;**;GG;**;**
297;14;4;7;Farm;72;18.4;NA;CT;CC;CT;TT;CT;**;GG;**;**;CG;TT;AA;AT;CT;CT;AT;GG;AC;**;CT;CC;AA;CT;AA;AG;AC;**;GT;CT;CC;CC;**;AA;GG;AG;CC;AG;TT;**;AC;AA;AG;**;CC;AC;**;CC;CG;AG;GG;CT;AA;AA;**;GG;AA;AA;CC;AA;AA;CG;TT;AG;AC;TT;AA;GG;CC;CC;TT;GT;CT;GG;GG;CT;CG;TT;GG;CT;AC;AA;CT;TT;AC;AA;**;**;CG;CC;GT;GG;CT;GG;CT;AA;AA;AG;CC;**;TT;AT;CG;**;AG;CG;AC;CG;CC;AA
298;35;27;27;Wild;29;13.4;Male;CT;CC;CT;GG;TT;**;AG;TT;AG;CG;CC;AA;AT;CT;CT;AT;CC;AA;**;TT;AC;GG;CC;AA;AG;AC;CC;GG;CT;CC;GG;**;GG;**;AG;**;AG;TT;**;CC;TT;AA;**;CC;AC;**;TT;GG;**;GG;CC;GG;**;**;AA;AG;AA;CC;CC;AA;GG;CT;AG;AC;CT;TT;CC;CT;CC;GT;GT;CT;TT;AG;CT;GG;CT;AG;CT;AC;AG;CT;AA;CC;AA;AA;TT;GG;CT;TT;AG;CC;AG;CT;CC;TT;AG;CC;**;GT;TT;GG;CG;AG;CG;AC;GG;CT;AT
299;20;10;19;Farm;120;20.3;Male;CT;CT;CC;GG;CC;**;AA;CT;AG;CG;TT;AT;TT;CT;CC;TT;CG;CC;**;CC;AC;GG;TT;GG;GG;CC;CT;GT;CT;CC;CC;**;AA;AG;AG;CC;AG;GT;**;AC;AA;GG;**;CC;**;**;CT;GG;AG;GT;CT;AG;AA;AG;AA;AA;AA;CT;AA;AA;GG;**;AA;AA;TT;AT;CG;CT;AC;GT;TT;CT;TT;AG;CT;CG;CC;AA;CC;AA;AG;TT;TT;AC;AA;AA;CT;CC;CC;GT;AA;CT;GG;TT;AC;AT;AA;CC;**;GT;TT;GG;CG;GG;GG;AA;CG;CC;AA
300;34;6;12;Hybrid;43;15.2;Male;CT;CC;CT;GG;CC;**;AA;**;AA;CG;CT;AA;TT;CT;CC;TT;CC;AC;**;TT;AC;AG;TT;GG;AG;CC;CC;GG;CT;CT;CC;**;AG;AG;GG;CC;AG;TT;**;CC;**;AG;**;CC;CC;GG;CC;CG;**;GT;CT;AG;AT;GG;AA;GG;AT;CC;AA;AA;CG;CC;AA;AA;CC;AT;CG;TT;AC;GT;GT;CC;TT;AG;TT;CG;CC;AA;CT;AA;GG;CT;AA;CC;AA;AG;CT;GG;CC;TT;AG;CT;AG;CT;CC;AT;AG;AC;**;TT;AT;GG;CG;AG;CG;AC;CG;CC;AA
301;31;1;2;Hybrid;42;15;Male;CT;**;CT;TT;TT;**;GG;CT;AA;**;TT;AT;AT;CC;CC;AT;CC;CC;**;CC;CC;AA;TT;GG;AG;CC;CT;GT;CT;TT;GG;**;AA;AG;AG;CC;GG;TT;**;AA;**;GG;**;CT;AA;**;CC;**;**;GT;CC;GG;AA;AG;AG;AG;AT;CT;AC;AA;GG;CC;AA;CC;**;TT;GG;CC;AA;GT;GT;CT;GT;AG;TT;CG;CT;AG;CC;AC;AA;TT;AT;AC;AA;AG;TT;GG;CC;GG;AA;TT;GG;TT;AA;AA;GG;CC;**;GT;AT;CC;CG;GG;CG;CC;CG;CC;AT
302;31;21;21;Wild;18;11.4;NA;TT;CC;CC;GT;TT;**;GG;CT;AA;GG;TT;AA;TT;TT;CC;AT;CG;CC;**;TT;CC;AA;TT;GG;AA;AC;TT;GG;CC;TT;CG;**;AA;AG;GG;AA;GG;TT;**;AC;**;GG;**;CT;AC;**;CT;GG;AA;GT;CC;AG;**;AG;AG;AG;TT;CC;AC;AT;CG;CC;AA;AC;**;TT;GG;CT;AC;GG;TT;CT;GG;AG;CT;CC;TT;AG;CT;AA;AG;CT;AT;AC;AA;AA;CT;CG;**;GG;AA;CT;AA;CT;AC;AT;AG;CC;**;TT;AA;CC;GG;GG;CG;AC;CG;CC;TT
303;31;21;21;Wild;36;14.6;Male;CT;CC;CT;GT;CT;**;AG;**;AA;GG;TT;AA;TT;CT;CT;TT;CG;CC;**;CC;CC;AA;TT;GG;AA;AC;TT;GG;CC;CT;CG;**;**;AG;GG;AC;GG;**;**;AA;TT;GG;**;CT;AC;GG;TT;CC;AA;GT;CT;GG;**;AA;**;GG;TT;**;**;**;CG;**;**;AC;**;**;**;**;**;GT;**;CT;GG;**;CC;**;CT;AG;**;AA;AG;**;**;CC;AA;**;CC;**;**;**;**;**;**;**;AC;**;**;**;**;**;**;**;GG;**;**;**;CG;**;**
304;32;2;4;Hybrid;51;16.3;Male;CC;TT;CC;**;CC;**;AG;CC;AG;CG;TT;AT;AT;CT;CT;TT;CG;AC;**;CC;CC;GG;TT;GG;AA;AC;TT;GG;TT;CT;CG;**;AA;AG;AG;AC;AG;TT;**;CC;AA;AG;**;CT;CC;**;CT;GG;AG;GT;CT;AG;AT;AA;AG;AG;AA;**;AC;**;CG;**;**;AA;**;**;**;**;AA;TT;**;CT;TT;GG;**;**;TT;AG;CC;AC;AG;**;**;AC;GG;**;CC;**;CC;**;**;**;GG;**;AA;**;AG;**;**;**;**;GG;**;**;**;**;CG;CC;**
305;32;3;6;Hybrid;56;16.6;Female;CT;CC;CT;GG;CC;**;GG;CT;GG;CG;CT;AA;TT;CT;CC;AT;CC;AC;**;CT;AC;AG;CT;GG;AA;AA;TT;GG;CT;**;CG;**;GG;AG;GG;**;GG;GT;**;CC;**;GG;**;CC;CC;**;CC;GG;AA;TT;CC;GG;**;AA;GG;GG;AT;CT;AA;AA;GG;CT;AA;AC;CC;TT;CG;CT;AC;GT;GT;CT;GG;GG;CC;CG;CT;GG;CC;AC;AG;CC;TT;AC;GG;AA;CT;CC;CT;TT;AG;CT;AG;CC;**;AA;AA;AC;**;GT;TT;CG;CG;**;CG;AC;CG;CC;AT
306;35;7;14;Hybrid;43;15.3;NA;CC;CC;CT;**;CC;**;GG;TT;AA;GG;CC;AA;AT;CC;CT;TT;CG;AA;**;CT;CC;GG;TT;GG;AG;AC;CT;GG;CT;TT;GG;**;AG;AG;AG;AC;AA;TT;**;CC;AT;AA;**;CT;AC;GT;CC;GG;AG;GT;CT;GG;TT;AG;AG;AG;AA;CC;AC;AA;GG;CC;AA;AC;CT;AT;CC;CT;AC;TT;GT;CT;TT;AA;CT;GG;CT;GG;CT;AC;AG;CC;TT;CC;AA;AG;TT;GG;CT;TT;AA;**;GG;**;CC;AT;GG;AC;**;GT;AT;GG;CG;AG;GG;**;CG;CC;AT
307;18;8;15;Farm;135;22.3;NA;CC;CT;CC;GT;CT;**;AG;**;AG;CG;CT;TT;AT;TT;CC;AT;GG;CC;**;CC;AC;AA;TT;GG;AG;AC;CC;GT;CT;**;CC;**;AG;AG;AA;AC;AA;GT;**;AA;TT;GG;**;TT;AC;**;CC;GG;**;GG;CC;AG;AA;AG;AG;AG;AA;TT;AC;AA;CC;TT;AA;AC;TT;TT;GG;CC;AA;GT;GG;CC;GT;AG;CC;GG;CT;GG;CT;AC;GG;**;TT;CC;GG;AG;CC;GG;CC;TT;AG;TT;AG;CT;CC;AA;AA;AA;**;TT;AT;CG;CC;GG;CG;AA;GG;CC;AT
308;33;5;10;Hybrid;66;17.4;Female;CT;TT;CT;GG;CT;**;AG;CT;AG;CG;CT;AT;**;CT;CT;TT;GG;CC;**;CC;CC;AG;CT;GG;AG;**;CC;TT;TT;CC;CG;**;AG;AA;AG;CC;AG;GT;**;CC;**;AG;**;CT;AC;**;CT;GG;AG;GG;CC;GG;AT;AG;AG;AG;AA;TT;AC;**;CC;CT;AA;AC;TT;**;GG;TT;CC;TT;GT;CT;TT;GG;**;CC;CC;AG;CT;AA;AG;CT;AA;AC;AG;GG;CT;GG;CC;GG;AA;**;AG;TT;AA;**;GG;AA;**;GT;TT;CC;CG;AG;GG;**;GG;CC;AA
309;13;3;5;Farm;102;20.4;NA;CC;CC;CT;GG;CC;**;**;CT;AG;GG;CT;TT;**;CC;CT;AA;CG;CC;**;CT;AC;AA;TT;GG;AA;AA;CC;GT;TT;CC;CG;**;GG;**;AG;AC;AG;GT;**;CC;TT;GG;**;CC;AC;TT;CC;GG;**;GT;CC;GG;AA;AA;AG;GG;AA;CT;AC;AA;CC;CT;AA;AC;**;AT;GG;CT;AC;GT;GT;CT;TT;AA;CT;CC;CC;AG;CT;AC;AG;CT;TT;CC;GG;AG;CT;CG;CC;TT;AG;TT;AA;CT;AC;AA;AG;AA;**;GG;AT;CG;CG;GG;GG;AA;GG;CC;TT
310;31;1;2;Hybrid;46;15.5;Female;**;**;CC;GT;TT;**;AG;CT;AG;GG;CT;AT;AT;CT;CC;TT;CC;AC;**;CC;CC;AA;CT;**;AG;CC;CT;GG;CC;TT;GG;**;AA;GG;**;AC;GG;GT;**;AA;TT;AG;**;CT;AA;GG;CC;GG;GG;GT;CT;AA;**;AG;AG;AG;AT;TT;AC;AA;GG;CC;AA;CC;TT;AT;CC;CT;AC;GT;TT;CT;GT;AG;CT;GG;TT;AG;CC;AC;AA;CT;AT;AC;AA;AG;TT;CG;CC;GG;AA;**;GG;**;AA;AA;AG;CC;**;GT;AT;CC;CG;GG;CC;**;CG;CC;AT
311;18;8;15;Farm;131;22.2;Male;CC;**;CC;GT;CT;**;AG;CC;AG;CG;TT;TT;AT;CT;CC;AT;CC;CC;**;CT;AC;AA;TT;GG;AG;CC;CC;GT;CT;CC;CC;**;GG;**;AA;**;AA;GT;**;AA;TT;AG;**;CT;CC;**;CC;GG;**;GG;CC;AA;TT;**;AG;GG;AA;TT;AA;AA;CC;**;AA;AC;TT;TT;CG;CT;AA;GT;GG;CT;GT;AG;CC;GG;CC;GG;CT;AC;GG;CC;**;AC;AG;**;CC;**;CC;TT;**;**;AG;**;AC;**;AA;AA;**;**;TT;GG;CC;**;**;**;GG;CC;**
312;35;7;14;Hybrid;47;15.9;NA;CT;CC;CT;GG;CT;**;GG;**;AG;GG;CC;AA;AT;CT;CT;TT;CG;CC;**;TT;AC;GG;TT;AG;**;**;CC;GT;TT;CT;CG;**;AG;GG;GG;**;**;TT;**;AC;**;AG;**;CT;AC;**;CT;CG;**;GT;**;GG;**;AG;AG;AG;AA;TT;AC;AA;GG;CT;AG;AC;CT;TT;CC;CT;**;GT;GT;CT;TT;AA;CT;GG;CT;AG;CC;AC;GG;CT;AT;CC;AA;AG;TT;GG;TT;TT;AA;**;GG;**;AC;**;GG;AC;**;GT;AT;**;CC;**;GG;**;CC;CC;AT
313;17;7;13;Farm;116;21.5;Female;CT;CC;CT;GG;CC;**;GG;CC;AG;GG;CT;AT;AT;CC;**;TT;GG;CC;**;**;AA;AA;TT;GG;AG;CC;TT;GG;CT;CC;CC;**;AG;**;GG;**;AA;TT;**;AC;AA;AA;**;CC;CC;**;CT;CG;AG;GT;CT;AG;**;**;**;AA;AA;TT;AA;AA;CC;CT;AA;AC;TT;TT;CC;CC;AC;GT;GT;TT;GT;**;TT;GG;CC;AG;CT;AC;AG;CT;TT;AC;AA;AG;CT;CC;CT;GT;AA;CC;AG;CT;AC;AA;GG;AA;**;TT;AT;CG;CG;AG;CG;CC;CG;CT;AA
314;13;3;5;Farm;138;22.4;NA;CC;CC;CT;GG;CT;**;GG;CT;AG;GG;CT;AT;AT;CT;CT;AT;CG;CC;**;CT;AC;AA;CT;GG;AA;AA;CT;GG;CT;TT;CG;**;AG;AG;AG;AC;AA;**;**;CC;TT;AG;**;CT;CC;GT;CC;CG;AG;GT;CT;AG;AA;AA;AG;GG;AA;CC;AA;AA;CC;CT;AG;AC;**;TT;CG;CT;AA;GT;GT;CT;TT;AA;**;GG;CC;AA;CT;AC;AG;CC;AT;CC;AG;GG;CT;**;CT;TT;GG;**;AA;**;AC;**;AG;AC;**;GG;AT;CC;CG;GG;GG;**;CG;CC;TT
315;19;9;17;Farm;78;18.3;Female;CC;CT;CT;GT;CC;**;GG;CC;AA;CG;TT;AT;**;CC;CC;TT;GG;AC;**;CC;CC;AG;TT;GG;AA;AC;CC;GT;CT;CC;CC;**;AG;GG;AG;CC;AG;TT;**;AA;AT;AG;**;CC;AC;GG;TT;GG;AA;GT;CC;AG;AT;AA;GG;GG;AA;CC;AA;AT;CC;CT;AA;AC;CT;AT;GG;CC;CC;GT;TT;CT;GT;AA;CC;GG;CC;AG;CC;CC;GG;CT;AT;CC;AG;GG;CC;CG;CC;**;GG;**;AG;TT;AA;AT;AG;AC;**;GT;AT;CG;GG;GG;CG;AA;GG;CT;AT
316;32;3;6;Hybrid;67;17.4;NA;**;**;CC;GG;CT;**;AA;CT;GG;GG;CT;AT;AT;CT;CC;AT;GG;CC;**;CT;AC;AG;TT;GG;AA;AC;CT;GG;CT;CT;CC;**;AG;AA;GG;AA;**;GT;**;CC;**;GG;**;CC;AC;**;CC;CG;GG;TT;TT;AG;**;AA;AG;GG;AA;TT;AC;AA;CG;TT;**;AA;**;TT;CC;TT;AA;GT;GT;TT;GT;GG;CT;CG;CT;GG;CC;AC;AG;**;AT;AC;AG;GG;CT;CC;CC;GT;AA;**;AG;CC;AC;AT;AA;AC;**;GT;TT;CG;CC;AG;GG;AC;GG;CC;AA
317;33;23;23;Wild;36;14.6;Male;TT;CT;CC;TT;CT;**;AG;TT;AA;CG;CT;TT;TT;CT;CC;TT;GG;CC;**;**;CC;GG;CT;GG;AG;CC;CT;TT;CT;CT;CC;**;AA;AG;GG;CC;AG;GT;**;CC;**;AG;**;CT;AA;**;CC;GG;**;TT;CT;GG;AT;AA;AG;AG;AT;CC;AA;AA;CG;CT;AA;AC;TT;AT;CG;CC;CC;TT;TT;CC;GT;GG;CT;CG;CT;AA;CC;AC;AG;CT;AA;AA;AG;AG;TT;CG;CC;GG;AA;CT;AA;TT;AA;TT;GG;AC;**;GT;TT;CC;CG;GG;CG;AC;CG;CT;AA
318;35;26;26;Wild;33;13.9;Female;CT;**;CC;GG;CC;**;GG;CT;AA;GG;CT;AA;TT;CC;**;TT;CC;AA;**;**;AA;GG;TT;AA;AG;**;CT;GT;**;CC;CG;**;GG;AA;AG;**;GG;GT;**;AC;**;AG;**;CT;AA;**;CC;**;AA;GG;CC;AG;**;GG;GG;AG;AA;CT;AC;AA;GG;CT;AA;AC;**;TT;CC;CT;AA;TT;GT;CT;GT;AG;CC;CG;TT;GG;CT;AC;AG;**;AT;CC;AG;AG;CT;CG;TT;TT;AA;TT;AG;CT;AC;TT;GG;AC;**;GT;TT;CG;CC;GG;GG;AC;CG;CC;AA
319;17;7;13;Farm;62;17.3;NA;CC;CT;CT;GT;CC;**;GG;CC;GG;CG;TT;AT;**;CC;CT;TT;CG;AC;**;CC;AC;AA;TT;**;GG;AC;CC;GT;CC;CT;CC;**;AG;GG;AG;**;AA;TT;**;AA;**;GG;**;CT;CC;**;CT;GG;AA;TT;CT;**;**;AA;AG;AG;AA;CT;AA;AA;CG;TT;AA;AC;**;TT;CG;CC;AC;GT;GG;TT;GT;AG;CT;GG;CC;GG;CT;AC;AG;CT;TT;AC;AA;AG;CT;CC;CC;GT;AA;CC;AG;CT;CC;AT;AG;AC;**;GT;AT;CG;GG;AG;GG;AA;CG;CC;AA
320;37;9;18;Hybrid;45;15.4;Female;**;**;CT;GG;CT;**;GG;TT;AG;CG;TT;**;**;**;CT;TT;CG;**;**;CT;AC;GG;TT;GG;AG;**;CC;GT;CC;TT;CC;**;AA;AA;AA;**;GG;TT;**;**;**;AA;**;CT;AA;**;TT;CG;AG;TT;CC;**;**;AA;GG;AG;AA;CT;AC;AA;CC;CC;AA;AC;**;TT;GG;CC;CC;GG;TT;CT;TT;**;TT;GG;CT;AA;CC;AC;AG;CT;AT;CC;GG;GG;CT;GG;CT;GT;GG;CC;GG;CT;AC;TT;AG;AC;**;TT;TT;CC;CG;GG;GG;CC;GG;CC;AT
321;37;9;18;Hybrid;58;17.6;Male;CT;**;CT;GG;CT;**;GG;TT;AA;**;TT;AA;AA;CT;CC;AT;**;AC;**;CC;CC;GG;CT;GG;AG;AC;CC;GT;TT;CT;CC;**;AA;AG;AA;AC;GG;TT;**;AC;TT;AA;**;TT;AA;**;CT;CG;AG;TT;CT;AG;TT;AA;**;GG;AA;CT;AC;AA;CC;CC;AA;AC;**;AT;GG;CC;AC;GT;TT;CT;GT;**;CT;CG;CC;AA;CC;AC;AG;CC;AT;CC;GG;GG;CT;CC;CT;GT;GG;CT;GG;CT;AA;TT;AG;AC;**;TT;TT;GG;CC;GG;CG;CC;GG;CC;AT
322;32;3;6;Hybrid;42;15.4;Male;CC;CT;CC;GG;**;**;GG;CT;**;CG;TT;AT;TT;CT;CC;TT;CC;**;**;**;CC;AG;TT;GG;AG;AA;**;GG;**;CC;CC;**;AG;AG;AG;AA;GG;GT;**;CC;**;AG;**;CC;AA;**;CC;CG;AG;GG;CT;AG;**;AA;GG;GG;AA;CT;AA;AA;CG;CT;AA;AC;**;AT;CG;TT;AC;GT;TT;CT;TT;GG;CC;GG;CT;GG;CC;AC;AG;CC;AT;AC;GG;AG;CC;CC;CC;GT;GG;CT;AG;CC;AC;AA;AA;AC;**;GT;TT;GG;CC;AG;CG;AC;CC;CC;AA
323;20;10;19;Farm;80;14;NA;CT;TT;CT;**;CT;**;AA;CT;AG;CG;TT;TT;AT;TT;CT;AT;CC;AC;**;CT;CC;GG;TT;AA;GG;CC;CT;GT;CT;CT;CC;**;GG;GG;AA;**;AG;GT;**;AC;AA;GG;**;CC;CC;**;CC;**;**;GT;CT;AA;AA;AG;AA;AA;AA;CC;AA;AA;CG;CC;AA;AC;TT;TT;GG;CC;AC;GT;TT;CT;GT;GG;CT;CC;CC;AG;CC;AA;GG;TT;TT;AC;AA;AG;TT;CC;CC;TT;AA;**;AG;CC;AC;AT;AG;AC;**;GT;AT;GG;CG;GG;CG;AA;CG;CC;AA
324;32;3;6;Hybrid;42;15.1;Female;CC;CC;CT;GG;TT;**;GG;**;**;CG;**;AT;**;CT;CC;TT;CC;AC;**;**;AC;**;CT;**;AG;AC;TT;GG;CT;CT;GG;**;GG;AG;GG;**;GG;GT;**;CC;AA;AG;**;CC;AC;**;CC;GG;**;GT;CC;AG;**;AA;GG;GG;AA;CT;AC;AA;CG;**;AG;AC;**;TT;GG;CT;AC;GT;TT;TT;TT;AG;CC;CG;TT;GG;CC;AC;AG;CC;AT;AC;AG;AG;TT;CC;CT;TT;AG;TT;AG;CC;CC;AT;AA;AC;**;GT;TT;CG;CG;AG;GG;AC;CG;CC;AT
325;32;22;22;Wild;40;14.8;NA;CT;**;**;GT;TT;**;GG;CC;AA;CC;TT;AA;**;TT;CC;TT;**;AA;**;CC;CC;GG;TT;AA;AG;CC;CT;GT;**;CC;**;**;GG;AG;GG;AA;GG;GT;**;CC;**;GG;**;CC;AA;**;CT;GG;**;GT;**;AG;TT;**;AA;GG;**;CT;CC;AA;CC;TT;AA;AC;**;**;GG;CT;AC;GT;GT;CT;GG;AG;CT;CG;CT;GG;CC;CC;AA;CT;**;AC;AG;GG;CT;CC;CC;GG;AA;CT;AG;CC;AC;TT;AA;CC;**;TT;**;CG;CC;GG;CG;**;CG;CC;AA
326;32;22;22;Wild;22;12.2;NA;CT;CC;CT;GT;CC;**;**;CC;GG;CC;TT;AT;**;TT;CT;AT;CG;AC;**;**;CC;GG;CT;**;AG;**;CT;GT;CT;CC;GG;**;GG;AG;AA;**;GG;GT;**;CC;**;AG;**;**;AC;**;CT;GG;AG;GG;TT;**;**;AG;**;GG;AA;TT;CC;AA;CG;CT;AA;CC;CC;AT;CC;TT;CC;GT;GT;CC;GG;AG;TT;GG;CT;AG;CC;CC;AG;TT;AT;AC;AG;AA;**;CC;CC;GT;AG;CT;AG;CC;AC;TT;AA;CC;**;TT;TT;GG;CC;AG;CG;**;GG;CC;AA
327;35;27;27;Wild;13;10.4;NA;CT;CT;CT;GG;CT;**;AG;CT;AA;CG;CC;AT;**;TT;CT;AT;CC;AC;**;TT;CC;GG;CC;**;AG;**;CC;GG;CT;CC;GG;**;AG;**;**;**;AG;TT;**;CC;**;AA;**;CC;AC;**;CT;GG;AA;GT;CT;GG;**;**;AA;AG;AA;CT;CC;AA;GG;**;AG;CC;**;TT;CC;CT;**;GG;TT;CT;TT;**;CT;GG;TT;AG;CC;AC;AG;**;AT;CC;AA;AA;TT;GG;CT;GT;AA;CT;GG;TT;**;TT;AG;CC;**;GT;TT;GG;CG;AG;GG;AC;GG;CT;TT
328;38;10;20;Hybrid;56;16.9;NA;CT;TT;CT;GG;TT;**;AA;**;AG;CG;CT;AT;TT;CT;CC;AT;CC;AA;**;CT;AC;GG;CT;AG;AG;CC;CC;GT;TT;CT;CC;**;**;AG;**;CC;AA;TT;**;AC;AA;**;**;CC;CC;**;CT;GG;AA;TT;TT;**;**;GG;AA;AG;AT;CT;AA;AT;CG;CC;AA;AA;**;**;CG;CC;AC;**;TT;TT;TT;AG;CT;CG;CC;AG;CT;AC;AG;CC;AT;CC;AG;AG;CT;CG;CC;GT;AG;CT;AG;TT;AC;AT;AA;CC;**;TT;AT;CG;CG;AG;CC;CC;GG;CC;AA
329;31;1;2;Hybrid;66;17.6;Male;CC;**;CT;GT;TT;**;GG;CT;AG;GG;TT;AT;**;CT;CC;TT;CC;CC;**;CC;CC;AA;TT;**;AG;CC;CT;GT;CC;TT;GG;**;AG;**;AG;AC;AG;GT;**;AA;TT;GG;**;CT;AA;**;CT;GG;GG;GT;CT;AG;AA;GG;GG;AG;AT;TT;AC;AA;GG;**;AA;AC;TT;TT;CG;CC;AA;TT;TT;TT;GT;AG;CT;CG;CT;AG;CC;AC;AA;TT;AT;AC;AA;AG;CT;CG;CC;GT;AA;TT;GG;CT;AC;AA;AG;CC;**;GG;AT;CC;CC;GG;CC;AC;CG;CT;AA
330;32;2;4;Hybrid;74;17.9;Female;CC;TT;CC;GT;CT;**;AA;CC;AA;CC;TT;AT;AT;CT;CC;TT;CC;AA;**;CC;CC;AG;TT;GG;AG;AA;TT;GG;CT;CT;CG;**;AA;AA;AG;AC;AG;TT;**;CC;AA;AA;**;CT;AC;**;CT;GG;AA;GG;CC;AA;**;AA;GG;GG;AT;CC;AC;AT;CC;CC;AA;AC;**;TT;GG;CT;AA;GT;GT;CC;TT;GG;CC;CC;TT;AG;CC;AC;AG;**;AT;AC;GG;AG;CT;CC;CC;TT;AA;CT;GG;CC;AC;AA;AG;CC;**;TT;TT;GG;CG;AG;CG;AC;CG;CC;AT
331;32;2;4;Hybrid;40;15.1;NA;CC;**;CT;GT;TT;**;**;CC;AG;CG;TT;AA;AT;**;CT;TT;CC;AC;**;CC;CC;GG;TT;GG;AA;AA;TT;GG;TT;CT;CG;**;**;**;AG;**;AG;**;**;CC;**;AG;**;CT;CC;**;CT;GG;**;TT;CC;AA;**;AA;AA;GG;**;CC;AC;**;CG;CT;AA;CC;TT;TT;CG;TT;AC;GT;GT;CT;GT;GG;CC;CG;TT;AG;CT;CC;AG;CT;TT;AC;GG;AG;CC;CC;CC;GT;AA;**;GG;**;AC;AA;AG;CC;**;TT;TT;GG;CC;GG;CG;**;CG;CC;AA
332;37;29;29;Wild;32;13.7;NA;TT;CT;CT;GG;CT;**;AA;CC;AA;**;TT;AA;**;TT;**;TT;CC;AC;**;CT;AA;AG;CC;GG;AG;CC;CC;GG;CT;CT;CG;**;AG;AA;AA;**;GG;GT;**;AA;**;AA;**;TT;AC;**;CT;CC;GG;GG;CT;AG;**;AG;AA;GG;AT;CT;AA;AA;CG;CC;AA;CC;**;AT;CG;CC;AA;TT;GT;CT;TT;AG;TT;GG;CC;AA;CC;AC;AA;CT;AT;AA;AA;AG;CT;CG;TT;GG;AG;**;AA;CC;CC;TT;AA;CC;**;TT;AT;CC;CG;AG;CG;**;GG;CC;AA
333;12;2;3;Farm;130;22.1;NA;CC;**;**;TT;CC;**;AA;CC;AA;CG;TT;AT;**;**;**;**;CG;AC;**;CC;CC;AA;TT;GG;AG;**;TT;**;CT;CC;CG;**;AG;**;GG;**;**;GT;**;AC;**;**;**;CT;AC;**;CT;CG;**;GG;CC;**;**;GG;GG;AA;AA;CC;AC;AT;CG;**;AA;AC;**;AA;GG;CC;AA;TT;GG;CC;GG;AG;CC;CC;CT;AA;CC;AC;GG;CT;TT;CC;AA;GG;CT;CC;CT;GT;AA;CC;AG;CT;AA;AA;GG;CC;**;TT;AT;GG;CG;GG;CG;AA;CG;CC;AA
334;15;5;9;Farm;103;20;NA;CC;CC;TT;**;CC;**;GG;CT;GG;CG;TT;AA;AT;CC;CC;TT;CG;AC;**;CC;AC;GG;CT;GG;AA;AC;CC;GT;CC;CT;**;**;AG;AG;**;CC;GG;TT;**;CC;**;GG;**;CT;CC;**;CC;GG;AA;GG;TT;GG;AA;AG;AA;AA;AA;TT;AA;AT;CG;CT;AA;AC;**;TT;CG;CT;CC;GT;GT;CT;TT;AG;CT;CC;CC;AA;TT;CC;AG;CT;AT;CC;AG;GG;CT;GG;CT;GT;AA;CC;GG;CT;AA;AA;AG;AA;**;GT;AT;CG;GG;AA;CG;AC;GG;CT;AT
335;19;9;17;Farm;70;17.6;Male;CC;CC;CT;GG;CT;**;AG;CC;AA;CC;CT;AT;AA;CC;CT;TT;**;CC;**;CT;AC;AG;TT;**;AG;AC;CC;TT;TT;CC;CC;**;AG;AG;**;CC;GG;TT;**;AA;TT;AG;**;CT;AC;**;CC;GG;AA;GT;CC;GG;**;AA;AG;AA;AA;CC;AA;AA;CC;CT;AA;AC;**;TT;GG;CC;AC;GT;GT;CT;GT;AA;CC;**;CC;AG;CT;CC;GG;TT;AT;CC;AA;AG;**;CG;CC;GT;AG;CT;AA;TT;AA;AA;**;AC;**;TT;TT;GG;**;AG;CC;AC;GG;CC;AT
336;20;10;19;Farm;72;18.1;Female;CC;TT;CT;**;CC;**;AG;CC;AG;CG;TT;TT;TT;TT;CT;AA;CC;AC;**;CT;AC;GG;TT;AA;GG;CC;CT;GT;CC;TT;CC;**;AA;GG;AA;AC;AG;GT;**;AC;AA;GG;**;CC;CC;**;CC;CG;**;GT;CT;AA;AA;AG;AA;AA;AA;CC;AA;AA;CG;CT;AA;AC;TT;TT;CG;CT;AC;GT;GG;CT;TT;AG;CC;CG;CC;AA;CC;AA;AG;CC;TT;CC;AG;AA;TT;CC;CC;GT;AA;**;GG;CC;AC;AT;AG;CC;**;GT;AA;CG;CG;GG;CG;AC;GG;CC;AA
337;11;1;1;Farm;93;19.5;NA;CT;**;CC;GG;**;**;AG;CT;**;CC;CT;AT;**;CT;CC;TT;GG;CC;**;CC;CC;AG;CT;GG;AG;AC;CC;TT;CT;CT;CG;**;AA;AG;AG;AC;AG;GT;**;AC;AA;**;**;CC;AC;GG;CT;GG;GG;GT;CT;AG;AA;AG;AG;AA;AA;CT;CC;AA;GG;CT;AA;AC;**;AT;GG;CC;CC;TT;GG;CT;GG;AA;CT;CC;CT;AA;CT;AA;AG;CT;TT;AC;AA;GG;TT;CG;CT;TT;AA;**;AG;CC;AC;**;AG;CC;**;GG;TT;CG;CC;AG;GG;**;GG;CC;AA
338;19;9;17;Farm;85;18.9;Female;CC;CC;CT;GT;CT;**;GG;CC;AA;CC;TT;**;**;CC;CC;TT;CG;AC;**;CC;AC;GG;TT;GG;AA;**;CC;GT;CC;CC;CC;**;**;AG;AG;CC;GG;TT;**;AA;**;AG;**;CC;AC;**;TT;GG;AA;TT;CT;AG;**;AA;AG;AA;AA;CT;AA;AA;CC;CC;AA;AC;TT;**;GG;CC;CC;TT;TT;CT;GT;AA;CC;GG;CC;GG;CC;CC;GG;CT;AT;AC;AA;AG;CC;CG;CC;GT;GG;TT;AA;TT;AA;AT;GG;AC;**;TT;TT;CC;CC;AG;CG;AC;GG;CC;AT
339;17;7;13;Farm;105;20.4;Female;CC;CC;CT;**;CT;**;GG;CC;AG;GG;TT;AT;**;CC;CC;TT;CG;AC;**;CC;AC;AA;TT;**;AG;AC;TT;GT;TT;CC;CG;**;AG;GG;GG;CC;AA;GT;**;AC;TT;**;**;CC;CC;**;CT;**;AG;TT;**;AG;**;AA;AA;AA;AA;TT;AA;AA;GG;**;AA;AA;TT;TT;GG;CC;AC;GT;GG;CT;GT;AG;TT;GG;CC;AG;CC;AC;AG;CT;TT;AC;AA;AA;CT;CC;CC;GT;AA;CC;GG;CT;AA;AT;GG;AA;**;TT;AA;GG;CG;AG;CG;CC;CG;CT;AA
340;12;2;3;Farm;98;20.1;NA;CC;CT;CT;TT;CC;**;AA;CT;AA;CC;TT;AA;**;CT;CT;AT;CG;AA;**;CC;AC;**;TT;GG;**;AC;**;**;CT;CC;CG;**;AA;AG;GG;CC;AG;GT;**;**;AA;GG;**;TT;AC;**;CC;CG;AA;TT;**;AG;**;GG;AG;AA;AA;CT;AA;AA;CG;TT;AA;AA;TT;AA;GG;CC;AC;GT;GG;CC;GG;GG;CT;CC;CC;AG;CC;AC;AG;CC;TT;CC;AA;GG;CT;CC;CT;GT;AA;**;AG;CT;AC;AA;GG;CC;**;TT;TT;GG;CG;GG;CG;**;GG;CC;AT
341;33;5;10;Hybrid;52;16.7;Female;CT;**;CT;GG;CC;**;AG;TT;AG;CG;CT;**;**;CC;CT;TT;GG;CC;**;CC;AC;GG;CT;GG;AA;CC;CC;GT;CC;CC;GG;**;AG;AA;GG;CC;GG;GT;**;AC;**;AG;**;CT;CC;**;CT;GG;AA;GT;CC;AG;AT;AA;AG;AG;AT;TT;AA;AA;CC;CT;AA;CC;TT;**;GG;CT;CC;GT;TT;TT;TT;AG;CT;CC;CC;AG;CT;AA;AG;CT;TT;AC;AG;AG;CT;CG;CC;GG;AG;CC;AG;TT;AA;AT;GG;AA;**;GG;AT;CG;CG;AG;GG;CC;GG;CC;AA
342;19;9;17;Farm;93;19.3;NA;CC;**;TT;GG;CT;**;AG;CC;AA;GG;TT;AT;AA;CC;CC;TT;CG;CC;**;CT;AC;AG;TT;GG;AG;AC;CC;TT;CT;CT;CC;**;**;AG;AG;CC;GG;TT;**;AC;**;AG;**;CT;AC;**;CT;GG;AA;TT;CT;GG;AT;AA;GG;GG;AA;CT;AA;AA;CC;CT;AA;AC;TT;TT;GG;CC;CC;GT;GT;CT;GT;AA;CC;GG;CC;AA;CT;CC;GG;TT;AT;CC;AG;AG;CC;CG;CC;GT;AG;CT;AA;TT;AA;AT;AA;AA;**;TT;AT;CG;GG;AG;CG;AA;GG;CC;AT
343;35;7;14;Hybrid;42;18;NA;CT;CC;CT;**;CT;**;GG;CT;AG;GG;CC;AA;AT;CT;TT;TT;CG;CC;**;CT;AC;GG;CT;**;GG;AC;CC;GT;TT;CC;**;**;AG;GG;**;AA;AA;TT;**;CC;AT;**;**;CT;AC;**;TT;GG;**;**;CC;GG;AT;GG;AA;AG;AA;CT;AC;AA;GG;**;AG;AA;**;TT;CC;CT;AC;GT;GT;CT;TT;AA;CT;GG;CT;GG;CC;AC;GG;CT;AT;AC;AA;AG;TT;CG;CT;GT;AA;CC;GG;TT;CC;TT;GG;AC;**;GT;AT;CC;CC;AG;GG;**;CC;CC;AA
344;15;5;9;Farm;106;20.2;Male;CC;TT;TT;GG;CC;**;AG;CT;GG;CG;**;AA;AT;CC;CC;TT;CG;CC;**;CT;AC;AA;CT;GG;AA;AC;CC;TT;CT;CC;CG;**;AA;GG;GG;CC;AG;TT;**;AA;**;GG;**;CT;CC;**;CT;GG;AA;GG;CC;GG;**;AA;AG;AA;AA;CT;AA;AT;CC;CT;AA;AC;CT;AT;GG;CC;CC;GT;GT;TT;GT;GG;TT;CC;CC;AG;TT;AA;GG;TT;TT;CC;AA;GG;CT;GG;TT;GT;AA;CC;GG;TT;AA;AA;GG;AC;**;GT;TT;CC;GG;AA;CG;CC;GG;CT;AA
345;36;8;16;Hybrid;34;14.2;Female;CT;CT;CT;GT;CT;**;AA;CC;AA;GG;CT;**;TT;CT;CC;TT;CG;AC;**;CC;CC;AG;CT;GG;AG;AA;CC;GT;CT;CC;CC;**;AA;AG;AA;AC;AG;TT;**;AC;AT;GG;**;TT;CC;GT;CT;GG;AG;GG;CC;GG;**;AA;AG;AA;AT;TT;AA;AT;CG;CT;AA;CC;TT;AT;GG;CT;AC;TT;GG;CC;TT;GG;CT;GG;CC;GG;CT;AC;AG;CT;TT;AC;AA;AG;CT;GG;CC;GT;AG;TT;AG;CC;AC;AT;AG;AC;**;TT;TT;CC;CG;GG;CC;AC;GG;CC;**
346;37;29;29;Wild;12;10.1;NA;TT;TT;TT;GG;CT;**;AA;CC;AG;CG;CT;AA;AT;TT;CT;TT;CC;AC;**;CT;AC;GG;CC;AA;AG;CC;CT;**;CT;CC;CG;**;AG;AG;AA;AC;GG;TT;**;AA;TT;AA;**;TT;AA;TT;CT;CC;GG;GG;CC;AA;**;AG;AA;GG;AT;**;AA;AA;CG;CC;AA;CC;CC;**;CG;CT;AA;**;TT;CT;TT;AG;TT;GG;**;AG;CC;AC;AA;TT;AT;AA;AG;GG;TT;CG;**;GG;AG;TT;AG;CT;AC;TT;AA;CC;**;TT;AT;GG;CC;AG;CG;CC;GG;CC;AT
347;37;29;29;Wild;18;11.2;NA;TT;TT;TT;GG;CT;**;AA;CT;AA;CG;CT;AA;AT;TT;CT;AT;CC;AC;**;CC;AC;GG;CT;**;AG;CC;CT;TT;CC;CC;CG;**;GG;**;AA;AA;GG;GT;**;AC;TT;AA;**;TT;AC;**;CT;CC;GG;GT;CT;AA;TT;AG;AG;GG;TT;TT;AA;AA;CG;CC;AA;AC;**;**;GG;CC;AC;TT;GT;CT;TT;AG;TT;GG;CC;AG;CC;AC;AA;CC;AT;AA;AA;GG;CT;GG;TT;GG;**;CT;AG;CC;AC;TT;AA;CC;**;TT;TT;CG;CG;GG;CG;CC;GG;CC;AT
348;31;21;21;Wild;42;14.9;Male;TT;CC;CT;GT;**;**;AA;CT;AA;GG;TT;AA;**;TT;CC;TT;**;CC;**;TT;AC;AA;CT;**;AG;**;TT;GG;CT;TT;CG;**;AG;AG;GG;AA;GG;GT;**;AA;TT;GG;**;CT;AC;**;CT;GG;**;GT;CC;AG;**;GG;AG;**;TT;CC;AC;AA;**;CC;AA;CC;CT;TT;CG;TT;AC;GG;**;TT;GG;**;CT;CC;CT;AG;CT;AA;AA;CT;AT;AC;AA;AA;TT;CG;CT;GG;AA;CT;AA;CT;AC;AT;AA;AC;**;TT;AT;CG;GG;GG;CC;AA;CG;CT;AT
349;35;7;14;Hybrid;54;16.5;Male;**;CC;**;**;**;**;**;**;**;**;**;**;**;**;**;TT;**;**;**;**;**;**;TT;**;**;**;**;**;**;**;**;**;**;**;**;**;**;**;**;**;**;**;**;**;**;**;**;**;**;**;**;**;**;**;**;**;**;CT;AC;AA;CG;CT;AG;**;**;TT;CG;CT;AC;GT;GT;CT;TT;AA;CT;GG;CT;GG;CC;AC;AG;CT;TT;CC;AA;AA;TT;GG;CT;TT;AA;CT;GG;CT;AC;AT;GG;AC;**;GT;AT;CG;CG;AG;CG;**;CG;CC;AT
350;33;23;23;Wild;44;15.6;Female;TT;**;CC;**;CT;**;**;TT;AA;CG;CT;TT;AT;TT;CT;AT;CG;CC;**;CT;CC;GG;CT;GG;GG;CC;CT;GT;CC;CC;CC;**;AA;AG;AA;AC;AG;GT;**;AC;**;AG;**;CT;AA;**;CC;CG;GG;TT;CC;AG;TT;AG;AG;AG;TT;CT;AC;AA;CG;CC;AA;CC;CT;AT;CG;CC;CC;TT;TT;CC;GT;GG;CT;CG;CC;AA;CC;AA;GG;CT;AA;AC;GG;AG;CT;CG;CC;GG;AA;CC;AA;CT;AC;TT;GG;AC;**;GT;TT;CC;CG;GG;CG;AC;GG;CC;AA
351;11;1;1;Farm;90;19.4;Female;CT;**;**;GT;CT;**;AG;CT;AG;GG;CT;AT;AT;CT;CC;AT;**;AA;**;CC;AC;AG;TT;GG;AG;CC;CC;TT;CT;CT;CG;**;AA;GG;AG;AC;GG;TT;**;AA;AA;GG;**;CC;AC;GG;CT;GG;GG;GT;CT;AG;TT;AA;AA;AG;AA;CT;AA;AA;GG;CT;AA;AC;**;AT;CG;CC;AA;TT;GG;CC;GG;AG;CT;CG;CT;AA;CT;AC;AG;CT;TT;CC;AG;AG;CT;CC;CT;GT;AA;TT;GG;CT;AC;AT;GG;CC;**;GG;TT;CG;CC;AG;CC;AC;GG;CC;AA
352;38;10;20;Hybrid;54;17.8;Female;CT;**;CC;**;CC;**;AG;TT;**;CC;CT;AT;TT;CT;CC;**;CC;AC;**;CT;AC;GG;CT;**;AG;CC;CC;GG;TT;CT;GG;**;AG;AG;AG;AC;AA;GG;**;AC;**;GG;**;CT;AC;GG;CT;GG;AA;TT;TT;AA;**;AG;AA;AG;AT;CT;AA;AA;GG;CC;AA;AC;**;AT;CG;CC;AC;TT;GT;TT;TT;GG;**;GG;CC;AG;CT;AC;AG;CT;AT;AA;AA;AG;CC;CC;CC;GT;AG;**;AG;**;AC;**;AA;CC;**;TT;TT;CG;CG;AG;CG;**;GG;CC;AA
353;12;2;3;Farm;118;21;Male;CC;CT;CT;GT;CT;**;AA;CC;AA;CG;TT;AT;AA;CT;CT;AT;CG;AC;**;CC;CC;AG;TT;GG;GG;AC;TT;GT;CT;CT;GG;**;AG;AG;GG;CC;AG;TT;**;CC;AA;GG;**;CT;CC;**;CC;CG;AA;TT;CC;GG;**;AG;AG;AG;AA;CT;AA;AT;CG;CT;AG;CC;**;AT;GG;CC;AC;GT;GG;TT;GG;GG;CC;CC;CC;AA;TT;AC;GG;CC;AA;CC;AA;GG;CT;CC;CT;GT;AG;CT;AG;CT;AA;AA;GG;CC;**;TT;TT;CG;CG;AG;GG;AA;GG;CC;AA
354;34;6;12;Hybrid;43;15.5;NA;TT;CT;**;GG;CC;**;AG;CT;AG;CG;CT;AA;TT;CT;CC;TT;GG;CC;**;TT;**;GG;TT;AA;AA;CC;CC;GT;CT;**;CC;**;GG;**;GG;CC;AG;TT;**;CC;**;**;**;CC;CC;**;CC;CC;**;GT;CC;GG;**;GG;**;GG;AA;CC;AA;AA;CG;**;AA;AC;**;**;GG;CT;CC;GT;GT;CC;TT;AA;TT;GG;CC;AA;CT;AA;GG;CC;AA;CC;AA;AA;CT;CG;CT;TT;AG;**;AG;CC;AC;AT;AG;CC;**;GT;AA;GG;CG;AG;GG;AC;CG;CC;AA
355;19;9;17;Farm;73;18.3;Female;CC;CT;TT;GT;CT;**;GG;CT;AA;CG;TT;AT;AA;CC;CT;TT;GG;CC;**;CT;CC;GG;TT;GG;AG;AC;CC;GT;CT;CT;CC;**;AG;AG;AG;CC;GG;TT;**;AA;AT;AG;**;CC;AC;**;TT;GG;AA;GT;CT;AG;AT;AA;GG;GG;AA;**;**;**;CC;**;**;AC;**;**;**;**;CC;**;**;**;GG;**;CC;**;CC;AA;**;CC;GG;**;**;**;**;**;CC;**;CC;**;**;**;**;**;AA;**;**;**;**;**;**;**;**;**;**;**;GG;**;**
356;17;7;13;Farm;106;20.4;NA;**;CC;TT;GG;CT;**;GG;CC;GG;GG;CT;AT;AA;CC;CT;TT;GG;CC;**;CT;AA;AA;TT;GG;AG;AC;CT;GG;CT;CC;CC;**;**;**;**;CC;AA;GT;**;AA;**;AG;**;CC;CC;**;CT;GG;AA;GT;TT;**;TT;AG;AG;AG;AA;CT;AA;AA;CG;**;AA;AC;TT;TT;CG;CC;AC;GT;GT;CT;GT;AG;TT;GG;CC;AG;CT;AC;AG;CT;TT;AC;AA;AG;CT;**;CT;GG;AA;**;GG;**;AC;**;GG;AA;**;**;AT;CC;CC;**;**;**;CG;CC;AA
357;36;8;16;Hybrid;20;11.6;Female;**;CC;CT;TT;CT;**;AA;CC;AA;GG;CT;AT;**;TT;CC;TT;CC;AC;**;CC;CC;**;TT;GG;GG;**;CC;GT;CT;CT;CC;**;AG;AA;AA;AC;GG;TT;**;**;**;AG;**;CC;CC;**;CT;GG;**;GT;CT;GG;TT;AG;AG;AA;AT;TT;AC;AT;CG;CT;AA;CC;TT;TT;GG;CT;AA;TT;GG;CT;TT;GG;CC;GG;CT;GG;CC;AA;AA;CT;AT;AC;AA;AG;CT;**;CT;TT;AA;**;AG;CC;AC;**;AG;AC;**;TT;TT;CC;CC;**;**;**;GG;CC;**
358;32;22;22;Wild;39;14.7;NA;CT;**;CT;GG;CC;**;GG;CC;AG;CG;TT;AA;TT;TT;CC;TT;GG;AC;**;CC;CC;GG;TT;GG;AG;CC;CT;GT;CT;CC;CG;**;GG;AA;GG;AA;GG;GT;**;CC;**;GG;**;CC;AC;GT;CT;GG;AG;TT;CT;AG;TT;**;AA;GG;AA;TT;CC;AA;CG;CT;AA;AC;CT;TT;CC;TT;AC;TT;TT;CT;GT;AG;TT;CG;CT;GG;CC;CC;AA;TT;AA;AC;AG;AA;TT;CC;CC;GT;AG;**;AG;CC;AA;TT;AA;CC;**;TT;TT;GG;CC;AG;CG;CC;CG;CT;AA
359;37;9;18;Hybrid;31;13.7;NA;CT;CC;CT;GG;CT;**;AG;CT;AG;GG;TT;AA;AA;CT;CC;TT;CG;CC;**;TT;AC;GG;CT;**;AG;**;CC;GT;TT;TT;CC;**;AA;AA;AA;**;GG;TT;**;AC;TT;AA;**;TT;AC;**;CC;CG;AG;GT;CC;GG;TT;AG;GG;GG;AA;CT;AC;AA;CC;CC;AA;AC;**;TT;CG;CT;CC;TT;TT;CT;TT;**;CT;GG;CT;AG;CC;CC;AG;CC;AT;AC;AG;AG;CC;GG;CT;GT;GG;CT;AA;CT;AA;TT;AA;AC;**;TT;AT;GG;CG;AG;CG;AC;GG;CT;AT
360;32;3;6;Hybrid;68;17.7;NA;CC;CC;CT;GG;CT;**;AG;CT;AG;GG;TT;AA;TT;CT;CT;TT;CC;CC;**;CT;AC;AG;TT;GG;AG;AC;TT;GG;CT;CT;CC;**;GG;AG;AG;AC;GG;GT;**;CC;AT;AG;**;CC;AC;GT;CC;GG;**;GG;TT;GG;**;AA;GG;GG;AT;CT;AC;AA;CG;CT;AG;AC;**;AT;CC;TT;AC;TT;TT;TT;GT;GG;CT;GG;CT;AG;CC;AC;AG;CT;AA;AC;GG;AA;CC;CC;CC;**;AG;**;AG;CC;CC;**;AA;AC;**;GT;TT;GG;CC;AA;**;**;CC;CC;AT
361;16;6;11;Farm;97;19.8;Male;CC;**;CT;**;CC;**;GG;CT;AA;CG;CT;**;AT;**;CC;TT;CG;CC;**;CT;AC;AG;TT;GG;AG;AC;CT;GT;CC;**;CG;**;AG;AG;AA;CC;AA;GT;**;CC;TT;AA;**;CC;AC;**;CC;CG;AG;GG;CT;AG;**;AG;**;GG;AT;CT;AA;AT;CG;CT;AA;AC;TT;AT;GG;TT;CC;GT;GG;CT;TT;**;TT;GG;CC;AA;TT;AC;GG;TT;AT;AC;AG;AG;CC;CG;CT;TT;AA;CC;AA;CT;AA;AT;AG;AA;**;TT;TT;GG;CG;AA;GG;AA;CG;CC;AT
362;36;8;16;Hybrid;61;17.1;NA;CT;CC;CT;TT;CT;**;AA;CC;**;CG;TT;AT;**;**;CC;TT;CC;CC;**;CC;CC;AG;TT;AG;AG;CC;CC;TT;TT;CT;CC;**;AG;AA;AA;AA;GG;TT;**;AC;TT;GG;**;CT;AC;**;CT;GG;**;GG;CC;AA;AT;GG;GG;AG;AT;TT;AC;AA;CG;CT;AA;CC;TT;**;GG;TT;AA;TT;GG;CT;TT;AG;CT;GG;CC;GG;CT;AC;GG;**;TT;CC;AG;AG;CT;**;CT;**;**;**;AA;**;CC;**;AG;AC;**;TT;TT;**;CC;**;**;**;GG;CC;**
363;36;8;16;Hybrid;55;16.4;Female;CC;CC;**;**;CC;**;AA;CC;AA;CG;TT;AT;TT;TT;CC;TT;CG;AC;**;CC;CC;AG;TT;GG;GG;CC;**;**;**;**;**;**;**;**;**;**;**;**;**;**;**;**;**;**;**;**;CC;**;**;**;**;**;**;**;**;**;**;TT;AC;AT;CC;CT;AA;CC;TT;TT;CG;CT;**;TT;GT;TT;TT;AG;CT;GG;CC;GG;CC;AC;GG;TT;AT;CC;AG;AG;CT;CG;CT;**;AA;**;AA;CC;AC;AT;AG;AC;**;TT;AT;CC;CG;AG;CG;**;GG;CC;**
364;24;25;???;???;13;10.3;NA;*;*;*;*;*;*;*;*;*;*;*;*;*;*;*;*;*;*;*;*;*;*;*;*;*;*;*;*;*;*;*;*;*;*;*;*;*;*;*;*;*;*;*;*;*;*;*;*;*;*;*;*;*;*;*;*;*;*;*;*;*;*;*;*;*;*;*;*;*;*;*;*;*;*;*;*;*;*;*;*;*;*;*;*;*;*;*;*;*;*;*;*;*;*;*;*;*;*;*;*;*;*;*;*;*;*;*;*;*
365;18;8;15;Farm;102;20.4;NA;CC;**;CC;**;CC;**;AG;CT;AA;CG;CT;TT;TT;CC;CC;AT;CG;AC;**;CC;AC;AA;TT;GG;AG;CC;CC;GT;CT;CC;CC;**;GG;AG;AA;AC;AA;TT;**;AA;TT;AG;**;TT;AC;**;CC;GG;**;GG;CC;AG;TT;AG;AG;GG;AA;TT;AA;AT;CG;**;AA;AC;TT;AT;CG;CC;CC;GT;GG;CT;GT;AG;CC;GG;CC;GG;CT;AC;GG;CT;TT;CC;AA;**;CC;**;CC;**;**;**;**;**;AC;**;**;**;**;**;TT;**;CC;**;**;**;GG;**;**
366;11;1;1;Farm;106;20.7;NA;CC;CC;**;**;TT;**;AA;CT;**;**;TT;AT;AT;TT;CC;AT;GG;AA;**;CC;AC;AA;TT;GG;AG;CC;CC;TT;TT;CT;CG;**;AA;AG;AG;CC;AG;TT;**;AA;TT;GG;**;CC;AC;**;CT;GG;**;GT;CT;AA;AA;AA;AA;AA;AA;CT;AC;AA;GG;**;AA;AC;**;**;GG;CC;AC;GT;GT;CT;GG;AA;**;CG;TT;AA;CT;AA;AG;CT;TT;AC;AA;AG;CT;CC;CT;GT;AA;CT;GG;CT;AC;AT;GG;AC;**;**;TT;CG;CG;GG;CC;AC;GG;CC;AA
367;35;27;27;Wild;33;13.8;Male;CT;**;CT;GG;CT;**;AG;TT;AG;**;CT;AT;AT;TT;CT;AT;CC;AC;**;CT;AC;GG;CT;AG;AG;CC;CC;GG;CT;CC;GG;**;AG;AG;AG;AA;AA;TT;**;AC;**;AA;**;CC;AA;**;CT;GG;AA;GT;CC;GG;**;AG;AG;GG;AA;CC;CC;AA;GG;**;AG;AC;**;TT;CC;CT;CC;GG;TT;CT;TT;AG;CT;GG;TT;AG;CT;AC;AG;CT;AA;CC;AG;AA;TT;GG;CT;TT;AA;CT;GG;CT;CC;TT;GG;CC;**;GT;TT;GG;CG;AG;GG;AC;GG;CT;AT
368;32;2;4;Hybrid;41;15;Female;CT;CT;TT;GT;CT;**;AG;CC;GG;CG;TT;AT;AT;CT;CC;TT;CC;AC;**;CC;CC;AG;TT;GG;AG;AC;TT;GG;CC;CC;CC;**;AG;AG;GG;AC;AG;TT;**;CC;AT;AG;**;CT;AC;**;CT;GG;AG;TT;CC;AG;**;AA;AA;GG;AA;CT;CC;AA;CC;TT;AA;AC;CC;AT;GG;CT;AA;GT;GG;TT;GT;GG;CC;CG;TT;AG;CT;CC;AG;CC;AT;AC;AG;GG;CC;CC;CC;GT;AG;CT;GG;CC;AC;AT;AG;CC;**;TT;TT;CG;CG;AG;CC;CC;GG;CC;AT
369;36;28;28;Wild;23;12.2;NA;**;CC;TT;**;TT;**;AA;CC;AG;GG;CT;AT;TT;CT;CT;TT;CC;AC;**;CC;AC;GG;TT;GG;AA;AA;CT;GG;CT;CT;CG;**;AA;GG;GG;AC;GG;TT;**;AC;AA;AG;**;CT;AA;GT;CT;CG;GG;GT;CT;AG;AA;GG;GG;AG;TT;TT;AA;AA;CG;**;AA;CC;CC;TT;CG;CC;**;GT;GT;CT;TT;AA;CT;GG;CC;GG;CT;AA;AA;CT;TT;AC;GG;AG;CT;CG;TT;GT;AG;CT;AA;CT;CC;AT;AG;AC;**;TT;TT;CG;GG;GG;GG;AC;GG;CT;TT
370;24;25;???;???;17;11.3;NA;*;*;*;*;*;*;*;*;*;*;*;*;*;*;*;*;*;*;*;*;*;*;*;*;*;*;*;*;*;*;*;*;*;*;*;*;*;*;*;*;*;*;*;*;*;*;*;*;*;*;*;*;*;*;*;*;*;*;*;*;*;*;*;*;*;*;*;*;*;*;*;*;*;*;*;*;*;*;*;*;*;*;*;*;*;*;*;*;*;*;*;*;*;*;*;*;*;*;*;*;*;*;*;*;*;*;*;*;*
371;24;25;???;???;25;13;NA;*;*;*;*;*;*;*;*;*;*;*;*;*;*;*;*;*;*;*;*;*;*;*;*;*;*;*;*;*;*;*;*;*;*;*;*;*;*;*;*;*;*;*;*;*;*;*;*;*;*;*;*;*;*;*;*;*;*;*;*;*;*;*;*;*;*;*;*;*;*;*;*;*;*;*;*;*;*;*;*;*;*;*;*;*;*;*;*;*;*;*;*;*;*;*;*;*;*;*;*;*;*;*;*;*;*;*;*;*
372;36;28;28;Wild;33;14;Female;CT;CC;TT;GT;CC;**;AA;CC;**;GG;CT;AT;TT;TT;CC;TT;CC;AC;**;CT;CC;GG;CT;GG;AA;AA;**;GT;CC;TT;CG;**;AA;AG;AG;**;GG;GT;**;**;**;AG;**;TT;AA;**;CT;CG;**;GT;CC;AA;**;AG;GG;GG;AT;TT;AA;AT;CC;CC;AA;CC;CT;TT;CG;CT;AC;GT;GT;CT;TT;AA;TT;GG;CC;GG;CT;AA;AA;**;TT;AC;AG;AG;CT;CC;CT;GT;AG;**;AA;CT;CC;**;AA;AC;**;GT;AT;CG;GG;GG;GG;**;CG;CT;TT
373;33;4;8;Hybrid;53;16.7;Male;**;CT;CT;TT;CT;**;**;CT;AA;GG;CC;AT;**;**;CT;AT;GG;CC;**;**;CC;GG;CC;GG;AA;CC;CC;GT;CT;CC;**;**;AA;GG;GG;CC;GG;GT;**;CC;**;**;**;CT;AC;**;**;GG;AA;**;CT;AG;**;AG;AA;GG;AT;CC;AC;AA;CC;CC;AA;AC;TT;AT;GG;CT;CC;TT;GT;TT;GT;GG;CT;CG;CT;AG;CT;AC;AG;CT;TT;AC;AG;AA;TT;GG;CC;GT;GG;CC;AG;CT;AA;AT;GG;AC;**;GT;AA;CC;CG;AG;CG;AC;GG;CC;AT
374;38;10;20;Hybrid;60;17.1;NA;CC;**;CC;TT;CT;**;AA;CT;AA;CC;CT;AT;TT;CT;CC;AA;**;AA;**;CT;AC;GG;TT;**;AG;CC;**;GG;TT;CC;CC;**;GG;**;AA;CC;AA;GT;**;AC;**;AG;**;CC;AC;**;CT;GG;AA;TT;TT;AA;**;GG;AA;AG;AA;TT;AA;AA;CC;CC;AA;AA;**;TT;GG;CC;AA;TT;GT;TT;TT;AG;CT;GG;CC;AG;CT;AA;AA;CT;AT;AC;AA;AG;CC;CG;CC;GT;AG;CT;AG;CT;AC;AT;AG;CC;**;TT;TT;CG;GG;AG;CG;AC;GG;CC;AA
375;32;3;6;Hybrid;64;17.5;Immature;CC;CT;CC;GG;CC;**;AG;CT;AG;GG;CT;AA;AT;CT;CT;AT;CG;AC;**;CT;AC;**;CT;**;AG;CC;CT;GG;CC;CT;GG;**;AG;AA;AG;**;GG;GT;**;CC;AT;GG;**;CC;AC;**;CC;CG;GG;**;CT;GG;**;AA;AG;GG;AA;TT;AC;AA;GG;TT;AG;AA;**;TT;GG;CT;AC;TT;TT;TT;GT;GG;CT;GG;TT;GG;CC;AC;AG;CT;AA;AC;AG;GG;CT;CC;CC;GT;GG;CT;AG;CC;AC;AT;AA;AC;**;GT;TT;CG;CG;AA;GG;**;CC;CC;AT
376;20;10;19;Farm;76;18.3;NA;CC;**;CC;GT;CC;**;AA;**;**;CG;TT;**;AT;TT;CT;AA;CC;AC;**;CT;AC;GG;TT;AA;GG;CC;**;GT;CT;CT;CG;**;GG;AG;AG;CC;AG;**;**;AC;AA;GG;**;CT;CC;**;**;GG;AG;GT;CT;AA;**;AG;AA;AA;AA;CT;AA;AA;CG;CC;AA;CC;**;AT;GG;CT;AC;GT;GG;CT;GT;GG;CC;CC;CC;GG;CC;AA;GG;CT;TT;AC;AG;AG;CT;CC;CC;TT;AA;TT;AG;TT;AC;AT;AG;AC;**;GT;AA;GG;CG;GG;GG;AC;GG;CC;AA
377;33;5;10;Hybrid;66;17.8;Male;CT;CT;CT;GT;CT;**;AG;**;AG;**;**;AT;**;CT;CC;TT;GG;CC;**;CC;CC;AG;CT;GG;AA;CC;CT;TT;CC;CC;CG;**;**;AA;AA;**;GG;GT;**;AC;AT;AG;**;CT;AC;**;CT;GG;AA;GG;CT;GG;**;AG;AG;AG;AT;CT;AA;AA;CC;CT;AA;CC;**;AT;CG;CT;AC;TT;TT;TT;TT;GG;CC;CC;CC;AG;CT;AA;AA;CT;AT;AC;AA;GG;TT;GG;CC;GG;**;CC;AG;TT;AA;AT;GG;AC;**;GG;AA;CG;CG;GG;GG;CC;GG;CC;AA
378;34;6;12;Hybrid;47;15.6;Female;CT;CC;CT;GG;CC;**;AG;CT;AA;CG;CC;AA;TT;CT;CC;AT;GG;AC;**;TT;AC;GG;TT;GG;AG;CC;CC;GT;CT;CT;CG;**;AG;GG;GG;CC;AG;TT;**;CC;TT;AG;**;CT;CC;GG;CC;CG;AG;GG;CC;GG;**;GG;GG;GG;AT;CC;AA;AT;CG;CT;AA;AC;**;TT;CG;CT;AC;TT;GT;CC;TT;AA;TT;CG;CC;AA;CT;AC;GG;CT;AT;CC;AA;AG;TT;GG;TT;TT;AA;**;AG;TT;AC;AT;AA;AA;**;TT;AT;GG;CG;AG;CG;AA;CC;CC;AA
379;16;6;11;Farm;110;20.5;NA;CC;CT;TT;GT;CC;**;AG;TT;AA;CG;TT;**;TT;TT;CC;AT;CG;CC;**;CT;AC;AG;TT;**;AA;AC;CT;GG;CC;CT;CC;**;**;GG;GG;**;AA;GT;**;CC;**;GG;**;TT;AC;**;CC;CC;**;GT;CT;AG;**;AG;AG;GG;AA;CT;AA;AT;CG;CC;AA;AC;**;TT;GG;CT;AC;TT;GG;CT;TT;AA;TT;CG;CC;AA;TT;AC;GG;CT;TT;AC;AA;AG;TT;GG;CC;TT;AA;**;AA;CT;AA;AT;AG;AA;**;GT;TT;GG;GG;AG;GG;AA;CG;CC;AA
380;14;4;7;Farm;85;19.6;Female;**;**;**;**;**;**;**;CC;**;**;**;**;**;**;**;**;**;**;**;**;**;**;TT;**;**;**;**;TT;**;CC;CG;**;**;**;GG;**;GG;TT;**;CC;**;GG;**;CT;CC;**;CC;CC;AG;GG;CT;AG;**;AA;AG;AA;AA;CT;AA;AA;CC;TT;AG;AA;TT;AA;GG;CC;CC;TT;GT;CC;GT;GG;CT;CC;CT;GG;TT;AC;AG;TT;AT;CC;AA;AG;TT;CG;CC;TT;AG;CT;GG;CT;CC;AT;GG;AC;**;GT;TT;CG;CG;GG;CG;AA;CG;CC;AA
381;12;2;3;Farm;100;20.3;Male;CC;CT;CC;TT;CT;**;AA;CC;**;CG;TT;AA;AA;CT;CT;**;CG;AA;**;CC;AC;GG;TT;GG;GG;AC;TT;GT;CT;CT;GG;**;AG;GG;GG;CC;AG;TT;**;AC;AA;AG;**;CT;AC;**;CT;CG;AA;GG;CC;AG;AT;AG;GG;AG;AA;CT;AA;AT;CG;**;AG;AC;TT;AT;GG;CC;AA;TT;GG;CT;TT;AG;CC;CC;CC;AA;TT;AC;AG;CC;AA;CC;AG;GG;CT;CC;CT;GT;AG;**;AG;CC;AC;AA;GG;CC;**;TT;AT;CG;CC;AA;GG;AA;CG;CC;TT
382;13;3;5;Farm;129;22.1;NA;CC;CC;CT;GG;CT;**;GG;**;**;**;CT;TT;AA;CT;CC;TT;GG;CC;**;CT;AC;AA;TT;GG;AA;AC;CT;GG;CC;CT;GG;**;AG;**;AG;CC;AA;GT;**;AC;TT;GG;**;CC;AC;**;CC;GG;**;TT;CC;AG;AA;**;AG;GG;AA;TT;AA;AA;CC;TT;AA;AC;**;TT;GG;CC;AA;GT;GT;CT;GT;AG;CC;CC;CT;AG;CT;AA;GG;**;AT;CC;AG;GG;CT;CG;CC;TT;GG;CT;AG;CT;AC;AA;AG;AC;**;GG;AT;CG;CG;AG;GG;**;GG;CC;AT
383;31;21;21;Wild;29;13.5;Female;CT;CT;CC;GT;CT;**;GG;CT;AA;GG;TT;AA;AT;CC;CC;TT;CC;CC;**;CT;CC;AA;CT;GG;AG;AC;TT;GG;CT;CT;CC;**;AG;AG;GG;AC;GG;TT;**;AC;TT;GG;**;CT;AC;GG;TT;CG;**;GT;CT;GG;**;AG;AG;AG;TT;CT;AC;AA;GG;CC;AA;CC;**;AA;GG;TT;AA;GT;TT;TT;GG;AG;CC;CC;CT;GG;CT;AA;AA;**;AT;AA;AG;AA;CC;GG;CT;GG;AA;CT;AA;CT;AA;AT;AA;AC;**;GT;AT;CC;CG;GG;CG;AA;CG;CT;AT
384;38;10;20;Hybrid;66;17.8;Female;TT;CT;CC;**;TT;**;AG;CT;GG;CC;CT;AT;TT;CT;TT;AT;CC;AA;**;CT;AC;GG;CT;GG;AG;CC;CT;GT;CT;TT;CG;**;AG;AG;AA;**;AA;GT;**;AC;AA;**;**;CT;AC;GT;CT;GG;AA;TT;CT;AG;AT;GG;AA;AG;AA;TT;AA;**;CG;CC;AA;AC;CT;TT;CG;CC;AA;TT;TT;TT;TT;AG;TT;GG;CC;AG;CT;AC;GG;CC;AT;CC;AA;GG;CT;CG;CC;GT;AG;TT;AG;TT;AC;AT;AG;CC;**;TT;TT;CG;GG;GG;CC;AC;GG;CC;AA
385;13;3;5;Farm;164;23.4;NA;CC;CC;CT;GG;CC;**;GG;CT;AG;GG;TT;TT;AT;CT;CT;TT;GG;CC;**;CT;AA;AA;CT;GG;AA;AC;CC;GG;CT;TT;CG;**;GG;GG;AG;**;AG;GT;**;AC;**;GG;**;CC;AC;**;CT;CG;**;GT;CC;AG;**;AA;AG;GG;AA;TT;AC;AA;CG;**;GG;AC;CT;TT;CG;CT;AC;GT;GT;CT;TT;AG;CC;GG;CT;AA;CT;AA;GG;CC;AT;CC;GG;GG;CT;CC;CT;TT;AG;CT;AA;CT;CC;AA;AG;AA;**;GG;AT;GG;CC;AG;GG;AC;GG;CC;AA
386;36;28;28;Wild;24;12.8;Female;TT;CC;TT;GT;TT;**;AA;CC;AG;GG;TT;AT;TT;TT;CC;TT;CC;AC;**;CC;CC;GG;CC;**;AA;AA;**;GT;CT;TT;CG;**;**;**;GG;**;GG;GT;**;CC;**;GG;**;**;AA;**;CT;CG;AG;GG;CT;AA;AA;AG;GG;AG;TT;TT;AA;AA;CC;CT;AA;CC;CC;TT;CG;CT;AC;TT;GG;CT;TT;AA;CT;GG;CC;GG;CT;AC;AG;CT;TT;AC;GG;AG;CT;CC;CT;**;AG;**;AA;CT;CC;AT;GG;AC;**;TT;AT;CG;CG;GG;CG;**;CG;CT;TT
387;20;10;19;Farm;133;21.9;Female;TT;CT;CT;GT;CT;**;AA;CC;GG;CG;TT;**;**;CT;CT;AT;CG;CC;**;CC;AC;GG;TT;AA;GG;AC;**;GT;CC;TT;CG;**;AA;GG;AG;**;**;GT;**;**;AA;GG;**;CT;CC;**;CC;GG;AG;GT;CT;AG;AA;AG;AA;AA;AA;CT;AC;AA;GG;CC;AA;AA;**;TT;CG;CC;**;GT;TT;CT;TT;**;CC;**;CC;**;CC;AC;AG;CC;TT;AA;AG;GG;TT;GG;CC;TT;AA;CC;AG;CT;AC;AA;AA;CC;**;GT;TT;CG;CG;AG;CG;AA;CG;CC;AA
388;24;25;???;???;215;26.1;NA;*;*;*;*;*;*;*;*;*;*;*;*;*;*;*;*;*;*;*;*;*;*;*;*;*;*;*;*;*;*;*;*;*;*;*;*;*;*;*;*;*;*;*;*;*;*;*;*;*;*;*;*;*;*;*;*;*;*;*;*;*;*;*;*;*;*;*;*;*;*;*;*;*;*;*;*;*;*;*;*;*;*;*;*;*;*;*;*;*;*;*;*;*;*;*;*;*;*;*;*;*;*;*;*;*;*;*;*;*
389;24;25;???;???;60;17.2;Male;*;*;*;*;*;*;*;*;*;*;*;*;*;*;*;*;*;*;*;*;*;*;*;*;*;*;*;*;*;*;*;*;*;*;*;*;*;*;*;*;*;*;*;*;*;*;*;*;*;*;*;*;*;*;*;*;*;*;*;*;*;*;*;*;*;*;*;*;*;*;*;*;*;*;*;*;*;*;*;*;*;*;*;*;*;*;*;*;*;*;*;*;*;*;*;*;*;*;*;*;*;*;*;*;*;*;*;*;*
390;24;25;???;???;29;13.5;Female;*;*;*;*;*;*;*;*;*;*;*;*;*;*;*;*;*;*;*;*;*;*;*;*;*;*;*;*;*;*;*;*;*;*;*;*;*;*;*;*;*;*;*;*;*;*;*;*;*;*;*;*;*;*;*;*;*;*;*;*;*;*;*;*;*;*;*;*;*;*;*;*;*;*;*;*;*;*;*;*;*;*;*;*;*;*;*;*;*;*;*;*;*;*;*;*;*;*;*;*;*;*;*;*;*;*;*;*;*
391;38;10;20;Hybrid;46;15.5;Male;CT;TT;CC;TT;CT;**;AG;CT;AG;CC;CT;AT;AT;CT;CT;AT;CC;AC;**;CT;AC;GG;CT;GG;AG;CC;CT;GT;CT;TT;CC;**;AG;AG;AA;CC;AA;TT;**;AC;AA;GG;**;CT;CC;**;CT;GG;AA;TT;TT;AG;**;GG;AA;AG;AA;TT;AA;AA;CG;CC;AA;AC;CT;AT;CG;CC;AA;TT;TT;TT;TT;AG;CC;CG;CC;GG;CC;AA;AA;CC;TT;AA;AG;AG;TT;GG;CC;GT;AA;TT;AG;TT;AC;AT;AA;CC;**;TT;AT;CG;GG;AG;CG;CC;GG;CC;AA
392;34;6;12;Hybrid;46;15.7;Male;CC;**;CC;GG;CC;**;AA;CT;AG;CG;CT;AA;AT;CT;CC;TT;CG;AC;**;CT;AC;AG;TT;GG;AA;CC;CT;GG;CT;CT;CC;**;GG;AG;AG;CC;AA;TT;**;CC;TT;AG;**;CC;CC;GT;CC;CC;AG;GG;**;AA;**;GG;GG;GG;AA;TT;AA;AT;**;TT;AA;AC;**;AT;CG;CT;AC;GT;GT;CC;GT;AG;CT;CG;CC;AA;CT;AA;GG;TT;AA;CC;AA;AG;CT;CG;CC;TT;AG;TT;AG;CC;AC;AT;AA;AC;**;TT;AA;GG;CG;AG;GG;AA;CC;CC;AA
393;16;6;11;Farm;117;20.8;NA;CT;CT;CT;GT;CC;**;AG;TT;AA;CG;TT;AT;AT;TT;CC;TT;CG;CC;**;CT;AC;GG;TT;AG;AG;AC;CC;GG;CC;CT;CC;**;AA;AG;GG;CC;AG;GG;**;**;TT;GG;**;TT;AC;**;CC;CG;AA;GT;CT;AA;TT;**;AG;GG;AT;CT;AC;TT;CC;TT;AA;AC;**;AT;GG;CT;AC;GT;GG;CT;TT;**;CT;GG;CC;AA;TT;**;AG;CT;AT;AC;AA;AG;CC;GG;CT;TT;AG;CC;AA;TT;AC;AA;AG;CC;**;GT;TT;GG;CG;AA;GG;AA;CG;CC;AA
394;13;3;5;Farm;86;19.3;NA;CC;CC;CT;GG;CT;**;AG;CT;GG;**;TT;TT;**;CT;**;AT;GG;CC;**;CT;AA;AA;CT;**;AA;**;**;GG;CT;CT;CG;**;GG;GG;AG;AC;AG;GT;**;AC;**;**;**;**;CC;**;**;GG;**;GT;CT;AG;**;AA;AG;GG;AA;CC;AA;**;CG;TT;AG;**;**;**;CG;CT;AC;GT;GT;CT;TT;**;CT;CC;CC;AA;CT;AA;GG;CT;TT;CC;AG;AG;CC;CC;CC;TT;**;CC;AA;CT;CC;AA;AG;AA;**;GG;AT;GG;GG;GG;GG;AC;GG;CC;AT
395;18;8;15;Farm;130;21.7;NA;CC;CT;CC;**;CC;**;AG;CC;AG;CG;CT;TT;TT;CT;CC;TT;CC;CC;**;CC;AC;AA;TT;GG;AG;AC;CC;GT;CT;CC;CC;**;AA;AG;**;**;AG;TT;**;AC;**;GG;**;TT;AC;**;CT;GG;**;GG;**;**;AA;AG;**;**;AA;TT;AA;AT;CC;**;AG;**;**;**;CG;CC;CC;TT;GG;CT;TT;AG;CC;GG;CC;AG;CT;AC;GG;CT;TT;CC;AA;AG;CC;CG;CC;TT;AG;CT;AG;CT;CC;AT;AG;AC;**;TT;TT;CG;CC;GG;CG;AA;GG;CC;**
396;18;8;15;Farm;143;22.9;NA;CC;CC;CC;GG;CC;**;AG;CT;AG;GG;CT;TT;TT;**;CC;AT;GG;CC;**;CT;AC;**;TT;GG;AG;AA;CC;GT;CT;CT;CC;**;AG;AG;AA;**;GG;GT;**;AA;TT;AG;**;CT;CC;**;**;GG;AG;GG;CC;AG;TT;GG;AG;GG;AT;CT;AC;AT;CC;TT;AG;AC;TT;AT;GG;CT;AC;TT;GT;TT;GT;AG;CT;GG;CT;GG;CT;CC;AG;CT;TT;AC;AG;AG;CT;GG;CC;TT;AG;CT;AG;CT;CC;AT;AA;AA;**;TT;AT;CG;CC;AG;CG;AA;GG;CC;AT
397;32;3;6;Hybrid;93;19.1;NA;CC;CC;CT;GG;CT;**;GG;**;**;**;**;AA;**;**;**;**;CG;CC;**;**;CC;**;CT;GG;AA;**;**;GG;**;CC;GG;**;GG;AA;**;**;**;**;**;CC;**;AG;**;CC;AA;**;CC;CG;**;**;CT;AG;**;AA;GG;GG;AT;CC;AC;AA;CG;CC;AG;AA;**;AT;CC;**;AC;GT;TT;CT;TT;GG;CC;CC;TT;AG;CC;AC;AG;CC;AT;**;AG;GG;CT;CC;CT;**;AG;CT;AG;CC;AA;AT;AA;AC;**;GT;TT;CG;CG;GG;CG;AC;CG;CC;AT
398;18;8;15;Farm;90;19.3;NA;CC;**;CC;**;CT;**;AG;**;GG;GG;CT;TT;**;**;CC;TT;CC;AC;**;CT;AC;AA;TT;GG;AG;**;CC;**;**;CC;**;**;AG;**;AA;**;AG;TT;**;AC;TT;GG;**;**;CC;**;CT;GG;**;GG;CC;**;AA;AG;AG;**;AA;CT;AC;AA;CG;TT;AG;AC;**;**;CG;CC;AC;TT;GT;CC;GT;**;CT;GG;**;GG;CT;CC;GG;CC;TT;CC;AG;AG;CC;CG;CC;GT;AG;TT;AG;CT;**;**;AG;AA;**;**;TT;CC;CC;GG;CG;AA;GG;CC;AT
399;13;3;5;Farm;107;20.5;NA;CC;CC;CT;GG;CT;**;AG;CT;AG;GG;CT;**;TT;CT;CT;AT;CG;CC;**;CT;CC;AA;TT;GG;AA;AC;CC;GG;CC;CT;CC;**;GG;AG;**;AC;AA;GT;**;CC;**;GG;**;CT;AC;**;CT;CG;AG;TT;CC;AG;AA;AA;AG;GG;AA;CC;AC;AA;CC;TT;GG;AA;**;AT;GG;CT;AA;GT;GT;CT;TT;AA;CT;CG;CT;AG;CT;AC;AG;CT;AT;CC;AG;AG;CT;CC;CC;TT;GG;CT;AG;CT;CC;AA;AG;AA;**;GG;AT;CG;CG;GG;GG;AA;CG;CC;AT
400;31;1;2;Hybrid;68;17.5;Female;CC;**;CC;GT;TT;**;AG;CT;AG;GG;TT;AT;AT;CT;CC;AT;CG;CC;**;CC;AC;AG;TT;GG;AG;AC;CT;GG;CC;TT;CG;**;**;GG;AG;CC;GG;GT;**;AA;TT;AG;**;CT;AA;GG;CC;GG;AG;GG;CC;AA;AA;GG;AG;AA;AT;CT;CC;AA;GG;**;AA;AC;TT;AT;CG;CC;AA;GT;GT;CC;GT;AG;TT;CC;CC;AG;CC;AA;AA;CT;AT;CC;AA;AG;TT;GG;CC;TT;AA;TT;AG;CT;CC;AA;GG;CC;**;GT;AT;CC;CC;GG;CG;CC;CG;CC;AA
401;13;3;5;Farm;49;14.6;NA;CC;CC;CT;GG;CT;**;AG;CT;AG;GG;CT;AT;TT;CT;**;TT;CG;CC;**;CT;CC;AA;CT;GG;AA;AA;CT;GG;CT;**;CC;**;GG;GG;AG;CC;AG;GT;**;AC;**;GG;**;CC;CC;**;CT;GG;AA;TT;CT;AG;AA;AA;AG;GG;AA;CT;AC;AA;CG;CT;AG;AA;**;TT;CG;CT;AA;GT;GT;CT;GT;AA;CC;**;CC;AA;CT;AA;AG;**;AT;CC;AG;AG;CT;CC;CT;TT;AA;CT;AA;CT;AC;AA;AG;AA;**;GG;AT;CC;GG;AG;GG;AC;GG;CC;AT
402;31;21;21;Wild;21;12.1;NA;CT;CT;CC;GT;TT;**;AA;CT;AA;GG;TT;AA;AT;CT;CC;**;CG;CC;**;**;CC;AA;CT;GG;AG;AC;TT;GG;CT;TT;CG;**;**;AG;GG;AA;GG;TT;**;AA;TT;GG;**;CT;AC;**;CT;GG;AA;**;CC;AG;**;AA;AG;AG;TT;CT;AC;AA;GG;CC;AA;AC;**;AT;GG;CC;AA;GG;TT;CT;GG;AG;CT;CC;TT;GG;CT;AA;AG;CT;AT;AC;AG;AA;CT;GG;CT;GG;AA;CT;AA;CT;AC;AT;GG;AC;**;TT;AA;CG;GG;GG;CG;AC;CG;CC;AT
403;18;8;15;Farm;159;23.5;NA;CC;**;CC;GG;CT;**;AG;CT;GG;CG;CT;TT;**;CT;**;AT;CG;AC;**;CC;AC;AA;TT;GG;AG;**;CC;GT;CT;CC;CG;**;GG;AG;AA;CC;AG;GT;**;**;TT;GG;**;TT;CC;**;CT;GG;AG;GG;CC;**;**;AA;**;GG;AA;TT;AC;AA;CC;TT;AG;AC;TT;TT;GG;CC;AC;TT;GG;CT;TT;AG;CC;GG;CT;GG;CT;AC;AG;CT;TT;CC;AG;AG;CC;GG;CC;GT;AA;TT;AG;CT;CC;AA;AA;AA;**;GT;TT;GG;CC;GG;CG;AA;GG;CC;AA
404;16;6;11;Farm;125;21.1;NA;**;**;**;**;**;**;**;**;**;**;**;**;**;**;**;**;**;**;**;**;**;**;**;**;**;**;**;**;**;**;**;**;**;**;**;**;**;**;**;**;**;**;**;**;**;**;**;**;**;**;**;**;**;**;**;**;**;CT;AA;AT;GG;CC;AA;AC;CC;AT;GG;CC;AC;TT;GT;CT;TT;AA;CT;GG;CC;AA;TT;AC;AG;**;AT;AC;AA;AG;CT;CG;CC;TT;AA;CT;AA;CT;CC;AT;AG;CC;**;GT;AT;GG;CG;AA;GG;AA;CG;CC;AA
405;32;2;4;Hybrid;72;17.8;NA;CT;CT;CT;**;TT;**;AG;CC;GG;CG;TT;AA;AT;CT;CC;TT;CC;**;**;CC;CC;GG;TT;GG;AG;**;**;GG;TT;CC;CG;**;AG;AA;**;**;AG;TT;**;CC;**;GG;**;CT;CC;**;CC;GG;**;TT;CT;**;**;AG;**;AG;AA;TT;AC;AT;CG;CC;AA;CC;TT;AT;CG;CT;AA;TT;GG;CT;GG;GG;CT;CC;TT;AG;CT;CC;AG;CC;AA;AC;GG;AG;CT;CC;CC;TT;AG;**;GG;**;AC;**;AG;CC;**;TT;AT;CG;CG;**;**;**;GG;CC;AT
406;19;9;17;Farm;76;18.2;Female;CC;CT;CT;GG;CC;**;AG;CT;AA;GG;CT;TT;AA;CC;CT;TT;GG;AA;**;CT;CC;**;TT;GG;AA;AA;**;**;**;**;**;**;**;**;**;**;**;**;**;**;**;**;**;**;**;**;**;**;**;**;**;**;**;**;**;**;**;CT;AC;AA;CC;TT;AA;AC;TT;TT;GG;CC;CC;GT;GT;CT;GT;**;CT;GG;CT;GG;CC;CC;GG;TT;AT;CC;AA;GG;**;CG;CC;GT;GG;CT;AG;TT;AA;AT;AG;AC;**;TT;TT;CG;CG;GG;CC;AC;GG;CC;AT
407;36;8;16;Hybrid;64;17.2;Female;CT;**;CT;GT;CC;**;AA;CC;**;CG;CT;**;TT;CT;CC;TT;**;CC;**;CC;CC;AG;TT;AA;AG;AA;CC;**;TT;CT;CC;**;GG;AA;AG;**;GG;GT;**;AC;TT;AG;**;CT;AC;**;CT;CG;AG;GT;CT;GG;**;GG;GG;GG;AT;TT;AA;AA;CG;CT;AA;CC;**;**;CG;CT;**;TT;GG;CC;GT;AG;CC;GG;CT;GG;CT;AC;GG;CT;TT;AC;GG;AG;CC;CG;CT;GT;AG;TT;AA;CC;AC;AT;AG;AC;**;GT;TT;CG;CC;GG;CG;AC;GG;CC;AT
408;34;6;12;Hybrid;62;17.2;Female;CT;CC;CT;GG;CC;**;AG;**;AA;CG;CT;AA;TT;CT;CC;TT;CG;CC;**;CT;AC;GG;TT;GG;AG;CC;**;**;**;**;**;**;**;**;**;**;**;**;**;**;**;**;**;**;**;**;**;**;**;**;**;**;**;**;**;**;**;CT;AA;AA;GG;CT;AA;AA;**;AT;GG;CT;CC;TT;GT;CC;GT;AG;**;CG;CC;AA;CT;AA;GG;**;AT;CC;AA;AA;TT;CG;CC;TT;AA;CT;AG;TT;CC;AT;AG;AC;**;TT;AT;GG;CG;AG;CG;AC;CG;CC;AA
409;36;8;16;Hybrid;76;18.2;Female;CC;CT;CT;GT;CT;**;AA;CC;AG;GG;CT;**;**;CT;CC;TT;CC;CC;**;CC;CC;AG;TT;AG;AG;**;CC;TT;CT;CT;CC;**;AG;AA;AG;**;GG;GT;**;AC;**;GG;**;CT;AC;**;CC;**;**;GG;CC;AA;AA;**;AG;AA;AT;TT;AA;AT;CG;CT;AA;CC;CT;TT;GG;TT;CC;TT;GT;CT;GT;GG;CT;GG;CT;GG;CT;AC;GG;TT;TT;AC;AA;AG;CT;CG;CT;TT;AG;TT;AA;CT;CC;AT;AG;AC;**;GT;TT;CC;CC;AG;CC;AC;GG;CC;TT
410;12;2;3;Farm;93;20;NA;CC;CT;**;TT;CC;**;AA;CC;**;GG;TT;AT;**;CT;CT;AT;CG;AA;**;**;CC;**;TT;GG;GG;AC;**;GT;CT;CT;**;**;AA;**;GG;CC;AG;TT;**;CC;AA;**;**;CT;CC;**;CC;**;AA;GG;CC;AA;**;AA;GG;AG;AA;CT;AC;**;CG;CT;AA;AC;**;AT;GG;CT;AA;TT;GG;CT;GG;AG;CC;CC;CT;AG;CT;AA;AG;**;AA;CC;AG;GG;CT;CC;CT;GG;AG;CC;AG;CT;AA;AA;GG;CC;**;TT;TT;GG;CG;AG;GG;AA;CG;CC;AT
411;32;3;6;Hybrid;57;17.6;NA;CT;CC;CT;GG;CC;**;AA;CT;GG;CG;CT;AT;TT;CT;CT;TT;CG;CC;**;CT;AC;AG;TT;GG;AG;CC;TT;GG;CT;CT;CG;**;GG;AG;GG;AA;GG;GT;**;CC;AA;GG;**;CC;AC;**;CC;GG;AA;GT;CC;GG;**;**;**;GG;AT;CC;AC;AA;**;CT;AG;AC;**;AT;CG;TT;AC;TT;**;TT;GG;GG;CC;CG;TT;AG;CC;AC;AG;CT;AA;AC;GG;AA;CC;CC;CC;GT;GG;CC;AG;CC;CC;AT;AA;AC;**;GT;TT;CG;CG;AG;CG;AC;GG;CC;AA
412;33;23;23;Wild;28;13.8;Female;TT;**;CC;TT;**;**;AG;**;AA;**;**;TT;TT;CT;CT;AT;CG;AC;**;CT;CC;GG;CT;GG;AA;CC;**;**;**;**;**;**;**;**;**;**;**;**;**;**;**;**;**;**;**;**;**;**;**;**;**;**;**;**;**;**;**;CT;AC;AA;CG;**;AA;CC;**;AA;GG;CC;AC;TT;TT;CT;TT;GG;CT;**;CC;AA;CC;AA;AA;**;TT;AC;AG;AA;TT;CG;CC;GG;AG;CT;AG;TT;AC;TT;GG;AC;**;GT;AA;CC;CC;GG;CG;CC;GG;CT;AA
413;19;9;17;Farm;67;17.8;Female;CC;CC;**;GG;CC;**;AG;CT;AA;CC;**;TT;**;CC;CT;TT;CG;AC;**;CT;CC;GG;TT;**;AG;**;**;GT;TT;CC;CC;**;AG;**;AG;**;GG;TT;**;AC;**;**;**;CT;AC;**;TT;CG;AA;GT;CC;AG;AA;**;**;**;AA;**;AC;AT;CC;**;AA;AC;**;TT;GG;CC;CC;**;TT;CT;GT;**;CC;GG;CT;AG;CT;AC;GG;CT;AT;CC;AG;AG;CT;CG;CC;GT;**;CT;AA;TT;**;AT;GG;AC;**;GT;AT;GG;CG;AG;CG;**;GG;CT;AT
414;35;26;26;Wild;28;13.3;Female;**;**;**;**;**;**;**;**;**;**;**;**;**;**;**;**;**;**;AA;**;**;**;TT;**;**;**;**;**;**;**;**;**;**;**;**;**;**;**;**;**;**;**;**;**;**;**;**;**;**;GG;**;**;**;**;**;**;**;**;**;**;**;**;**;**;**;**;**;**;**;**;**;**;**;**;**;**;**;**;**;**;**;**;**;**;**;**;**;**;**;**;**;**;**;**;**;**;**;**;**;**;**;**;**;**;**;**;**;**;**
415;11;1;1;Farm;108;20.2;Female;**;**;**;**;**;**;**;**;**;**;**;**;**;**;**;**;**;**;AA;**;**;**;TT;**;**;**;CC;**;**;**;**;**;**;**;**;**;**;**;**;AC;**;**;**;**;**;**;**;**;**;**;**;AA;**;**;AA;**;AA;TT;CC;AA;CG;CT;AA;AC;CT;TT;CG;CC;AC;TT;GG;CT;GG;**;CT;CG;CT;AA;TT;AC;AG;CC;TT;CC;AG;AG;TT;CG;CT;GT;AA;CT;GG;CT;AC;AT;GG;CC;**;GG;TT;CC;CC;GG;CG;AC;GG;CC;AA
416;20;10;19;Farm;104;19.9;Female;CT;CT;CT;GG;CT;CT;AA;CT;GG;CG;TT;AT;AA;TT;CC;TT;CC;CC;GG;CC;AC;GG;TT;GG;GG;CC;CT;GT;CT;CT;CG;GG;AG;AG;AG;CC;AG;TT;**;AC;AA;AG;CC;CT;CC;GT;CC;GG;AG;GT;CT;AA;AA;AG;AG;AA;AA;CC;AA;AA;CG;CC;AA;CC;TT;AT;CG;CT;**;GT;GT;CT;GT;GG;TT;CG;CC;AG;CC;AA;GG;CC;TT;AC;AG;**;**;**;**;**;**;**;**;**;**;**;**;**;**;**;**;**;**;**;**;**;**;**;**
417;31;21;21;Wild;36;14.8;Male;**;**;**;**;**;**;**;**;**;**;**;**;**;**;**;**;**;**;AA;**;**;**;TT;**;**;**;**;**;**;**;**;**;**;**;**;**;**;**;**;AC;**;**;CC;**;**;**;**;**;**;**;**;**;**;**;**;**;**;**;**;**;**;**;**;**;**;TT;**;**;**;**;**;**;**;**;**;**;**;**;**;AA;**;**;**;**;**;**;TT;**;**;**;**;**;**;**;**;**;**;**;**;**;AA;**;**;**;**;**;CC;**;**
418;37;9;18;Hybrid;68;17.5;Female;CT;TT;TT;GG;CT;**;GG;CT;AA;GG;TT;AT;**;CT;CT;TT;CG;AC;**;TT;CC;GG;TT;GG;AG;**;CC;**;**;CC;CC;**;**;GG;AA;**;**;TT;**;**;**;AA;**;TT;**;**;**;**;**;GG;**;AG;**;AA;AA;GG;**;**;**;**;**;**;AA;**;**;**;**;**;CC;**;**;**;**;**;**;**;**;**;**;**;**;**;**;**;**;GG;TT;CC;**;**;**;**;**;**;AA;**;**;**;**;**;**;**;**;GG;**;**;**;**;**
419;32;3;6;Hybrid;68;17.5;NA;CC;**;**;**;**;**;**;**;**;**;**;**;**;**;**;**;**;CC;AA;**;**;**;TT;**;AA;**;**;**;**;**;**;**;**;**;**;**;**;**;**;**;**;**;**;**;**;**;**;**;**;GG;**;**;**;**;**;**;**;**;**;AA;**;CC;**;AA;**;TT;**;**;CC;**;**;**;GG;GG;CC;**;TT;GG;**;CC;**;**;**;**;GG;**;TT;**;**;**;**;**;**;**;**;**;**;**;**;**;**;**;**;**;**;**;**;**;**
420;13;3;5;Farm;122;21.5;Male;CC;CC;CT;GG;CT;CC;AG;CT;AG;GG;TT;AT;AA;CT;CT;TT;CG;CC;GG;CT;AC;AA;CT;GG;AA;AC;CT;GG;TT;CC;CG;AG;AG;GG;AG;CC;AA;GT;**;AC;TT;AG;CC;CT;CC;TT;CC;GG;AG;GG;CC;AG;AA;AA;AG;GG;AA;TT;AA;AA;CG;TT;AA;AA;CT;AT;CC;CC;AA;GT;GT;CT;TT;AA;CC;CC;CT;AG;CT;AA;AG;CC;AT;CC;AG;GG;CC;CC;CT;TT;AG;CT;AA;CT;CC;AA;AG;AC;**;GG;AT;CG;GG;AG;GG;AC;CG;CC;AT
421;20;10;19;Farm;103;20.1;Male;CC;CT;CC;GT;CT;TT;AA;CT;AG;CG;TT;AT;AT;CT;CC;AA;CC;AC;GG;CT;CC;GG;TT;GG;GG;AC;CT;GT;CC;CT;CG;AG;GG;GG;AG;AC;AG;TT;**;AC;AA;AG;CC;CT;**;GG;CT;GG;AG;GT;CT;AG;AA;AG;AG;AA;AA;CT;AC;AA;CG;CT;AA;CC;TT;TT;GG;CC;AC;GT;GG;CT;GT;AG;CC;CG;CC;GG;CC;AC;AG;CT;TT;AC;AA;AG;CT;CG;CC;GT;AA;CT;AG;TT;AC;AA;AG;AC;**;GT;AA;CG;CG;AG;GG;AC;GG;CC;AA
422;36;8;16;Hybrid;65;17.4;Female;**;CT;**;**;**;**;**;**;**;**;TT;AT;**;**;**;**;**;CC;AA;**;**;**;**;**;**;**;**;**;**;**;**;**;**;**;**;**;**;**;**;**;**;**;**;**;**;**;**;**;**;**;**;**;**;**;**;**;**;**;**;**;**;TT;**;**;**;**;**;**;**;**;**;**;**;GG;CC;**;**;**;**;**;**;**;**;**;**;**;**;**;**;**;**;**;**;**;**;**;**;**;**;**;**;**;**;**;**;**;**;**;**
423;19;9;17;Farm;96;19.7;NA;**;**;**;**;**;**;**;**;**;**;**;**;**;**;**;**;**;AA;AA;**;**;**;TT;**;**;**;**;**;**;**;**;**;**;**;**;**;**;**;**;**;**;**;**;**;**;**;**;**;**;**;**;**;**;**;**;**;**;CC;AA;AT;CC;CC;AA;AC;TT;AT;GG;CC;CC;GG;GT;CT;GT;AG;CT;CG;CC;AG;CT;CC;GG;CT;AT;CC;AG;**;TT;**;**;**;**;**;**;**;**;**;**;**;**;**;**;**;**;**;**;**;**;**;**
424;13;3;5;Farm;92;19.9;NA;**;**;**;**;**;**;**;**;**;**;**;**;**;**;**;**;**;**;AA;**;AA;**;TT;GG;**;**;CC;GT;CT;TT;CG;AA;AG;AG;AG;AC;AG;GT;**;AC;TT;GG;CG;CT;CC;GT;CT;CG;AG;GT;CC;GG;AA;AA;AG;GG;AA;TT;AA;AA;CG;CT;AG;AC;CT;TT;CC;CT;AA;GT;GT;CT;TT;AG;CC;CC;CT;AA;CT;AA;GG;CT;TT;CC;AG;GG;CC;CG;CC;TT;AA;TT;AA;CT;AC;AA;AG;AC;**;GG;AT;GG;GG;AG;GG;AC;GG;CC;AT
425;36;8;16;Hybrid;53;16.5;NA;**;**;**;**;**;**;**;**;**;**;**;**;**;**;**;**;**;**;AA;**;**;**;TT;**;**;**;CC;GT;TT;CT;CC;AG;AG;AA;AA;AC;GG;TT;**;AA;TT;GG;CC;CT;AC;TT;CC;GG;GG;GG;CC;AG;AT;AA;GG;AG;AT;**;**;**;**;**;**;**;**;**;**;**;**;**;**;**;**;GG;**;**;**;**;**;**;**;**;**;**;AA;**;CT;**;**;**;**;TT;**;**;CC;**;**;**;**;TT;**;**;**;**;CC;**;CC;CC;**
426;14;4;7;Farm;100;20.1;NA;CC;**;**;**;**;**;**;**;**;**;**;**;**;**;**;**;**;**;AA;**;**;**;TT;**;**;**;**;**;**;**;**;**;**;AA;**;**;**;**;**;**;**;**;**;**;**;**;**;**;**;**;**;**;**;**;**;**;**;**;**;**;**;TT;**;AA;TT;**;**;**;**;**;**;**;**;GG;**;**;**;**;**;**;**;**;**;**;**;AG;TT;CG;CC;**;GG;CT;GG;TT;AC;AA;AG;CC;**;GT;TT;CG;CG;AG;CG;**;CG;CC;AT
427;33;4;8;Hybrid;95;20.1;Male;**;**;**;**;**;**;**;**;**;**;**;**;**;**;**;**;GG;**;AA;**;**;**;**;**;AG;**;CC;**;**;**;**;**;**;**;**;**;GG;**;**;**;**;**;**;**;**;**;**;**;**;GG;**;**;**;**;**;**;**;**;AA;**;**;TT;AA;AC;**;AA;GG;CC;**;TT;**;TT;GT;GG;CC;**;CT;GG;**;AC;**;**;**;**;AA;**;TT;**;**;**;**;**;GG;**;**;**;**;AC;**;GG;AA;**;**;**;**;**;GG;**;**
428;13;3;5;Farm;129;21.6;NA;CC;CC;CT;GG;CT;CC;GG;CT;AG;GG;CT;TT;AA;CC;CC;TT;CC;CC;AA;CT;CC;AA;TT;GG;AA;AC;CC;GT;CT;TT;CG;AA;GG;GG;AG;AC;AA;GT;**;CC;**;GG;**;CC;CC;GT;CC;CG;GG;TT;CT;GG;AA;AA;AG;GG;AA;TT;AA;AA;CC;TT;AG;AA;CT;AT;CG;CT;AC;GT;GT;CT;GT;AG;CC;CC;CT;AA;CT;AA;GG;CC;AT;CC;AG;GG;CC;CG;CC;TT;AG;CT;AG;CT;AC;AA;AG;AA;**;GG;AT;GG;CC;AG;GG;AC;CG;CC;AT
429;13;3;5;Farm;140;22.6;NA;CC;CC;CT;GG;CT;CC;GG;CT;GG;CG;TT;AT;AA;CC;CT;AT;CG;CC;AA;CT;AA;AA;CT;GG;AA;AC;CC;GT;CT;TT;CG;AG;GG;GG;AG;AA;AG;GT;**;CC;TT;AG;CG;CC;AC;GT;CC;CG;AG;GG;CT;GG;AA;AA;AG;GG;AA;CT;AC;AA;CG;CT;AA;AC;CT;AT;CC;TT;AC;GT;TT;CT;GT;AG;CC;CG;CT;AA;CT;AA;AG;CT;TT;CC;AG;AG;CC;CG;CC;TT;AG;CT;AG;CT;AC;AA;AG;AA;**;GG;AT;GG;CC;AG;GG;AA;CG;CC;AA
430;18;8;15;Farm;133;22;NA;**;**;**;**;**;**;**;**;**;**;**;**;**;**;**;**;**;**;AA;**;**;**;TT;**;**;**;**;**;**;**;**;**;**;**;**;**;**;**;**;**;**;**;CC;**;**;**;**;**;**;**;**;**;**;**;**;**;**;**;**;**;**;TT;**;**;**;**;**;**;**;**;**;**;**;**;**;**;**;**;**;**;**;**;**;**;**;**;TT;**;**;**;**;**;**;**;**;**;**;**;**;**;**;**;**;**;**;**;**;**;**
431;31;1;2;Hybrid;44;15;Male;CC;**;**;**;**;**;**;**;**;**;**;**;**;**;**;**;**;**;AA;**;**;**;TT;**;**;**;**;**;**;**;**;**;**;**;**;**;**;**;**;**;**;**;CC;**;**;**;**;**;**;**;**;**;**;**;**;**;**;**;**;**;**;**;**;**;**;**;**;**;**;**;**;**;**;**;**;**;**;**;**;**;**;**;**;**;**;**;TT;**;**;**;**;**;**;**;**;**;**;**;**;**;**;**;**;**;**;**;**;**;AA
432;15;5;9;Farm;78;18.6;Female;**;**;**;**;**;**;**;**;**;**;**;**;**;**;**;**;**;**;AA;**;**;**;TT;**;**;**;**;**;**;**;**;**;**;**;**;**;**;**;**;**;**;**;**;**;**;**;**;**;**;**;TT;**;**;**;AA;**;**;**;**;**;**;**;**;**;**;**;**;**;**;**;**;**;**;GG;**;**;**;**;**;**;**;**;**;**;**;**;TT;**;CC;**;**;**;**;**;**;**;**;**;**;**;**;**;**;**;**;**;**;**;**
433;38;10;20;Hybrid;40;15.2;NA;**;**;**;**;**;**;**;**;**;**;**;**;**;**;**;**;**;**;**;**;**;**;TT;**;**;**;**;**;**;**;**;**;**;**;**;**;**;**;**;**;**;**;CC;**;**;**;**;**;**;**;**;**;**;**;**;**;**;**;**;**;**;**;**;**;**;**;**;**;**;**;**;**;**;GG;**;**;**;**;**;**;**;**;**;**;AA;**;TT;**;**;**;**;**;**;**;**;**;**;**;**;**;**;**;**;**;**;**;**;**;**
434;32;3;6;Hybrid;68;17.6;NA;**;**;**;**;**;**;**;**;**;**;**;**;**;**;**;**;**;**;AA;**;**;**;TT;**;**;**;**;**;**;**;**;**;**;**;**;**;**;**;**;**;**;**;**;**;**;**;**;**;**;**;**;**;**;**;**;**;**;**;**;**;**;**;**;**;**;**;**;**;AC;**;**;**;**;GG;**;**;**;**;**;**;**;**;**;**;**;**;TT;**;**;**;**;**;**;**;**;**;**;**;**;**;**;**;**;**;**;**;**;**;**
435;32;3;6;Hybrid;64;17.1;NA;**;**;**;**;**;**;**;**;**;**;**;**;**;**;**;**;**;**;AA;**;**;**;TT;**;**;**;**;**;**;**;**;**;**;**;**;**;**;**;**;**;**;**;**;**;**;**;**;**;**;**;**;**;**;**;**;**;**;**;**;**;**;**;**;**;**;**;**;**;CC;**;**;**;**;GG;CC;**;**;**;**;**;**;**;**;**;**;**;TT;**;**;**;**;**;GG;**;**;**;**;**;**;**;**;**;**;**;**;**;**;**;**
436;33;5;10;Hybrid;46;15.8;Female;CT;CT;CT;GG;CT;CT;AG;TT;AG;CG;CC;AT;AT;CT;CT;AT;GG;CC;AA;CC;CC;AG;CC;GG;AA;CC;CT;GT;CC;CC;GG;AG;AA;AG;AG;CC;AG;GT;**;AC;AT;AG;**;CT;AC;GT;CT;GG;AA;GG;CC;AG;AT;AA;AA;AG;AA;TT;AC;AA;CG;CC;AA;AC;TT;AT;GG;CT;AC;TT;TT;TT;TT;AG;CT;CC;CC;AA;CT;AA;GG;CC;AT;AC;AG;GG;CT;CG;CT;GG;AG;CC;AG;TT;AA;AT;GG;AA;**;GG;AA;CC;CG;AG;GG;CC;GG;CC;AA
437;17;7;13;Farm;86;18.9;NA;CC;CC;CT;GT;CC;CC;AG;CT;AG;GG;TT;AT;AT;CC;CC;TT;CG;AC;AA;CT;CC;AA;TT;GG;AG;CC;CC;GT;CT;CT;CC;AA;AG;AG;AG;AC;AA;TT;**;AC;AT;AG;GG;CT;CC;TT;CT;GG;AG;GT;CT;AG;AT;AA;AG;AG;AA;TT;AA;AA;CC;CT;AA;AA;TT;TT;CC;CC;AC;GT;GG;TT;GT;AG;TT;GG;CC;AG;CT;AC;AG;**;TT;CC;AA;AG;CT;CC;CC;GT;AA;CC;GG;TT;AC;AT;AG;AA;**;GT;AT;CG;CG;AG;GG;AA;GG;CC;AA
438;17;7;13;Farm;102;20.2;Male;**;**;**;**;**;**;**;**;**;**;**;**;**;**;CC;**;**;**;AA;**;**;**;TT;**;**;**;**;**;**;**;**;**;**;**;**;**;**;**;**;**;**;**;CC;**;**;**;**;**;**;**;**;**;**;**;**;**;**;**;**;**;**;**;**;**;**;**;**;**;**;**;**;**;**;**;**;**;**;**;**;**;**;**;**;**;**;**;TT;**;**;**;**;**;**;**;**;**;**;**;**;**;AA;**;**;**;**;**;**;**;**
439;24;25;???;???;116;21;Male;*;*;*;*;*;*;*;*;*;*;*;*;*;*;*;*;*;*;*;*;*;*;*;*;*;*;*;*;*;*;*;*;*;*;*;*;*;*;*;*;*;*;*;*;*;*;*;*;*;*;*;*;*;*;*;*;*;*;*;*;*;*;*;*;*;*;*;*;*;*;*;*;*;*;*;*;*;*;*;*;*;*;*;*;*;*;*;*;*;*;*;*;*;*;*;*;*;*;*;*;*;*;*;*;*;*;*;*;*
440;24;25;???;???;69;17.4;Female;*;*;*;*;*;*;*;*;*;*;*;*;*;*;*;*;*;*;*;*;*;*;*;*;*;*;*;*;*;*;*;*;*;*;*;*;*;*;*;*;*;*;*;*;*;*;*;*;*;*;*;*;*;*;*;*;*;*;*;*;*;*;*;*;*;*;*;*;*;*;*;*;*;*;*;*;*;*;*;*;*;*;*;*;*;*;*;*;*;*;*;*;*;*;*;*;*;*;*;*;*;*;*;*;*;*;*;*;*
441;24;25;???;???;91;19.9;NA;*;*;*;*;*;*;*;*;*;*;*;*;*;*;*;*;*;*;*;*;*;*;*;*;*;*;*;*;*;*;*;*;*;*;*;*;*;*;*;*;*;*;*;*;*;*;*;*;*;*;*;*;*;*;*;*;*;*;*;*;*;*;*;*;*;*;*;*;*;*;*;*;*;*;*;*;*;*;*;*;*;*;*;*;*;*;*;*;*;*;*;*;*;*;*;*;*;*;*;*;*;*;*;*;*;*;*;*;*
442;24;25;???;???;82;18.6;Female;*;*;*;*;*;*;*;*;*;*;*;*;*;*;*;*;*;*;*;*;*;*;*;*;*;*;*;*;*;*;*;*;*;*;*;*;*;*;*;*;*;*;*;*;*;*;*;*;*;*;*;*;*;*;*;*;*;*;*;*;*;*;*;*;*;*;*;*;*;*;*;*;*;*;*;*;*;*;*;*;*;*;*;*;*;*;*;*;*;*;*;*;*;*;*;*;*;*;*;*;*;*;*;*;*;*;*;*;*
443;24;25;???;???;185;24;NA;*;*;*;*;*;*;*;*;*;*;*;*;*;*;*;*;*;*;*;*;*;*;*;*;*;*;*;*;*;*;*;*;*;*;*;*;*;*;*;*;*;*;*;*;*;*;*;*;*;*;*;*;*;*;*;*;*;*;*;*;*;*;*;*;*;*;*;*;*;*;*;*;*;*;*;*;*;*;*;*;*;*;*;*;*;*;*;*;*;*;*;*;*;*;*;*;*;*;*;*;*;*;*;*;*;*;*;*;*
444;24;25;???;???;22;12.2;Male;*;*;*;*;*;*;*;*;*;*;*;*;*;*;*;*;*;*;*;*;*;*;*;*;*;*;*;*;*;*;*;*;*;*;*;*;*;*;*;*;*;*;*;*;*;*;*;*;*;*;*;*;*;*;*;*;*;*;*;*;*;*;*;*;*;*;*;*;*;*;*;*;*;*;*;*;*;*;*;*;*;*;*;*;*;*;*;*;*;*;*;*;*;*;*;*;*;*;*;*;*;*;*;*;*;*;*;*;*
445;24;25;???;???;11;9.7;NA;*;*;*;*;*;*;*;*;*;*;*;*;*;*;*;*;*;*;*;*;*;*;*;*;*;*;*;*;*;*;*;*;*;*;*;*;*;*;*;*;*;*;*;*;*;*;*;*;*;*;*;*;*;*;*;*;*;*;*;*;*;*;*;*;*;*;*;*;*;*;*;*;*;*;*;*;*;*;*;*;*;*;*;*;*;*;*;*;*;*;*;*;*;*;*;*;*;*;*;*;*;*;*;*;*;*;*;*;*
446;24;25;???;???;85;18.7;Female;*;*;*;*;*;*;*;*;*;*;*;*;*;*;*;*;*;*;*;*;*;*;*;*;*;*;*;*;*;*;*;*;*;*;*;*;*;*;*;*;*;*;*;*;*;*;*;*;*;*;*;*;*;*;*;*;*;*;*;*;*;*;*;*;*;*;*;*;*;*;*;*;*;*;*;*;*;*;*;*;*;*;*;*;*;*;*;*;*;*;*;*;*;*;*;*;*;*;*;*;*;*;*;*;*;*;*;*;*
447;24;25;???;???;47;15.5;Male;*;*;*;*;*;*;*;*;*;*;*;*;*;*;*;*;*;*;*;*;*;*;*;*;*;*;*;*;*;*;*;*;*;*;*;*;*;*;*;*;*;*;*;*;*;*;*;*;*;*;*;*;*;*;*;*;*;*;*;*;*;*;*;*;*;*;*;*;*;*;*;*;*;*;*;*;*;*;*;*;*;*;*;*;*;*;*;*;*;*;*;*;*;*;*;*;*;*;*;*;*;*;*;*;*;*;*;*;*
448;24;25;???;???;51;16.2;Female;*;*;*;*;*;*;*;*;*;*;*;*;*;*;*;*;*;*;*;*;*;*;*;*;*;*;*;*;*;*;*;*;*;*;*;*;*;*;*;*;*;*;*;*;*;*;*;*;*;*;*;*;*;*;*;*;*;*;*;*;*;*;*;*;*;*;*;*;*;*;*;*;*;*;*;*;*;*;*;*;*;*;*;*;*;*;*;*;*;*;*;*;*;*;*;*;*;*;*;*;*;*;*;*;*;*;*;*;*
449;24;25;???;???;62;17.3;NA;*;*;*;*;*;*;*;*;*;*;*;*;*;*;*;*;*;*;*;*;*;*;*;*;*;*;*;*;*;*;*;*;*;*;*;*;*;*;*;*;*;*;*;*;*;*;*;*;*;*;*;*;*;*;*;*;*;*;*;*;*;*;*;*;*;*;*;*;*;*;*;*;*;*;*;*;*;*;*;*;*;*;*;*;*;*;*;*;*;*;*;*;*;*;*;*;*;*;*;*;*;*;*;*;*;*;*;*;*
450;24;25;???;???;132;22.1;Female;*;*;*;*;*;*;*;*;*;*;*;*;*;*;*;*;*;*;*;*;*;*;*;*;*;*;*;*;*;*;*;*;*;*;*;*;*;*;*;*;*;*;*;*;*;*;*;*;*;*;*;*;*;*;*;*;*;*;*;*;*;*;*;*;*;*;*;*;*;*;*;*;*;*;*;*;*;*;*;*;*;*;*;*;*;*;*;*;*;*;*;*;*;*;*;*;*;*;*;*;*;*;*;*;*;*;*;*;*
451;24;25;???;???;93;19.7;Male;*;*;*;*;*;*;*;*;*;*;*;*;*;*;*;*;*;*;*;*;*;*;*;*;*;*;*;*;*;*;*;*;*;*;*;*;*;*;*;*;*;*;*;*;*;*;*;*;*;*;*;*;*;*;*;*;*;*;*;*;*;*;*;*;*;*;*;*;*;*;*;*;*;*;*;*;*;*;*;*;*;*;*;*;*;*;*;*;*;*;*;*;*;*;*;*;*;*;*;*;*;*;*;*;*;*;*;*;*
452;24;25;???;???;82;19;NA;*;*;*;*;*;*;*;*;*;*;*;*;*;*;*;*;*;*;*;*;*;*;*;*;*;*;*;*;*;*;*;*;*;*;*;*;*;*;*;*;*;*;*;*;*;*;*;*;*;*;*;*;*;*;*;*;*;*;*;*;*;*;*;*;*;*;*;*;*;*;*;*;*;*;*;*;*;*;*;*;*;*;*;*;*;*;*;*;*;*;*;*;*;*;*;*;*;*;*;*;*;*;*;*;*;*;*;*;*
453;24;25;???;???;59;17.1;Female;*;*;*;*;*;*;*;*;*;*;*;*;*;*;*;*;*;*;*;*;*;*;*;*;*;*;*;*;*;*;*;*;*;*;*;*;*;*;*;*;*;*;*;*;*;*;*;*;*;*;*;*;*;*;*;*;*;*;*;*;*;*;*;*;*;*;*;*;*;*;*;*;*;*;*;*;*;*;*;*;*;*;*;*;*;*;*;*;*;*;*;*;*;*;*;*;*;*;*;*;*;*;*;*;*;*;*;*;*
454;24;25;???;???;51;16;Female;*;*;*;*;*;*;*;*;*;*;*;*;*;*;*;*;*;*;*;*;*;*;*;*;*;*;*;*;*;*;*;*;*;*;*;*;*;*;*;*;*;*;*;*;*;*;*;*;*;*;*;*;*;*;*;*;*;*;*;*;*;*;*;*;*;*;*;*;*;*;*;*;*;*;*;*;*;*;*;*;*;*;*;*;*;*;*;*;*;*;*;*;*;*;*;*;*;*;*;*;*;*;*;*;*;*;*;*;*
455;24;25;???;???;54;16.4;Female;*;*;*;*;*;*;*;*;*;*;*;*;*;*;*;*;*;*;*;*;*;*;*;*;*;*;*;*;*;*;*;*;*;*;*;*;*;*;*;*;*;*;*;*;*;*;*;*;*;*;*;*;*;*;*;*;*;*;*;*;*;*;*;*;*;*;*;*;*;*;*;*;*;*;*;*;*;*;*;*;*;*;*;*;*;*;*;*;*;*;*;*;*;*;*;*;*;*;*;*;*;*;*;*;*;*;*;*;*
456;24;25;???;???;85;18.9;Female;*;*;*;*;*;*;*;*;*;*;*;*;*;*;*;*;*;*;*;*;*;*;*;*;*;*;*;*;*;*;*;*;*;*;*;*;*;*;*;*;*;*;*;*;*;*;*;*;*;*;*;*;*;*;*;*;*;*;*;*;*;*;*;*;*;*;*;*;*;*;*;*;*;*;*;*;*;*;*;*;*;*;*;*;*;*;*;*;*;*;*;*;*;*;*;*;*;*;*;*;*;*;*;*;*;*;*;*;*
457;24;25;???;???;127;21.7;NA;*;*;*;*;*;*;*;*;*;*;*;*;*;*;*;*;*;*;*;*;*;*;*;*;*;*;*;*;*;*;*;*;*;*;*;*;*;*;*;*;*;*;*;*;*;*;*;*;*;*;*;*;*;*;*;*;*;*;*;*;*;*;*;*;*;*;*;*;*;*;*;*;*;*;*;*;*;*;*;*;*;*;*;*;*;*;*;*;*;*;*;*;*;*;*;*;*;*;*;*;*;*;*;*;*;*;*;*;*
458;24;25;???;???;66;18.3;Female;*;*;*;*;*;*;*;*;*;*;*;*;*;*;*;*;*;*;*;*;*;*;*;*;*;*;*;*;*;*;*;*;*;*;*;*;*;*;*;*;*;*;*;*;*;*;*;*;*;*;*;*;*;*;*;*;*;*;*;*;*;*;*;*;*;*;*;*;*;*;*;*;*;*;*;*;*;*;*;*;*;*;*;*;*;*;*;*;*;*;*;*;*;*;*;*;*;*;*;*;*;*;*;*;*;*;*;*;*
459;24;25;???;???;129;22.1;NA;*;*;*;*;*;*;*;*;*;*;*;*;*;*;*;*;*;*;*;*;*;*;*;*;*;*;*;*;*;*;*;*;*;*;*;*;*;*;*;*;*;*;*;*;*;*;*;*;*;*;*;*;*;*;*;*;*;*;*;*;*;*;*;*;*;*;*;*;*;*;*;*;*;*;*;*;*;*;*;*;*;*;*;*;*;*;*;*;*;*;*;*;*;*;*;*;*;*;*;*;*;*;*;*;*;*;*;*;*
460;24;25;???;???;36;14.1;Male;*;*;*;*;*;*;*;*;*;*;*;*;*;*;*;*;*;*;*;*;*;*;*;*;*;*;*;*;*;*;*;*;*;*;*;*;*;*;*;*;*;*;*;*;*;*;*;*;*;*;*;*;*;*;*;*;*;*;*;*;*;*;*;*;*;*;*;*;*;*;*;*;*;*;*;*;*;*;*;*;*;*;*;*;*;*;*;*;*;*;*;*;*;*;*;*;*;*;*;*;*;*;*;*;*;*;*;*;*
461;24;25;???;???;161;23.4;NA;*;*;*;*;*;*;*;*;*;*;*;*;*;*;*;*;*;*;*;*;*;*;*;*;*;*;*;*;*;*;*;*;*;*;*;*;*;*;*;*;*;*;*;*;*;*;*;*;*;*;*;*;*;*;*;*;*;*;*;*;*;*;*;*;*;*;*;*;*;*;*;*;*;*;*;*;*;*;*;*;*;*;*;*;*;*;*;*;*;*;*;*;*;*;*;*;*;*;*;*;*;*;*;*;*;*;*;*;*
462;24;25;???;???;28;18;Male;*;*;*;*;*;*;*;*;*;*;*;*;*;*;*;*;*;*;*;*;*;*;*;*;*;*;*;*;*;*;*;*;*;*;*;*;*;*;*;*;*;*;*;*;*;*;*;*;*;*;*;*;*;*;*;*;*;*;*;*;*;*;*;*;*;*;*;*;*;*;*;*;*;*;*;*;*;*;*;*;*;*;*;*;*;*;*;*;*;*;*;*;*;*;*;*;*;*;*;*;*;*;*;*;*;*;*;*;*
463;24;25;???;???;107;20.8;NA;*;*;*;*;*;*;*;*;*;*;*;*;*;*;*;*;*;*;*;*;*;*;*;*;*;*;*;*;*;*;*;*;*;*;*;*;*;*;*;*;*;*;*;*;*;*;*;*;*;*;*;*;*;*;*;*;*;*;*;*;*;*;*;*;*;*;*;*;*;*;*;*;*;*;*;*;*;*;*;*;*;*;*;*;*;*;*;*;*;*;*;*;*;*;*;*;*;*;*;*;*;*;*;*;*;*;*;*;*
464;32;22;22;Wild;42;15;Female;**;**;**;**;**;**;**;**;**;**;**;**;**;**;**;TT;**;**;AA;**;**;**;TT;**;**;**;**;**;**;**;**;**;**;**;**;**;**;**;**;**;**;**;**;**;**;**;**;**;**;GG;**;**;**;**;AA;**;**;TT;CC;AA;CG;CT;AA;AC;CT;TT;CC;TT;AC;TT;GT;TT;GG;AG;TT;CG;CT;GG;CC;CC;AA;TT;AA;AC;AG;**;**;**;**;**;**;**;**;**;**;**;**;**;**;**;**;**;**;**;**;**;**;**;**
465;14;4;7;Farm;72;18.2;Male;**;**;**;**;**;**;**;**;**;**;**;**;**;**;**;**;**;**;AA;**;**;**;TT;**;**;**;**;**;**;**;**;**;**;**;**;**;**;**;**;**;**;**;CC;**;**;**;**;**;**;**;**;**;**;**;**;**;**;**;**;**;**;**;**;**;**;**;**;**;CC;**;**;**;**;GG;**;**;**;**;**;**;**;**;**;**;**;**;TT;**;**;**;AA;**;**;**;**;**;**;**;**;**;**;**;**;**;**;**;GG;**;**
466;33;4;8;Hybrid;62;17.5;NA;**;**;CC;**;**;**;**;**;**;**;**;**;**;**;**;**;**;**;AA;**;**;**;**;**;**;**;**;**;**;**;**;**;**;**;**;**;**;**;**;**;**;**;**;**;**;**;**;**;**;**;**;**;**;**;**;**;**;**;**;**;**;TT;**;**;**;**;**;**;**;**;**;**;**;GG;**;**;**;**;**;**;**;**;**;**;**;**;TT;**;**;**;**;**;**;**;**;**;**;**;**;**;AA;**;**;**;**;**;**;**;**
467;34;6;12;Hybrid;47;15.6;Female;**;**;**;**;**;**;**;**;AA;**;**;**;**;**;**;**;**;**;**;**;**;**;TT;GG;**;**;**;GG;**;CT;CG;**;GG;**;AG;CC;AA;**;**;**;**;AA;**;CC;CC;**;CC;CC;AA;GG;TT;AG;**;**;AG;GG;AA;**;**;**;GG;**;AA;AA;**;**;CG;TT;**;TT;**;CC;TT;**;CT;**;CC;AA;**;**;**;TT;**;**;AA;**;**;**;CC;**;**;**;**;TT;AA;**;AG;**;**;**;AA;**;**;AA;**;**;**;**;**
468;33;5;10;Hybrid;56;16.9;Male;CT;CT;CT;GT;CC;CT;AG;CT;AG;CG;CT;AT;AT;CT;CC;TT;GG;CC;AG;CC;AC;GG;CC;GG;AA;AC;CT;GT;CC;CC;GG;GG;AG;AG;AA;CC;GG;GT;**;CC;AT;AG;GG;CT;CC;GT;CC;GG;AA;GT;TT;AG;AT;AA;AG;AG;AA;CC;AA;AA;CG;CT;AA;AC;TT;AT;GG;CT;CC;GT;TT;TT;TT;AG;CT;CC;CC;AG;CT;AA;AG;CC;AT;AC;GG;AG;TT;CG;CT;GG;AG;CC;AG;TT;**;AT;GG;AA;**;GG;AT;CG;CG;AG;GG;CC;GG;CC;AA
469;16;6;11;Farm;98;20.4;Male;CC;**;**;**;**;**;**;**;**;**;**;**;**;**;**;**;**;**;AA;**;**;**;TT;**;**;**;**;**;**;**;**;**;**;**;**;**;AA;**;**;**;**;**;**;**;**;**;**;**;**;GG;**;**;**;**;AA;**;AA;**;**;TT;**;**;**;**;**;**;**;**;**;**;**;**;**;**;**;**;**;**;**;**;**;**;**;**;**;**;TT;**;**;**;AA;**;**;**;CC;**;**;**;**;**;**;**;**;**;**;**;**;CC;**
470;35;7;14;Hybrid;59;16.9;Male;CT;CC;CC;GG;CT;CC;GG;TT;GG;GG;CC;AA;AT;CT;CT;TT;CG;CC;AA;CT;AA;GG;CT;GG;GG;CC;CC;GT;CT;CT;CG;AG;AG;AG;AG;AA;AA;TT;**;AC;TT;AG;CG;CT;AC;TT;TT;GG;AG;GT;CT;GG;AT;GG;AG;AG;AA;CT;AC;AA;CG;CT;AG;AA;CT;AT;CC;CT;CC;GT;GT;CC;TT;AA;CT;GG;CT;GG;CC;AC;AG;CT;TT;CC;AA;AG;TT;CG;TT;GT;AA;CC;GG;TT;AC;AT;GG;AC;**;GT;AT;CC;CG;AG;CG;AC;CC;CC;AA
471;14;4;7;Farm;91;19.7;NA;CT;CT;CC;TT;CT;CC;AG;CT;GG;CG;TT;AA;AT;CT;TT;AT;GG;AC;AG;CT;AC;AG;TT;GG;AG;AA;CT;TT;TT;CC;CG;AA;AG;AG;GG;AC;AG;TT;**;CC;AA;GG;CG;CT;AC;TT;CT;CG;AA;GG;CT;AG;AA;AA;AA;AG;AA;CC;AA;AA;CC;TT;AA;AA;CT;AA;GG;CC;CC;GT;TT;CT;GG;GG;CT;CG;CT;GG;CT;AC;AG;CT;TT;CC;AG;AA;TT;CG;CC;TT;GG;TT;GG;TT;AC;AA;GG;AC;**;TT;TT;CG;GG;AG;CG;AC;CG;CC;AA
472;20;10;19;Farm;133;22;NA;CT;TT;CC;GG;CC;CT;AA;CT;AG;CG;TT;AT;TT;CT;CC;TT;CG;AC;GG;CC;AA;GG;TT;GG;GG;AC;CT;GT;CC;CT;CC;GG;AG;GG;AG;CC;AG;GT;**;AC;AA;GG;CC;CC;CC;GG;CT;GG;AG;GT;CT;AG;AA;AG;AA;AA;AA;CT;AC;AA;CG;CC;AA;AC;TT;TT;CG;CT;AC;GT;GT;CT;TT;AG;CC;CC;CC;AG;CC;AC;GG;TT;TT;AC;AA;AG;TT;CC;CC;TT;AA;TT;GG;CT;AC;AA;AA;CC;**;GT;TT;CG;CG;GG;CG;AA;CG;CC;AA
473;14;4;7;Farm;87;19.4;NA;**;**;**;**;**;**;**;**;**;**;**;**;**;**;**;**;**;**;AA;**;**;**;TT;**;**;**;CT;GT;CT;CC;CG;AG;AG;AG;AG;CC;AG;TT;**;AC;AA;GG;CC;CT;AA;TT;CT;CC;AG;GT;CT;AA;AA;AG;AA;AA;AA;CT;AA;AA;CG;CT;AA;AA;TT;AA;GG;CC;CC;GT;TT;CT;GG;GG;CT;CC;CT;GG;CT;AC;GG;TT;TT;AC;AG;AG;TT;CG;CC;GG;GG;CC;GG;CT;AC;AT;GG;AC;**;GT;AT;CG;CG;AG;CG;AA;CG;CC;AA
474;17;7;13;Farm;65;15.8;NA;**;**;**;**;**;**;**;**;**;**;**;**;**;**;**;**;**;CC;AA;**;**;**;TT;**;**;**;**;**;**;**;**;**;**;**;**;**;**;**;**;**;**;**;CC;**;**;**;**;**;**;**;**;**;**;**;**;**;**;CT;AA;AA;GG;CT;AA;AC;TT;TT;CG;CC;AC;GT;GT;TT;GT;**;CT;GG;CC;GG;CC;AC;AG;TT;TT;**;AA;**;TT;**;**;**;**;**;**;CT;**;**;**;**;**;**;AA;**;**;**;**;**;**;**;**
475;16;6;11;Farm;138;22.6;NA;CT;CT;CC;GG;CC;CC;AG;CT;GG;CG;TT;AT;AT;CT;CC;AT;GG;CC;AA;CT;AA;GG;TT;GG;AG;AC;CT;GT;CC;CT;CC;**;AA;GG;AA;CC;AG;GG;**;CC;TT;AA;**;CC;AC;**;CC;CG;AG;GG;CT;GG;**;AG;AG;GG;AA;CT;AA;AT;CG;CC;AA;AC;TT;TT;GG;CT;AA;GT;GT;CT;TT;**;TT;GG;CC;AA;TT;AC;AG;TT;TT;AC;AG;**;TT;**;**;**;**;**;**;**;**;**;**;**;**;**;**;**;**;**;**;**;**;**;AA
476;33;4;8;Hybrid;58;17.1;Male;CT;TT;CC;GT;CT;CT;AA;TT;AA;GG;TT;AT;TT;CC;CT;AT;GG;CC;AA;CT;CC;AG;CC;GG;AA;AC;CC;TT;TT;CC;CG;AG;AG;AG;GG;CC;AG;GT;**;CC;AT;AG;CG;CT;CC;TT;CC;CG;AG;GG;CT;AG;AT;AA;AG;AG;AT;CC;AC;AA;CC;CT;AG;CC;CT;AT;GG;CT;CC;TT;GT;CC;GT;GG;CT;CC;CC;GG;CT;AC;AG;CC;TT;AC;GG;AA;TT;CG;CC;GG;GG;CT;AG;TT;AC;AT;AG;AC;**;GG;AA;CC;CG;GG;GG;AC;GG;CT;AA
477;17;7;13;Farm;111;20.6;NA;CT;CT;CT;GG;CT;CC;GG;CT;AG;GG;CT;AT;AT;CT;CC;TT;CG;AC;AA;CC;AC;AG;TT;GG;GG;AC;**;**;**;**;**;**;**;**;**;**;**;**;**;**;**;**;CC;**;**;**;**;**;**;**;**;**;**;**;**;**;**;**;**;**;**;TT;**;**;**;**;**;**;**;**;**;**;**;**;CC;**;**;**;**;**;**;**;**;**;**;**;TT;**;**;**;**;**;**;**;**;**;**;**;**;**;AA;**;**;**;**;**;**;**;**
478;18;8;15;Farm;162;23.6;NA;CC;CT;CC;GT;CT;CT;AG;CT;AA;GG;TT;TT;TT;CC;CC;AT;CG;CC;AA;CT;AC;AG;TT;GG;AG;CC;CC;GT;TT;CC;CG;AA;AA;AG;AA;AC;AG;GT;**;AA;TT;AG;CG;TT;AC;GT;CT;GG;GG;GG;CC;AA;AT;AG;AG;AG;AT;CT;AA;AT;CC;CT;AG;AC;TT;TT;GG;CC;AC;TT;GG;CT;TT;AG;CT;GG;CC;AG;CT;AA;GG;TT;TT;AC;AG;AG;CC;GG;CC;GT;AA;TT;AG;CT;CC;AA;AA;AC;**;GT;TT;CG;CC;AG;CG;AA;GG;CC;AT
479;34;6;12;Hybrid;43;15.1;Female;CT;CT;TT;GG;CC;CT;AG;CT;AG;CG;CC;AA;AT;CT;CC;TT;CG;CC;**;CT;AC;GG;TT;GG;AG;CC;CC;GT;CT;CT;CC;AA;AG;GG;GG;CC;AG;TT;**;CC;TT;GG;GG;CT;CC;GG;CC;GG;AA;GT;CT;AG;AT;GG;AA;GG;AA;**;**;**;**;**;**;**;**;**;**;**;**;**;**;**;**;**;CC;**;**;**;**;**;**;**;**;**;**;AG;CT;GG;CT;TT;AG;CT;AG;TT;AC;AT;AG;AC;**;GT;AT;GG;CG;AA;GG;AC;CG;CC;AA
480;31;21;21;Wild;35;14.3;Female;CT;CT;CT;GT;TT;CT;AG;CT;AG;GG;TT;AA;AT;CC;CT;TT;CG;CC;AA;CT;AC;AA;TT;GG;GG;AC;TT;GG;CC;CT;CG;AG;AA;AG;GG;CC;GG;GT;**;AC;TT;GG;CG;CT;AC;GG;TT;CC;AG;GT;CC;GG;AT;AG;AG;GG;TT;**;**;**;**;**;AA;**;**;**;**;**;**;**;**;**;**;**;**;**;**;**;**;**;**;**;**;**;**;AG;CC;GG;CT;GT;AA;CT;AG;CT;CC;AT;AA;AC;**;GT;AA;CC;CG;GG;CG;AA;CC;TT;AT
481;11;1;1;Farm;62;17.6;NA;**;**;**;GG;**;**;**;**;**;**;**;**;**;**;**;**;**;**;AA;**;**;**;TT;GG;**;**;CC;GT;CT;CT;CG;GG;AA;AG;AG;CC;AG;TT;**;AA;AT;GG;GG;CC;AC;GG;CT;GG;GG;GT;CC;AG;AT;AG;AA;GG;AA;**;**;**;**;**;**;**;**;**;**;**;CC;TT;**;**;**;**;**;**;**;**;**;**;**;**;**;**;**;GG;CT;CC;CT;TT;AA;TT;AG;CC;CC;AT;GG;CC;**;GG;TT;CC;CG;AG;CG;AC;GG;CC;AA
482;38;10;20;Hybrid;52;16;Male;**;**;**;**;**;**;**;**;**;**;**;**;**;**;**;**;**;**;**;**;**;**;TT;**;**;**;**;**;**;**;**;**;**;**;**;**;**;**;**;**;**;**;CC;**;**;**;**;GG;**;**;**;**;**;GG;**;**;**;**;**;**;**;**;**;AA;**;**;**;**;**;**;**;**;**;GG;CT;**;**;**;**;**;**;**;**;**;**;**;TT;**;**;**;**;**;**;**;**;**;**;**;**;TT;**;**;**;**;**;**;**;**;**
483;14;4;7;Farm;69;18.2;NA;CT;CC;CT;GT;CT;CC;AG;CT;AG;CG;TT;AA;AT;CT;TT;AT;GG;AA;AG;CT;CC;AA;CT;AA;AG;AC;CT;GG;TT;CC;CC;AG;AA;GG;GG;AC;AG;TT;**;CC;AA;GG;CC;CT;CC;TT;CT;CC;AA;GG;CT;AA;AA;AG;AG;AG;AA;**;**;**;**;**;**;**;**;**;**;**;CC;**;**;**;**;GG;CC;**;**;**;TT;**;**;**;**;**;**;AA;TT;CG;CC;GT;AG;CT;**;CT;AC;AT;GG;CC;**;TT;AT;**;GG;AG;GG;AC;CG;CT;AA
484;15;5;9;Farm;79;18.4;Male;CC;CC;TT;TT;**;**;**;**;GG;**;TT;AA;**;CC;**;TT;**;CC;**;CT;AA;**;TT;AA;AA;**;CC;GG;CT;CC;CG;AG;AG;AG;AG;CC;AG;TT;**;AC;AT;GG;CG;CC;CC;TT;TT;GG;AA;GT;CT;AG;TT;AA;AG;AG;AA;CT;AA;TT;CC;CT;AA;CC;CT;AT;GG;CT;AC;TT;GT;CT;GT;AG;CC;CC;CC;AA;TT;CC;AG;TT;TT;CC;AA;**;CT;**;CC;GT;AA;CC;**;TT;**;**;GG;AA;**;GG;AT;**;**;AG;CG;CC;GG;CT;AT
485;20;10;19;Farm;92;19.3;NA;**;**;**;**;**;**;**;**;**;**;**;**;**;**;**;**;**;**;**;**;**;**;TT;**;**;**;**;**;**;**;**;**;**;**;**;**;**;**;**;**;**;**;**;**;**;**;**;**;**;**;**;**;**;**;**;**;**;**;**;**;**;**;**;**;**;**;**;**;**;**;**;**;**;GG;CC;**;**;**;**;**;**;**;**;**;**;**;TT;**;**;**;**;**;**;**;**;**;**;**;**;**;AA;**;**;**;**;**;**;**;**
486;14;4;7;Farm;85;18.9;NA;CT;CT;CC;GT;CC;CC;AA;TT;GG;GG;TT;AA;AT;CT;CT;AT;GG;AC;AG;CT;AC;AA;CT;GG;AG;CC;CT;GT;TT;CC;CG;AG;AA;GG;GG;CC;GG;TT;**;AC;AA;AG;CG;TT;AC;GT;CT;GG;GG;GT;CT;AG;AA;AG;AG;AG;AA;CT;AA;AA;CC;CT;AA;AC;CT;AA;GG;CC;CC;GT;TT;CT;GG;GG;CT;CC;CT;GG;TT;AC;AG;**;AT;AC;AG;AA;TT;CG;CC;GT;AG;CT;GG;TT;AC;AT;GG;CC;**;TT;AT;CG;GG;GG;GG;AA;CG;CT;AA
487;32;22;22;Wild;32;13.8;Female;TT;TT;CC;GT;CC;CC;AG;CC;AG;CC;TT;AA;AT;TT;CT;AT;GG;AC;AA;CC;CC;GG;TT;GG;GG;CC;CT;GT;CC;CC;GG;AG;AG;AA;AG;AA;GG;GT;**;CC;AT;AG;CG;CT;AA;GG;CT;GG;GG;GG;CT;AG;TT;AG;AG;GG;AA;TT;AC;AA;CC;CT;AA;AC;TT;TT;CG;CT;AC;GT;GG;TT;TT;AG;TT;GG;TT;GG;CC;CC;AA;CT;AA;AC;AG;AG;CT;CC;CC;GG;AG;CT;AG;CC;AA;TT;AA;CC;**;TT;TT;GG;CC;AG;GG;CC;GG;CC;AA
488;36;28;28;Wild;36;14.4;Female;**;**;**;**;CC;**;**;**;**;**;**;**;**;**;**;**;**;**;AA;**;**;**;TT;**;**;**;CC;GG;CT;CT;CG;AA;AA;GG;AA;AA;GG;TT;**;CC;TT;AG;CC;CT;AA;GT;CT;GG;GG;GT;TT;AG;AA;AG;GG;AG;AT;**;**;**;**;**;**;**;**;**;**;**;**;**;**;**;**;**;**;**;**;**;**;**;**;**;**;**;**;**;TT;**;TT;**;**;**;**;**;**;**;**;**;**;**;AA;**;**;**;**;**;**;**;**
489;33;23;23;Wild;31;13.8;NA;TT;CT;CC;GT;CC;CT;AG;TT;AA;CG;CT;TT;AT;CT;CT;AT;CG;AC;AA;CT;CC;GG;CT;GG;AG;CC;CT;GT;CT;CC;CC;AG;AG;AA;AG;AC;AG;GT;**;CC;AT;AA;GG;TT;AA;GG;CC;CG;AA;TT;CC;AG;AT;GG;AA;AG;AA;CT;AA;AA;CG;CT;AA;AC;CT;AA;GG;CT;CC;TT;TT;CT;GT;GG;CT;**;CC;GG;CC;AC;AA;CT;AA;AC;AG;AG;CT;CG;CC;GG;AA;CC;AG;CT;AA;TT;GG;AC;**;GT;TT;CC;CG;GG;CG;CC;GG;CT;AA
490;20;10;19;Farm;99;20.1;NA;**;**;**;**;**;**;**;**;**;**;**;**;**;**;**;**;**;**;**;**;**;**;TT;**;**;**;**;**;**;**;**;**;**;**;**;**;**;**;**;**;**;**;CC;**;**;**;**;**;**;**;**;**;**;**;**;**;**;**;**;**;**;**;**;AA;**;**;**;**;**;**;**;**;**;GG;**;**;**;**;**;**;**;**;**;**;**;**;TT;**;**;**;**;**;**;**;**;**;**;**;**;**;AA;**;**;**;GG;**;**;CC;**
491;32;3;6;Hybrid;46;15.4;NA;CT;CT;CC;GG;CT;CC;AA;CT;GG;CG;CT;AA;AT;CT;CC;TT;CC;AC;**;CT;CC;AG;CT;GG;AG;CC;TT;GG;CT;CC;GG;AA;AG;AG;AG;AC;GG;GT;**;CC;AA;AG;GG;CC;AC;GT;CC;GG;GG;GT;CT;AG;AT;AA;GG;GG;AA;CT;AC;AA;GG;CC;AA;AC;CT;AT;CG;CT;AC;GT;GT;TT;TT;AG;CC;CC;TT;GG;CC;AC;AG;CT;AT;AC;AG;**;**;**;**;**;**;**;**;**;**;**;**;**;**;**;**;**;**;**;**;**;**;**;**
492;38;10;20;Hybrid;24;12.6;Male;CT;CC;CT;TT;TT;TT;AG;CT;AG;CC;CT;AT;AT;CT;CT;AA;CC;AC;**;CT;AC;GG;CT;GG;AG;CC;CC;GT;TT;CT;CC;AG;AG;AG;AG;CC;AA;TT;**;AC;AA;GG;CC;CT;AC;GT;CT;GG;AA;TT;CT;AG;AT;GG;AA;AG;AT;CT;AA;AT;GG;CC;AA;AA;CT;TT;CG;CC;AA;TT;TT;TT;TT;**;TT;GG;CC;AA;CT;AA;AG;CC;AT;AA;AG;AG;CT;GG;CC;GT;AG;CT;AG;TT;AC;AT;AG;CC;**;TT;TT;CG;CG;AG;CC;CC;GG;CC;AA
493;34;6;12;Hybrid;40;15.1;Female;**;**;**;**;**;**;**;**;**;**;**;**;**;**;**;**;GG;CC;**;**;**;**;TT;**;**;**;CT;GT;CT;CT;CG;AG;GG;AG;GG;CC;AA;TT;**;CC;TT;AG;GG;CC;CC;GT;CC;CG;AA;GT;TT;AG;AT;GG;AG;GG;AT;**;**;AT;**;TT;**;**;**;**;CG;CC;CC;TT;GT;CC;TT;**;CT;**;CC;AA;TT;AA;**;**;**;**;AA;AA;TT;GG;TT;TT;AA;TT;AG;TT;AC;AT;AA;CC;**;TT;TT;GG;CG;AG;CG;AA;CC;CC;AA
494;32;2;4;Hybrid;61;17.2;Female;CC;CT;TT;GT;CC;CC;AA;CC;AG;GG;TT;AT;AT;CT;CC;TT;CC;AC;**;CC;CC;AG;TT;GG;AG;AA;TT;GG;TT;CC;GG;AG;AG;AG;AG;AC;AG;TT;**;CC;AA;GG;GG;CT;AA;GG;CT;GG;AA;GT;CT;AG;AT;AA;AG;AG;AA;TT;AA;AT;CC;CC;AA;AC;CT;AT;GG;CT;AA;GG;GT;CT;TT;GG;CT;CC;TT;AG;CT;AC;AG;CT;AA;AC;GG;GG;CT;CC;CC;TT;AG;CC;GG;CC;AC;AA;AG;CC;**;TT;AT;GG;CG;AG;CG;CC;CG;CC;AA
495;15;5;9;Farm;81;18.5;NA;CC;CT;TT;GG;CC;CC;AG;CC;GG;CG;CT;AA;AT;CC;CC;TT;CG;AC;AG;CT;AC;GG;TT;GG;AG;AA;CC;TT;CT;CC;CG;GG;AA;AG;GG;CC;AG;TT;**;CC;AT;GG;CG;CC;CC;GT;CT;GG;AA;GG;CT;GG;TT;AG;AG;AG;AA;TT;AA;AT;CC;CT;AA;CC;CT;AT;CC;CT;CC;GT;GT;CT;GT;GG;CC;CC;CC;AG;TT;AA;AG;TT;AT;CC;AA;GG;TT;GG;CC;GT;AA;CC;GG;TT;AC;AA;AG;AC;**;GG;TT;CG;GG;GG;CG;AC;GG;CC;AA
496;14;4;7;Farm;87;19.7;NA;CT;CT;CC;GT;CC;CC;AA;TT;AG;CG;TT;AA;TT;CT;CT;AT;GG;AC;AG;CT;CC;AG;CT;GG;AG;AC;CT;GG;CT;CC;CG;AG;AA;AG;GG;AC;AG;TT;**;CC;AA;AG;CG;TT;AC;GT;CT;CG;AA;GG;CT;AA;AA;AA;GG;AA;AA;CT;AA;AA;CC;CT;AA;CC;TT;AA;GG;CC;CC;GT;GT;CT;GG;GG;CT;CC;CC;GG;CT;AC;GG;TT;TT;CC;AG;AG;TT;CG;CC;GG;AG;CT;GG;CT;AC;AT;GG;CC;**;TT;TT;CG;CG;AG;GG;AC;CG;CC;AT
497;36;8;16;Hybrid;26;12.8;Male;CT;CC;CT;TT;CC;CC;AA;CC;AG;GG;TT;AT;TT;CT;CC;TT;CC;AC;AG;CC;CC;AG;CT;GG;GG;AC;CC;TT;TT;CC;CC;GG;AA;AG;AG;AC;GG;GT;**;AC;TT;GG;CG;CC;AC;TT;CT;CG;GG;GG;CT;AA;AA;AG;GG;AA;AT;TT;AA;AA;CC;CT;AA;CC;CT;TT;CG;CC;CC;TT;GG;CC;TT;AG;CC;GG;CC;GG;CC;AA;AA;CT;AT;AC;GG;AG;TT;CG;CC;TT;AA;TT;AA;CC;CC;AA;AG;AC;**;TT;TT;CG;CC;GG;CC;AC;GG;CC;AT
498;19;9;17;Farm;103;20.4;Female;CC;CC;TT;GG;CT;CT;AG;CT;AA;CC;TT;AT;AA;CC;CT;TT;CG;AA;AG;CT;CC;AG;TT;GG;AG;AC;CC;GG;**;CT;CC;**;**;GG;AG;CC;GG;TT;**;AA;TT;AG;**;CT;AC;**;TT;GG;AA;TT;CC;**;TT;AA;AG;GG;AA;CC;AA;AA;CC;CC;AA;AC;CT;AT;GG;CC;CC;TT;GT;CT;GT;AG;CC;GG;CC;AG;CT;CC;GG;CT;AT;AC;AG;**;CC;GG;CC;GT;GG;TT;**;TT;AA;AA;AG;**;**;TT;**;**;GG;AG;CC;**;GG;CC;**
499;35;26;26;Wild;16;11.2;NA;TT;CT;CC;GG;CT;CC;GG;CC;AG;GG;CT;AA;TT;CC;CT;AT;CG;CC;AA;CC;CC;AG;CT;AA;AG;CC;CC;GT;CT;CT;CG;AG;GG;AG;GG;AA;GG;TT;**;CC;TT;AG;**;TT;AC;GT;TT;CG;AG;GG;CT;AG;**;GG;AG;AG;AA;TT;AC;AA;GG;CC;AG;CC;CC;TT;CC;CT;AC;GG;GT;CC;GT;AG;CC;CG;CT;AG;CT;AA;AG;CT;AT;CC;AG;AG;TT;CG;CT;GT;AG;CC;GG;TT;CC;TT;AG;AC;**;GT;TT;GG;CC;GG;GG;AC;CC;CT;AT
500;20;10;19;Farm;47;15.2;NA;CC;CT;CT;GT;CT;TT;AG;CT;AG;CG;TT;AT;AT;TT;CC;AA;CG;AA;GG;CC;AA;GG;TT;GG;GG;AC;CT;GT;CT;CC;CC;GG;AG;AG;AG;CC;AG;TT;**;AC;AA;AG;CC;CC;CC;GT;CC;GG;AG;GT;CT;AA;AA;AG;AG;AA;AA;CT;AC;AA;CG;CC;AA;AC;TT;AT;GG;CC;AC;GT;GT;CT;GT;AG;TT;CC;CC;AG;CC;AA;AG;CC;TT;AC;AA;AG;TT;CG;CC;TT;AA;CT;GG;CT;AC;AA;AG;AC;**;GT;AT;CG;CG;**;CG;AC;GG;CC;AA
501;38;10;20;Hybrid;43;15.4;Female;TT;CT;CC;GT;TT;TT;AG;CT;GG;CG;CT;AT;AT;CT;TT;AA;CC;CC;**;CT;AA;GG;TT;GG;AG;CC;CT;GG;CT;CT;CG;AA;AG;AG;AA;CC;AA;TT;**;AC;AA;GG;CC;CT;CC;GG;CT;GG;AA;TT;CT;AA;AT;AG;AA;AG;AT;TT;AA;AA;CG;CC;AA;AC;CT;AT;CG;CC;AA;TT;TT;TT;TT;GG;CT;GG;CC;GG;CT;AA;AG;CC;AT;CC;AG;**;**;**;**;**;**;**;**;**;**;**;**;**;**;**;**;**;**;**;**;**;**;**;**
502;31;1;2;Hybrid;60;16.7;Male;CT;CT;CC;TT;TT;CT;GG;CT;AA;GG;TT;AT;AA;CC;CC;AT;CG;AC;**;CT;CC;AA;TT;GG;AG;CC;CT;GT;CT;TT;GG;AA;AA;AG;AG;CC;GG;GT;**;AA;TT;AG;CG;CT;AA;GG;CC;CG;GG;GT;CT;GG;AT;AG;GG;AG;AT;CT;CC;AA;GG;CT;AA;AC;TT;AT;CC;CC;AC;GT;GT;CT;GT;AG;TT;CG;CT;AG;CT;AC;AA;CT;AT;AC;AA;AG;CT;CG;CC;GT;AA;TT;GG;CT;AC;AA;GG;CC;**;GG;AT;CC;CC;AG;CC;CC;CG;CT;AA
503;15;5;9;Farm;85;19.2;Male;CC;CC;TT;GT;CT;CC;AG;CC;GG;CG;CT;AA;AT;CC;CC;TT;CG;CC;AA;CC;AA;AG;CT;GG;AG;AC;**;**;**;**;**;**;**;**;**;**;**;**;**;CC;**;**;**;**;**;**;**;**;**;**;**;**;**;**;**;**;**;CC;AA;AA;CG;CT;AA;CC;CT;TT;GG;CT;AC;GT;GT;CT;GT;AA;TT;CC;CC;AA;TT;AA;AG;TT;AT;CC;AG;GG;CT;GG;TT;GT;AA;CT;GG;TT;AC;AA;AG;AA;**;GG;AT;CG;GG;GG;CG;AC;GG;CT;AA
504;12;2;3;Farm;104;20.2;Female;CC;CT;CC;GT;CC;CT;AA;CT;AA;CC;TT;AT;AA;CT;CC;AT;CG;AC;**;CC;CC;AA;TT;GG;GG;AC;CT;GT;TT;CC;CG;GG;AG;GG;AG;CC;AG;GT;**;CC;AA;GG;GG;TT;AC;TT;CC;GG;AA;TT;CC;AG;AA;AG;AG;AA;AA;CC;AA;AT;CG;CT;AA;AC;CC;AA;GG;CT;AA;GT;GG;CC;GT;AG;CC;CC;CC;AA;CC;AA;AG;CC;AT;CC;AG;GG;CT;CC;CT;GT;AA;CC;AG;CT;AA;AA;GG;CC;**;TT;AT;GG;GG;GG;GG;AC;CG;CC;AT
505;15;5;9;Farm;46;15.8;Male;CT;CT;TT;TT;CT;CC;GG;CC;GG;CG;CT;AA;AT;CC;CC;TT;CG;AC;AG;CC;AC;GG;TT;GG;AA;AA;CC;TT;CC;CT;CG;AG;AA;GG;GG;AC;AG;TT;**;AC;AT;GG;CG;CC;CC;TT;CT;GG;AA;GT;CT;GG;AA;AG;AG;AA;AA;CT;AA;AT;CC;CT;AA;CC;CT;TT;CC;CC;CC;TT;GG;CT;GT;GG;CC;CC;CC;AG;TT;CC;AG;CT;AT;CC;AG;GG;CT;GG;CC;GT;AA;CT;GG;TT;AA;AA;GG;CC;**;GT;TT;CG;GG;AA;CG;CC;CG;CT;AA
506;35;7;14;Hybrid;43;15.2;Male;**;CC;CC;GG;CC;**;GG;CC;AA;GG;**;**;**;CT;TT;TT;CG;AA;AA;**;AA;GG;CT;AA;**;**;CT;GG;CC;TT;GG;AG;AG;AG;AG;AC;AG;TT;**;AC;AA;AG;CG;CT;AC;GT;TT;GG;GG;GT;TT;GG;**;AG;AG;AG;AA;**;**;AA;**;**;**;**;**;**;**;**;CC;TT;**;**;**;**;CT;**;**;**;**;AA;GG;**;**;**;**;AA;TT;GG;CT;TT;AA;CT;GG;TT;AC;TT;GG;AC;**;GT;AT;CG;CC;AG;CG;AC;CC;CC;AT
507;36;8;16;Hybrid;65;17.5;Female;CC;CC;CT;GT;CT;CC;AA;CC;AG;GG;CT;AT;TT;CT;CC;TT;CG;AC;AG;CC;CC;AG;TT;AA;GG;CC;CC;GT;CT;CT;CC;AA;AA;AA;AG;AC;GG;GT;**;AC;AT;GG;CC;TT;AC;TT;CC;CG;AG;GG;CT;AG;AT;AA;AG;GG;AT;TT;AC;AT;CG;CT;AA;CC;CT;AT;GG;CT;CC;TT;GT;TT;GT;AG;CC;GG;CC;GG;CC;AC;AA;TT;AT;CC;AG;AG;CT;CG;CT;GT;AA;TT;AA;CT;AC;AT;AG;AC;**;TT;AT;CC;CC;AG;CC;AC;GG;CC;TT
508;16;6;11;Farm;104;20.2;Female;CT;TT;CT;GG;CC;CC;AG;CT;AA;CG;CT;AT;TT;CT;CC;AT;CG;CC;AA;CC;AA;AG;TT;GG;AG;AC;CC;GT;CC;CT;CG;AA;AG;AG;AG;CC;AA;GG;**;CC;AT;AG;CG;CC;CC;GG;CC;CG;AA;GG;CT;AG;TT;AG;AA;GG;AT;CT;AA;TT;GG;CT;AA;AC;CC;AT;GG;TT;AC;TT;GG;CT;TT;AA;CT;CG;CC;AA;TT;AC;AG;TT;AT;AC;AA;GG;CT;GG;CC;TT;AG;CC;AA;CC;CC;AT;AG;AC;**;TT;AT;GG;CG;AG;GG;AA;CG;CC;AT
509;20;10;19;Farm;71;17.9;NA;CC;TT;CT;GT;CC;CT;AA;CT;AG;CG;TT;AT;AT;TT;CT;AT;CC;AC;GG;CT;AC;GG;TT;AA;GG;CC;CT;GT;CC;CT;CC;GG;AA;AG;AG;AC;AG;TT;**;AC;AA;AG;CC;CC;CC;GT;CC;GG;AG;GT;CT;AA;AA;AG;AG;AA;AA;CC;AA;AA;GG;CC;AA;AC;TT;AT;CG;CT;AC;GT;GG;CT;TT;GG;CT;CC;CC;AG;CC;AC;AG;CT;TT;CC;AA;AG;TT;CG;CC;TT;AA;TT;AG;CT;AC;AT;AA;CC;**;GT;TT;CG;CG;GG;CG;AC;GG;CC;AA
510;32;2;4;Hybrid;48;15.6;NA;CC;CT;TT;GT;TT;CC;AG;CC;AG;GG;TT;AT;AT;CT;CT;TT;CG;AC;AA;CC;CC;AG;TT;GG;GG;AA;TT;GG;TT;CC;GG;AG;AG;AG;AG;AC;AG;GT;**;CC;AT;GG;GG;CT;AC;GG;CT;GG;AA;GT;CT;GG;AT;AA;AG;GG;AA;TT;AC;AA;CC;CT;AA;AC;CT;AT;CG;CT;AA;GT;GT;CT;GT;GG;CT;CC;TT;AG;CT;CC;AG;CC;AA;AC;AG;AG;CT;CC;CC;GT;AG;TT;GG;CT;AA;AA;AG;CC;**;TT;TT;GG;CG;AA;GG;AC;CG;CC;AT
511;36;8;16;Hybrid;59;16.8;Female;CC;CC;CT;TT;CC;CT;AA;CC;AA;CG;TT;AT;TT;TT;CC;TT;CC;AC;AG;CC;CC;AG;CT;GG;AG;AC;CC;GT;TT;CT;CC;AG;AG;AA;AG;AC;AG;TT;**;AA;TT;AG;CG;CC;CC;TT;CC;CG;GG;GT;CT;GG;AT;AA;AG;AG;AT;TT;AA;AT;CG;CT;AA;CC;CT;AT;GG;CT;AA;TT;GT;TT;TT;GG;CC;GG;CT;GG;CT;AA;AG;TT;TT;CC;AG;AG;CT;GG;CC;GG;AG;TT;AG;CT;AC;AA;AA;AC;**;GT;AT;CG;CC;GG;CG;AA;GG;CC;AT
512;16;6;11;Farm;114;21;Female;CC;CT;CC;GT;CC;CC;AG;TT;AA;GG;TT;AT;TT;CC;CC;TT;CG;CC;AA;CT;AA;AG;TT;GG;AA;AC;CC;GT;CC;CT;CC;AA;AA;GG;AG;CC;AG;GG;**;AC;TT;GG;GG;TT;CC;GT;CC;CG;AG;GT;CT;GG;AT;AG;AG;GG;AA;CT;AA;AA;CG;CT;AA;AC;CT;TT;GG;CT;AA;TT;GG;CT;TT;AA;TT;GG;CC;AA;TT;AC;AG;TT;AT;AC;AG;AG;CT;GG;CC;TT;AG;CC;AA;CT;AC;AT;AG;AC;**;TT;AT;GG;GG;AG;GG;AA;CG;CC;AA
513;33;23;23;Wild;25;13;NA;TT;CT;CC;GT;CT;CT;AG;CT;AA;CG;TT;TT;TT;CT;CT;TT;GG;CC;AA;CT;CC;GG;CT;GG;AG;CC;CC;TT;TT;CC;CG;AA;AG;AG;GG;CC;GG;GT;**;CC;TT;AA;CG;CT;AC;GT;CC;CG;AG;GT;CC;GG;AT;AG;AA;AG;TT;CT;AC;AA;CG;CC;AA;CC;TT;AT;GG;CT;CC;TT;TT;CC;TT;GG;CT;**;CT;GG;CC;AA;AA;CT;AT;AC;GG;AA;CT;CC;CC;GG;AA;CT;AA;TT;AC;TT;GG;AC;**;GT;TT;CC;CC;GG;CG;AC;GG;CT;AA
514;13;3;5;Farm;105;20.3;NA;CC;CC;CT;GG;CT;CC;GG;CT;AG;CG;TT;AT;AA;CT;CC;TT;CC;CC;GG;CT;AC;AA;CT;GG;AA;AA;CC;GG;CT;CT;CG;AG;AG;AG;AG;AC;AG;GT;**;AC;AT;AG;GG;CC;CC;GT;CC;CG;GG;GT;CT;AG;AA;AA;AG;GG;AA;CC;AC;AA;CC;TT;AA;AA;CT;TT;CG;TT;AA;GT;GT;CT;TT;AG;CT;CG;CC;AA;CT;AC;GG;CT;AT;CC;AG;AG;CC;CG;CT;TT;GG;CT;AG;CT;CC;AA;AG;AC;**;GG;AT;CC;GG;AG;GG;AC;CG;CC;AT
515;32;22;22;Wild;11;9.6;NA;CT;CT;CC;GG;TT;CC;AG;CC;AA;CC;TT;AT;TT;TT;CC;TT;CG;AA;AA;CC;CC;GG;CT;GG;AA;AC;TT;GT;CT;CC;GG;AG;AG;AG;AG;AA;GG;TT;**;CC;AA;AG;CG;CT;AC;GG;CT;GG;AG;GT;CT;GG;TT;AG;AA;GG;AT;CT;AC;AA;CG;CT;AA;CC;CC;TT;GG;TT;CC;GT;GT;CC;GG;AG;CT;CG;CT;AG;CC;AC;AA;TT;TT;AC;AG;AG;CT;**;CC;GT;AA;CT;AG;**;AC;AT;**;**;**;**;**;CG;**;AG;CG;CC;CG;CT;AA
516;14;4;7;Farm;74;17.9;Male;CT;CC;CT;GT;CC;CC;AG;CC;AG;GG;TT;AA;AT;CT;CT;AT;GG;AC;AA;CT;CC;AG;CT;GG;AG;AC;CT;GT;CT;CC;CG;AA;AG;AG;AG;CC;GG;TT;**;AC;AA;AG;CC;CC;AC;GT;CT;CG;AG;GG;CT;AG;AA;AA;GG;AG;AA;CC;AA;AA;CG;CT;AA;AC;TT;AT;GG;CC;CC;GT;GT;CC;GT;GG;CT;CC;TT;GG;CT;AC;AG;CT;TT;CC;AG;AG;TT;CG;CC;TT;AG;CC;GG;TT;AA;AA;GG;AC;**;GT;AT;CG;GG;AG;CG;AA;CG;CC;AA
517;38;10;20;Hybrid;66;17.2;Female;CT;CC;CC;TT;CT;TT;AA;CT;AG;CC;CT;AT;TT;CT;CC;AA;CG;AC;**;CT;AA;GG;TT;GG;AG;CC;CT;GG;TT;CT;CG;AG;GG;AG;AA;CC;AA;GT;**;AC;AT;AG;CC;CT;AC;GG;CT;GG;AA;TT;TT;AA;AT;GG;AA;AG;AA;TT;AA;AA;CC;CC;AA;AA;CT;AT;CG;CC;**;TT;TT;TT;TT;GG;CC;GG;CC;AG;CT;AA;GG;CC;AT;AA;AG;GG;CT;CG;CC;GT;AG;CC;AG;CT;AC;AT;AG;CC;**;TT;TT;GG;GG;AG;GG;AC;GG;CC;AA
518;19;9;17;Farm;74;17.9;Male;CC;CT;CT;GT;CC;CT;GG;CC;AA;CG;CT;AT;AT;CC;CT;TT;GG;AC;AG;CT;AA;GG;TT;GG;AA;AC;CC;TT;TT;CC;CC;AG;AG;GG;AG;CC;AG;TT;**;AA;AA;AG;CG;CT;AC;TT;CC;GG;AA;GT;CC;GG;AT;AA;GG;AG;AA;CC;AA;AT;CC;CT;AA;AC;CT;AT;GG;CC;AC;GT;TT;CT;GT;AA;CC;**;CC;AG;CC;CC;GG;CT;AT;AC;AG;GG;CC;CG;CC;GT;GG;CT;GG;TT;AA;AA;GG;AC;**;GT;TT;GG;CC;GG;CG;CC;GG;CT;AT
519;35;7;14;Hybrid;66;17.3;Female;CT;CC;CC;GT;TT;**;GG;CT;AG;GG;CC;AA;AT;CC;TT;TT;CC;AC;AA;CT;AC;AG;CT;GG;GG;CC;CT;GG;CT;CC;CG;AA;AG;GG;GG;AA;AG;TT;**;CC;AT;AA;CC;TT;AC;TT;CT;CG;GG;GT;TT;GG;**;GG;GG;AG;AA;CT;AC;AA;CG;CC;AA;AA;CT;TT;CC;CT;AC;TT;GT;CT;TT;AA;CT;GG;CT;GG;CT;AC;AG;CT;TT;CC;AA;AA;TT;GG;TT;GG;AA;CC;GG;CC;AC;AT;GG;AC;**;GT;AT;CC;CC;AG;CG;CC;CC;CC;AA
520;33;4;8;Hybrid;58;16.9;NA;CT;CT;CC;TT;CT;CT;AA;CT;AG;GG;CT;AT;TT;CT;TT;AT;GG;CC;AA;CT;CC;GG;CC;GG;AA;CC;CC;GT;TT;CC;CC;AG;AG;GG;GG;CC;AG;GT;**;CC;AT;AG;CG;CT;AA;GT;CC;GG;AG;TT;CC;AG;AT;AG;AA;AG;AA;CT;AA;AA;CC;CT;AA;CC;CT;AT;GG;CT;CC;TT;TT;CT;GT;GG;CT;CC;CC;GG;CT;AC;AG;CC;TT;AC;AG;AG;TT;GG;CC;GG;GG;CC;AG;TT;AC;AT;GG;AC;**;GG;TT;CC;CG;GG;GG;AC;GG;CT;AT
521;14;4;7;Farm;75;18.1;Female;CC;CT;CC;GT;CT;CC;AA;CT;GG;CG;TT;AA;AT;CT;CT;AT;GG;AC;AG;CT;CC;AG;CT;AA;AG;AC;CT;GG;TT;CC;CG;AA;AG;AG;GG;AC;GG;TT;**;AC;AA;GG;CC;CT;AC;TT;CC;CC;AA;GT;CT;AA;AA;AG;AA;AG;AA;CC;AA;AA;CG;CT;AG;CC;TT;AA;GG;CC;CC;TT;GT;CT;GT;GG;CT;CC;CT;GG;TT;AC;GG;CT;AT;CC;AG;AG;TT;CG;CC;TT;AG;CC;GG;CC;AC;AA;GG;AC;**;TT;AT;CG;GG;GG;CG;AA;CG;CC;AA
522;31;1;2;Hybrid;51;16;Female;CC;CT;CC;TT;TT;CT;AG;CT;AA;GG;CT;AT;AA;CT;CC;TT;CG;CC;AA;CT;AC;AG;CT;GG;AG;CC;CT;GG;CC;TT;CG;AG;AG;AG;AG;CC;GG;GT;**;AA;AT;GG;CG;CT;AA;GT;CC;GG;AG;GT;TT;AG;AT;GG;GG;AG;AT;TT;AC;AA;GG;CC;AA;AC;TT;AT;CG;CC;AA;GT;GT;CC;GG;AG;CT;CG;TT;AG;CT;AC;AA;CT;AT;CC;AA;AG;CT;GG;CC;GG;AA;TT;AG;CT;CC;AA;AG;CC;**;GG;AT;CG;CG;AG;CG;AC;CG;CT;AA
523;11;1;1;Farm;100;20.8;Immature;CT;CT;CC;GG;CT;CC;AG;CT;AG;CG;CT;AT;AT;TT;CC;AT;CG;AA;AA;CC;CC;AG;CT;GG;AG;AC;CC;TT;TT;CT;CG;GG;AG;AG;AG;CC;GG;TT;**;AA;AA;GG;CG;CC;AC;GG;CT;GG;GG;**;CT;AG;AT;AA;AG;AA;AA;CT;AC;AA;CG;CT;AA;CC;CT;AT;CG;CC;AA;GT;GG;CC;GG;AA;CT;CC;CT;AA;CC;AA;AG;CT;TT;CC;AG;AG;TT;CG;CT;GT;AA;TT;GG;TT;AA;AT;GG;CC;**;GG;TT;CG;CG;GG;CG;AC;GG;CC;AA
524;36;8;16;Hybrid;59;16.9;Female;CC;CT;CT;GT;CC;CT;AA;CC;AG;GG;TT;AT;TT;CT;CC;TT;CG;AC;AA;CC;CC;AG;CT;GG;GG;CC;CC;TT;CT;CT;CC;AG;AG;AA;AA;AC;AG;GT;**;AA;TT;AG;CC;CT;CC;TT;CT;GG;AG;GT;CT;AG;AT;AG;AG;GG;AT;TT;AC;AT;CG;CT;AA;CC;TT;TT;CG;CT;CC;TT;GT;CT;GT;AG;CC;GG;CC;GG;CC;AA;AG;TT;AT;AC;AG;AG;CT;CG;CC;GT;AA;TT;AG;CC;CC;AT;AA;AC;**;GT;AT;CG;CG;GG;CG;AA;GG;CC;**
525;19;9;17;Farm;132;21.2;Female;CC;CC;TT;GT;CT;CT;GG;CC;AA;CG;CT;AT;AT;CC;CT;TT;CG;AA;AA;CT;AC;AG;TT;GG;AG;AA;CT;GT;CT;CC;CC;AG;AG;GG;AG;CC;AG;TT;**;AA;TT;AG;CG;TT;AC;TT;CT;CG;AA;GT;CT;AG;AA;AA;GG;GG;AA;CT;AC;AT;CC;CC;AA;AC;TT;AT;GG;CC;AC;GT;TT;CT;GG;AA;CT;CG;CT;AG;**;CC;GG;CT;AT;AC;AG;AG;CC;CC;CC;GT;AG;CT;AG;TT;AA;AT;AG;AA;**;GT;AT;CG;CG;AA;GG;AC;GG;CT;AT
526;14;4;7;Farm;95;20;Male;CC;CT;CC;TT;CT;CC;AG;CC;GG;GG;CT;AA;AT;CT;TT;AT;GG;AC;AA;CT;CC;AG;CT;GG;AG;CC;CT;GG;TT;CC;CC;AA;AA;GG;GG;AC;AG;TT;**;CC;AA;AG;CG;CC;AC;TT;CT;CG;GG;GT;CT;AA;AA;AG;AG;AA;AA;**;**;**;**;TT;**;**;**;**;**;**;**;**;**;**;**;GG;CC;**;**;**;**;**;**;**;**;**;**;AA;TT;CG;CC;GT;AG;CT;GG;CT;AA;AT;AG;CC;**;TT;TT;CG;CG;GG;CG;AC;CG;CC;AA
527;34;6;12;Hybrid;27;12.9;Male;CT;CC;CT;GG;CC;CC;AG;CT;AG;CG;CC;AA;AT;CT;CC;AT;CG;AC;**;CT;AC;AG;TT;AA;GG;CC;CC;GG;CT;CT;CC;AG;AG;AG;AG;CC;AA;GT;**;CC;TT;AA;GG;CT;CC;GG;CC;GG;AA;GG;CT;AA;AT;GG;AG;GG;AA;CT;AC;AT;GG;TT;AA;AA;CT;AT;CG;CT;AC;GT;GT;CC;TT;AG;CT;CG;CC;AA;TT;AC;GG;CT;AA;CC;AA;AA;CC;GG;CC;TT;AA;CT;AG;CT;CC;AT;AA;AA;**;GT;AA;GG;CG;AA;GG;AA;CC;CC;AT
528;19;9;17;Farm;84;19.1;NA;**;**;**;**;**;**;**;**;**;**;**;**;**;**;**;TT;**;**;AA;**;**;**;TT;**;**;**;**;**;**;**;**;**;**;**;**;**;**;**;**;**;**;**;**;**;**;**;**;**;**;**;**;**;**;**;**;**;**;CC;**;AA;**;**;**;**;**;**;**;**;CC;**;**;**;**;**;CC;**;CC;GG;**;**;**;**;**;**;AA;**;TT;**;**;**;**;TT;**;**;**;**;**;**;**;**;**;CC;**;**;**;**;**;**;**
529;33;4;8;Hybrid;77;18.5;NA;CT;TT;CC;GT;CC;CT;AA;TT;AG;GG;CT;AT;TT;CC;CT;TT;GG;CC;**;CT;CC;GG;CC;GG;AG;AC;CC;GT;CT;CC;CC;AG;AG;AG;GG;CC;GG;GT;**;CC;AT;AG;CG;TT;AA;GG;CC;GG;AG;GT;CT;AG;AT;AA;AG;AG;AA;CC;AC;AA;CC;CT;AA;CC;CT;AA;GG;CC;CC;TT;TT;CT;GT;GG;CT;CC;CT;GG;CT;AC;AG;CC;AT;AC;AG;**;TT;**;**;**;**;**;**;**;**;**;**;**;**;**;AA;**;**;**;**;**;**;**;**
530;34;6;12;Hybrid;87;15.6;Female;TT;CT;CT;GG;CC;CT;AG;CT;AA;CG;CC;AA;TT;CT;CC;TT;GG;AC;**;TT;AC;GG;TT;GG;AG;CC;CC;GT;CT;CT;CG;AA;AG;AG;AG;CC;AA;TT;**;CC;TT;AG;CG;CC;CC;GT;CC;CG;AA;GG;CT;AG;TT;GG;GG;GG;AA;TT;AA;AA;CG;CC;AA;AC;CC;AT;CG;CC;AC;TT;GT;CC;TT;AG;CT;CG;CC;AA;CT;AA;GG;CC;AA;CC;AA;AG;TT;**;**;TT;AA;CT;AG;CT;AC;AT;AG;AC;**;GT;AA;GG;CG;AG;CG;AC;CG;CC;AT
531;12;2;3;Farm;104;20.7;NA;CC;CT;CT;GT;CC;CT;AA;CC;AA;CG;TT;AA;AA;CT;CT;AT;CG;AC;**;CC;CC;AG;TT;GG;GG;AC;TT;GT;CT;CT;GG;AG;AA;AG;GG;CC;AG;TT;**;CC;AT;GG;GG;CT;CC;TT;CT;CG;AA;TT;CC;GG;AA;GG;GG;AA;AA;CC;AA;AT;CC;CT;AA;CC;TT;AT;GG;CC;AA;GT;GG;CT;GT;GG;CC;CC;CC;AG;CC;AC;GG;CT;TT;CC;AA;GG;CT;CC;CC;GT;AA;CT;AG;CC;AA;AA;GG;CC;**;TT;AT;GG;CG;GG;CG;AC;GG;CC;AA
532;14;4;7;Farm;56;17;NA;CT;CT;CT;TT;CT;CC;AG;CC;AG;CG;CT;AA;AT;CT;TT;AT;GG;AA;AG;CT;AC;AG;TT;AA;AG;CC;CT;GT;TT;CC;CC;AG;AA;GG;AG;CC;AG;TT;**;AC;AA;AG;CC;CT;AA;TT;CT;CG;AA;GT;CT;AG;AA;GG;AG;AG;AA;CC;AA;AA;CG;TT;AG;AA;TT;AT;GG;CC;CC;GT;GT;CT;GT;GG;CT;CC;CT;GG;CT;AC;AG;CT;TT;CC;AG;AG;TT;CG;CC;GT;AG;TT;GG;TT;AC;AT;AG;CC;**;GT;TT;CG;GG;AA;GG;AA;CG;CT;AA
533;38;10;20;Hybrid;63;17.3;Female;TT;TT;CT;GT;CT;TT;AA;CT;GG;CC;CT;AT;AT;CT;CC;AT;CG;AC;**;CT;AA;GG;TT;GG;AG;CC;CT;GT;CT;CT;GG;AG;GG;AG;AA;CC;AA;GT;**;AC;AT;GG;CC;CC;AC;GT;CT;GG;AA;TT;TT;AG;AT;AG;AA;AG;AA;TT;AA;AT;CC;CC;AA;AC;CT;AT;CG;CC;AA;TT;TT;TT;TT;AA;CC;CG;CC;AG;CT;AC;AG;CC;AT;AC;AG;GG;TT;CG;CC;GT;AG;CC;AG;TT;AC;AT;AG;CC;**;TT;AT;CC;GG;GG;CG;AC;GG;CC;AA
534;37;9;18;Hybrid;21;11.9;Female;CT;CT;TT;GG;CT;TT;AG;CT;AA;CG;TT;AT;AT;CT;CC;TT;CG;CC;AA;CT;AC;GG;CT;GG;AA;CC;CC;GT;CT;CT;CC;AG;AG;GG;AA;CC;GG;TT;**;AC;TT;AA;GG;CT;AA;TT;CC;CG;AG;GT;CC;AA;TT;AG;GG;GG;AA;CT;AA;AT;CC;CT;AA;AC;CT;TT;CG;CT;CC;TT;TT;CT;GT;AA;CT;CG;CT;GG;CC;CC;AG;TT;AT;AC;AA;**;TT;**;**;**;**;**;**;**;**;**;**;**;**;**;**;**;**;AA;**;**;GG;**;**
535;31;21;21;Wild;35;14.1;Female;**;**;**;**;**;**;**;**;**;**;**;**;**;**;CC;**;**;**;AA;**;**;**;TT;**;**;**;**;**;**;**;**;**;**;**;**;**;**;**;**;**;**;**;CC;**;**;**;**;**;**;GG;**;**;**;**;**;**;**;**;**;AA;**;TT;**;**;**;**;**;**;**;**;**;**;GG;**;**;**;**;**;**;**;**;**;**;**;**;**;TT;**;**;**;**;**;**;**;**;**;**;**;**;**;AA;**;**;**;**;**;**;**;**
536;33;23;23;Wild;32;13.9;Male;**;**;**;**;**;**;**;TT;**;**;**;**;TT;**;**;**;**;**;AA;**;**;**;**;**;**;**;CT;TT;CC;CT;CC;AG;AG;AG;GG;AC;GG;GT;**;CC;TT;AG;GG;CT;AC;TT;CC;GG;GG;TT;CT;GG;TT;GG;AA;AG;AA;**;**;**;**;**;**;**;**;**;**;**;**;**;**;**;**;GG;**;**;**;**;**;**;GG;**;**;AA;**;**;TT;**;**;**;**;**;**;**;**;**;**;**;**;**;AA;**;**;**;**;**;**;**;AA
537;38;10;20;Hybrid;13;9.5;NA;TT;**;**;**;**;**;**;**;**;**;**;**;**;**;**;**;**;**;**;**;**;**;TT;**;**;**;**;**;**;**;**;**;**;**;**;**;**;**;**;**;**;**;CC;**;**;**;**;**;**;**;**;**;**;**;**;**;**;**;**;**;**;CC;**;AA;**;**;**;**;**;**;**;**;TT;GG;CC;**;**;AA;**;AA;**;**;TT;**;AA;AA;CT;CG;CC;GT;AA;CC;AG;CT;AC;AT;AA;CC;**;TT;TT;CC;CG;AG;GG;CC;GG;CC;AA
538;32;22;22;Wild;36;14.2;Male;CT;CT;CT;GG;TT;CC;AG;CC;AA;GG;TT;AA;AT;TT;CC;TT;CG;AA;AA;CC;CC;GG;TT;GG;AG;AC;CT;GT;TT;CT;GG;AG;GG;AA;AG;AA;GG;TT;**;CC;AA;GG;CG;CC;AC;GT;CT;GG;AG;TT;CT;GG;TT;AG;AA;GG;AT;CT;AA;AA;CC;CT;AA;AC;TT;TT;CG;TT;AC;GT;GT;CT;GT;AG;CT;CG;TT;GG;CC;AC;AA;TT;TT;AC;AG;AG;CC;CC;CC;GG;AA;CT;AG;CC;AC;AT;AA;CC;**;TT;TT;GG;CC;AG;CG;CC;CG;CC;AA
539;35;27;27;Wild;27;12.3;NA;CT;CT;CC;GG;TT;CC;AG;CT;AG;CG;CT;AT;AT;CC;CT;AT;CC;AC;AG;TT;AC;GG;CC;GG;AG;CC;CC;GG;TT;CT;GG;GG;AG;AG;AG;AA;AA;TT;**;CC;TT;AA;CC;CT;AA;GT;CC;GG;GG;GT;CT;GG;TT;AG;AG;AG;AA;CT;CC;AA;GG;CT;AA;AC;CC;AT;CC;CT;CC;TT;TT;CT;TT;AG;CC;GG;CT;AG;CC;AC;GG;CT;AA;CC;AG;AA;TT;GG;CT;TT;AG;CC;GG;CT;CC;TT;AG;CC;**;GT;TT;CG;CC;AG;CG;CC;GG;CT;AT
540;31;1;2;Hybrid;49;16.8;Female;CT;CT;CC;TT;TT;CT;AA;CT;AA;CG;TT;AT;AT;CT;CC;AT;CC;CC;AA;CC;CC;AA;TT;GG;AG;CC;CT;GG;CT;TT;CG;AA;AA;GG;AG;AC;AG;TT;**;AA;AT;GG;CC;CT;AA;GT;CC;GG;GG;GT;CT;AG;AT;AG;AG;AG;AT;TT;AC;AA;GG;CT;AA;CC;TT;AT;GG;CC;AA;GT;GT;TT;GT;AG;CT;CG;TT;AG;CC;AC;AA;CT;AT;AC;AA;AG;TT;CG;CC;TT;AA;TT;GG;TT;AC;AA;GG;CC;**;GT;AT;CC;CG;GG;CC;CC;CG;CC;AA
541;37;9;18;Hybrid;48;15.9;Male;CT;TT;TT;GG;CT;TT;GG;TT;AG;GG;TT;AT;AT;CT;CC;AT;CC;CC;AA;CC;CC;GG;TT;GG;AA;AC;CC;GT;CC;CT;CC;AG;AG;AG;AA;AC;GG;TT;**;CC;TT;AA;CG;TT;AA;GG;TT;CG;AG;GG;CC;GG;AT;AG;AG;AG;AA;CT;AC;AT;CC;CC;AA;AC;CT;TT;CG;CT;AC;GT;TT;CT;GT;AA;TT;GG;CC;AG;CC;AC;AG;CT;AT;AC;AG;GG;CT;CG;CT;GT;AG;CT;GG;CT;AA;AT;AA;AC;**;TT;TT;CC;CG;AG;GG;AC;GG;CC;AT
542;33;4;8;Hybrid;60;17.2;Male;CT;CT;CC;GT;CT;CT;AA;TT;AG;GG;TT;AT;TT;CT;CT;AT;GG;CC;AG;CT;CC;AG;CT;GG;AA;AC;**;**;**;**;**;**;**;**;**;**;**;**;**;**;**;**;**;**;**;**;**;**;**;**;**;**;**;**;**;**;**;CT;AA;AA;CC;CT;AG;AC;CT;AA;GG;CT;CC;TT;TT;CT;GT;GG;CT;CG;CC;GG;CT;AC;AG;CC;TT;AC;GG;AA;TT;GG;CC;GG;AG;CT;AG;CT;AA;AT;AG;AC;**;GT;AT;CC;CG;AG;CG;AC;GG;CC;AA
543;33;4;8;Hybrid;69;18.1;Female;CT;TT;CT;TT;CT;CT;AG;CT;AG;GG;CT;AT;TT;CC;TT;AT;GG;AC;AG;CT;CC;AG;CC;GG;AG;CC;CT;TT;CT;CC;CG;AA;AA;AG;AG;CC;AG;GT;**;CC;AT;AG;CG;CT;AC;GT;CC;CG;AG;GT;CC;AG;AT;AG;AA;AG;AT;TT;AA;AA;CC;CC;AG;AC;CT;AA;GG;CT;CC;TT;TT;CT;GT;GG;CT;CC;CT;AG;CT;AC;AG;CC;AT;AC;GG;GG;CT;CG;CC;GT;AA;CT;AG;CT;AA;AT;AG;AC;**;GT;TT;CC;CG;AG;GG;AC;GG;CT;AA
544;37;29;29;Wild;32;13.7;Male;**;TT;**;**;**;**;**;**;**;**;**;**;**;**;**;**;**;**;**;CC;**;**;**;**;**;**;**;**;**;**;**;**;**;**;**;**;**;**;**;**;**;**;CC;**;**;**;**;**;**;**;**;**;**;**;**;**;**;**;**;**;**;**;**;**;**;**;**;**;**;**;**;**;TT;**;**;**;**;**;**;**;AA;**;**;**;**;**;TT;**;**;**;**;**;**;**;**;**;**;**;**;**;AA;**;**;**;**;**;**;**;**
545;32;3;6;Hybrid;74;18.3;NA;CC;CC;CT;GG;CT;CC;GG;CT;AG;GG;TT;AT;AT;CT;CT;AT;GG;AC;AA;CT;CC;AG;CT;GG;AG;CC;CT;GG;CC;CT;CG;AG;GG;AA;AG;AC;AG;GT;**;CC;AT;AG;CG;CC;AC;GT;CC;CG;AG;GG;CT;GG;**;AA;GG;GG;AA;CC;AC;AA;CG;TT;AA;AA;CT;TT;CG;CT;AC;GT;TT;CT;GT;AG;CC;CG;CT;AG;CC;AC;AG;CC;AA;AC;GG;AA;TT;CC;CT;GT;GG;CT;AG;CC;AA;AT;AA;AC;**;GT;TT;CG;CG;AA;GG;AC;CG;CC;AA
546;11;1;1;Farm;76;18.4;Male;CC;CC;CT;GT;CT;CC;AG;CT;AA;CC;CT;AT;AT;CT;CT;AT;CG;AC;AG;CT;CC;GG;CT;GG;AA;AC;CC;GT;TT;CT;CG;AG;AA;AG;AG;AC;AG;GT;**;AA;AT;GG;CG;CC;AC;GG;CT;GG;GG;GT;CT;AG;TT;AG;AA;AG;AA;TT;AC;AA;GG;CT;AA;CC;CT;AT;CG;CC;AC;GT;GG;CT;GG;AA;CT;CG;CC;AA;CT;AC;AG;CC;TT;CC;AG;**;CT;CG;CT;GT;AA;**;AG;CT;**;AT;**;AC;**;**;**;CG;**;AG;CG;AC;GG;CC;AA
547;20;10;19;Farm;112;20.7;NA;CC;TT;CT;GT;CT;CT;AG;CT;AG;CG;TT;AT;AT;TT;CT;TT;CC;CC;**;CT;CC;GG;TT;AA;GG;CC;CT;GT;CT;CT;CG;AG;AG;GG;AG;CC;AG;GT;**;AC;AA;GG;CC;CT;CC;GT;CT;GG;AG;GT;CT;AA;AA;AG;AA;AA;AA;CT;AA;AA;CG;CC;AA;AC;TT;TT;CG;CT;**;GT;GG;CT;TT;GG;CT;CC;CC;AA;CC;AA;GG;CT;**;CC;AG;AA;TT;CC;CC;TT;AA;CT;GG;CT;AC;AT;AA;CC;**;GT;TT;GG;CG;GG;CG;AA;GG;CC;AA
548;38;30;30;Wild;20;11.9;NA;**;**;**;**;TT;**;**;**;**;GG;**;**;**;CT;**;**;**;**;AA;**;**;**;TT;**;**;**;CC;GT;CT;CT;GG;AA;AG;AA;AG;CC;AG;GT;**;AC;TT;GG;CC;CT;AA;GT;TT;GG;AA;TT;CC;AG;**;GG;AG;AG;AT;TT;AA;AT;CC;CT;AA;AC;CC;AA;CG;CT;AA;TT;TT;CT;TT;GG;CT;CG;CC;AG;CC;AC;AG;CC;AT;AC;AA;AG;CT;GG;CC;GG;AA;CT;AA;CT;CC;TT;GG;AC;**;TT;AT;CG;CG;GG;CG;AC;GG;CC;AA
549;32;22;22;Wild;30;13.4;Male;TT;**;CC;GG;CT;**;AA;**;AA;CC;TT;AA;**;TT;CC;**;CC;AA;AA;CC;CC;GG;CT;AA;AG;**;CT;GT;TT;CT;CG;AG;AG;AG;GG;AA;GG;TT;**;CC;AA;AG;CG;CC;CC;GG;CT;GG;GG;GT;TT;GG;**;AG;AG;GG;AA;TT;AC;AA;CC;CT;AA;AC;CT;AT;GG;TT;AC;TT;GT;CT;GT;AG;TT;CG;TT;GG;CC;AC;AA;CT;AT;AC;AG;AA;CT;CC;CC;GG;AG;CT;AG;CC;AC;TT;AA;CC;**;TT;TT;CG;CC;AA;GG;CC;CG;CC;AA
550;18;8;15;Farm;156;23.5;NA;**;**;**;GG;**;**;**;**;**;**;**;**;**;**;**;**;**;**;AA;**;**;**;TT;**;**;**;CC;GT;CT;CC;CG;AG;AA;AG;AA;AC;AG;GT;**;AA;TT;AG;CG;CC;CC;GT;CT;GG;GG;GG;CC;AG;TT;GG;AG;GG;AA;TT;AC;AT;CG;CT;AG;AC;TT;AT;GG;CC;AA;TT;GT;CT;GT;AG;CC;GG;CC;AG;CT;AC;AG;CT;TT;CC;AA;AG;CT;GG;CC;GT;AA;CT;AG;CT;CC;AT;AA;AC;**;TT;AT;CG;CC;AG;CG;AA;GG;CC;AA
551;35;27;27;Wild;9;9.3;NA;TT;CT;CC;GG;TT;CC;AG;TT;GG;CG;CT;AA;AT;CT;CT;AT;CC;AA;AG;TT;AC;GG;CC;AA;AG;AC;CC;GG;TT;TT;GG;AG;GG;AA;GG;AA;AA;TT;**;CC;TT;AA;CC;CC;AA;GT;CC;CG;GG;GG;CC;GG;AT;AG;AG;AG;AA;CC;CC;AA;CG;CT;AA;AC;CT;AA;CC;CT;CC;GT;TT;CC;TT;AG;CC;GG;TT;AG;CT;AC;AG;CT;AA;CC;AG;AA;TT;GG;CT;GG;AA;CC;GG;CT;CC;TT;AG;CC;**;GT;TT;CG;CC;AG;GG;AC;CG;CT;AT
552;38;10;20;Hybrid;29;13.2;NA;**;**;**;GG;TT;**;AA;**;**;**;**;**;**;**;**;**;**;**;**;**;**;**;TT;AA;**;**;**;**;**;**;**;**;**;**;**;**;**;**;**;**;**;**;CC;**;**;**;**;**;**;**;**;**;**;**;**;**;**;**;**;**;**;**;**;**;**;**;**;**;**;**;**;**;**;GG;**;**;**;**;**;**;**;**;**;AA;**;**;TT;**;**;**;**;**;GG;**;**;**;**;**;**;TT;**;**;**;**;**;**;**;**;**
553;19;9;17;Farm;88;18.9;Female;CC;CT;TT;GT;CT;CT;GG;CC;AA;GG;TT;TT;AA;CC;CT;TT;CG;CC;AA;CT;AC;AG;TT;GG;AA;AC;**;**;**;**;**;**;**;**;**;**;**;**;**;**;**;**;**;**;**;**;**;**;**;GG;**;**;**;**;**;**;**;**;AA;AA;CC;**;**;**;**;**;**;**;**;**;**;**;GG;**;CC;**;**;**;**;**;**;**;**;**;AA;GG;CC;CC;CC;GT;GG;TT;GG;TT;AA;AA;AG;AA;**;TT;AT;CC;CG;GG;CC;AC;GG;CC;AT
554;33;4;8;Hybrid;69;17.9;Female;CT;TT;CT;TT;CT;CT;AG;CT;AG;GG;TT;AT;TT;CC;CT;TT;GG;AC;AA;CT;CC;AG;CC;GG;AA;CC;CT;TT;TT;CC;CC;AA;AG;**;AA;CC;AG;GT;**;CC;AT;AG;CG;CT;AC;TT;CC;GG;AG;GT;CT;AG;AT;GG;AG;GG;AT;CC;AC;AA;CC;CC;AA;AC;TT;TT;GG;CC;CC;TT;TT;CT;GT;GG;CT;CG;CT;GG;CT;AC;AG;CT;TT;AC;AA;AG;TT;CG;CC;GT;GG;CT;AG;TT;AA;AT;GG;AC;**;GG;AT;CC;CG;GG;GG;AC;GG;CT;AA
555;37;9;18;Hybrid;43;15.1;NA;**;**;**;**;**;**;**;**;**;**;**;**;**;**;**;**;**;**;AA;**;AC;**;TT;**;**;**;CC;GG;CT;TT;CC;GG;AA;AA;AA;CC;GG;TT;**;AA;TT;AA;CG;TT;AC;GG;TT;CG;AG;GT;CC;AG;AT;AG;AA;GG;AA;**;**;**;**;**;**;**;**;**;**;**;**;**;**;**;**;**;**;**;**;**;**;**;**;**;**;**;**;AG;CT;CG;CT;GT;AG;CC;AA;CT;AC;TT;AG;AC;**;TT;AT;CG;CC;AA;CG;CC;GG;CC;AT
556;37;9;18;Hybrid;42;14.9;Female;CT;CT;CT;GG;CT;TT;AG;CT;AG;CG;TT;AT;AT;CT;CC;TT;CC;AC;AG;CT;AC;GG;TT;GG;AA;AC;CC;GT;CT;TT;CC;AG;AA;AG;AA;AC;GG;TT;**;AA;TT;AA;GG;CT;AA;TT;TT;CG;AG;TT;CT;GG;**;AA;AG;GG;AT;CT;AC;AT;CC;CT;AA;AC;CT;TT;GG;CT;AC;GG;TT;CT;TT;AA;CT;GG;CT;AA;CC;CC;AG;TT;AT;CC;AA;GG;CC;CC;CT;GT;AG;CC;GG;CT;AC;TT;AG;AC;**;TT;TT;CG;CG;AA;GG;CC;GG;CT;AT
557;38;10;20;Hybrid;57;16.6;NA;CC;CT;CC;GT;TT;CT;AG;CT;AA;CC;CT;AT;AT;CT;CC;AA;CC;AC;AG;CT;AA;GG;TT;GG;AG;CC;CT;GT;CT;CC;CG;AA;GG;AG;AA;CC;AA;GG;**;AC;AA;AG;CC;CC;AC;GT;CT;GG;AA;TT;TT;AG;AT;AG;AA;AG;AT;CT;AA;AA;CC;CC;AA;AC;CT;TT;CG;CC;AC;TT;GT;TT;TT;AG;CC;GG;CC;GG;CC;AC;AG;CT;TT;AA;AG;AG;CT;CC;CC;GT;AA;CT;AG;TT;AC;AT;AG;CC;**;TT;AT;CG;CG;AG;CC;CC;GG;CC;AA
558;19;9;17;Farm;70;17.5;NA;CC;CC;TT;GG;CT;CT;AG;CC;AA;CG;TT;TT;AA;CC;CT;TT;GG;AA;AG;CT;AC;GG;TT;GG;AA;AA;CT;GT;CT;CC;CC;AG;AG;GG;AG;CC;GG;TT;**;AC;TT;AG;GG;CC;AC;GT;CT;CG;AA;GG;CC;AG;AT;AA;GG;GG;AA;CC;AC;AA;CC;CT;AA;AC;TT;AT;GG;CC;AC;GG;GT;CT;GT;AA;CC;GG;CC;AG;CC;CC;GG;CT;AT;CC;AG;AG;CC;CC;CC;GT;GG;TT;AA;TT;AA;AT;AG;AA;**;GT;AT;CG;CG;AG;CG;CC;GG;CT;AT
559;16;6;11;Farm;162;23.2;NA;**;**;**;**;**;**;**;**;**;**;**;**;**;**;**;**;**;**;AA;**;**;**;TT;**;**;**;CC;GT;CC;CT;CG;AA;AA;AG;AG;CC;AG;GG;**;CC;AT;GG;CC;CC;AC;GT;CC;GG;GG;GT;CT;GG;TT;AG;AA;GG;AA;CT;AC;TT;CC;CT;AA;AC;CT;AT;CG;CT;AA;GT;GG;CT;TT;AA;TT;CG;CC;AA;TT;AA;AG;TT;AT;AC;AA;AG;CT;GG;CC;TT;AA;CC;AA;TT;AA;AA;AG;AC;**;GT;AT;GG;GG;AG;GG;AA;CG;CC;AA
560;31;21;21;Wild;21;12.2;NA;CT;CT;CT;GT;CT;CT;GG;CT;AG;GG;TT;AA;AT;CC;CC;TT;CC;CC;**;TT;AC;AA;CT;GG;AG;AC;**;GG;CC;TT;CC;**;AA;**;**;**;GG;**;**;**;**;**;**;CT;**;**;**;GG;**;GG;**;**;**;GG;**;GG;**;**;**;**;**;**;**;**;**;**;**;**;**;**;**;**;**;**;TT;**;**;**;**;**;**;**;**;AA;**;AG;CC;GG;CT;GG;AA;CT;AA;CT;CC;AT;AG;CC;**;GT;AA;CC;CG;GG;CG;AA;CG;CT;AT
561;38;30;30;Wild;9;9.5;NA;TT;TT;CT;GT;CT;CC;AA;CC;GG;CG;CT;AA;AT;CC;CT;AT;CC;AC;AA;TT;AC;GG;CT;GG;AG;CC;CT;TT;CT;CT;CC;AA;GG;**;AA;AA;AG;GT;**;AC;TT;GG;CC;CT;AA;TT;TT;GG;AA;TT;CC;GG;TT;AG;AG;AG;AT;CT;AA;TT;GG;CT;AA;AC;CC;AT;GG;CC;AC;TT;TT;CT;TT;GG;TT;GG;CC;GG;CC;AC;AA;CC;AT;AA;AA;AG;CT;CG;CC;GT;AA;CC;AG;CT;CC;TT;GG;AC;**;TT;AT;GG;CG;AG;CG;CC;GG;CC;AA
562;37;9;18;Hybrid;61;17.3;Male;CT;CT;CT;GG;CT;TT;GG;TT;AA;CG;TT;AT;AT;CT;CT;TT;CG;AA;AG;CT;AC;GG;TT;GG;AG;AC;CC;GG;TT;TT;CC;GG;AA;AA;AA;CC;GG;TT;**;AA;AT;AA;CG;CT;AC;GT;CT;CG;AG;GT;CT;AG;TT;AA;GG;GG;AA;CT;AC;AA;CC;CT;AA;AC;CT;TT;GG;CC;AC;TT;TT;CT;TT;AA;CT;CG;CC;AA;CC;AC;AG;CT;AT;CC;AG;AG;CT;CC;CT;TT;GG;CT;AA;CT;AC;TT;AG;AC;**;TT;AT;GG;CC;GG;GG;CC;GG;CC;AT
563;15;5;9;Farm;75;18.6;Female;CT;TT;TT;TT;CT;CC;GG;CT;GG;CG;TT;AT;AT;CC;CC;TT;CG;AC;AG;CT;AC;AA;TT;GG;AA;AC;CT;GT;CC;CC;CG;AG;AA;GG;AG;AC;GG;TT;**;CC;AT;GG;CG;CT;CC;TT;CC;GG;AA;GG;CC;GG;TT;AG;AA;AG;AA;CT;AA;AT;CC;CT;AA;AC;TT;TT;CC;TT;CC;GT;GT;TT;TT;AG;CT;CC;CC;AG;TT;AC;AA;TT;TT;CC;AA;GG;TT;GG;CT;GT;AA;CT;GG;CT;AC;AA;AG;CC;**;GT;AT;GG;GG;AA;CG;AC;CG;CC;AA
564;11;1;1;Farm;65;17.6;NA;CT;CC;TT;GT;TT;CC;AG;CT;AG;CG;TT;AT;AT;TT;CC;TT;GG;AA;AA;CT;CC;AA;CT;GG;AA;CC;CC;GT;CT;CT;CG;AG;AA;AG;AG;AC;GG;TT;**;AC;TT;GG;CG;CC;AC;GT;CT;GG;GG;GT;CT;AA;AA;AA;AA;AG;AA;CT;AA;AA;GG;CT;AA;AC;CT;TT;GG;CC;AC;GT;GT;CT;GT;AA;CT;CC;CT;AA;CT;AC;AG;CT;TT;CC;AA;GG;TT;CC;CT;TT;AA;CT;AG;CT;AC;AT;AG;AC;**;GG;TT;CC;CG;AG;CG;AC;GG;CC;AA
565;38;10;20;Hybrid;27;12.9;Male;TT;CT;CC;GT;CT;TT;AG;CT;GG;CG;CT;AT;AT;CT;CC;AA;CC;AC;**;CT;AC;GG;CT;GG;AG;CC;CC;GG;CT;CC;GG;AG;GG;AG;AG;AC;AA;GT;**;AC;AA;AG;CC;CT;CC;GG;CT;GG;AA;TT;TT;AA;AT;AG;AA;AG;AA;TT;AA;AA;GG;CC;AA;AA;CT;TT;CG;CC;AA;TT;GT;TT;TT;AG;CT;CG;CC;AG;CC;AC;AA;CT;TT;AC;AA;AG;CT;CG;CC;GT;AA;CT;AG;CT;AC;AT;AG;CC;**;TT;AT;CG;GG;AG;GG;CC;GG;CC;AA
566;37;29;29;Wild;24;12.4;Female;TT;CC;CT;GT;CT;CT;AG;TT;AG;CG;TT;AT;AT;TT;CT;TT;CC;CC;**;CT;AA;GG;CC;GG;AG;CC;CC;TT;CT;CC;CG;AG;AG;AG;AG;AA;AG;TT;**;AA;AT;AA;CG;TT;AC;TT;CT;CC;GG;GG;CT;AA;TT;GG;AA;GG;AT;TT;AA;AA;CG;CT;AA;AC;CC;AT;CG;CT;AC;TT;TT;CT;TT;AG;TT;GG;CC;AA;CC;AA;AA;CT;AT;AC;AG;AG;TT;GG;TT;GT;AG;TT;AA;CC;CC;TT;AA;CC;**;TT;TT;CC;CG;AG;CG;CC;GG;CC;AT
567;37;9;18;Hybrid;42;15;Male;CT;CT;CT;GG;CT;TT;GG;CC;AA;CG;TT;AA;AT;CT;CT;TT;CG;CC;AG;TT;CC;GG;TT;GG;AG;AC;CC;TT;CC;TT;CC;GG;AA;AG;AA;AC;GG;TT;**;AA;AT;AA;GG;CT;AC;TT;CT;CG;AG;GG;CT;AG;AT;AG;AG;AG;AT;CT;AC;AT;CC;CT;AA;AC;CT;TT;CG;CT;AC;TT;TT;CT;TT;AA;TT;CG;CT;AG;CC;AC;AG;CT;AT;CC;AG;AG;CT;CG;CT;TT;GG;CT;AA;CT;AA;TT;AG;AC;**;TT;TT;CC;CG;AG;CG;CC;GG;CC;AT
568;33;4;8;Hybrid;60;17.3;Male;CT;TT;CC;**;CT;**;AG;TT;GG;**;CT;**;**;CC;CT;TT;GG;**;AA;**;CC;AG;**;GG;AA;**;CT;TT;**;**;CC;**;AA;**;AA;CC;AA;**;**;**;**;**;**;CT;AA;**;CC;**;AA;GT;**;**;**;**;AA;**;AA;CT;AA;AA;CC;CT;AA;AC;TT;TT;GG;CT;CC;TT;TT;TT;GT;GG;CT;CC;CC;AG;CT;AC;GG;CT;TT;AC;AG;AA;CT;CG;CC;GG;GG;CT;AG;TT;AA;AT;AG;AC;**;GT;AA;CC;CG;GG;GG;AC;GG;CC;AA
569;16;6;11;Farm;67;17.7;Female;CC;CT;TT;**;CC;CC;GG;CT;AG;GG;CC;AT;TT;TT;CC;AT;GG;CC;AA;CC;AA;AG;TT;GG;AG;AC;CT;GG;CC;CT;CC;AA;AG;AG;AG;CC;AG;GT;**;AC;AT;GG;GG;CC;AC;GG;CC;CC;GG;GT;CC;AG;AT;AG;AA;GG;AA;CT;AA;AA;CG;CT;AA;AC;CT;AT;CG;CT;AC;TT;GT;CT;TT;AA;CT;GG;CC;AA;TT;AC;GG;CT;AT;AC;AG;AG;TT;CG;CT;TT;AA;CT;AA;CC;CC;AT;AG;AA;**;TT;TT;GG;GG;AG;GG;AA;CG;CC;AT
570;19;9;17;Farm;71;17.8;Female;CC;CC;CT;GT;CT;CT;GG;CC;AA;CC;CT;AT;AT;CC;CT;TT;CG;AC;AA;CC;CC;GG;TT;GG;AG;AA;CT;GG;TT;CC;CC;AG;AG;AG;AG;CC;GG;TT;**;AA;TT;AG;CG;CT;AC;GT;CT;CG;AA;TT;CT;AA;AA;AA;AG;GG;AA;CT;AC;AT;CC;CT;AA;AC;TT;TT;GG;CC;CC;GT;GT;CT;GG;AG;CT;GG;CT;AG;CC;CC;GG;CT;AT;AC;AG;AG;CC;GG;CC;GT;GG;CT;AA;TT;AA;AT;GG;AC;**;TT;AT;GG;CC;AG;CG;AC;GG;CC;AT
571;19;9;17;Farm;72;18.3;Male;CC;CT;TT;GG;CC;CT;AG;CT;AA;CG;TT;AT;AT;CC;CC;TT;CG;CC;AG;CT;AC;AG;TT;GG;AA;AC;CT;GG;CC;CT;CC;AG;AG;AG;AG;CC;GG;TT;**;AA;AT;AG;CG;CC;AC;TT;CC;CG;AA;GG;CT;AA;AT;AA;AG;AG;AA;CT;AA;AT;CC;CT;AA;AC;TT;TT;GG;CC;CC;GG;TT;CT;GG;AG;CC;CG;CC;AA;CC;CC;GG;TT;AT;AC;AA;GG;CC;GG;CC;GT;GG;CT;AG;TT;AA;AT;AG;AA;**;TT;AT;CC;CG;GG;CG;AA;GG;CC;AT
572;14;4;7;Farm;84;18.7;NA;**;CT;CT;**;CC;**;AG;CT;GG;GG;CT;AA;AT;CT;TT;AT;GG;AA;**;CT;AC;AG;CT;GG;AG;CC;CT;GG;TT;CC;CG;AA;AA;AG;AG;AC;GG;TT;**;AC;AA;**;CG;CT;AC;GT;CT;CG;AA;GT;CT;AA;AA;GG;AA;AA;AA;CT;AA;AA;CG;CT;AA;AC;TT;AA;GG;CC;CC;GT;GT;CT;GT;GG;CT;CG;CT;GG;TT;AC;GG;TT;AT;CC;AA;GG;TT;CG;CC;GT;AG;CC;GG;TT;AC;AT;GG;CC;**;TT;TT;CG;CG;GG;GG;AA;CG;CC;AT
573;32;22;22;Wild;32;13.8;Female;CT;TT;CC;GT;CC;CC;AG;CC;GG;CG;TT;AT;TT;TT;CC;TT;CC;AC;AA;CC;CC;GG;TT;AA;AA;CC;TT;GT;CT;CT;GG;AG;AG;AG;AA;AA;GG;TT;**;CC;AT;AA;CG;CC;AA;GT;CT;GG;GG;GT;CT;GG;TT;AG;AG;GG;AT;CT;CC;AA;CG;CT;AA;CC;CT;AT;CG;CT;AC;GT;GT;CT;GT;AG;CT;CG;CT;AG;CC;CC;AG;CT;TT;AC;AG;AG;TT;CC;CC;GG;AA;CT;AG;CC;CC;TT;AA;CC;**;TT;TT;CG;CC;AG;CG;CC;GG;CT;AA
574;19;9;17;Farm;102;19.6;NA;CC;CC;TT;GG;CT;CT;AG;CC;AA;CG;TT;TT;AT;CC;CT;TT;GG;AA;**;CT;AC;AG;TT;GG;AG;AA;CT;TT;CC;CT;CC;AG;AG;AG;AG;CC;GG;TT;**;AA;TT;AG;GG;CC;AC;GT;TT;CG;AA;TT;CC;GG;AT;AA;AG;AG;AA;CC;AC;AA;CC;CT;AA;AC;TT;TT;GG;CC;CC;GT;GT;CT;GG;AA;CT;CG;CT;AG;**;CC;GG;TT;AT;AC;AA;AG;CC;CG;CC;GT;AG;TT;AA;TT;AA;AT;GG;AA;**;GT;AT;CC;GG;AA;CG;CC;GG;CT;AT
575;37;29;29;Wild;32;13.7;Female;TT;TT;CT;GT;CT;CT;AA;CT;AG;CG;TT;AT;AT;TT;CC;AT;CC;CC;**;CC;AC;AG;CT;GG;AG;CC;CC;GT;TT;CT;CG;AA;AG;AA;AG;AA;AG;GT;**;AC;TT;AA;CG;CT;AA;GG;CT;CC;GG;GG;CT;AG;**;GG;AA;GG;TT;TT;AA;AA;CG;CC;AA;AC;CC;AT;CG;CT;AA;TT;TT;CT;TT;AG;TT;GG;CC;GG;CC;AC;AA;CC;AT;AC;AA;GG;TT;CG;TT;**;AG;TT;AG;CC;CC;TT;AA;CC;**;TT;TT;CG;CG;AG;CG;CC;GG;CC;AA
576;31;1;2;Hybrid;67;17.3;Female;CC;CC;CT;TT;TT;CC;AG;CT;AG;CG;TT;AT;AT;TT;CC;AT;CG;CC;AA;CC;AC;AG;CT;GG;AG;CC;CT;GG;CC;TT;GG;AG;AG;GG;AG;CC;GG;TT;**;AA;TT;GG;CC;CT;AA;GT;CC;CG;GG;GT;CT;AA;AA;GG;AG;AG;AT;CT;AC;AA;GG;CC;AA;AC;TT;AT;CG;CT;AC;GT;TT;TT;GG;AG;TT;CG;TT;AA;CC;AA;AA;TT;AT;AC;AA;AG;TT;CG;CC;GT;AA;TT;GG;TT;AC;AA;GG;CC;**;GT;AT;CC;CC;AG;CG;CC;CG;CC;AT
577;36;8;16;Hybrid;69;17.8;NA;CC;**;**;**;**;**;**;**;**;**;**;**;**;**;CC;**;**;**;AA;**;CC;**;TT;**;GG;**;**;**;**;**;CC;**;**;**;**;**;**;**;**;**;**;**;CC;CC;**;**;**;**;**;GG;**;GG;**;**;**;**;**;TT;**;**;**;**;AA;**;**;**;**;CC;**;TT;**;CC;**;GG;TT;**;**;GG;**;CC;**;**;TT;**;GG;**;TT;**;**;**;**;**;**;CT;**;**;**;**;**;**;**;**;**;**;**;**;**;**;**
578;35;7;14;Hybrid;55;16.7;Female;CC;CC;CT;GG;TT;CC;GG;CT;AA;GG;CT;AA;AT;CT;CT;TT;CG;AA;AA;CC;AC;AG;TT;GG;GG;AC;CC;GG;CT;CC;CG;AG;AG;GG;GG;AC;AA;TT;**;CC;TT;AA;CG;CC;AC;GT;CC;CG;GG;GT;CC;GG;TT;AG;AG;AG;AA;CT;AC;AA;CG;CC;AA;AC;CT;TT;CG;CT;CC;TT;GT;CT;TT;AA;CT;GG;CT;AG;CT;AC;GG;CC;AT;AC;AA;AA;TT;GG;CT;TT;AA;CC;GG;CC;AC;TT;GG;AC;**;GT;AT;GG;CG;AG;GG;AC;CG;CC;AT
579;19;9;17;Farm;79;18.4;Male;CC;CT;CT;GG;CT;CT;AG;CT;AA;CG;TT;TT;AT;CC;CT;TT;CG;AC;**;CT;AA;GG;TT;GG;AA;AC;CT;GT;CT;CT;CC;AG;AG;AG;AG;CC;GG;TT;**;AA;TT;AG;CG;CC;AC;GT;CC;CG;AA;GT;CC;AG;TT;AA;AG;AG;AA;CC;AA;AT;CC;CC;AA;AC;TT;TT;GG;CC;CC;GT;GT;CT;GG;AG;CT;GG;CC;AG;CC;CC;GG;TT;AT;CC;AA;AG;CC;CG;CC;GT;GG;TT;AG;TT;AA;AA;AG;AC;**;TT;TT;CG;CG;AG;CG;AC;GG;CC;AT
580;37;9;18;Hybrid;64;17.1;Male;CT;CT;TT;GG;CT;TT;GG;CC;AG;CG;TT;AT;AT;CT;CC;AT;CC;AC;AA;CC;AA;GG;CT;GG;AG;CC;CC;GT;CT;CT;CC;GG;AG;AG;AA;AC;GG;TT;**;CC;TT;AA;CG;TT;AC;GT;CC;CG;AG;GT;CT;AG;AT;AG;GG;GG;AA;CT;AA;AT;CC;CT;AA;AC;CT;TT;CG;CC;AC;TT;TT;CT;GT;AA;CT;GG;CC;GG;CC;AC;AG;CC;AT;CC;AG;AG;CC;CG;CT;TT;GG;CC;AG;CT;AC;AT;AG;AC;**;TT;TT;CG;CC;AG;GG;CC;GG;CT;AT
581;33;5;10;Hybrid;56;16.5;Male;CT;TT;CT;GT;CC;CT;AG;CT;AG;CG;CT;AT;AT;CC;CC;TT;GG;CC;AA;CC;AC;GG;CT;GG;AA;CC;CC;TT;CT;CC;CG;GG;AG;AG;AG;CC;AG;GT;**;AC;AT;AG;GG;CT;CC;GT;CC;GG;AA;GG;TT;GG;TT;AG;AG;AG;AA;CC;AC;AT;CC;CC;AA;CC;TT;TT;CG;CC;CC;TT;GT;TT;TT;GG;CT;CC;CC;AG;CT;AA;AG;CT;TT;AC;AA;AG;CT;CG;CT;GG;AG;CC;AG;TT;AA;AT;GG;AC;**;GG;AA;CC;CG;GG;GG;CC;GG;CC;AA
582;19;9;17;Farm;77;18.2;Female;CC;CT;CT;GG;CT;CT;AG;CT;AA;GG;CT;TT;AA;CC;CC;TT;GG;AC;AA;TT;AA;AG;TT;GG;AG;AA;CT;GG;CT;CT;CC;AG;AG;AG;AG;CC;GG;TT;**;AC;TT;AG;GG;TT;AC;GT;TT;CG;AA;GT;CC;AA;TT;AA;GG;AG;AA;CC;AC;AA;CC;CT;AA;AC;TT;TT;GG;CC;CC;GT;GT;CT;GT;AG;CC;CG;CT;AG;CT;CC;GG;TT;AT;CC;AA;AG;CC;CG;CC;GT;AG;CT;AG;TT;AA;AT;AA;AC;**;GT;AT;CG;CG;AG;CG;AA;GG;CT;AT
583;37;9;18;Hybrid;36;14.4;Female;CT;CT;CT;GG;CT;TT;AG;TT;AA;CG;TT;AT;AA;CT;CT;AT;CC;AA;AA;CT;AA;GG;CT;GG;AA;CC;CC;TT;CT;CT;CC;GG;AA;AG;AA;AC;GG;**;**;CC;AT;AA;CG;TT;AC;GT;TT;CG;AG;GT;CC;AG;TT;AA;GG;AG;AT;CT;AA;AA;CC;CT;AA;AC;CT;AT;GG;CC;CC;GG;TT;CT;GT;AA;CT;CG;CC;AA;CC;CC;AG;TT;AT;CC;AG;AG;CT;GG;CT;TT;AG;TT;AG;CT;AC;AT;AA;AC;**;TT;TT;CC;CG;AA;CG;AC;GG;CC;AT
584;13;3;5;Farm;111;20.9;NA;**;**;**;**;**;**;**;**;**;**;**;**;**;**;CC;**;**;**;AA;**;**;**;TT;GG;**;**;**;GT;**;TT;GG;**;**;GG;AG;**;AA;**;**;**;TT;GG;**;CT;CC;**;CT;GG;AA;TT;**;GG;**;AA;**;GG;AA;**;**;**;**;**;**;AA;**;**;GG;**;**;**;**;**;**;**;CC;**;**;**;**;**;**;**;TT;**;**;**;TT;**;CC;**;**;**;**;**;**;AA;**;**;**;**;**;**;**;**;GG;**;**;CC;**
585;18;8;15;Farm;141;22.4;Female;CC;TT;CC;GG;CC;CT;AG;CT;GG;GG;TT;TT;TT;CC;CC;TT;CC;AC;GG;CT;AC;AA;TT;GG;AG;AC;CC;GT;TT;CC;CG;AG;AG;AG;AA;CC;AA;TT;**;AC;TT;AG;CG;CT;CC;GT;CT;GG;GG;GG;CC;AA;TT;GG;AG;GG;AA;CT;AC;AT;CC;CT;AG;AC;TT;TT;GG;CT;CC;TT;GT;CT;TT;AG;CT;GG;CT;AG;CT;AC;AG;CC;TT;AC;AA;AG;CC;CG;CC;GT;AA;CT;AG;CT;CC;AA;AG;AC;**;GT;TT;CG;CC;AG;CG;AA;GG;CC;AT
586;19;9;17;Farm;97;19.8;NA;CC;CT;CT;GG;CT;CT;AG;CC;AA;CG;CT;AT;AA;CC;CC;TT;CG;CC;AA;CC;CC;GG;TT;GG;AA;AC;CT;GT;TT;CT;CC;AG;AG;GG;AG;CC;AG;TT;**;AA;AT;AG;CG;CT;AC;GG;CT;CG;AA;GT;CC;AG;AT;AA;GG;AG;AA;CC;AA;AA;CC;CT;AA;AC;TT;TT;GG;CC;AC;GG;GT;CT;GG;AG;CT;CG;CT;AG;CC;CC;GG;TT;AT;CC;AA;GG;CC;CC;CC;GT;GG;CT;AG;TT;AA;AT;AG;AC;**;GT;AT;GG;CG;GG;CG;AC;GG;CT;AT
587;35;27;27;Wild;42;14.7;NA;**;**;**;**;**;**;**;**;**;**;**;**;**;TT;**;**;**;**;**;**;**;**;**;**;**;**;**;**;**;**;**;**;**;**;**;**;**;**;**;**;**;**;CC;**;**;**;**;**;**;**;**;**;**;**;**;**;**;**;**;**;**;**;**;**;**;**;**;**;CC;**;**;**;**;**;CC;**;**;**;**;**;**;**;**;**;**;**;TT;**;**;**;**;**;**;**;**;**;**;**;**;**;**;**;CC;**;**;**;**;**;**
588;31;21;21;Wild;35;14.2;Female;TT;CT;CT;GT;CT;CT;AG;CT;AA;GG;TT;AA;AT;TT;CC;AT;CG;CC;GG;TT;CC;AA;TT;GG;AA;AC;TT;GG;CC;CT;CC;AA;AA;AG;GG;AC;GG;GT;**;AA;TT;GG;CG;CT;AC;GG;TT;CG;AG;GT;CT;AG;AT;AG;AG;GG;TT;TT;AC;AT;CG;CT;AA;AC;CT;AA;CG;CT;AC;GT;TT;TT;GG;AG;CT;CG;TT;GG;CT;AA;AA;CT;AT;AC;AG;AA;CC;GG;CT;GG;AA;CT;AA;CT;AC;AT;GG;CC;**;GT;AT;CC;CG;GG;CG;AC;CC;CT;AT
589;31;1;2;Hybrid;47;15.6;Male;CC;CC;CC;GT;TT;CC;AG;CT;AA;GG;TT;AT;AA;CT;CC;AT;CG;AC;AA;CT;CC;AG;TT;GG;AA;AC;CT;GT;CC;TT;CG;AA;AG;AG;AG;CC;AG;GT;**;AA;AT;AG;CC;CT;AA;GT;CT;CG;GG;GG;CT;AG;AT;AA;AG;AA;AT;TT;CC;AA;GG;CT;AA;AC;TT;AT;CG;CT;AA;TT;GT;CT;GT;AG;CT;CC;CT;AA;CC;AC;AA;CT;AT;AC;AA;AG;TT;GG;CC;TT;AA;TT;GG;TT;AC;AA;GG;CC;**;GT;AT;CC;CC;AG;CG;CC;CG;CC;AT
590;38;10;20;Hybrid;39;14.6;Male;CT;CC;CT;TT;CT;CT;AA;CT;AG;CC;CT;AT;TT;CT;CC;AA;CG;AA;**;CT;AC;GG;TT;AA;AG;CC;CC;GT;CT;CC;CG;AG;AG;AG;AG;AC;AA;GT;**;AC;AT;GG;CC;CT;CC;GT;CT;GG;AA;TT;TT;AG;AT;GG;AA;AG;AA;TT;AA;AA;CG;CC;AA;AC;CT;TT;GG;CC;AA;TT;TT;TT;TT;AA;CT;CG;CC;AA;CC;AA;AA;CT;TT;AC;AA;AA;TT;CG;CC;GT;AA;CC;AG;TT;AC;AT;AG;CC;**;TT;AT;CC;GG;AG;CG;CC;GG;CC;AA
591;31;1;2;Hybrid;69;17.2;Female;CT;CT;CC;GT;TT;CT;GG;CT;AA;GG;CT;AT;AT;CT;CC;TT;CC;AC;AA;CT;AC;AG;TT;GG;AA;CC;CT;GT;CT;TT;CG;AG;AG;AG;AG;AC;AG;GT;**;AA;AT;AG;CC;CT;AA;GT;CC;CG;AG;GT;CT;AG;AA;AA;AG;GG;AT;TT;AC;AA;GG;CC;AA;CC;TT;AT;CG;CC;AC;GT;GT;CC;GG;AG;CT;GG;TT;AG;CC;AA;AA;TT;AT;CC;AA;AG;TT;GG;CC;GT;AA;TT;AG;TT;CC;AA;AG;CC;**;GT;AT;CG;CG;AG;CC;AC;CG;CC;AT
592;32;22;22;Wild;29;13.1;NA;CT;CC;CT;GT;CC;CC;GG;CT;GG;GG;TT;AA;TT;TT;CC;AT;CG;AC;AA;CC;CC;GG;CT;AA;GG;AC;CT;GT;TT;CC;CG;AG;GG;AA;GG;AA;GG;TT;**;CC;AT;AG;CG;CT;AC;GG;CT;GG;AG;GT;CT;AG;TT;AG;AA;GG;AT;**;**;**;**;**;**;**;**;**;**;**;CC;**;**;**;**;**;CC;**;**;GG;**;**;**;**;**;**;**;GG;CT;CC;CC;GT;AG;CC;AG;CC;AC;AT;AA;CC;**;TT;TT;CG;CC;AA;GG;CC;GG;CC;AA
593;36;8;16;Hybrid;84;19.2;Female;**;**;**;**;**;**;**;**;**;**;**;**;**;**;**;**;**;**;AA;**;**;**;TT;**;**;**;CC;TT;CT;CT;CC;GG;AG;AA;AA;AC;AG;GT;**;AA;TT;GG;CC;TT;AC;TT;CT;GG;GG;GG;CT;AA;AT;AG;AG;AA;AT;TT;AA;AA;CC;CT;AA;CC;TT;TT;GG;CT;AC;TT;GT;CC;TT;AG;CC;GG;CC;GG;CT;AC;AA;CT;TT;AC;AG;AG;CC;CG;CT;TT;AG;TT;AA;CC;AC;AA;AA;AC;**;TT;TT;CG;CC;AG;CG;AA;GG;CC;**
594;14;4;7;Farm;78;18.5;NA;CC;CC;CC;GT;CT;CC;AG;CT;GG;GG;TT;AA;TT;CT;CT;AT;GG;AA;AG;CT;AC;AA;CT;GG;AG;AC;CT;TT;TT;CC;CC;AA;AG;GG;AG;CC;AG;TT;**;AC;AA;AG;CG;CT;AC;TT;CT;CG;GG;GT;CT;AG;AA;GG;AG;AG;AA;CC;AA;AA;CG;TT;AG;AA;CT;AT;GG;CC;CC;GT;GT;CC;GG;GG;CT;CG;CC;GG;CT;AC;AG;TT;TT;AC;AA;AA;TT;CG;CC;GT;AG;CC;GG;CT;AC;AT;GG;AC;**;GT;AT;CG;GG;AA;GG;AA;CG;CT;AA
595;19;9;17;Farm;86;18.6;Female;CC;CC;TT;GT;CT;CT;GG;CC;AA;CC;TT;AA;AT;CC;CC;TT;GG;AA;AG;CT;CC;GG;TT;GG;AG;AA;CC;TT;CT;CC;CC;AG;AG;AG;AG;CC;GG;TT;**;AC;AT;AG;GG;CT;AC;GT;CT;GG;AA;GG;CC;AG;AT;AA;AG;AG;AA;CC;AC;AA;CC;CT;AA;AC;CT;AT;GG;CC;AC;GT;TT;CT;GT;AA;CC;**;CC;AG;CT;CC;GG;TT;AT;AC;AA;**;TT;**;CC;**;**;**;**;**;**;AA;**;**;**;**;**;**;GG;**;GG;**;**;**;**
596;14;4;7;Farm;74;18.5;NA;CC;CT;CC;GT;CC;CC;AG;CC;GG;CG;CT;AA;TT;CT;TT;AT;GG;AC;AA;CT;AC;GG;CT;AA;AG;AC;CT;GT;CT;CC;CG;AA;AA;AG;GG;CC;GG;TT;**;CC;AA;GG;CC;CC;AC;GT;CT;CC;AA;GT;CT;AA;AA;AG;AA;AA;AA;CT;AA;AA;CG;CT;AG;AC;CT;AT;GG;CC;CC;GT;GG;CT;GT;GG;CT;CC;CT;GG;CT;AC;GG;CT;TT;CC;AG;AG;TT;CG;CC;TT;AG;CT;GG;TT;CC;AT;AG;CC;**;TT;AT;CG;CG;AA;GG;AC;CG;CC;AT
597;33;23;23;Wild;33;14;NA;TT;CT;CC;GT;CT;CT;AG;TT;AA;CG;TT;TT;AT;CT;CT;TT;GG;CC;AA;CT;CC;GG;CT;GG;GG;CC;TT;GT;TT;CC;CG;AG;AG;AG;AA;AC;GG;GT;**;AC;TT;AA;GG;TT;AA;GT;CC;GG;AG;GT;CC;AG;TT;AG;AA;AG;AT;CT;AA;AA;CG;CT;AA;AC;TT;AT;CG;CC;CC;TT;TT;CT;TT;GG;CT;CG;CC;GG;CC;AA;AA;CT;AA;AC;GG;AG;TT;CG;CC;GG;AA;CC;AG;CT;AA;TT;GG;AC;**;GT;AT;CC;CG;GG;CG;CC;GG;CT;AA
598;35;7;14;Hybrid;72;17.3;Male;CT;CC;CC;GG;CT;CC;GG;TT;GG;GG;CC;AA;AT;CC;CT;TT;CC;AC;AA;CT;CC;GG;TT;GG;GG;CC;CT;GG;CT;TT;GG;AG;AG;AG;GG;AA;AA;TT;**;CC;TT;AA;CC;CC;AC;TT;CT;CG;AG;GT;TT;GG;AT;GG;AG;AG;AA;CT;AC;AA;CG;CC;AG;AC;CT;AT;CC;CT;CC;GT;GT;CC;TT;AA;CT;GG;CT;GG;CT;AC;AG;CC;**;CC;AA;AA;TT;CG;CT;GT;AA;CC;GG;CT;CC;AT;GG;AC;**;GT;AT;CC;CC;AG;GG;AC;CG;CC;AA
599;37;9;18;Hybrid;23;12.2;Male;CT;CC;CT;GG;CT;TT;AG;TT;AG;GG;TT;AT;AT;CT;CT;TT;CG;CC;**;CT;AC;GG;CT;GG;AA;CC;**;**;**;**;**;**;**;**;**;**;**;**;**;**;**;**;**;**;**;**;**;**;**;**;**;**;**;**;**;**;**;**;**;**;**;**;**;**;**;**;**;**;**;**;**;**;**;**;**;**;**;**;**;**;**;**;**;**;**;**;TT;**;**;**;**;**;**;**;**;**;**;**;**;**;**;**;**;**;**;**;**;**;**
600;33;5;10;Hybrid;65;17.5;Male;**;**;**;**;**;**;**;**;**;**;**;**;**;**;**;**;**;**;AA;**;**;**;**;**;**;**;**;**;**;**;**;**;**;**;**;**;**;**;**;**;**;**;**;**;**;**;**;**;**;GG;**;**;**;AA;**;**;**;**;**;**;**;**;**;**;**;**;**;**;**;**;**;**;**;GG;**;**;**;**;**;AA;**;**;**;**;**;**;TT;**;**;**;**;**;**;**;**;**;**;**;**;**;AA;**;**;**;**;**;**;**;**
601;20;10;19;Farm;113;20.8;NA;**;**;**;**;**;**;**;**;**;**;**;**;**;**;**;**;CC;**;**;**;**;**;TT;**;**;**;**;**;**;**;**;**;**;**;**;**;**;**;**;**;**;**;**;**;**;**;**;**;**;**;**;**;**;**;AA;**;**;**;**;**;**;**;**;**;**;**;**;**;**;**;**;**;**;GG;**;**;**;**;**;**;**;**;**;**;**;**;TT;**;**;**;**;**;**;**;**;**;**;**;**;**;AA;**;**;**;**;**;**;**;**
602;31;1;2;Hybrid;46;15.6;Male;**;CC;CC;TT;TT;CC;AG;CT;AA;CG;TT;AT;AA;TT;CC;AT;CC;AC;**;CT;AC;AG;TT;GG;AG;CC;CT;GG;CC;TT;GG;AG;AG;GG;AG;AC;GG;GT;**;AA;AT;AG;CC;CT;AA;GG;CC;GG;GG;GG;CC;AA;AT;AG;AG;AG;AT;CT;AC;AA;GG;CC;AA;CC;TT;TT;CC;CT;AA;GT;GT;TT;GG;AG;TT;CG;CT;AA;CC;AC;AA;CT;AT;AC;AA;AG;TT;CG;CC;GT;AA;TT;GG;CT;AC;AA;GG;CC;**;GT;AT;CC;CG;GG;CC;CC;CG;CC;AT
603;18;8;15;Farm;120;21.8;NA;CC;TT;CC;GT;CC;CC;AG;CT;AG;GG;CT;TT;AT;TT;CC;AT;CC;CC;GG;CC;AC;AG;TT;GG;AG;AC;CC;GT;TT;CT;CG;AA;AG;AG;AA;AC;AG;GT;**;AA;TT;AG;CG;TT;CC;GT;CC;GG;AG;GG;CC;AG;AT;GG;AA;GG;AT;CT;AC;AA;CC;CT;AA;AC;TT;AT;GG;CT;AC;GT;GT;TT;TT;AG;CT;GG;CC;AG;CT;AA;AG;CT;TT;AC;GG;AG;CT;GG;CC;TT;AG;CT;AG;CT;AC;AA;AA;AC;**;GT;AT;CC;CC;GG;CG;AA;GG;CC;TT
604;32;3;6;Hybrid;62;17;Female;CC;CC;CT;GG;CT;CC;AG;CT;AG;GG;CT;AT;TT;CT;CC;TT;CG;CC;AA;CT;AC;AG;TT;GG;AG;AC;CT;GG;TT;CT;GG;AG;GG;AG;GG;AA;GG;GT;**;CC;AA;GG;GG;CC;CC;GT;CC;CG;AA;TT;TT;AG;AT;AA;AG;GG;AT;TT;AC;AA;GG;CT;AG;AC;CC;AT;CG;CT;AA;TT;TT;CT;GT;AG;CT;CC;CT;GG;CC;AC;AG;CC;AT;AC;GG;AG;TT;CC;CC;TT;GG;CT;AG;CC;CC;AT;AA;AC;**;GT;TT;GG;CC;AG;GG;AC;CG;CC;AT
605;33;23;23;Wild;36;14.6;NA;TT;CT;CC;GT;CT;CT;AG;TT;AA;CG;CT;TT;AT;TT;CC;AT;CG;CC;AA;CT;CC;GG;CT;GG;AA;CC;TT;GT;CT;CT;CG;AG;AA;AG;AG;CC;AG;GT;**;CC;TT;AA;CG;CT;AC;GG;CC;GG;AA;GT;CT;AG;TT;AG;AG;AG;AA;CC;AC;AA;CG;CT;AA;CC;TT;AT;CG;CT;AC;TT;TT;CT;TT;GG;CT;CG;CC;AA;CC;AA;GG;CT;TT;AC;AG;AA;CT;CC;CC;GG;AG;CT;AG;TT;AA;TT;GG;AC;**;GT;AT;CC;CG;GG;CG;CC;CG;CC;AA
606;32;22;22;Wild;33;13.9;NA;TT;CC;CT;GT;CC;CC;AG;CT;AG;CG;TT;AT;AT;TT;CC;AT;CG;AA;AA;CC;CC;GG;CT;GG;AG;CC;TT;GT;CT;CC;CG;AG;GG;AA;AG;AA;GG;GT;**;CC;AT;GG;CG;CT;CC;GG;CT;GG;GG;GT;TT;GG;TT;AG;AA;GG;AA;TT;CC;AA;CC;CT;AA;AC;CC;TT;CG;TT;CC;GT;GG;CT;GG;AG;TT;CC;CT;AG;CC;CC;AG;TT;AT;AC;AG;AG;CT;CC;CC;GT;AG;CT;AG;CC;AA;TT;AA;CC;**;TT;TT;CG;CC;AA;GG;CC;GG;CC;AA
607;33;4;8;Hybrid;72;18.3;Male;**;**;**;**;**;**;**;**;**;**;**;**;**;**;**;**;**;**;AA;**;**;**;**;**;**;**;CC;GT;CT;CC;CG;AA;AA;AG;AG;CC;AG;GT;**;CC;AT;AG;CG;TT;AA;GT;CC;CG;GG;GT;CC;AG;AT;AG;AA;AG;AA;TT;AA;AA;CC;CT;AG;AC;TT;AT;GG;CC;CC;TT;TT;CC;GT;GG;CT;CG;CT;AG;CT;AC;GG;CC;AT;AC;GG;**;TT;**;**;**;**;**;**;**;**;**;**;**;**;**;AA;**;**;**;**;**;**;**;**
608;20;10;19;Farm;87;19.4;NA;CC;CT;CT;GG;CC;CT;AA;CT;AG;CG;TT;TT;TT;CT;CT;AT;CG;CC;**;CC;AC;GG;TT;GG;GG;AC;CT;GT;CC;TT;CG;AG;GG;GG;AA;CC;AG;GT;**;AC;AA;GG;CC;CT;CC;GT;CT;CG;AG;GT;CT;AG;AA;AG;AA;AA;AA;CC;AC;AA;CG;CT;AA;AC;TT;TT;CG;CT;AC;GT;GG;CT;GT;AG;TT;CC;CC;AG;CC;AC;GG;CT;TT;AC;AA;AG;TT;CG;CC;GT;AA;TT;GG;TT;AC;AA;AG;AC;**;GT;TT;GG;CG;AG;CG;AA;GG;CC;AA
609;20;10;19;Farm;133;21.4;NA;TT;TT;CC;GT;CT;CT;AA;CT;GG;CG;TT;TT;AA;CT;CC;AA;CC;CC;GG;CT;AC;GG;TT;GG;GG;AC;CT;GT;CC;CT;CC;AG;GG;AG;AA;CC;AG;GT;**;AC;AA;GG;CC;CT;CC;GG;CC;CG;AG;GT;CT;AG;AA;AG;AA;AA;AA;CC;AC;AA;CG;CT;AA;CC;TT;AT;CG;CT;AC;GT;GT;CT;GT;AG;TT;**;CC;GG;CC;AC;AG;CT;TT;CC;AG;GG;CT;CC;CC;GT;AA;CC;AG;CC;AC;AA;AG;AC;**;GT;TT;CG;CG;GG;GG;AC;CG;CC;AA
610;12;2;3;Farm;103;20.7;Female;CC;CT;CT;**;CT;**;**;CT;AA;**;TT;**;**;**;CT;**;CG;AC;**;**;**;GG;TT;GG;**;AC;CT;GT;TT;CT;CG;GG;AG;AG;AG;CC;AG;GT;**;AC;AA;AA;GG;CT;AC;TT;CT;GG;**;GT;CC;AG;AT;GG;AG;AA;AA;CC;AA;AA;CC;TT;AG;AA;CT;AT;GG;CT;AC;TT;GG;CT;GT;AG;CC;CC;CT;AA;CC;AA;GG;CC;AT;CC;AA;GG;CT;CC;CC;GT;AA;TT;AG;CC;AC;AA;GG;CC;**;TT;AT;CG;CG;AG;GG;AA;GG;CC;TT
611;35;27;27;Wild;25;12.7;NA;CT;CT;CT;GG;CT;CC;AG;TT;AG;CG;CT;AA;AT;TT;CT;AT;CC;AC;AG;CT;AC;GG;CC;GG;AG;CC;CC;GG;CT;TT;GG;GG;GG;AA;GG;AC;AA;TT;**;AC;AT;AA;CG;CC;AC;GT;CC;CG;GG;GG;CT;GG;AT;AG;AA;AG;AA;CT;CC;AA;CG;CT;AA;AC;CC;AA;CC;CT;CC;TT;TT;CC;TT;AG;CC;GG;TT;AG;CC;AC;AA;CT;AA;CC;AG;AA;CT;GG;CT;TT;AG;CT;AG;CT;CC;TT;GG;CC;**;GT;TT;GG;CC;AG;GG;AC;GG;CC;TT
612;35;26;26;Wild;22;12.1;Male;CT;CC;CC;GT;CC;**;GG;CC;AA;GG;CT;AA;TT;CT;CT;AT;CC;AC;AA;CC;AA;AG;CT;**;AG;CC;CC;GT;CT;TT;CG;**;GG;AA;AA;AA;GG;GT;**;AC;AT;**;**;TT;AA;GT;TT;GG;**;GG;CT;AG;TT;**;GG;AG;AA;CT;AC;AA;GG;CT;AG;AC;CC;AT;CG;CT;AA;GG;GT;CC;TT;AA;CC;CG;CT;GG;CT;AA;AA;CT;AA;CC;AG;AG;CT;CG;CT;TT;AA;CT;GG;TT;AC;TT;GG;AC;**;GT;TT;GG;CG;GG;GG;AC;CG;CT;AT
613;37;29;29;Wild;8;9.4;NA;TT;CT;TT;GG;CT;CT;AA;CT;AG;CG;TT;AA;AT;TT;CT;AT;CC;AC;**;CT;AA;AG;CC;**;AG;CC;CT;TT;CT;CC;CG;AA;AG;AG;AA;AC;AG;GT;**;AC;TT;AA;CG;CT;CC;GT;CT;CC;GG;GT;CT;AA;TT;AG;AG;GG;AT;CT;AA;AA;CG;CC;AA;CC;CC;AT;CG;CC;AA;TT;TT;CT;TT;AG;TT;GG;CC;AG;CC;AC;AA;CC;AT;AC;AG;AG;CT;CG;TT;GG;AA;CT;AA;CT;CC;TT;AA;CC;**;TT;AT;CC;CG;GG;CG;CC;GG;CT;AT
614;31;21;21;Wild;20;11.8;NA;CT;CC;CT;GT;TT;CT;AG;CT;AA;GG;TT;AA;TT;TT;CC;AT;CG;CC;AA;CT;CC;AA;TT;GG;AA;AC;TT;GG;CC;CT;CG;AG;AG;AG;GG;AC;GG;GT;**;AC;TT;GG;CC;CT;AC;GT;CT;GG;AG;GG;CT;AG;AT;AG;AG;AG;TT;CT;AC;AA;CG;CT;AA;AC;CT;AA;GG;CC;AA;GG;TT;TT;GG;AG;CC;CC;TT;AG;CT;AA;AA;CT;AT;AC;AG;AA;CT;CG;CT;GT;AA;CT;AA;CT;AC;AT;AG;AC;**;TT;AT;CC;CG;GG;CG;AC;CG;CC;TT
615;33;23;23;Wild;32;13.9;Male;**;**;**;**;**;**;**;**;**;**;**;**;**;**;**;**;**;**;AA;**;**;**;**;**;**;**;**;**;**;**;**;**;**;**;**;**;**;**;**;**;**;**;**;**;**;**;**;**;**;**;**;**;**;**;**;**;**;CC;AA;AA;CG;CT;AA;CC;CT;AT;CG;CC;CC;TT;TT;CC;GT;GG;CT;**;CT;AA;CC;AC;AG;CT;TT;AC;GG;AG;TT;CG;CC;GG;AG;CC;AG;TT;AC;TT;GG;AC;**;GT;AT;CC;CG;GG;CG;AC;GG;CC;AA
616;32;3;6;Hybrid;56;16.8;NA;CC;CC;CT;GG;CC;CC;AG;CT;AG;CG;TT;AA;TT;CT;CT;AT;CG;CC;**;CT;CC;AG;TT;**;AA;AA;TT;GG;CT;CT;CC;**;GG;AA;GG;AC;GG;GT;**;CC;AT;AG;GG;CC;AC;GT;CC;GG;AA;GT;CT;GG;AT;AA;GG;GG;AA;TT;AA;AA;CG;TT;AA;AA;CC;TT;CC;CT;AA;TT;TT;CT;TT;AG;CT;CG;CT;AG;CC;AC;AG;CT;AT;AC;GG;AG;CC;CC;CC;GT;AG;CC;AG;CC;AA;AA;AA;AC;**;GT;TT;GG;CC;AG;CG;AC;CC;CC;AT
617;19;9;17;Farm;107;20.1;Female;CC;CC;CT;GG;CT;CT;AG;CT;AA;CG;CT;AA;AT;CC;CC;TT;GG;AC;AA;CT;CC;AG;TT;GG;AG;AA;CC;GG;CT;CC;CC;AG;AG;GG;AG;CC;AG;TT;**;AA;TT;AG;CG;CT;AC;GT;CT;GG;AA;TT;CC;AA;AT;AA;AG;AG;AA;CC;AC;AA;CC;CT;AA;AC;CT;AT;GG;CC;AC;TT;GT;CT;GG;AG;CC;CG;CT;GG;**;CC;GG;TT;AT;CC;AA;GG;CC;CG;CC;GT;AG;TT;GG;TT;AA;AT;GG;AC;**;GT;TT;CG;GG;AA;CG;CC;GG;CT;AT
618;11;1;1;Farm;98;19.9;Female;CC;CC;CT;GT;CT;CC;AA;CT;AA;CG;TT;AT;AT;CT;CC;TT;GG;CC;AG;CT;AC;AG;CT;GG;AG;AC;CC;TT;CT;CT;CG;AA;AG;GG;AG;AC;GG;GT;**;AC;AA;AG;GG;CC;AC;GG;CT;GG;GG;GT;CC;AG;AA;AG;AA;AG;AA;CT;CC;AA;GG;CT;AA;AA;CT;AT;GG;CC;AC;GT;GG;CC;GG;AA;CT;CC;CT;AA;CC;AA;AG;CT;TT;AC;AA;AG;TT;CG;CT;TT;AA;TT;GG;CT;CC;AT;AG;AC;**;GG;TT;CG;CC;GG;CG;AC;GG;CC;AA
619;12;2;3;Farm;88;19.1;Male;CC;CT;CT;TT;CC;CT;AA;CT;AG;CC;TT;AA;AA;CT;CT;AT;CG;AC;**;CC;CC;AG;TT;GG;AG;AC;CT;GT;CT;CC;CG;GG;AG;AG;AG;CC;AG;GT;**;CC;AT;GG;CG;TT;CC;GT;CC;GG;AA;GT;CC;AG;AA;AG;GG;AA;AA;CC;AC;AT;CG;CT;AG;AC;CT;AA;GG;CT;AC;GT;GG;CT;TT;AG;CC;CC;CT;AA;CT;AC;AG;CT;AT;CC;AG;GG;CT;CC;CT;GT;AA;CT;AG;CT;AA;AA;GG;CC;**;TT;AT;GG;CG;AG;GG;AA;CG;CC;AA
620;15;5;9;Farm;85;18.8;Female;CC;CT;TT;GG;CC;CC;AG;CT;GG;CG;CT;AA;AT;CC;CC;TT;CG;CC;AG;CT;AC;AG;CT;GG;AG;AC;CC;GT;CT;CT;CG;AG;AG;AG;GG;AC;GG;TT;**;AA;AT;GG;CG;CC;CC;GT;CC;GG;AA;GG;CT;AG;AT;AA;AA;AG;AA;CT;AA;AT;CG;CT;AA;CC;CT;TT;GG;TT;**;GT;GG;TT;TT;AG;TT;CC;CC;AA;TT;AA;AG;TT;**;CC;AG;GG;CT;GG;CT;GT;AA;CC;GG;CT;AA;AA;GG;AA;**;GG;TT;CC;GG;GG;CG;CC;GG;CT;AT
621;33;4;8;Hybrid;53;16.3;NA;CT;CT;CT;GT;CC;**;AA;TT;AG;GG;CT;AT;TT;CC;TT;AT;GG;CC;**;CT;CC;AG;CT;GG;AG;AC;CT;TT;TT;CC;CC;AG;AA;GG;AA;CC;AA;GT;**;CC;AT;AG;CG;TT;AC;TT;CC;CG;AG;TT;CC;AG;AT;AG;AA;GG;AA;CT;AA;AA;CC;CC;AA;AC;TT;AT;GG;CT;CC;TT;TT;CT;GT;GG;CT;**;CC;AG;CT;AC;AG;CC;AT;AC;GG;AA;TT;CG;CC;GG;AA;CC;AG;TT;AA;AT;GG;AC;**;GG;AT;CC;CG;AG;GG;AC;GG;CT;AT
622;32;22;22;Wild;42;14.8;Female;CT;CT;CT;GT;CT;CC;GG;CT;AA;GG;TT;AA;AT;TT;CC;AT;CC;AA;AA;CC;CC;GG;CT;GG;AG;AC;TT;GT;CC;CT;GG;AG;GG;AA;GG;AA;GG;TT;**;CC;AA;AG;CG;CC;CC;GT;CT;GG;AG;GG;CC;GG;TT;AG;AG;GG;AA;CT;AA;AA;CC;CT;AA;CC;CC;AT;CG;CT;AC;GT;GT;CT;GT;AG;CT;CC;TT;GG;CC;CC;AG;TT;TT;AC;AG;AA;CT;CC;CC;GT;AA;TT;AG;CC;CC;AT;AA;CC;**;TT;TT;GG;CC;AG;GG;CC;CG;CC;AA
623;33;4;8;Hybrid;47;16.1;NA;CT;TT;CC;TT;CT;**;AG;CT;AG;GG;CC;AT;TT;CT;TT;AT;GG;CC;AA;CT;CC;GG;CC;GG;AA;CC;**;**;**;**;**;**;**;**;**;**;**;**;**;**;**;**;**;TT;**;**;**;**;**;**;**;**;**;AA;**;**;**;TT;AC;AA;CC;CT;AA;AC;TT;TT;GG;CC;CC;TT;GT;CT;GT;GG;CT;**;CT;GG;CT;AC;AA;CC;TT;AC;AG;AG;CT;CG;CC;GG;GG;CT;AG;CT;AA;AT;AG;AC;**;GG;TT;CC;CG;GG;CG;AC;GG;CT;AT
624;35;26;26;Wild;40;14.6;Male;CT;CT;CC;GT;CC;CC;GG;CC;AA;GG;CT;AA;TT;TT;CT;AT;CC;AA;AA;CT;CC;AG;CT;AA;AG;CC;CT;GT;TT;CT;CG;AG;GG;AG;AG;AA;AG;TT;**;AC;AT;AG;CG;TT;AC;GT;TT;CG;GG;GG;CT;AG;AT;GG;GG;AG;AA;CT;AC;AA;GG;CT;AG;CC;CT;TT;CG;CT;AA;GG;GT;CC;TT;AG;CC;GG;TT;GG;CT;AA;AG;CT;AT;CC;AG;AA;CT;CG;TT;TT;AA;CT;AG;TT;CC;TT;GG;AC;**;GT;TT;CC;CC;GG;CG;AC;CG;CC;AA
625;37;9;18;Hybrid;51;15.6;Male;CT;TT;TT;GG;CT;TT;GG;CT;AA;GG;TT;AT;AA;CT;CC;TT;CC;CC;AG;CT;AA;GG;TT;GG;AA;CC;CC;GT;CC;CC;CC;GG;AG;GG;AA;CC;GG;TT;**;AA;AT;AA;GG;CT;AA;GG;CC;CG;AG;GT;CT;GG;AT;AG;GG;GG;AA;CT;AA;AA;CC;CT;AA;AC;CT;AT;CG;CC;CC;GT;TT;CT;TT;AA;TT;GG;CT;AG;CC;AC;AG;CT;AT;AC;GG;GG;CC;GG;CT;TT;AG;CC;GG;CT;AC;AT;AG;AC;**;TT;AT;CG;CG;AA;CG;CC;GG;CT;AT
626;20;10;19;Farm;111;21.1;NA;CT;TT;CC;GT;CC;CT;AA;CC;AG;CG;TT;AT;TT;CT;CT;AT;CG;CC;GG;CT;AC;GG;TT;GG;GG;CC;**;**;**;**;**;**;**;**;**;**;**;**;**;**;**;**;**;**;**;**;**;**;**;**;**;**;**;**;**;**;**;CT;AA;AA;GG;CT;AA;AC;TT;AT;CG;CT;AC;GT;GT;CT;GT;AG;CC;CC;CC;GG;CC;AC;AG;CC;TT;AA;AA;GG;TT;GG;CC;GT;AA;TT;AG;CT;AC;AT;AA;AC;**;GT;AA;CG;CG;GG;CG;AA;CG;CC;AA
627;11;1;1;Farm;101;20;NA;CC;CC;TT;GT;TT;CC;AG;CT;AG;CG;CT;AT;AT;TT;CC;TT;GG;AA;AG;CT;AC;GG;TT;GG;AA;CC;CT;TT;TT;CT;CG;AA;AA;AA;AG;CC;GG;TT;**;AC;TT;AG;GG;CC;AC;GG;CT;GG;GG;GT;CT;AA;TT;AA;AG;AG;AA;CT;AA;AA;GG;CT;AA;AC;TT;TT;GG;CC;AC;TT;GT;CC;GG;AG;CT;CC;CT;AA;CT;AC;AG;CC;TT;CC;AG;AG;TT;CC;CT;TT;AA;CT;GG;CT;AC;AT;AG;AC;**;GG;TT;GG;CC;GG;GG;AC;GG;CC;AA
628;33;4;8;Hybrid;57;16.9;NA;CT;TT;CC;TT;CT;CT;AG;TT;AG;GG;CT;AT;TT;CT;TT;TT;GG;AC;AG;CT;CC;GG;CC;GG;AA;AC;CT;TT;CT;CC;CG;AA;AA;AG;AA;CC;AA;GT;**;CC;AT;AG;CG;TT;AC;GT;CC;CG;AG;GT;CC;AG;AT;AG;AG;GG;AT;CT;AA;AA;CC;CT;AG;CC;TT;AA;GG;CC;CC;TT;TT;CT;GT;GG;CT;**;CC;AG;CT;AC;AG;CC;TT;AC;GG;AG;CT;CG;CC;GT;GG;CT;AG;CT;AC;AT;AG;AC;**;GG;AT;CC;CG;GG;GG;AC;GG;CT;AA
629;35;27;27;Wild;27;13.6;Female;CT;CC;CC;GG;CT;**;AG;TT;AG;CG;CC;AA;AT;TT;CT;AT;CC;AC;**;TT;CC;GG;CT;GG;AG;AC;CC;GG;CT;CT;GG;AG;AG;AG;AG;AC;AG;TT;**;AC;**;AA;CC;CC;AC;GT;CT;GG;AA;GG;CT;GG;TT;AG;AG;GG;AA;CT;CC;AA;GG;CT;AA;CC;CC;AT;CC;CT;CC;GT;TT;CC;TT;AG;CC;GG;TT;AG;CC;AC;AA;**;AA;CC;AG;AA;TT;GG;CT;GT;AA;CT;AG;CC;CC;TT;AG;CC;**;GT;TT;GG;CG;AG;GG;CC;GG;CT;AT
630;12;2;3;Farm;99;20.1;Male;CC;CT;CC;TT;CT;CC;AA;CT;AG;GG;TT;AA;AA;CT;CC;AT;CG;AC;AG;CC;AC;GG;TT;GG;AG;AC;TT;GT;CT;CC;GG;GG;AG;AG;GG;CC;AG;TT;**;CC;AT;AA;**;TT;AC;GT;CT;CG;AA;GG;CC;AG;AT;GG;GG;AG;AA;CT;AA;AA;CC;CT;AG;AC;TT;AT;GG;CC;AA;GT;GG;TT;GG;AG;CC;CC;CC;AA;CT;AC;AG;CC;TT;CC;AG;GG;CT;CC;CC;GT;AA;TT;AG;CC;AC;AA;GG;CC;**;TT;TT;GG;CG;GG;GG;AA;CG;CC;AA
631;15;5;9;Farm;86;19.1;NA;CT;CT;TT;GT;CT;CC;AG;CT;GG;CG;TT;AT;AT;CC;CC;TT;CG;AC;AG;CT;AA;GG;CT;GG;AA;AC;CT;GG;CC;CC;CG;GG;AG;AG;AG;AC;AG;TT;**;AC;AT;GG;CG;CT;CC;GT;TT;GG;AA;GT;TT;GG;AA;AG;AA;AA;AA;CT;AA;AA;CG;CT;AA;CC;TT;TT;CG;CC;CC;GT;GT;TT;GT;AG;CT;CC;CC;AA;TT;AC;AG;CT;TT;CC;AG;GG;CT;GG;CT;GT;AA;CT;GG;TT;AC;AA;GG;AC;**;GT;AT;CG;GG;AA;CG;CC;CG;CT;AT
632;32;3;6;Hybrid;64;17.2;Female;CT;CC;CT;GG;CT;CC;GG;CT;GG;GG;CT;AT;AT;CT;CT;AT;CG;CC;AG;CT;AC;AG;CT;GG;AG;CC;CT;GG;CC;CT;CG;AA;GG;AA;AG;AC;GG;GT;**;CC;AT;GG;CG;CC;AC;GT;CC;CG;AG;TT;CC;GG;AT;AA;AG;GG;AT;CC;AC;AA;CG;CT;AA;AC;**;TT;CG;TT;**;TT;**;TT;GG;GG;CC;CG;TT;GG;CC;AC;AG;CC;AA;**;AG;AA;CT;CC;CT;GT;GG;CT;AG;CC;CC;AT;AA;AC;**;GT;TT;CG;CG;AG;CG;AC;GG;CC;AT
633;31;1;2;Hybrid;44;15.2;Female;CT;CT;CC;GT;TT;CC;GG;CT;AA;GG;TT;AT;AA;TT;CC;TT;CG;CC;AA;CC;AC;AG;CT;GG;AA;CC;CT;GT;CT;TT;CG;AA;AA;AG;AG;AC;GG;GT;**;AA;TT;AG;CC;CT;AA;GT;CC;GG;GG;GT;CC;AA;AT;GG;GG;AA;AT;CT;AC;AA;GG;CC;AA;AC;TT;AT;CG;CT;AC;GT;GT;CT;GG;AG;TT;CC;CT;AG;CT;AA;AA;CT;AT;AC;AA;AG;TT;CG;CC;GG;AA;TT;GG;CT;AC;AA;AG;CC;**;GT;AT;CG;CC;AG;CG;AC;CG;CC;AA
634;31;21;21;Wild;26;12.6;NA;CT;CT;CC;GT;CT;CC;AG;CT;AA;GG;TT;AA;AT;CT;CC;AT;CC;CC;AA;CT;AC;AA;CT;GG;AG;AC;TT;GG;CT;TT;CC;AG;AA;AG;GG;AA;GG;GT;**;AA;TT;GG;CC;CT;AC;GT;TT;GG;AG;GT;CT;GG;AT;AG;AG;AG;TT;CT;AC;AT;GG;CT;AA;CC;CT;AT;GG;CT;AC;GT;TT;TT;GG;AG;CC;CC;CT;GG;CT;AA;AA;CT;AT;AA;AA;AG;CT;GG;CT;GT;AA;CT;AA;CT;AC;AT;AG;CC;**;TT;AT;CG;GG;GG;CG;AC;CG;CC;TT
635;14;4;7;Farm;69;17.8;Female;CC;CC;CC;GT;CC;CC;AA;TT;GG;GG;CT;AA;AT;CT;TT;AT;GG;AC;AG;CT;CC;AA;TT;AA;AG;AC;CT;GG;TT;CC;CG;AA;AA;GG;AG;CC;GG;TT;**;CC;AA;GG;CC;TT;AC;GT;CT;CG;AG;GT;CT;AA;AA;AA;AA;AG;AA;CT;AA;AA;CG;CT;AG;CC;TT;AA;GG;CC;CC;GT;GT;CC;GT;GG;CT;CG;CC;GG;CT;AC;AA;TT;TT;CC;AA;GG;TT;CG;CC;GT;GG;CT;GG;CT;AC;AT;GG;CC;**;TT;AT;CG;GG;AG;GG;AC;CG;CT;AT
636;14;4;7;Farm;71;17.8;NA;CT;CC;CC;TT;CC;CC;GG;TT;GG;GG;CT;AA;TT;CT;CT;AT;GG;AC;AG;CT;CC;AG;CT;GG;AG;AA;CT;TT;CT;CC;CC;AG;AA;AG;GG;AC;AG;TT;**;AC;AA;AG;CG;TT;CC;TT;CC;GG;GG;GG;CT;AG;AA;AG;GG;AA;AA;CC;AA;AA;CC;CT;AG;AC;CT;AA;GG;CC;CC;TT;GT;CC;GT;GG;CT;CG;TT;GG;CT;AC;AG;CT;TT;AC;AG;AG;TT;CG;CC;GG;GG;CC;GG;CT;AA;AA;GG;CC;**;GT;TT;CG;CG;AG;CG;AA;CG;CC;AT
637;35;7;14;Hybrid;61;16.9;NA;CT;CC;CT;GG;CC;CC;GG;CC;GG;GG;CT;AA;AT;CC;CT;TT;CC;AC;AA;CC;CC;AG;TT;GG;GG;AC;CT;GG;CT;CC;GG;AG;AG;GG;GG;AC;AG;TT;**;AC;AT;AG;CG;CT;AC;GT;CT;CG;AG;GT;CT;GG;TT;AG;AG;AG;AA;TT;AC;AA;CG;CC;AA;AC;CT;TT;CG;CT;AC;TT;GT;CT;TT;AA;CT;GG;CT;AG;CT;AC;AG;CC;TT;AC;AA;AA;TT;GG;TT;GT;AA;CT;GG;CT;CC;TT;GG;AC;**;GT;AT;CC;CC;AG;CG;AA;CG;CC;AA
638;31;1;2;Hybrid;65;17.1;Female;CT;CC;CT;TT;TT;CT;AA;CT;AG;GG;CT;AT;AT;CT;CC;TT;CC;CC;AA;CC;CC;AG;TT;GG;AA;AC;CT;GT;CC;TT;GG;AG;AG;AG;AG;AC;GG;TT;**;AA;TT;AG;CC;CT;AA;GG;CC;CG;GG;GG;CC;GG;AA;AG;GG;AG;AT;CT;CC;AA;GG;CT;AA;CC;TT;AT;GG;CC;AC;GT;TT;TT;GT;AG;TT;CG;CT;AA;CC;AA;AA;TT;AT;AC;AA;AG;TT;GG;CC;TT;AA;TT;AG;CT;AA;AA;AG;CC;**;GT;AT;CC;CG;GG;CC;AC;CG;CC;AT
639;12;2;3;Farm;83;19.2;Female;CC;CT;CC;GT;CT;CT;AA;CC;AG;GG;TT;AT;AA;CT;CT;AT;CG;AC;**;CC;CC;AA;TT;GG;AG;AC;**;GT;CC;CC;GG;GG;AA;**;AG;CC;AG;TT;**;**;AT;AG;**;CT;CC;**;CC;GG;AA;GG;CC;GG;AA;GG;GG;AA;AA;CT;AC;AA;CC;CT;AA;AC;CC;AA;GG;CC;AA;TT;GG;TT;TT;GG;CC;CC;CT;AG;TT;AA;GG;CC;AA;CC;AG;GG;CT;CC;CC;GT;AG;CT;AG;CT;AA;AA;GG;CC;**;TT;AT;CG;CG;AG;GG;AA;GG;CC;AT
640;11;1;1;Farm;93;19.4;Male;CT;CC;CT;GG;TT;CC;AA;CT;AG;CG;TT;AT;AT;TT;CC;AT;CG;CC;AA;CC;AC;GG;CT;GG;AA;AC;CC;TT;TT;CT;CG;AG;AG;AA;AG;AC;AG;TT;**;AA;TT;AG;CG;CC;AC;GG;CT;GG;GG;GT;CC;AG;AT;AG;AG;AG;AA;CT;CC;AA;GG;CT;AA;AC;CT;TT;CG;CC;AA;GT;GG;CC;GT;AA;CT;CC;CT;AA;TT;AA;AG;CC;TT;CC;AG;AG;CT;CC;CT;TT;AA;CT;GG;CT;AC;AT;GG;AC;**;GG;TT;CG;CC;GG;CC;AC;GG;CC;AA
641;32;3;6;Hybrid;84;18.6;Male;CC;CC;CT;GG;CT;CC;AA;CT;AG;CG;TT;AA;AT;CT;CC;TT;CG;CC;AG;CT;AC;AG;CT;GG;AG;AA;CT;GG;CC;CT;CC;AG;GG;AG;AG;AA;GG;GT;**;CC;AA;AG;GG;CC;AC;GT;CC;CG;AG;GT;CT;GG;AT;AA;GG;GG;AT;TT;AA;AA;CG;CT;AA;AA;CT;TT;CG;TT;AC;TT;TT;CT;GT;GG;CT;CG;CT;AG;CC;AC;AG;CT;AA;AC;GG;GG;TT;CC;CT;TT;GG;CT;AG;CC;AA;AA;AA;AC;**;GT;TT;CG;CC;AG;GG;AC;CG;CC;AT
642;33;5;10;Hybrid;53;16.2;NA;CT;CT;CT;TT;CT;CT;AG;TT;AG;CG;TT;AT;AT;CC;CT;AT;GG;CC;AG;CC;AC;GG;CT;GG;AA;CC;CT;GT;TT;CC;GG;GG;AA;AG;AA;CC;AG;GT;**;AC;AT;AG;GG;CT;AC;TT;CT;GG;AA;GG;CT;AG;TT;AG;AA;AG;AT;TT;AA;AT;CC;CT;AA;CC;TT;TT;GG;CT;CC;TT;TT;TT;TT;AG;TT;CC;CC;AA;CT;AC;AG;CT;AT;AC;AA;GG;TT;GG;CC;GG;AG;CC;AG;TT;AA;AT;GG;AC;**;GT;TT;CG;CG;AG;GG;CC;GG;CC;AA
643;35;27;27;Wild;42;14.5;Female;TT;CC;CT;GG;TT;CT;AG;CC;GG;CG;CT;AT;AT;CC;CT;TT;CC;AC;AG;TT;CC;GG;CC;AA;AG;CC;CC;GG;TT;CT;GG;AG;AG;AG;AG;AA;AG;TT;**;AC;TT;AA;CC;CT;AA;GT;CT;GG;AG;GG;CT;GG;AT;AG;AA;AG;AA;CT;CC;AA;CG;CT;AA;CC;CT;AT;CC;CT;AC;TT;GT;CT;TT;AG;CC;GG;CT;AG;CT;AC;AG;CT;AA;CC;AA;AA;CT;GG;CT;GT;AG;CC;GG;CC;CC;TT;GG;CC;**;GT;TT;CG;CG;AG;GG;AC;CG;CC;AA
644;38;10;20;Hybrid;41;15.1;Male;TT;TT;CC;GT;CC;TT;AA;CT;GG;CG;CT;AT;TT;CT;TT;AT;CC;AC;AG;CT;AA;GG;TT;AA;AG;CC;CT;GT;CT;CT;CC;**;AG;AG;AA;**;AA;GG;**;AC;**;AG;**;CT;AC;**;CT;GG;AA;TT;CT;AG;**;GG;AA;AG;AT;TT;AA;AA;CG;CC;AA;AC;CT;TT;GG;CC;AC;TT;TT;TT;TT;AG;CT;CG;CC;GG;CT;AA;GG;CT;AT;CC;AA;AG;TT;CG;CC;GT;AG;CT;AG;CT;AC;AT;AA;CC;**;TT;TT;CC;CG;GG;CG;AC;GG;CC;AA
645;33;4;8;Hybrid;94;19.8;Male;CT;TT;CC;**;CC;CT;AA;CT;AG;**;CT;AT;TT;CC;CT;AT;GG;AC;**;CT;CC;GG;CT;GG;AA;AC;CC;TT;TT;CC;CC;AA;AA;AG;AG;CC;AA;GT;**;CC;AT;AG;CG;CT;AA;GT;CC;GG;GG;GG;CT;AG;AT;AG;AG;AG;AA;CC;AC;AA;CC;CC;AA;AC;TT;AT;GG;CC;CC;TT;GT;CC;GT;GG;CT;CG;CC;AG;CT;AC;AG;CT;AT;AC;AG;AG;TT;CG;CC;GT;AA;CC;AG;CT;AA;AT;AG;AC;**;GG;AT;CC;CG;AG;CG;AC;GG;CC;AT
646;33;5;10;Hybrid;58;16.9;NA;CT;TT;CT;TT;CT;CT;AG;TT;AG;CG;CT;AT;AT;CT;CT;TT;GG;CC;AA;CC;AC;AG;CT;GG;AA;AC;CT;GT;CC;CC;CG;AG;AG;AA;AA;CC;AG;GT;**;CC;AT;AG;GG;CT;AC;GT;CC;GG;AA;GG;CC;AG;TT;AG;AA;AG;AT;CT;AA;AA;CG;CC;AA;CC;TT;AT;GG;CT;CC;GT;GT;TT;TT;AG;CT;CC;CC;AG;CT;AA;AA;CT;AT;AC;AG;GG;TT;GG;CC;GG;AG;CC;AG;TT;AA;AT;GG;AC;**;GT;AT;CG;CG;AG;GG;CC;GG;CC;AA
647;14;4;7;Farm;72;18.1;Male;CC;CC;CT;TT;CT;CC;AG;CT;GG;CG;TT;AA;AT;CT;TT;AT;GG;AA;AA;CT;AC;AA;CT;GG;AG;CC;CT;TT;TT;CC;CG;AG;AG;AG;GG;AC;AG;TT;**;CC;AA;GG;CG;CT;CC;TT;CT;GG;AA;GT;CT;AG;AA;GG;AA;AA;AA;**;AA;**;**;TT;**;**;**;**;**;**;CC;TT;**;**;**;GG;CC;**;**;**;**;CC;**;**;**;**;**;**;TT;**;**;**;**;**;**;**;**;**;**;**;**;**;**;**;**;**;**;**;**;**;**
648;33;23;23;Wild;39;14.6;Male;TT;CT;CC;GT;CT;CT;AG;TT;AA;CG;CT;TT;AT;CT;CC;TT;CG;CC;AA;CT;CC;GG;CT;GG;AG;CC;CT;TT;CC;CC;CC;AA;AG;AA;AA;CC;GG;GT;**;CC;TT;AA;CG;CT;AC;TT;CC;CG;AG;TT;CT;GG;TT;AA;AA;AG;AA;CC;AC;AA;CG;CC;AA;CC;CT;AA;CG;CC;AC;TT;TT;CC;TT;GG;CT;**;CT;AG;CC;AC;GG;CT;AA;AC;GG;AA;CT;CG;CC;GG;AA;CT;AG;CT;AA;TT;GG;AC;**;GT;TT;CC;CG;GG;CG;CC;CG;CT;AA
649;34;6;12;Hybrid;43;14.9;Female;CT;CT;CT;GG;CC;CT;AA;CT;AG;CG;CC;AA;AT;CC;CC;TT;GG;AC;**;TT;AC;AG;TT;GG;AG;CC;CT;GT;CT;CT;CC;AA;GG;GG;GG;CC;AA;TT;**;CC;AT;AA;GG;CC;CC;GT;CC;CC;AG;GG;CC;AG;AT;GG;AG;GG;AA;CC;AC;AT;CG;CC;AA;AC;CC;TT;CG;CC;CC;TT;GT;CC;GT;AA;TT;GG;CC;AA;CT;AA;GG;CT;AA;CC;AA;AA;CC;CG;CT;TT;AG;CT;AG;TT;AC;AT;AA;AC;**;TT;AT;GG;CG;AG;GG;AA;CC;CC;AT
650;33;4;8;Hybrid;48;15.8;NA;CT;TT;CC;GT;CT;CT;AA;TT;AA;GG;CT;AT;TT;CT;TT;AT;GG;CC;AG;CT;CC;GG;CT;GG;AG;AC;CT;GT;TT;CC;CG;AA;AA;GG;AA;CC;AG;GT;**;CC;AT;AG;CG;TT;CC;TT;CC;CG;AG;TT;CC;AG;AT;AA;AA;GG;AT;TT;AA;AA;CC;CT;AG;CC;TT;TT;GG;CT;CC;TT;TT;CT;GT;GG;CT;CC;CC;AG;CT;AC;AG;CT;AT;AC;AG;AA;CT;GG;CC;GT;AA;CT;AG;TT;AA;AT;GG;AC;**;GT;AT;CC;CG;AG;CG;AC;GG;CC;AT
651;35;27;27;Wild;17;11.3;Female;TT;CC;CC;GG;CT;CC;AG;CT;GG;CG;CT;AT;AT;CT;CT;TT;CC;AA;**;TT;CC;GG;CT;AA;AG;AC;CC;GG;TT;CT;GG;GG;GG;AA;GG;AA;AG;TT;**;CC;AT;AA;CC;CC;AC;GT;CT;CG;GG;GT;CC;GG;AT;AG;AG;AG;AA;CC;CC;AA;GG;CT;AA;CC;CC;AT;CC;CT;AC;TT;GT;CT;TT;AG;CC;GG;TT;AG;CT;AC;GG;CT;AA;CC;AA;AA;TT;GG;CT;GT;AA;CT;GG;CC;CC;TT;AG;CC;**;GT;TT;CG;CC;AG;CG;AC;CG;CT;AA
652;38;10;20;Hybrid;23;12.3;Immature;CC;CT;CT;GT;TT;TT;AG;CT;AA;CC;CT;AT;AT;CT;CT;AA;CC;AC;**;CT;AC;GG;CT;GG;AG;CC;CC;GT;TT;CT;CG;AG;AG;AG;AG;AC;AA;GT;**;AC;AA;AG;CC;CC;CC;GG;CT;GG;AA;TT;CT;AG;AT;AG;AA;AG;AT;CT;AA;AA;GG;CC;AA;AA;CT;AT;GG;CC;AA;TT;TT;TT;TT;AA;TT;GG;CC;AG;CT;AC;AA;CT;AT;AC;AA;AA;CT;CG;CC;GT;AG;TT;AG;TT;AC;AT;AG;CC;**;TT;TT;CG;CG;GG;GG;CC;GG;CC;AA
653;37;9;18;Hybrid;13;10.2;NA;CT;CC;CT;GG;CT;TT;AG;CC;AA;GG;TT;AT;AA;CT;CT;AT;CC;CC;AG;CT;AC;GG;CT;GG;AG;AC;CC;GT;CT;CT;CC;GG;AA;AG;AA;CC;GG;TT;**;AC;AT;AA;CG;TT;AA;TT;CC;CG;AG;GG;CT;AA;TT;AG;AA;AG;AA;CT;AC;AA;CC;CT;AA;AC;CT;TT;CG;CC;AC;GT;TT;CT;TT;AA;TT;CG;CT;AA;CC;CC;AG;TT;AT;CC;AG;GG;CT;CG;CT;TT;GG;CT;AG;CT;AC;TT;AG;AC;**;TT;TT;CG;CC;GG;CG;CC;GG;CC;AT
654;35;26;26;Wild;39;14.4;Female;TT;CT;CC;GT;CC;CC;GG;CC;AG;GG;CT;AA;TT;CT;CT;AT;CC;CC;AA;CT;AA;GG;CT;AA;AG;CC;CT;GT;TT;TT;CG;AA;GG;AA;GG;AC;AA;GT;**;AC;AA;AG;CG;TT;AC;GT;CT;CC;AG;GG;CT;AG;AT;GG;AG;AG;AA;CT;AC;AA;GG;CT;AA;AC;CT;AT;CG;TT;AC;GT;GT;CC;TT;AG;CC;GG;CT;GG;CT;AC;AA;CT;AA;CC;AG;AA;CT;CG;TT;GT;AG;CT;AG;CT;CC;TT;GG;AC;**;GT;AT;CG;CC;GG;GG;AC;CC;CC;AA
655;33;5;10;Hybrid;51;16.6;Female;CT;CT;CT;GT;CT;CT;AG;CT;AG;CG;CC;AT;AT;CC;CT;TT;GG;CC;AA;CC;CC;AG;CT;GG;AG;CC;CC;GT;CC;CC;CG;AG;AA;AG;GG;CC;AG;GT;**;AC;AT;AG;GG;CT;AC;TT;CT;GG;AG;GT;CT;AG;**;AA;AG;AG;AA;TT;AC;AA;CC;CC;AA;AC;TT;TT;GG;CT;CC;GT;GT;CT;TT;AG;TT;CC;CC;AA;CT;AC;AA;CT;AA;AC;AG;GG;TT;GG;CC;GG;AA;CC;AG;TT;AA;AT;GG;AA;**;GG;AT;CC;CG;GG;GG;CC;GG;CC;AA
656;31;1;2;Hybrid;63;17;Female;CC;CT;CC;TT;TT;CT;AG;CT;AA;GG;TT;AT;AA;CC;CC;TT;CC;AC;AA;CC;CC;AA;TT;GG;AA;CC;CT;GG;CT;TT;CG;AG;AG;AG;AG;CC;AG;GT;**;AA;AT;AG;CG;CT;AA;GG;CT;CG;AG;GG;TT;AG;AT;AG;GG;AG;AT;TT;AC;AA;GG;CT;AA;CC;TT;AT;CC;CC;**;TT;GT;CC;GT;AG;CT;CG;TT;AG;CT;AC;AA;CT;AT;CC;AA;AG;CT;GG;CC;TT;AA;TT;GG;CT;AC;AA;AG;CC;**;GG;AT;CG;CC;GG;CG;AC;CG;CT;AA
657;33;23;23;Wild;38;14.5;Male;TT;CT;CC;TT;CC;TT;AG;TT;AA;CG;CT;TT;TT;CT;CC;TT;CG;CC;AA;CT;CC;GG;CT;GG;GG;CC;CT;TT;CC;CC;CC;AA;AG;AA;AG;CC;GG;GT;**;AC;TT;AA;GG;TT;AC;GT;CC;CG;GG;TT;CT;AG;AT;AG;AA;AG;AT;CC;AC;AA;CG;CC;AA;CC;TT;AA;GG;CT;CC;TT;TT;CC;GT;GG;CT;**;CT;AG;CC;AC;AG;CT;AA;AA;AG;AA;TT;CG;CC;GG;AA;CT;AG;TT;AC;TT;GG;AC;**;GT;TT;CC;CC;GG;CG;AC;GG;CC;AA
658;32;2;4;Hybrid;69;17.6;Female;CT;CT;TT;GT;TT;CC;AG;CC;AG;CG;TT;AT;AT;CT;CT;TT;CC;AA;AA;CC;CC;GG;TT;GG;AG;AA;TT;GG;CT;CC;CG;AG;AG;AG;AG;AC;AG;GT;**;CC;AT;GG;GG;CT;CC;GG;CT;GG;AG;GT;CC;AA;**;AA;AG;GG;AT;CT;AC;AA;CG;CT;AA;CC;TT;AT;GG;CT;AA;GT;GG;TT;GG;GG;CC;CG;CT;AG;CC;CC;AG;CC;AA;AC;AG;AG;CC;CC;CC;GT;AG;TT;GG;CC;AC;AA;AG;CC;**;TT;TT;CG;CC;AA;CG;CC;GG;CC;AA
659;12;2;3;Farm;114;21.2;NA;CC;CT;CC;TT;CC;CT;AA;CC;AA;CG;TT;AT;AA;CT;CT;AT;CG;AA;AG;CC;CC;GG;TT;GG;AG;AC;CT;GT;CC;CC;CG;AG;AA;AG;AG;CC;AG;TT;**;CC;AT;GG;GG;CT;AC;GT;CC;GG;AA;GT;CT;AG;AT;AG;GG;AG;AA;CT;AA;AA;CC;CT;AA;AC;CC;AT;GG;CT;AC;GT;GG;CT;GG;GG;CT;CC;CC;AG;CT;AC;AG;CT;AT;CC;AA;GG;CT;CC;CC;GT;AA;CT;AG;CT;AA;AA;GG;CC;**;TT;TT;CG;CC;AG;GG;AC;CG;CC;AT
660;14;4;7;Farm;77;18.4;NA;CC;CC;CC;GT;CT;CC;AA;TT;AG;GG;TT;AA;AT;CT;CT;AT;GG;AC;GG;CT;AC;AA;CT;GG;AG;AC;CT;GT;CT;CC;CG;AG;AG;GG;AG;CC;AG;TT;**;CC;AA;GG;CG;TT;AC;TT;CT;CG;GG;GG;CT;AA;AA;AG;AG;AG;AA;CT;AA;AA;CC;CT;AA;AC;TT;AT;GG;CC;CC;GT;GT;CC;GG;GG;CT;CG;CC;GG;CT;AC;GG;TT;TT;AC;AA;AG;TT;CG;CC;GG;GG;TT;GG;TT;AC;AT;GG;AC;**;TT;AT;CG;GG;AG;CG;AC;CG;CC;AA
661;32;3;6;Hybrid;54;16.2;Male;CT;CT;CC;GG;TT;CC;AG;CT;GG;GG;TT;AA;AT;CT;CC;AT;CG;AC;**;CT;CC;AG;CT;GG;AA;CC;CT;GG;CC;CT;CG;AA;AG;AG;AG;AC;GG;GT;**;CC;AA;AG;GG;CC;CC;GT;CC;CG;AG;GG;CT;AG;AT;AA;GG;GG;AT;TT;AC;AA;CG;CT;AA;AA;CT;TT;CG;CT;AC;GT;GT;CT;TT;GG;CT;GG;TT;GG;CC;AC;AG;CC;TT;AC;AG;AG;TT;CC;CC;TT;AA;TT;AG;CC;AA;AT;AA;AC;**;GT;TT;CG;CC;AG;GG;AC;CG;CC;AT
662;33;23;23;Wild;29;13.1;NA;TT;CT;CC;GT;CC;TT;AG;CT;AA;CG;TT;TT;TT;CT;CT;AT;CG;AC;AA;CT;CC;GG;CT;GG;AG;CC;CT;GT;CT;CT;CG;AG;AA;AA;GG;AC;GG;GT;**;CC;AT;AG;CG;CT;AC;GT;CC;GG;GG;TT;CC;GG;AT;GG;AA;AG;AA;CT;AA;AA;CG;CT;AA;AC;TT;AA;GG;TT;CC;TT;TT;CC;GT;GG;CT;CG;CT;AA;CC;AA;GG;CT;AT;AA;AG;AA;CT;GG;CC;GG;AA;CC;AG;CT;AA;TT;GG;AC;**;GT;AT;CC;CG;GG;CG;CC;CG;CT;AA
663;16;6;11;Farm;137;21.7;NA;CT;CT;TT;GG;CC;CC;AG;TT;AG;CG;TT;AT;AT;TT;CC;AT;GG;CC;AA;CT;AA;GG;TT;GG;AA;AC;CC;GG;CC;CT;CG;AA;AG;AG;GG;CC;AG;GT;**;AC;TT;GG;CG;CT;CC;GT;CC;CG;AG;GT;CT;AG;AT;AG;AG;GG;AT;CC;AC;AT;GG;CT;AA;AC;CC;AT;CG;TT;AA;GT;GG;CT;TT;AA;TT;CG;CC;AA;TT;AA;AG;CT;TT;AC;AG;AG;CC;GG;CC;TT;AA;CC;AA;CT;AC;AA;AG;AA;**;GT;AT;GG;CG;AG;GG;AA;CG;CC;AA
664;11;1;1;Farm;99;19.7;NA;CT;CT;CT;GG;TT;CC;AA;CT;GG;CC;TT;AT;AT;CT;CC;AT;GG;AA;AA;CC;CC;AG;TT;GG;AG;CC;CC;TT;CT;CT;CG;AG;AG;GG;AG;CC;AG;GT;**;AA;TT;GG;CG;CC;AC;GT;CT;GG;GG;GT;CT;AG;TT;AG;AG;GG;AA;CT;AA;AA;GG;CT;AA;AC;CT;AT;CG;CC;AC;TT;GT;CT;GT;AA;CT;CC;CT;AA;CT;AA;AG;CC;TT;CC;AG;GG;CT;CG;CT;GT;AA;CT;AG;CC;AC;AT;GG;CC;**;GG;TT;CG;CC;AG;CC;AC;GG;CC;AA
665;14;4;7;Farm;89;19.5;NA;CT;CT;CC;GT;CT;CC;AA;TT;AG;CG;CT;AA;TT;CT;TT;AT;GG;AA;AG;CT;CC;AA;TT;AA;AG;AA;CT;GG;TT;CC;CC;AG;AG;GG;AG;CC;AG;TT;**;CC;AA;AG;CC;CT;AC;TT;CC;CG;AA;GG;CT;AA;AA;AG;AG;AA;AA;CT;AA;AA;CG;CT;AA;CC;TT;AT;GG;CC;CC;TT;GT;CT;GT;GG;CT;CC;TT;GG;TT;AC;AG;TT;AT;CC;AA;GG;TT;CG;CC;GG;AA;CT;GG;**;AC;AA;AG;AC;**;GT;TT;CG;GG;AG;GG;AC;CG;CT;AT
666;17;7;13;Farm;97;19.9;NA;CT;CT;TT;GT;CC;CC;GG;CT;AG;CG;TT;AT;AA;CT;CT;TT;GG;CC;AA;CT;AC;AA;TT;GG;AA;CC;CT;TT;TT;CT;CG;AG;AG;GG;GG;CC;AA;TT;**;AC;AA;AG;CC;CT;CC;GT;CT;CG;AG;TT;CT;GG;TT;AG;AG;AG;AA;CT;AA;AA;CG;CT;AA;AC;TT;TT;CC;CC;AC;GT;GT;TT;GT;AA;CT;GG;CC;AG;CC;AC;AG;CT;TT;CC;AA;AG;CT;CG;CT;GT;AA;CC;AG;CT;CC;AA;GG;AC;**;GT;AT;GG;CC;AG;GG;CC;GG;CC;AA
667;35;27;27;Wild;19;11.4;NA;CT;CC;CT;GG;TT;CC;AG;TT;AG;CG;CC;AT;AT;CT;CT;TT;CC;AA;**;CT;CC;GG;CT;GG;AG;AC;CC;GG;TT;TT;GG;GG;AG;AA;GG;AA;AG;TT;**;CC;TT;AA;CG;CC;AC;GT;CT;CG;AG;GT;CT;GG;TT;AG;AA;AG;AA;CT;CC;AA;CG;CT;AA;CC;CC;AA;CC;CT;CC;TT;GT;CC;TT;AG;CT;GG;TT;AG;CC;AC;AG;CT;AT;CC;AA;AA;TT;GG;CT;GT;AG;CC;AG;CC;CC;TT;AG;CC;**;GT;TT;CG;CC;AG;GG;AC;GG;CT;AA
668;38;10;20;Hybrid;43;15.1;NA;TT;CC;CT;GG;CC;CT;AA;CC;GG;CC;CT;AT;AT;CT;CC;AT;CG;AC;**;CT;AA;GG;TT;GG;AG;CC;CC;GG;TT;CC;GG;AA;GG;AG;AG;AC;AA;GG;**;AC;AT;AG;CC;CT;CC;GT;CT;GG;AA;TT;TT;AA;AT;AG;AA;AG;AA;CT;AA;AT;CC;CC;AA;AC;CT;TT;GG;CC;AC;TT;TT;TT;TT;AG;CT;GG;CC;AA;CC;AC;AA;CT;TT;AC;AG;AG;CT;CC;CC;GT;AG;CT;AG;CT;AC;AT;AA;CC;**;TT;AT;GG;GG;AG;CC;CC;GG;CC;AA
669;38;30;30;Wild;12;10.1;NA;CT;TT;CT;GT;TT;CT;AG;CT;AG;GG;CT;AA;AT;CT;CC;TT;GG;CC;AA;CT;AC;GG;TT;GG;AG;CC;CC;GT;CT;CT;CG;AA;GG;AA;GG;CC;AG;GG;**;AC;AT;GG;CC;CC;AA;GT;TT;GG;AA;TT;CT;AG;TT;AG;AG;AG;AA;TT;AA;AT;CG;CT;AA;AC;CC;AT;GG;CC;AC;TT;TT;CT;TT;GG;CC;GG;CC;AG;**;CC;AA;CC;AA;AC;AA;AG;CT;CG;CC;GG;AG;TT;AA;CT;CC;TT;AG;AC;**;TT;AT;GG;GG;GG;CC;AC;GG;CC;AA
670;37;29;29;Wild;29;13.3;Male;TT;CT;CC;GT;CT;CT;AA;CT;AG;CG;CT;AT;AT;TT;CT;TT;CC;AC;**;CC;AA;AG;CC;AA;AA;CC;CC;GT;TT;CC;CG;AG;AA;AG;AG;AC;AG;TT;**;AC;AT;AA;CG;TT;AC;GT;TT;CC;GG;GT;CT;AG;TT;AG;AG;GG;AA;TT;AA;AA;CG;CT;AA;AC;CC;AT;CG;CT;AC;GT;GT;CT;TT;AG;TT;GG;CC;AA;CC;AC;AA;TT;AT;AA;AG;AG;CC;GG;TT;GT;AA;TT;AA;CT;CC;TT;AA;CC;**;TT;AA;GG;CC;AA;CG;CC;GG;CT;AT
671;35;26;26;Wild;24;12.3;Male;CT;CC;CC;GG;CT;CC;GG;CC;AG;CG;CT;AA;TT;CT;CT;AT;CG;AC;AA;CT;AC;AG;TT;AA;AG;CC;CC;**;**;TT;**;**;**;**;AA;**;**;**;**;**;**;**;CC;TT;**;**;**;**;**;**;CC;**;**;**;GG;**;AA;CT;AC;AA;GG;CC;AG;AC;CT;TT;CG;TT;AC;GG;GT;CT;TT;AG;CC;CG;CT;AG;CT;AA;AG;CT;AA;CC;AG;AG;TT;CG;TT;TT;AA;CC;AG;TT;CC;TT;GG;AC;**;GT;AT;GG;CC;GG;CG;AC;CG;CT;AT
672;36;8;16;Hybrid;44;15.1;Female;CC;CT;CT;TT;CT;CC;AA;CC;AG;GG;CT;AT;TT;TT;CC;TT;CC;AC;AG;CC;CC;AG;CT;AA;AG;AC;CC;GT;TT;CT;CC;AA;GG;AA;AG;AC;GG;GT;**;AC;AT;AG;CG;TT;AC;TT;CT;CG;GG;GT;CC;GG;AA;AA;GG;AG;AT;TT;AA;AA;CG;CT;AA;CC;CT;TT;CG;CC;CC;TT;GT;CC;TT;GG;CT;GG;CT;GG;CT;AA;AG;TT;TT;AC;GG;AG;CC;CG;CC;GT;AG;TT;AA;CC;AC;AA;AG;AC;**;TT;AT;CC;CC;GG;CG;AC;GG;CC;TT
673;35;27;27;Wild;19;11.5;NA;TT;CT;CC;GG;TT;CT;AG;TT;GG;CG;CT;AA;AT;CC;CT;AT;CC;AA;**;CT;AC;GG;CC;GG;AG;CC;CC;GG;CT;TT;GG;AG;GG;AA;AG;AA;AA;TT;**;CC;TT;AA;CG;CC;AC;GT;CT;GG;AA;GG;CC;GG;AT;AG;AA;GG;AA;CC;CC;AA;CG;CT;AA;AC;CT;AA;CC;CT;AC;TT;TT;CC;TT;AG;CC;GG;TT;AG;CT;AC;AG;CT;AT;CC;AA;AA;TT;GG;CT;GG;AA;CC;AG;CC;CC;TT;AG;CC;**;GT;TT;GG;CC;AG;CG;CC;CG;CT;AA
674;38;10;20;Hybrid;55;15.9;Male;CC;CT;CC;GT;CT;TT;AG;CT;AA;CC;CT;AT;AT;CT;TT;AT;CG;AA;**;CT;AC;GG;CT;GG;AG;CC;CC;GT;CT;TT;CC;AG;AG;AG;AG;CC;AA;GG;**;AC;AA;AG;CC;CC;CC;GT;CT;GG;AA;TT;CT;AG;AT;GG;AA;AG;AT;CT;AA;AA;GG;CC;AA;AA;CT;AT;CG;CC;AC;TT;GT;TT;TT;AG;TT;CG;CC;AG;CC;AA;AG;CT;TT;AA;AA;AG;CT;CC;CC;GT;AA;CT;AG;TT;AC;AT;AA;CC;**;TT;TT;CG;CG;GG;GG;AC;GG;CC;AA
675;32;2;4;Hybrid;70;19.4;NA;CC;TT;CC;GT;TT;CC;AA;CC;AA;GG;TT;AA;AT;CT;CC;TT;CC;AA;AA;CC;CC;GG;TT;GG;AA;AC;TT;GG;CC;CC;CG;AG;AA;AG;AG;AC;AG;GT;**;CC;AT;GG;GG;CT;AC;GG;CC;GG;AG;TT;CT;AG;AT;AA;AA;GG;AT;CT;AC;AT;CC;CC;AA;AC;TT;AT;GG;TT;AC;GT;GT;TT;TT;GG;CT;CG;CT;AG;CT;CC;AG;CT;TT;AC;AG;GG;CT;CC;CC;TT;AA;TT;GG;CT;AC;AT;AG;CC;**;TT;AT;CG;CG;GG;CG;AC;CG;CC;AA
676;12;2;3;Farm;96;20.1;NA;CC;CT;CC;GT;CT;CT;AA;CC;AG;CG;TT;AA;AA;CT;CC;AT;CG;AC;**;CC;AC;GG;TT;GG;AG;AC;TT;GT;CT;CC;CG;GG;AA;GG;GG;CC;AG;TT;**;CC;AA;AG;CG;CT;AC;TT;CT;CG;AA;GG;CT;AG;AA;GG;GG;AA;AA;TT;AC;AA;CC;CT;AA;AC;TT;AA;GG;CT;AC;TT;GG;CT;TT;AG;CT;CC;CT;AG;CC;AC;GG;CC;TT;CC;AA;GG;CT;CC;CC;GT;AA;TT;AG;CC;AC;AA;GG;CC;**;TT;TT;CG;CC;GG;CG;AC;CG;CC;AT
677;36;8;16;Hybrid;64;17;Male;CT;CT;CT;GT;CT;CC;AA;CC;AG;GG;CT;AT;TT;CT;CC;TT;CG;AC;AG;CC;CC;AG;CT;AA;GG;AC;CC;GT;TT;CC;CC;GG;AG;AG;AA;AC;GG;GT;**;AC;AT;GG;CC;TT;AC;GT;CT;GG;AG;GG;CC;AG;AA;AG;AG;AA;AT;TT;AA;AA;CG;CT;AA;CC;TT;TT;CG;CT;**;TT;GG;CT;TT;GG;CT;GG;CC;GG;CC;AC;AG;TT;AT;AC;GG;AG;CT;CG;CC;TT;AA;TT;AA;CC;CC;AA;AG;AC;**;TT;TT;CC;CC;GG;CC;AC;GG;CC;TT
678;17;7;13;Farm;100;20.4;NA;CC;CT;TT;GG;CC;CC;GG;CT;GG;GG;TT;AT;AA;CT;CT;TT;CC;AC;AA;CT;AC;AG;TT;GG;AA;CC;CC;TT;TT;CT;CG;AG;AG;GG;AG;CC;AA;GT;**;AC;AT;AG;GG;CT;CC;GG;CC;GG;AG;GT;CC;GG;AT;AA;GG;AG;AA;CC;AA;AA;CG;CT;AA;AA;TT;TT;CC;CC;AC;GT;GG;TT;GT;AA;CT;GG;CC;GG;CC;AC;AG;TT;TT;AC;AA;AA;CT;CG;CT;GG;AA;CC;GG;CC;AA;AA;GG;AC;**;TT;AT;GG;GG;AG;CG;CC;CG;CT;AA
679;33;5;10;Hybrid;64;17.6;Female;CT;CT;CT;GT;CC;CT;AG;TT;AG;CG;CC;AT;AT;CT;CT;AT;GG;CC;AG;CC;CC;GG;CT;GG;AG;AC;CT;TT;CT;CT;GG;GG;AG;AA;AG;CC;AA;GT;**;CC;AT;AG;GG;CT;CC;GT;CT;GG;AG;GG;CT;GG;AT;AG;AA;AG;AA;CT;AA;AA;CG;CT;AA;AC;TT;AT;GG;CC;AC;TT;GT;CT;TT;GG;TT;CC;CC;AG;CT;AA;AA;CC;AA;AC;GG;AG;CT;CG;CC;GG;AA;CC;AG;TT;AA;AT;GG;AC;**;GG;TT;CC;CG;GG;GG;CC;GG;CC;AA
680;18;8;15;Farm;104;18.9;NA;CC;CT;CC;GG;CC;CT;AG;CT;AG;GG;CT;TT;AT;TT;CC;AT;GG;AC;GG;CC;AC;AA;TT;GG;AG;AC;CC;GT;CT;CC;CC;AG;GG;AG;AA;AC;GG;GT;**;AA;TT;AG;CG;TT;CC;GT;CC;GG;AG;GG;CC;AG;AT;AA;AG;GG;AA;CT;AC;AA;CG;CT;AA;AC;TT;TT;GG;CC;AA;GT;GT;TT;TT;AG;CT;GG;CT;GG;CT;AC;AG;CT;TT;AC;AG;AG;CC;GG;CC;GT;AG;CT;AG;CT;CC;AA;AA;AA;**;GG;TT;CG;CC;GG;CG;AA;GG;CC;AT
681;20;10;19;Farm;79;18.4;NA;**;TT;**;**;**;**;**;**;**;**;**;**;**;**;**;**;**;**;**;**;**;**;TT;**;**;**;**;**;**;**;**;**;**;**;**;**;**;**;**;**;**;**;CC;**;**;**;**;**;**;**;**;**;**;**;**;**;**;CT;AC;AA;CG;CT;AA;AA;TT;AT;CG;CC;AC;GT;TT;CT;TT;AG;CC;CC;CC;GG;CC;AA;GG;CC;TT;AC;AG;AG;CT;GG;CC;GT;AA;CT;GG;CT;AC;AA;AG;AC;**;GT;AT;CG;CG;GG;GG;AC;CG;CC;AA
682;20;10;19;Farm;110;20.3;Female;CT;TT;CT;GG;CC;CT;AG;CT;GG;CG;TT;AT;AT;TT;CC;AA;CG;CC;GG;CT;AA;GG;TT;AA;GG;AC;CT;GT;CC;CC;CG;AG;AG;AG;AG;AC;AG;TT;**;AC;AA;AG;CC;CT;CC;GG;CC;GG;AG;GT;CT;AA;AA;AG;AG;AA;AA;CC;AC;AA;CG;CT;AA;AC;TT;AT;CG;CT;AC;GT;GT;CT;GT;AG;CC;CG;CC;AA;CC;AA;GG;CC;TT;AC;AG;GG;CT;GG;CC;GT;AA;CT;AG;CT;AC;AA;AG;CC;**;GT;TT;CG;CG;AG;GG;AC;GG;CC;AA
683;12;2;3;Farm;91;19.6;Male;CC;CT;CC;TT;CC;CT;AA;CC;AG;CG;TT;AA;AA;CT;CT;AT;CG;AA;**;CC;AC;AA;TT;GG;GG;AC;TT;GT;TT;CT;GG;GG;AG;AG;GG;CC;AG;GT;**;AC;AT;AG;CG;CT;AC;GG;CT;CG;AA;GT;CC;AG;AT;AG;AG;AG;AA;CC;AC;AT;CG;TT;AG;AA;TT;AT;GG;CT;AA;TT;GG;CC;GT;GG;CC;CC;CT;AA;CT;AC;AG;CT;AT;CC;AA;GG;CT;CC;CT;GT;AA;CT;AG;CC;AC;AA;GG;CC;**;TT;TT;GG;GG;AG;GG;AC;CG;CC;AT
684;15;5;9;Farm;109;20.5;NA;**;TT;TT;GT;CT;**;GG;CT;GG;CG;CT;AA;AT;CC;CC;TT;CG;AC;AA;CT;AC;AG;TT;GG;AG;AC;CC;GT;CC;CC;CG;AG;AA;GG;GG;AC;AA;TT;**;AC;AT;GG;CG;CT;CC;TT;TT;GG;AA;GG;CT;AG;TT;AG;AA;AA;AA;TT;AA;TT;CC;CT;AA;AC;CT;AT;CC;CC;**;TT;GG;TT;GT;AG;CT;CC;CC;AG;TT;CC;AG;TT;AT;CC;AA;GG;CT;GG;CT;GT;AA;CT;GG;TT;AC;AA;AG;CC;**;GT;AT;GG;GG;AG;CG;AC;GG;CT;AA
685;37;9;18;Hybrid;51;15.9;Male;CT;CT;CT;GG;CT;TT;GG;CT;AA;CG;TT;AT;AT;CT;CT;TT;CC;CC;AA;CC;AC;GG;CT;GG;AG;AC;CC;GT;CC;CC;CC;GG;AA;GG;AA;AC;GG;TT;**;AC;TT;AA;CG;CT;AA;TT;CC;CG;AG;TT;CT;AA;TT;AG;AG;GG;AT;CT;AC;AT;CC;CT;AA;AC;CT;AT;CG;CC;CC;GT;TT;CT;GT;AA;CT;GG;CC;AG;CC;AC;AG;TT;AT;CC;AG;GG;CT;CG;CT;TT;GG;CC;AG;CT;AC;TT;AG;AC;**;TT;TT;CC;GG;AG;CG;CC;GG;CC;AT
686;32;3;6;Hybrid;40;15;NA;**;**;**;**;**;**;**;**;**;**;**;**;**;**;**;**;**;**;AA;**;**;**;TT;**;**;**;**;**;**;**;**;**;**;**;**;**;**;**;**;**;**;**;**;**;**;**;**;**;**;**;**;**;**;**;**;**;**;CC;AA;AA;CC;CT;AG;AC;CC;AT;CG;TT;AC;GT;TT;CT;GG;GG;CC;CG;CT;AG;CC;AC;AG;CC;AA;AC;AG;GG;CC;CC;CC;GT;AG;CT;AG;CC;CC;AA;AA;AC;**;GT;TT;CG;CG;AA;CG;AC;CC;CC;AT
687;38;30;30;Wild;13;10.3;NA;**;**;**;**;**;**;**;**;**;**;**;**;**;**;**;**;**;**;AA;**;**;**;TT;**;**;**;**;**;**;**;**;**;**;**;**;**;**;**;**;**;**;**;CC;**;**;**;**;**;**;**;**;**;**;**;**;**;**;CT;AC;AT;GG;CT;AA;AC;CC;AA;CG;CT;AC;TT;TT;CT;TT;AG;CT;GG;CC;AG;CC;CC;AA;CC;AT;AA;AA;AA;CC;CG;CC;GT;AA;CT;AG;TT;CC;TT;GG;AC;**;TT;AT;CC;GG;GG;CC;AC;GG;CC;AA
688;32;22;22;Wild;14;10.4;NA;CT;CT;CC;GG;TT;CC;AG;CC;AA;CG;TT;AT;AT;TT;CC;AT;CG;AA;AA;CC;CC;GG;TT;GG;GG;CC;TT;GT;CT;CC;GG;AG;AG;AG;AG;AA;GG;TT;**;CC;AA;AG;CG;CC;CC;GG;CT;GG;GG;GG;CT;AG;TT;AG;AG;GG;AA;CT;CC;AA;CC;CT;AA;AC;CT;AT;GG;CT;AC;GT;TT;CT;GT;AG;CT;GG;TT;AG;**;AC;**;CT;AT;AC;AG;AA;CC;CC;CC;GG;AG;TT;AG;**;AC;TT;AA;CC;**;TT;TT;GG;CC;AA;CG;CC;CG;CC;AA
689;31;21;21;Wild;8;9.3;NA;CT;CC;CT;GT;TT;CT;GG;CT;AA;GG;TT;AA;AT;CT;CT;TT;CG;CC;**;CC;CC;AA;TT;GG;GG;AC;TT;GG;CC;TT;CG;AA;AG;AG;GG;AC;GG;GT;**;AC;TT;GG;CG;CT;AC;GT;CT;CC;AA;GT;CT;GG;AT;AA;AG;GG;TT;CT;AC;AT;CG;CT;AA;AC;CT;AT;GG;CC;AA;GG;TT;CT;GG;AG;CC;CG;CT;AG;CT;AA;AG;CT;AT;AC;AA;AA;TT;CG;CT;GT;AA;CT;AA;CT;AC;AT;AA;AC;**;TT;AA;CC;GG;GG;CC;AA;CC;CT;AT
690;20;10;19;Farm;88;19.5;NA;CT;TT;CT;GG;CC;TT;AG;CT;GG;CG;TT;TT;AT;TT;CT;AT;CC;AC;GG;CC;CC;GG;TT;AA;GG;AC;CT;GT;CC;CC;CG;AG;AG;AG;AA;AC;AG;GT;**;AC;AA;AG;CC;CT;CC;GT;CT;CG;AG;GT;CT;AA;AA;AG;AG;AA;AA;CT;AC;AA;GG;CC;AA;CC;TT;AT;CG;CC;AC;GT;GT;CT;TT;GG;TT;CG;CC;AA;CC;AC;GG;CT;TT;CC;AA;GG;CT;GG;CC;TT;AA;CT;AG;CT;AC;AA;AG;CC;**;GT;AA;GG;CG;GG;GG;AA;GG;CC;AA
691;14;4;7;Farm;91;19.6;Female;CC;CT;CT;GT;CC;CC;AG;CC;AG;CG;TT;AA;TT;CT;CT;AT;GG;AC;GG;CT;AC;AA;TT;GG;AG;AC;CT;TT;TT;CC;CG;AA;AG;GG;AG;AC;AG;TT;**;AC;AA;AG;CG;CT;CC;TT;CC;GG;AA;GT;CT;AG;AA;AG;AG;AA;AA;CT;AA;AA;CC;CT;AA;AA;TT;AT;GG;CC;CC;TT;GG;CT;GG;GG;CT;CC;TT;GG;TT;AC;GG;CT;AT;CC;AG;AG;TT;CG;CC;GT;AG;CT;GG;CT;AC;AA;AG;AC;**;GT;TT;CG;GG;GG;GG;AA;CG;CT;AA
692;12;2;3;Farm;74;18.3;Female;CC;CT;CT;TT;CT;CT;AA;CT;AG;GG;TT;AA;AA;CT;CT;AT;CG;AC;AG;CC;CC;AG;TT;GG;AG;AC;TT;GT;CT;CC;GG;AG;AA;GG;GG;CC;AG;TT;**;CC;AT;AG;GG;TT;CC;GT;CT;CG;AA;GT;CT;GG;**;GG;GG;AG;AA;TT;AC;AT;CC;CT;AA;AC;CT;AA;GG;CT;AA;TT;GG;TT;GT;GG;CT;CC;CT;AG;CT;AA;AG;CC;AT;CC;AG;GG;CT;CC;CC;GT;AA;TT;AG;CC;AA;AA;GG;CC;**;TT;TT;GG;GG;GG;GG;AC;GG;CC;AA
693;33;4;8;Hybrid;62;17;Female;CT;CT;CT;TT;CT;CT;AG;CT;AA;GG;CT;AT;TT;CT;TT;AT;GG;AC;AA;CT;CC;GG;CC;GG;AA;AC;CC;TT;TT;CC;CG;**;AA;AG;GG;CC;AG;GT;**;CC;AT;AG;**;CT;CC;**;CC;GG;AG;GT;CC;AG;AT;GG;AA;AG;AA;TT;AC;AA;CC;CT;AG;AC;CT;AT;GG;CT;CC;TT;GT;CC;GT;GG;CT;CC;CT;AG;CT;AC;AA;CC;TT;AC;AG;AA;TT;GG;CC;GG;GG;CT;AG;CT;AA;AT;GG;AC;**;GT;TT;CC;CG;GG;CG;AC;GG;CC;AT
694;33;4;8;Hybrid;51;16;Male;CT;TT;CC;GT;CT;CT;AG;CT;AA;GG;CT;AT;TT;CT;CT;AT;GG;AC;AA;CT;CC;AG;CT;GG;AG;AC;**;**;**;**;**;**;**;**;**;**;**;**;**;**;**;**;**;**;CC;**;**;GG;**;**;**;**;**;**;**;**;**;CT;AA;AA;CC;CC;AA;AC;TT;AT;GG;CC;CC;TT;GT;CT;GT;GG;CT;CC;CC;AG;CT;AC;AG;CT;AT;AC;AG;**;TT;**;**;**;**;**;GG;**;AA;**;GG;**;**;**;AA;**;**;**;GG;**;**;**;**
695;33;5;10;Hybrid;73;18;Male;CT;TT;CT;GG;CC;CT;AG;CT;AG;CG;CT;AT;AT;CC;CC;AT;GG;CC;AA;CC;CC;GG;CC;GG;AG;AC;CC;TT;CT;CT;CG;AG;AG;AG;GG;CC;AA;GT;**;AC;AT;AG;GG;CT;AC;TT;CC;GG;**;GG;TT;AG;TT;AG;AA;AG;AT;CT;AC;AA;CG;CT;AA;AC;TT;AT;GG;TT;CC;TT;TT;TT;TT;GG;TT;CC;CC;AG;CT;AA;GG;CT;AT;AC;AG;GG;CT;CG;CC;GG;AA;CC;AG;TT;AA;AT;GG;AA;**;GT;AT;CC;CG;GG;GG;CC;GG;CC;AA
696;33;5;10;Hybrid;61;17.4;Immature;CT;TT;CT;GG;CC;CT;AG;TT;AG;CG;CC;AT;AT;CT;CC;TT;GG;CC;AG;CC;CC;AG;CT;GG;AA;CC;CT;GT;CC;CT;CG;AG;AA;AA;AG;CC;AA;GT;**;CC;AT;AG;GG;CT;AC;GT;CC;GG;AA;GG;TT;AG;AT;AG;AA;AG;AA;CC;AA;AA;CC;CT;AA;CC;TT;AT;CG;CC;CC;TT;GT;TT;TT;AG;CT;CC;CC;AA;CT;AA;AG;CC;AT;AC;GG;GG;TT;GG;CC;GG;AG;CC;AG;TT;AA;AT;GG;AC;**;GT;AT;CC;CG;GG;GG;CC;GG;CC;AA
697;15;5;9;Farm;104;20.3;Female;CC;TT;TT;GG;CC;CC;AG;CC;GG;CG;TT;AA;AT;CC;CC;TT;CG;CC;AA;CC;AC;GG;TT;GG;AG;AA;CC;TT;CT;CC;CG;AG;AA;AG;AG;CC;GG;TT;**;CC;AT;GG;CG;CT;CC;TT;CC;GG;AA;GT;CC;GG;AT;AA;AA;AG;AA;CT;AA;AT;CC;CT;AA;AC;CT;TT;GG;CT;**;TT;GT;TT;TT;GG;CT;CC;CC;AG;TT;AA;AG;CT;AT;CC;AA;GG;CT;GG;CT;GT;AA;CC;GG;CT;AC;AA;AG;AC;**;GT;TT;GG;GG;AG;CG;AC;GG;CT;AA
698;33;5;10;Hybrid;51;16.2;Male;CT;TT;CT;GG;CT;CT;AG;TT;AG;CG;CT;AT;AT;CT;CC;TT;GG;CC;AG;CC;AC;AG;CT;GG;AA;AC;CT;TT;CC;CC;CG;GG;AA;AA;AA;CC;AA;GT;**;CC;AT;AG;GG;CT;CC;GG;CT;GG;AG;GG;TT;GG;TT;AG;AA;AG;AA;CC;AA;AA;CC;CT;AA;AC;TT;AT;GG;CT;AC;TT;GT;CT;TT;GG;TT;CC;CC;AA;CT;AA;GG;CT;TT;AC;AG;AG;TT;GG;CC;GG;AG;CC;AG;TT;AA;AT;GG;AA;**;GG;AT;CG;CG;GG;GG;CC;GG;CC;AA
699;32;2;4;Hybrid;60;16.9;Male;CC;TT;CC;GT;TT;CC;AA;CC;AA;CC;TT;AA;AT;CT;CT;TT;CC;CC;AA;CC;CC;AG;TT;GG;AG;AA;TT;GG;CC;CC;CC;AG;AA;AA;AG;AC;AG;TT;**;CC;AT;GG;**;CT;AC;GT;CC;GG;AA;TT;CC;AG;**;AG;AA;AG;AA;CT;AA;AT;CG;CC;AA;AC;TT;TT;CG;TT;AC;GG;GT;CT;TT;GG;CC;CG;CT;AG;CC;AC;AG;CC;TT;AC;AG;AG;CT;CC;CC;TT;AA;TT;GG;CT;AC;AA;AG;CC;**;TT;AT;CG;CG;GG;CG;AC;CG;CC;AT
700;32;2;4;Hybrid;49;15.6;NA;CC;CT;TT;GT;CT;CC;AA;CC;AG;CG;TT;AT;AT;CT;CC;TT;CC;AC;AA;CC;CC;GG;TT;GG;AA;AA;TT;GG;CT;CC;CG;AG;AG;AG;AG;AC;AG;GT;**;CC;AT;AG;GG;CT;CC;GG;CT;GG;AG;GG;CT;GG;AT;AA;GG;GG;AA;CT;AC;AT;CG;CT;AA;CC;TT;AT;CG;TT;AC;GT;GT;CT;TT;GG;CT;CC;TT;AG;CT;CC;AG;CT;AT;AC;GG;AG;CT;CC;CC;TT;AA;CC;GG;CT;AC;AA;AG;CC;**;TT;TT;CG;CC;GG;CG;AC;CG;CC;AA
701;37;9;18;Hybrid;33;14.1;NA;**;**;TT;**;**;**;**;**;**;GG;**;**;**;**;**;**;**;**;AA;**;**;**;TT;**;**;**;**;**;**;**;**;**;**;**;**;**;**;**;**;**;**;**;**;**;**;**;**;**;**;**;**;**;**;**;**;**;AA;CT;AA;AA;CC;CT;AA;AC;CT;TT;CG;CC;CC;GG;TT;CT;TT;AA;TT;CG;CC;AG;CC;CC;AG;CC;AT;CC;GG;**;CC;**;**;**;AA;**;**;**;**;**;**;**;**;**;**;**;**;**;**;**;**;**;**
702;36;8;16;Hybrid;30;13.8;Female;CC;CC;CT;TT;CC;CC;AA;CC;AA;GG;TT;AT;TT;CT;CC;TT;CG;CC;AA;CC;CC;AG;TT;GG;AG;CC;CC;GT;TT;CT;CC;AA;AG;AA;AA;AC;AG;GT;**;AA;TT;GG;CG;TT;CC;GT;CT;GG;AG;GG;CT;AG;AT;AG;GG;AG;AT;TT;AC;AT;CC;CT;AA;CC;TT;AT;CG;CT;CC;TT;GT;CT;GT;GG;CC;GG;CT;GG;CT;AA;AG;TT;TT;AC;AG;AG;CT;CG;CT;GT;AG;TT;AG;CC;AC;AT;AA;AC;**;TT;TT;CC;CG;GG;CC;AA;GG;CC;AT
703;38;30;30;Wild;25;12.4;Male;CT;TT;CT;TT;TT;CT;AA;TT;AA;CG;CC;AA;AT;CC;CC;AT;CG;AC;AA;CT;AC;AG;CT;GG;AG;CC;CC;TT;CT;CC;CG;AA;AG;AA;GG;AC;AG;TT;**;AC;AA;AG;CC;CC;AA;GG;TT;GG;AA;TT;CT;GG;TT;GG;AG;AG;AA;TT;AA;AT;CG;CT;AA;AC;CC;TT;CG;CC;AA;TT;TT;CT;TT;AA;CC;GG;CC;GG;CC;AA;AG;CC;AT;AC;AA;AG;TT;GG;CC;GT;AA;TT;AG;TT;CC;TT;GG;AC;**;TT;AT;CC;GG;AG;CG;CC;GG;CC;AA
704;20;10;19;Farm;100;19.7;Female;CC;TT;CT;GT;CC;CT;AG;CC;AG;CG;TT;TT;AA;TT;CT;TT;CG;CC;**;CT;AA;GG;TT;GG;GG;CC;CT;GT;CC;TT;CC;GG;GG;GG;AA;AC;AG;GT;**;AC;AA;AG;CC;CC;CC;GT;CC;CG;AG;GT;CT;AA;AA;AG;AG;AA;AA;CC;AA;AA;CG;CC;AA;AC;TT;TT;CG;CT;AC;GT;GT;CT;TT;AG;TT;CC;CC;GG;CC;AA;GG;CT;TT;CC;AG;AG;CT;CC;CC;TT;AA;CT;AG;CC;AC;AT;AA;AC;**;GT;TT;CG;CG;GG;GG;AA;GG;CC;AA
705;32;2;4;Hybrid;41;14.8;NA;CC;CT;CT;GT;CT;CC;AA;CC;AG;CG;TT;AT;AT;CT;CT;TT;CG;AC;AA;CC;CC;AG;TT;GG;GG;AC;TT;GG;TT;CT;CC;AG;AG;AG;GG;AC;AG;GT;**;CC;AT;AG;GG;CT;CC;GG;CC;GG;AA;GT;CC;AA;AT;AA;AG;GG;AA;CT;CC;AA;CC;CT;AA;AA;CC;TT;CG;TT;AA;GT;GT;CT;TT;GG;CC;CC;TT;AG;CC;CC;AG;CT;AT;AC;AG;AG;CT;CC;CC;GT;AG;CT;GG;CT;AA;AT;AG;CC;**;TT;TT;GG;CC;AG;GG;AC;CG;CC;AT
706;19;9;17;Farm;82;18.5;Female;CC;CT;CT;GG;CC;CT;AG;CT;AA;CC;TT;TT;AA;CC;CC;TT;CG;CC;AG;CC;CC;AG;TT;GG;AA;AC;CT;TT;CT;CT;CC;AG;AG;AG;AG;CC;AG;TT;**;AA;AA;AG;CG;TT;AC;GG;CT;CG;AA;GT;CC;GG;AA;AA;AG;AG;AA;CC;AA;AA;CC;CT;AA;AC;TT;TT;GG;CC;AC;GT;GT;CT;GT;AA;CC;**;CC;AG;CC;CC;GG;CT;AT;CC;AG;GG;CC;CC;CC;GT;GG;CT;GG;TT;AA;AA;AG;AC;**;GT;AT;CC;GG;AG;CG;AC;GG;CT;AT
707;32;2;4;Hybrid;54;16.7;NA;**;**;**;**;**;**;**;**;**;**;**;**;**;**;**;**;**;**;AA;**;**;**;TT;**;**;**;TT;GG;CT;CT;CC;AG;AG;AA;GG;AC;AG;GT;**;CC;AT;AG;GG;CT;AC;GG;CT;GG;AG;GT;CC;AA;AT;AG;AG;AG;AT;CT;CC;AT;CC;CT;AA;AC;CC;TT;GG;CT;AA;GG;GT;TT;TT;GG;CC;CC;CT;AG;CC;AC;AG;CC;AT;AC;AG;AG;CC;CC;CC;TT;AG;CC;GG;CC;AA;AT;AG;CC;**;TT;AT;GG;CC;AA;CG;AC;CG;CC;AA
708;32;3;6;Hybrid;66;17.4;Male;**;**;**;**;TT;**;**;**;**;**;**;**;**;**;**;TT;**;**;AA;**;**;**;TT;GG;**;**;CT;GG;CT;CT;CC;AG;GG;AA;AG;AC;GG;GT;**;CC;AA;GG;CG;CC;AC;GT;CC;GG;AG;GT;CT;GG;AT;AA;AG;GG;AT;**;**;**;**;**;**;**;**;**;**;**;**;**;**;**;GG;GG;**;CC;**;**;**;**;**;**;**;**;**;**;TT;**;**;**;**;**;**;**;**;**;**;**;**;**;**;**;**;**;**;**;**;**;**
709;36;8;16;Hybrid;46;15.7;NA;**;**;**;**;**;**;**;**;**;**;**;**;**;**;**;**;**;**;AA;**;**;**;TT;**;**;**;CC;GT;CT;CC;CC;**;AG;AG;AG;AC;GG;GT;**;AC;AT;**;CG;CC;AC;TT;CC;CG;GG;GG;CT;GG;**;AA;GG;AG;AT;**;**;**;**;**;**;**;**;**;**;**;CC;**;**;**;**;GG;CC;**;CC;**;**;**;**;**;**;**;**;**;TT;**;**;**;**;**;**;**;**;**;**;**;**;**;**;CC;**;**;**;**;**;CC;**
710;32;2;4;Hybrid;51;16.3;NA;**;TT;CT;**;CC;**;AG;CC;AA;CG;TT;AA;AT;CT;CC;TT;CC;AA;**;CC;CC;GG;TT;GG;AA;AA;TT;GG;**;**;CG;**;AA;**;GG;**;AG;**;**;CC;**;**;**;CT;AC;**;CC;GG;**;**;**;**;**;**;AA;AG;**;**;**;**;CC;**;**;AC;**;**;**;**;**;**;**;TT;**;GG;CT;**;TT;AG;**;CC;AG;**;**;**;AG;GG;CC;CC;CC;TT;AA;CT;GG;CC;AC;AA;AG;CC;**;TT;AT;GG;CC;AG;CG;CC;CG;CC;AA
711;31;21;21;Wild;33;14.2;NA;CT;CT;CC;GT;CT;CC;AG;CT;AG;GG;TT;AA;TT;CC;CC;AT;CG;CC;**;TT;AC;AA;TT;GG;GG;AC;TT;GG;CC;CT;CG;AG;AA;AG;GG;CC;GG;TT;**;AA;TT;GG;CC;CT;AC;GT;CT;GG;AA;GT;CT;GG;AT;AG;AG;AG;TT;CT;AC;AT;GG;CT;AA;AC;CT;AT;GG;TT;AA;GG;GT;CT;GG;AG;CC;CC;CT;GG;CT;AA;AG;CT;AT;CC;AG;AA;CT;GG;CT;GT;AA;CT;AA;CT;CC;AT;GG;CC;**;TT;AT;CC;GG;GG;CG;AC;CG;CT;TT
712;37;9;18;Hybrid;47;15.5;Female;CT;CT;CT;GG;CT;TT;GG;TT;AG;CG;TT;AT;AA;CT;CC;TT;CG;CC;AA;TT;AC;GG;TT;GG;AA;CC;CC;GG;CC;TT;CC;GG;AA;AA;AA;CC;GG;TT;**;AA;TT;AA;GG;TT;AA;TT;CC;CG;AG;GG;CC;AG;AT;AG;AG;AG;AA;CT;AA;AT;CC;CT;AA;AC;CT;TT;CG;CT;CC;TT;TT;CT;GT;AA;TT;CG;CC;AG;CC;AC;AG;CC;AT;AC;GG;GG;CT;GG;CT;TT;AG;TT;GG;CT;AC;AT;AG;AC;**;TT;AT;CC;CG;AG;GG;CC;GG;CC;AT
713;36;8;16;Hybrid;18;11.6;NA;CC;CC;CT;GT;CT;CC;AA;CC;AA;CG;CT;AT;TT;TT;CC;TT;CG;AC;AA;CC;CC;AG;CT;GG;AG;CC;**;**;**;**;**;**;**;**;**;**;**;**;**;**;**;**;CC;**;**;**;**;**;**;GG;**;**;**;**;**;**;**;TT;AC;AT;CG;CT;AA;CC;CT;AT;GG;CT;CC;TT;GT;CT;GT;GG;CT;GG;CC;GG;CT;AA;AA;CT;TT;CC;AA;AG;CC;CG;CC;GT;AG;TT;AG;CC;AC;TT;AA;AC;**;TT;AT;CG;CC;GG;CG;AA;GG;CC;TT
714;38;10;20;Hybrid;35;13.8;NA;TT;CT;CT;GT;TT;TT;AA;CC;GG;CC;CT;AT;AT;CT;CT;AT;CC;AC;**;CT;AA;GG;CT;GG;AG;CC;**;**;**;**;**;**;GG;**;**;**;**;**;**;**;**;**;CC;**;**;**;**;**;**;**;**;**;**;**;**;**;**;TT;AA;AA;GG;CC;AA;AC;CT;AT;GG;CC;AC;TT;GT;TT;TT;AG;CC;CG;CC;AG;CC;AC;AG;CT;TT;AC;AG;GG;CC;CG;CC;GT;AA;CT;AG;TT;AC;AT;AA;CC;**;TT;TT;GG;GG;GG;CG;CC;GG;CC;AA
715;38;30;30;Wild;22;12.3;Female;CT;CT;CT;GT;TT;CT;AA;CT;AA;GG;CT;AA;AT;CT;CT;AT;CG;CC;AA;CT;AC;AG;TT;GG;AG;CC;CT;GT;CT;CT;GG;AA;GG;AA;AG;AC;AG;GT;**;AC;AA;GG;CC;CC;AC;GG;TT;GG;AA;TT;CC;AG;TT;AG;AG;AG;AA;TT;AC;AT;CG;CT;AA;AC;CC;AA;GG;CT;AC;TT;TT;CT;TT;AG;TT;GG;CC;AG;CC;AC;AG;CC;AT;AA;AA;AA;CT;CG;CC;GT;AA;CT;AA;CT;CC;TT;GG;AC;**;TT;AT;CG;GG;GG;CG;CC;GG;CC;AA
716;31;21;21;Wild;12;9.5;NA;CT;CT;CT;GT;TT;CC;AG;CT;AA;GG;TT;AA;TT;TT;CT;TT;CC;CC;GG;TT;CC;AA;CT;GG;AG;AC;**;**;**;**;**;**;**;**;**;**;**;**;**;**;**;**;**;**;**;**;**;**;**;**;**;**;**;**;**;**;**;CC;AC;AT;GG;CT;AA;CC;CT;AT;CG;TT;AC;GT;TT;TT;GG;AG;CT;CC;TT;GG;CT;AA;AA;CT;AT;AA;AA;AA;TT;CG;CT;GG;AA;CT;AA;CT;AA;AT;AA;CC;**;TT;AT;CC;GG;GG;CC;AA;CG;CT;TT
717;38;10;20;Hybrid;58;16.9;Female;**;**;**;**;**;**;**;**;**;**;**;**;**;**;**;AA;**;**;**;**;**;**;TT;**;**;**;**;**;**;TT;**;**;**;**;**;**;**;**;**;**;**;**;**;**;**;**;**;GG;**;TT;**;**;**;**;**;**;**;**;**;**;**;**;**;**;**;**;**;**;AC;**;**;**;**;GG;CC;**;**;**;**;**;GG;**;**;AA;**;**;TT;**;**;**;**;**;**;**;**;**;**;**;**;**;**;**;**;**;**;**;**;**;**
718;24;25;???;???;69;17.6;NA;*;*;*;*;*;*;*;*;*;*;*;*;*;*;*;*;*;*;*;*;*;*;*;*;*;*;*;*;*;*;*;*;*;*;*;*;*;*;*;*;*;*;*;*;*;*;*;*;*;*;*;*;*;*;*;*;*;*;*;*;*;*;*;*;*;*;*;*;*;*;*;*;*;*;*;*;*;*;*;*;*;*;*;*;*;*;*;*;*;*;*;*;*;*;*;*;*;*;*;*;*;*;*;*;*;*;*;*;*
719;20;10;19;Farm;90;19.1;NA;CT;TT;CC;GT;CC;CT;AA;CT;GG;CG;TT;AT;AA;CT;CC;AT;CC;AC;GG;CT;CC;GG;TT;GG;GG;CC;CT;GT;CC;CT;CG;AG;AG;AG;AG;CC;AG;TT;**;AC;AA;GG;CC;CT;CC;GT;CT;GG;AG;GT;CT;AG;AA;AG;AA;AA;AA;CC;AA;AA;CG;CT;AA;AC;TT;AT;CG;CT;AC;GT;GT;CT;TT;AA;CT;**;CC;AG;CC;AC;GG;CT;TT;AC;AG;AA;CT;GG;CC;GT;AA;TT;GG;TT;AC;AT;AA;CC;**;GT;AA;CG;CG;AG;GG;AC;GG;CC;AA
720;12;2;3;Farm;147;23.3;NA;CC;CT;CT;GT;CT;CT;AA;CT;AG;CG;TT;AA;AA;CT;CC;AT;CG;AA;**;CC;CC;GG;TT;GG;AG;AC;TT;GT;TT;CT;CG;AG;AA;GG;GG;CC;AG;GT;**;AC;AA;GG;GG;TT;CC;GT;CT;CG;AA;TT;CT;GG;AT;AG;AG;AG;AA;CT;AA;AT;CC;CT;AG;CC;TT;AT;GG;CC;AA;TT;GG;CC;TT;GG;CT;CC;CC;AG;CT;AA;AG;CT;AT;CC;AG;GG;CT;CC;CC;**;AA;**;**;CC;AA;AA;GG;CC;**;TT;TT;**;CC;GG;CG;**;GG;CC;TT
721;14;4;7;Farm;111;20.5;NA;CC;CT;CT;TT;CT;CC;GG;TT;GG;GG;TT;AA;TT;CT;TT;AT;GG;AA;GG;CT;CC;GG;CT;AA;AG;AA;CT;TT;CT;CC;CC;AA;AG;AG;AG;CC;AG;TT;**;AC;AA;GG;CC;TT;AC;GT;CT;CC;AG;GT;CT;AG;AA;GG;AA;AG;AA;CC;AA;AA;CG;CT;AA;AC;TT;AT;GG;CC;CC;GT;GG;CT;GG;GG;CT;CG;CT;GG;CT;AC;AG;TT;TT;CC;AA;GG;TT;CG;CC;TT;GG;CT;GG;TT;AA;AA;GG;AC;**;TT;TT;CG;CG;AG;GG;AA;CG;CT;AA
722;19;9;17;Farm;80;18.3;NA;CC;CC;CT;GG;CC;CT;AG;CC;AA;CG;TT;AT;AA;CC;CC;TT;CG;CC;AA;CT;CC;AG;TT;GG;AA;AC;CC;TT;CC;CT;CC;AG;AG;GG;AG;CC;AG;TT;**;AC;AA;AG;GG;CC;AC;TT;CT;GG;AA;GT;CC;GG;AA;AA;GG;AG;AA;CC;AA;AA;CC;CT;AA;AC;CT;AT;GG;CC;CC;GG;GT;CT;GG;AG;CC;GG;CT;AG;CC;CC;GG;CT;AT;CC;AG;AG;CC;GG;CC;GT;GG;CT;AG;TT;AA;AA;AG;AC;**;GT;TT;CC;CG;GG;GG;CC;GG;CT;AT
723;32;2;4;Hybrid;64;17;NA;CT;TT;CC;GT;TT;CC;AA;CC;GG;GG;TT;AA;AT;CT;CC;TT;CC;CC;AA;CC;CC;GG;TT;GG;AA;AC;TT;GG;CT;CC;CG;AG;AA;AG;AG;AC;AG;TT;**;CC;AA;GG;GG;CT;AC;GT;CT;GG;AA;TT;CT;GG;AT;AG;AA;GG;AT;CT;AC;AA;CC;CT;AA;AC;CT;AT;CG;CT;AC;GT;GG;CT;GG;GG;CT;CC;CT;AG;CT;CC;AG;CT;AT;AC;GG;GG;CC;CC;CC;TT;AA;TT;GG;CC;AC;AT;AG;CC;**;TT;AT;GG;CC;AG;CG;AC;GG;CC;AT
724;15;5;9;Farm;93;19.5;Female;CC;TT;TT;GT;CT;CC;GG;CC;GG;CG;TT;AT;AT;CC;CC;TT;CG;AC;AA;CT;AC;AG;TT;GG;AA;AC;CT;GT;CC;CC;CG;AG;AA;AG;AG;AC;AA;**;**;AC;AT;GG;**;CT;CC;TT;CT;GG;**;GG;CT;AG;AA;AG;AG;AG;AA;CC;AA;AT;CC;CT;AA;AC;TT;AT;CC;TT;CC;GT;GG;TT;GT;AG;CT;CC;CC;AG;TT;AC;AG;CT;TT;CC;AG;GG;CT;GG;CC;GT;AA;CT;GG;CT;AA;AA;AG;CC;**;GG;AT;CG;GG;AG;CG;AC;GG;CT;AT
725;35;26;26;Wild;19;11.4;NA;**;**;**;**;**;**;**;**;**;**;**;**;**;**;**;**;**;**;AA;**;**;**;TT;**;**;**;CT;**;CT;**;CG;**;GG;**;AG;AC;AG;TT;**;CC;TT;AG;**;CT;AA;**;TT;CG;AA;GG;CC;GG;**;GG;GG;AG;AA;CT;AC;AA;GG;CT;AG;AC;CT;TT;CC;TT;AC;GT;TT;CT;TT;AA;CC;GG;CT;GG;CT;AA;AG;CT;AA;CC;AG;AG;TT;CG;CT;TT;AA;CT;AG;TT;AC;TT;AG;AC;**;GT;TT;GG;CC;GG;CG;CC;CC;CT;AA
726;31;1;2;Hybrid;36;15.5;Male;**;CC;CC;TT;TT;**;AG;CT;**;GG;TT;AT;AT;CT;CC;TT;CC;AC;AA;CC;CC;AG;CT;GG;AA;AC;CT;GT;CT;TT;GG;AA;AA;AG;AG;CC;GG;GT;**;AA;TT;GG;CG;CT;AA;GT;CC;GG;AG;GG;TT;AG;AA;AG;AG;GG;AT;TT;CC;AA;GG;CT;AA;CC;TT;TT;CC;CC;AC;GT;TT;CC;GG;AG;CT;GG;CC;AA;CC;AC;AA;TT;AT;CC;AA;AG;CT;CG;CC;TT;AA;TT;AG;CT;AA;AA;AG;CC;**;GG;AT;CG;CG;AG;CG;AC;CG;CT;AT
727;12;2;3;Farm;99;20.2;Male;CC;CT;CT;TT;CT;CC;AA;CT;AG;CG;TT;AA;AA;CT;CT;AT;CG;AA;AG;CC;AC;GG;TT;GG;AG;AC;CT;GT;CT;CT;GG;GG;AG;AG;AG;CC;AG;TT;**;CC;AT;AG;CG;TT;AC;GT;CC;GG;AA;GT;CT;AG;AA;AG;AG;AA;AA;TT;AA;AT;CG;TT;AG;AA;CT;AT;GG;CT;AA;GT;GG;TT;GT;AG;CT;CC;CC;AA;TT;AA;AG;CC;AA;CC;AA;GG;CT;CC;CT;GT;AG;CT;AG;CT;AC;AA;GG;CC;**;TT;TT;CG;CG;AA;CG;AA;GG;CC;TT
728;36;8;16;Hybrid;50;15.9;Male;CT;CC;CT;GT;CC;CC;AA;CC;AA;CG;TT;AT;TT;TT;CC;TT;CC;AC;AG;CC;CC;AG;CT;GG;AG;AC;CC;TT;TT;CC;CC;AG;AG;AG;AA;AC;AG;TT;**;AC;TT;AG;CC;CT;CC;GT;CT;GG;GG;GT;CT;AG;AA;AA;AG;AG;AT;TT;AA;AA;CC;CT;AA;CC;TT;TT;GG;CT;AA;TT;GG;TT;TT;AG;CC;GG;CC;GG;CT;AC;GG;TT;TT;CC;GG;AG;CT;GG;CC;GG;AG;TT;AG;CC;CC;AA;AG;AC;**;GT;TT;CG;CC;AG;CG;AC;GG;CC;AT
729;31;1;2;Hybrid;78;18.3;Female;CT;CT;CT;GT;TT;CT;GG;CT;AA;GG;CT;AT;AA;TT;CC;TT;CC;CC;AA;CT;AC;AA;TT;GG;AA;AC;CT;GT;CT;TT;CG;AG;AG;AG;AG;CC;GG;TT;**;AA;AT;GG;CG;CT;AA;GT;CT;GG;AG;GT;TT;AA;AA;GG;GG;GG;AT;TT;CC;AA;GG;CC;AA;CC;TT;AT;CC;CC;**;TT;TT;CC;GG;AG;CT;GG;CC;AG;CT;AC;AA;TT;AT;CC;AA;AG;CT;CG;CC;GT;AA;TT;AG;CT;CC;AA;AG;CC;**;GG;AT;CG;CC;AG;CG;AC;CG;CT;AA
730;35;26;26;Wild;14;10.6;NA;TT;CC;CC;GG;CT;CC;GG;CC;AG;GG;CT;AA;TT;CT;CT;TT;CG;CC;AA;CT;CC;GG;TT;AA;AG;CC;CT;GT;TT;CT;CG;AA;GG;AA;AG;AA;AA;GT;**;AC;AT;AG;GG;TT;AC;GT;CT;CG;GG;GG;CT;GG;TT;GG;GG;AG;AA;TT;AC;AA;GG;CC;AG;CC;CT;AT;CC;CT;AA;GT;GT;CC;GT;AA;CC;CG;CT;GG;CT;AA;AG;CT;AA;CC;AG;AA;TT;CG;TT;GT;AG;CT;GG;TT;CC;TT;GG;AC;**;GT;TT;CC;CG;GG;CG;AC;CC;CT;AA
731;15;5;9;Farm;84;19;Female;CC;TT;TT;GT;CC;CC;AG;CC;GG;CG;TT;AT;AT;CC;CC;TT;CG;CC;AA;CT;AA;AG;TT;GG;AG;AC;CT;TT;CT;CC;CG;GG;AA;AG;AA;AC;AG;TT;**;CC;AT;GG;CG;CT;CC;TT;CT;GG;AA;GG;CT;GG;TT;AA;AA;AA;AA;**;**;**;**;**;**;**;**;**;**;**;**;**;**;**;**;GG;**;**;**;**;**;**;**;**;**;**;**;**;TT;**;**;**;**;**;**;**;**;**;**;**;**;**;**;**;**;**;**;**;**;**;**
732;31;1;2;Hybrid;41;14.5;Male;CC;CC;CT;GT;TT;CT;GG;CT;AG;GG;CT;AT;AA;CT;CC;TT;CC;CC;AA;CT;CC;AG;CT;GG;AG;AC;CT;GG;CC;TT;CG;AG;AA;AG;AG;CC;GG;GT;**;AA;TT;GG;CG;CT;AA;GG;CT;CG;GG;GT;TT;AG;AT;AA;AG;GG;AT;**;**;AA;**;**;AA;**;**;**;**;CC;**;**;**;**;**;**;**;**;**;**;**;CC;**;**;**;**;AA;AG;CT;GG;CC;GG;AA;TT;AG;TT;AA;AA;AG;CC;**;GG;AT;CC;CC;AG;CG;AC;CG;CT;AA
733;36;8;16;Hybrid;30;13.6;Female;**;CT;**;**;**;**;AA;**;AA;GG;**;**;**;**;**;TT;CC;AC;AA;**;CC;**;CT;**;AG;**;**;**;**;**;**;**;**;AA;**;**;**;**;**;AC;**;**;**;**;**;**;**;GG;**;**;**;GG;**;**;**;**;**;**;**;**;**;**;**;**;**;**;**;**;CC;**;**;**;**;GG;**;**;**;**;**;**;**;**;**;**;**;**;TT;**;**;**;**;**;**;**;**;**;**;**;**;**;**;**;**;**;**;**;**;**;**
734;35;26;26;Wild;23;12.3;NA;CT;CT;CC;GG;CT;CC;GG;CC;AA;CG;CT;AA;TT;TT;CT;TT;CC;CC;AA;CC;AC;AG;CT;AA;AG;CC;CT;GT;TT;TT;CG;AA;GG;AA;AG;AA;AA;TT;**;CC;AT;AG;GG;TT;AC;GT;TT;CG;AG;GG;CC;AG;AT;GG;AG;AG;AA;CT;AC;AA;GG;CT;AG;AC;CT;AT;CG;TT;AA;GG;TT;CC;GT;AG;CC;CG;TT;GG;CT;AA;AA;CT;AA;CC;AG;AA;TT;CG;CT;GT;AG;CC;GG;TT;AC;TT;AG;AC;**;GT;AT;CG;CG;GG;GG;AC;CG;CT;AA
735;31;21;21;Wild;13;10.5;NA;CT;CC;CT;GT;CT;CC;AA;CT;AG;GG;TT;AA;TT;TT;CC;AT;CC;CC;**;CT;CC;AA;TT;GG;GG;AC;TT;GG;CC;TT;CC;AG;AA;AG;GG;AC;GG;TT;**;AA;TT;GG;CG;CT;AC;GT;TT;CG;AG;GT;CC;AG;AT;AG;AG;AG;TT;CC;AC;AT;CG;CT;AA;AC;CT;TT;GG;TT;AC;GT;TT;TT;GG;AG;CT;CC;CT;AG;CT;AA;AG;CT;AT;AC;AA;AG;TT;CG;CT;GT;AA;CT;AA;CT;AC;AT;GG;CC;**;TT;AT;CC;GG;GG;CC;AC;CC;CT;AT
736;35;7;14;Hybrid;52;15.8;Female;CT;CC;CC;GT;CT;CC;GG;CC;GG;GG;CT;AA;AT;CT;TT;TT;CG;AC;AA;CT;AC;AG;TT;GG;AG;AC;CT;GT;TT;TT;GG;AG;AG;AG;AG;AC;AG;TT;**;AC;AT;AA;CG;CT;AC;GT;CC;GG;GG;GT;CT;GG;AT;AG;AA;AG;AA;CC;AC;AA;GG;CC;AA;AA;CT;AT;CC;CT;AC;TT;GT;CT;TT;AA;CT;GG;CT;GG;CC;AC;GG;CT;TT;CC;AA;AA;TT;GG;TT;GT;AA;CC;GG;CC;CC;TT;GG;AC;**;GT;AT;CG;CC;AG;CG;AC;CC;CC;AA
737;15;5;9;Farm;101;20.3;Female;CC;CT;TT;GG;CT;CC;AG;CT;GG;CG;TT;AA;AT;CC;CC;TT;CG;AC;AG;CC;AC;GG;TT;GG;AA;AC;CC;GT;CC;CC;CG;GG;AA;GG;GG;AC;AG;TT;**;AC;AT;GG;CG;CT;CC;GT;CT;GG;AA;GG;TT;AG;AA;AG;AA;AG;AA;CT;AA;AA;CC;CT;AA;AC;CT;TT;CG;CT;CC;TT;GG;TT;GT;AG;CC;CC;CC;AG;TT;AA;GG;CT;TT;CC;AG;**;TT;**;**;**;**;**;**;**;**;**;**;**;**;**;**;**;**;**;**;**;**;**;**
738;12;2;3;Farm;85;19;Female;CC;CT;CT;GT;CT;CC;AA;CC;AG;GG;TT;AA;AA;CT;CT;AT;CG;AA;AG;CC;AC;AG;TT;GG;AG;AC;CT;GT;CC;CC;GG;AG;AA;GG;AG;CC;AG;TT;**;AC;AT;AA;CG;CT;AC;TT;CT;GG;AA;GG;CC;GG;AT;AA;GG;AG;AA;CC;AA;AT;CC;CT;AA;AA;CT;AA;GG;CC;AC;TT;GG;TT;GT;GG;CC;CC;CC;AG;TT;AA;GG;CT;AA;CC;AG;GG;CT;CC;CC;GT;AG;CT;AG;CC;AC;AA;GG;CC;**;TT;TT;CG;CG;AA;GG;AC;GG;CC;AT
739;33;23;23;Wild;25;12.7;**;TT;CT;CC;GT;CT;CT;AG;CT;AA;CG;TT;TT;TT;TT;CC;AT;GG;AC;AA;CT;CC;GG;CT;GG;GG;CC;CT;GT;CT;CT;CC;AA;AA;AG;AG;CC;GG;GT;**;CC;TT;AA;CG;CT;AC;GT;CC;CG;GG;GT;CT;AG;AT;AG;AA;AG;TT;CC;AC;AA;CG;CT;AA;AC;CT;AT;GG;CT;CC;TT;TT;CC;GT;GG;CT;CC;CC;AG;CC;AC;GG;CT;AA;AA;AG;AA;TT;CC;CC;GG;AA;CC;AA;CT;AA;TT;GG;AC;**;GT;AT;CC;CG;GG;CG;CC;GG;CT;AA
740;32;2;4;Hybrid;67;17.5;NA;CT;TT;CC;GT;CT;CC;AG;CC;AG;CG;TT;AT;AT;CT;CT;TT;CG;AA;AA;CC;CC;GG;TT;GG;AG;AC;TT;GG;TT;CT;GG;AG;AA;AA;AG;AC;AG;TT;**;CC;AA;GG;GG;CT;CC;GT;CC;GG;AA;TT;CT;AG;AT;AA;AA;GG;AT;CT;CC;AA;CC;CT;AA;AC;CT;TT;GG;TT;AA;GG;GG;CC;GG;GG;CT;CG;TT;AG;CT;AC;AG;CC;AT;AC;GG;AG;CC;CC;CC;GT;AG;CT;GG;CC;AA;AT;AG;CC;**;TT;TT;GG;CG;AG;CG;AC;GG;CC;AT
741;13;3;5;Farm;75;17.8;NA;**;**;**;**;**;**;**;**;**;**;**;**;**;**;**;**;**;**;AA;**;**;**;TT;**;AA;**;**;**;**;**;**;**;**;**;**;**;**;**;**;**;**;**;CC;**;**;**;**;GG;**;**;**;**;**;**;**;**;**;**;**;**;**;**;**;**;**;**;**;**;**;**;**;**;**;**;**;CC;**;**;**;**;**;**;**;**;**;**;TT;**;**;**;**;**;GG;**;**;**;**;**;**;**;**;**;**;**;**;**;**;**;**
742;14;4;7;Farm;99;19.7;NA;CT;CC;CT;GT;CC;CC;AA;TT;AG;GG;TT;AA;TT;CT;CT;AT;GG;AA;GG;CT;AC;AG;CT;AA;AG;CC;CT;TT;TT;CC;CC;AA;AG;AG;AG;AC;AG;TT;**;CC;AA;AG;CC;TT;CC;TT;CT;CG;GG;GT;CT;AG;AA;GG;AG;AG;AA;CC;AA;AA;CG;TT;AA;AA;TT;AA;GG;CC;CC;GT;GT;CC;GG;GG;CT;CG;CT;GG;CT;AC;GG;TT;TT;AC;AA;AG;TT;CG;CC;TT;AG;CT;GG;CT;AC;AT;GG;AC;**;TT;AT;CG;GG;AA;CG;AC;CG;CC;AA
743;14;4;7;Farm;109;20.9;NA;CC;CT;CC;TT;**;CC;AG;CT;**;CG;CT;AA;TT;CT;**;AT;GG;AA;AG;CT;**;AA;TT;GG;AG;AA;CT;GT;TT;CC;CC;AA;AG;AG;AG;AC;AG;TT;**;CC;AA;AG;CG;CT;AA;TT;CC;GG;AG;GT;CT;AG;AA;AG;AG;AA;AA;CC;AA;AA;CC;CT;AG;AC;TT;AA;GG;CC;CC;TT;GT;CC;GG;GG;CT;CC;CT;GG;CT;AC;AG;CT;TT;CC;AG;AG;TT;CG;CC;TT;AG;CT;GG;CC;AA;AA;GG;AC;**;TT;TT;CG;GG;AA;GG;AC;CG;CT;AA
744;19;9;17;Farm;112;20.5;Female;**;**;**;**;**;**;**;**;**;**;**;AA;**;**;**;**;**;**;AA;**;**;**;TT;**;**;**;CT;GT;CT;CC;CC;AG;AG;**;AG;CC;GG;TT;**;AC;TT;AG;GG;CT;AC;GG;CT;CG;AA;GT;CT;AG;AA;AA;GG;AG;AA;CT;AC;AA;CC;CT;AA;AC;TT;AT;GG;CC;AC;GT;GT;CT;GG;AG;CC;GG;CC;GG;CT;CC;GG;CT;AT;CC;AG;GG;CC;CC;CC;GT;AG;CT;AG;TT;AA;AT;AA;AC;**;TT;AT;GG;CG;AG;CG;AA;GG;CC;AT
745;38;30;30;Wild;31;13.5;Female;**;**;**;**;**;**;**;**;**;**;**;**;**;**;**;**;**;**;**;**;**;**;**;**;**;**;CC;TT;CT;CC;CC;AA;GG;AA;GG;CC;AG;GT;**;AC;AT;AG;CC;CT;AC;GG;TT;GG;AA;TT;CT;GG;TT;AG;AG;AG;AA;TT;AC;AA;GG;CT;AA;AC;CC;TT;GG;CT;AC;TT;TT;CT;TT;AA;CT;GG;CC;AG;CC;AC;AA;CC;AT;AC;AA;AA;TT;CG;CC;GG;AA;TT;AA;CT;CC;TT;GG;AC;**;TT;AT;CG;GG;AG;CG;AC;GG;CC;AA
746;16;6;11;Farm;73;18.1;Male;CT;TT;CT;GT;CC;CC;GG;CT;GG;CG;CT;AT;AT;CC;CC;TT;GG;CC;AA;CC;AA;AG;TT;GG;AA;AC;CT;GT;CC;CT;CC;AA;AG;GG;GG;CC;AA;GG;**;AC;AT;AG;CG;CT;AC;GT;CC;CC;AA;GG;CT;GG;TT;AG;AG;GG;AT;CC;AA;TT;CG;CC;AA;AC;CT;TT;GG;TT;AC;GT;GT;CT;TT;AA;TT;GG;CC;AA;TT;CC;GG;TT;AT;AC;AA;GG;TT;CG;CT;TT;AG;CT;AA;TT;CC;AT;AG;CC;**;GT;AT;GG;CG;AA;GG;AA;CG;CC;AT
747;35;7;14;Hybrid;64;17.2;Female;CT;CC;CC;GT;CT;CC;GG;CT;GG;GG;CT;AA;AT;CT;CT;TT;CG;AA;AA;CT;CC;GG;TT;GG;AG;CC;CT;GT;TT;TT;CG;AG;AG;AG;GG;AA;AA;TT;**;CC;AT;AG;CG;TT;AC;GT;CC;CG;GG;GT;TT;GG;TT;AG;AG;AG;AA;**;**;**;**;**;**;**;**;**;**;**;CC;**;**;**;**;**;**;**;**;**;**;**;**;**;**;**;**;AA;TT;GG;CT;TT;AA;CC;GG;CT;CC;TT;GG;AC;**;GT;AT;CG;CC;AG;CG;AA;CG;CC;AA
748;31;1;2;Hybrid;36;18.6;Male;**;**;**;**;**;**;**;**;**;**;**;**;**;**;**;**;CC;**;AA;**;**;**;TT;**;**;**;CT;GG;CC;TT;GG;AG;AG;GG;AG;AC;AG;TT;**;AA;TT;GG;CC;CT;AA;GG;CT;CG;AG;GG;TT;AG;AT;GG;GG;AA;AT;**;**;**;**;**;**;**;**;**;**;**;**;**;**;**;**;**;CC;**;**;**;**;**;**;**;**;**;**;**;TT;**;**;**;**;**;**;**;**;**;**;**;**;**;**;**;**;**;**;**;**;**;**
749;35;7;14;Hybrid;51;16.1;Female;**;CC;**;**;**;**;**;**;**;**;**;**;**;**;**;**;**;**;AA;**;**;**;TT;**;**;**;CT;GT;CC;CT;GG;**;AG;AG;GG;AC;AA;TT;**;AC;AA;AG;CC;CT;AC;GT;CT;CG;AG;GT;CT;GG;AT;AG;AG;AG;AA;**;**;**;**;**;**;**;**;**;**;**;**;**;**;**;**;**;CC;**;**;**;**;**;**;**;**;**;**;**;TT;**;**;**;**;**;**;**;**;**;**;**;**;**;**;**;**;**;**;**;**;**;**
750;18;8;15;Farm;156;23.6;NA;CC;TT;CC;GG;CC;CT;AG;CC;AG;CG;CT;TT;TT;CC;CC;TT;GG;AC;GG;CT;AC;AA;TT;GG;AG;CC;CC;GT;TT;CC;CC;AA;AG;AG;**;AC;AG;GT;**;AC;TT;AG;CC;CC;**;GT;**;GG;AG;**;CC;AA;TT;AA;AA;GG;AA;CT;AA;AT;CC;CT;AA;AC;TT;AT;GG;CC;AA;GT;GT;CT;TT;AG;CT;GG;CC;AG;CT;AC;GG;CT;TT;AC;AG;AG;CC;GG;CC;TT;AG;CT;AG;CT;AC;AT;AG;AC;**;TT;TT;CC;CC;GG;CG;AA;GG;CC;TT
751;16;6;11;Farm;37;14.4;NA;CC;CT;CT;GG;CC;CC;AG;CT;GG;GG;CT;AT;AT;CT;CT;AT;CG;CC;AA;CT;**;AG;TT;GG;AG;AC;CC;GT;CC;CT;CC;AA;GG;AG;AG;CC;AA;GT;**;AC;AT;AG;CG;CT;AC;GT;CC;CG;AG;GG;CT;GG;TT;AG;AA;GG;AA;CC;AA;TT;CC;CT;AA;AC;CT;AT;GG;CC;AA;TT;GT;CT;TT;AA;TT;CG;CC;AA;TT;AA;GG;CT;AT;AC;AA;AG;TT;**;CT;TT;AG;CT;AA;CC;CC;AT;AG;AC;**;GT;AT;GG;GG;AA;GG;AA;CG;CC;AT
752;11;1;1;Farm;106;20;NA;CC;CT;CT;GG;TT;CC;AA;CT;AG;CC;CT;AT;AT;TT;CT;TT;CG;CC;AA;CT;AC;AG;TT;GG;AA;AC;CC;GT;CT;CT;CG;AG;AA;GG;AG;AC;GG;TT;**;AC;AT;AG;CG;CC;AC;GG;CT;GG;GG;GT;CT;AA;AT;AG;AG;AA;AA;TT;AC;AA;GG;CT;AA;AA;CT;AT;GG;CC;AA;GT;GT;CT;GG;AA;CT;CC;CC;AA;CT;AA;AG;CT;TT;AC;AG;**;TT;**;**;**;**;**;**;**;**;**;**;**;**;**;**;**;**;**;**;**;**;**;**
753;37;9;18;Hybrid;51;16;Male;CT;TT;TT;GG;CT;TT;AG;CT;AG;GG;TT;AT;AA;CT;CT;TT;CG;AC;AA;CT;CC;GG;TT;GG;AA;CC;CC;GT;CC;CT;CC;AG;AG;GG;AA;AC;GG;TT;**;AC;AT;AA;CG;TT;AC;GT;CC;CG;AG;TT;CT;GG;TT;AA;AG;AG;AA;CT;AA;AT;CC;CT;AA;AC;CT;TT;GG;CT;AC;TT;TT;CT;GT;AA;CT;GG;CC;GG;CC;CC;AG;CC;AT;CC;AG;AG;CT;CG;CT;TT;AG;CC;AG;CT;AA;AT;AA;AC;**;TT;TT;CG;CC;AG;GG;AC;GG;CC;AT
754;32;2;4;Hybrid;71;17.1;NA;CT;TT;CT;GT;CT;CC;AG;CC;AG;GG;TT;AT;AT;CT;CC;TT;CG;AA;AA;CC;CC;AG;TT;GG;AA;AA;TT;GG;CT;CT;CC;AG;AA;AA;GG;AC;AG;TT;**;CC;AA;AG;GG;CT;AC;GT;CC;GG;AG;TT;CC;AG;AT;AA;AA;GG;AA;CC;AA;AT;CC;CT;AA;AA;CC;TT;GG;TT;AC;GT;GG;CT;GG;GG;CC;CG;CT;AG;CT;CC;AG;CT;AT;AC;AG;GG;CC;CC;CC;GT;AA;CT;GG;CT;AA;AA;AG;CC;**;TT;AT;GG;CG;AG;CG;AC;GG;CC;AA
755;35;7;14;Hybrid;46;15.5;Male;CC;CC;CT;GT;CC;CC;GG;CT;AA;GG;CC;AA;AT;CT;TT;TT;CC;AC;AA;CT;AC;GG;TT;GG;AG;AC;CC;GG;CT;TT;GG;AA;AG;AG;GG;AC;AA;TT;**;AC;AT;AG;CG;TT;AC;GT;TT;CG;AG;GT;CT;GG;AT;AG;AA;AG;AA;CT;AC;AA;CG;CT;AG;AC;**;AT;CG;CT;AC;GT;GT;CC;TT;AA;CT;GG;CT;AG;CC;AC;AG;CT;TT;AC;AA;AA;TT;CG;TT;GG;AA;CT;GG;TT;AC;TT;GG;AC;**;GT;AT;GG;CG;AG;CG;CC;CG;CC;AT
756;37;29;29;Wild;19;11.5;NA;TT;CT;CT;GG;CT;CT;AG;TT;GG;CG;CT;AA;AT;TT;CT;AT;CC;AC;**;CC;AA;GG;CC;AA;AG;CC;**;**;**;**;**;**;**;**;**;**;**;**;**;**;**;**;**;**;**;**;**;CC;**;GG;**;**;TT;**;**;**;**;TT;AA;AA;CG;CT;AA;AC;CC;AT;GG;CC;AA;GT;TT;CT;TT;AG;TT;GG;CC;AA;CC;AA;AA;CT;AT;AA;AG;AG;TT;CG;TT;GT;AG;CT;AA;CC;CC;TT;AG;CC;**;TT;AT;CG;CC;AG;CG;CC;GG;CC;AA
757;31;1;2;Hybrid;74;17.8;Male;CC;CT;CT;TT;TT;CC;AG;CT;AG;CG;CT;AT;AA;CT;CC;TT;CC;CC;AA;CC;AC;AG;CT;GG;AG;AC;**;GG;CT;TT;**;**;AA;GG;**;**;**;**;**;**;**;**;**;**;**;**;**;**;**;GG;TT;**;**;**;**;**;**;TT;CC;AA;GG;CT;AA;CC;TT;AT;CC;CT;AA;GT;TT;CT;GT;AG;CT;CC;CC;AG;CT;AC;AA;TT;AT;CC;AA;**;TT;**;**;**;**;**;**;**;**;**;**;**;**;**;**;**;**;**;**;**;CC;**;**
758;37;29;29;Wild;35;14.2;Male;TT;TT;TT;GT;CT;CT;AG;CT;GG;CG;TT;AT;AT;TT;CT;AT;CC;AC;**;CC;AA;GG;CC;AA;AG;CC;CC;GG;CC;CC;CG;AA;AG;AG;AG;CC;GG;GT;**;CC;TT;AA;CC;CT;CC;GT;TT;CC;GG;GG;CT;AG;TT;AG;AA;GG;TT;TT;AA;AA;CG;CC;AA;CC;CC;AT;CG;CT;AA;GT;TT;CT;TT;AG;TT;GG;CC;AG;CC;AA;AA;TT;AT;AA;GG;AG;TT;CG;TT;**;AG;TT;AA;CT;CC;TT;AG;CC;**;TT;AT;CG;CG;AG;CG;CC;GG;CC;AA
759;33;23;23;Wild;34;14;Male;TT;CT;CC;TT;CC;CT;AG;CT;AA;CG;TT;TT;TT;TT;CT;AT;GG;CC;AA;CT;CC;AG;CT;GG;AA;CC;CC;GT;TT;CT;CC;AA;AG;AA;AG;CC;GG;GT;**;CC;AT;AA;CG;TT;AA;TT;CC;CG;AG;GT;CC;AG;**;AA;AA;AG;TT;CT;AC;AA;CG;CC;AA;AC;CT;AA;CG;CT;CC;TT;TT;CC;TT;GG;CT;**;CC;AG;CC;AA;AG;CT;AT;AC;GG;AG;CT;GG;CC;GG;AG;CC;AA;CT;AC;TT;GG;AC;**;GT;TT;CC;CC;GG;CG;AC;CG;CT;AA
760;17;7;13;Farm;109;20.9;Male;CT;CC;CT;GT;CC;CC;GG;CC;AG;CG;TT;AT;AA;CT;CT;TT;GG;CC;AA;CC;AC;AG;TT;GG;GG;AC;CC;GT;CT;CT;CC;AA;AG;AG;AG;AC;AA;TT;**;AC;TT;AA;CG;CC;CC;GT;CC;GG;AG;GT;CT;GG;AT;AA;AG;AG;AA;CC;AA;AA;GG;CT;AA;AC;TT;TT;CG;CC;AC;GT;GT;CT;GT;AA;CT;GG;CC;AG;CT;AC;AG;TT;TT;AC;AA;AG;CT;CC;CT;TT;AA;CC;AG;CT;CC;AT;AG;AA;**;GT;AA;CG;GG;AG;CG;AC;CG;CC;AA
761;20;10;19;Farm;87;19;NA;TT;CT;CT;GG;CC;TT;AA;CT;GG;CG;TT;TT;AT;CT;CC;AT;CG;AA;**;CT;AA;GG;TT;GG;GG;AC;CT;GT;CT;TT;CG;GG;AG;GG;AA;AC;AG;TT;**;AC;AA;AG;CC;CT;CC;GT;CC;CG;AG;GT;CT;AG;AA;AG;AG;AA;AA;CT;AC;AA;CG;CT;AA;AA;TT;TT;GG;CC;AC;GT;TT;CT;TT;AG;CT;CG;CC;AG;CC;AC;GG;TT;TT;AC;AA;AG;TT;CC;CC;GT;AA;TT;AG;CT;AC;AA;AG;AC;**;GT;AT;GG;CG;GG;CG;AA;CG;CC;AA
762;14;4;7;Farm;91;19.4;Male;CC;CT;CC;TT;CC;CC;AG;TT;GG;GG;TT;AA;AT;CT;TT;AT;GG;AA;AG;CT;CC;AG;CT;AA;AG;AC;CT;TT;TT;CC;CC;AA;AA;GG;AG;AC;GG;**;**;AC;AA;GG;CC;TT;AC;TT;CT;CG;AG;GG;CT;AG;AA;AG;AG;AA;AA;CT;AA;AA;CG;CT;AG;AC;TT;AT;GG;CC;CC;GT;GT;CT;GG;GG;CT;CC;CC;GG;CT;AC;AG;TT;TT;CC;AA;AA;TT;CG;CC;TT;GG;CC;GG;TT;AA;AT;GG;CC;**;GT;TT;CG;GG;AG;GG;AA;CG;CT;AA
763;33;5;10;Hybrid;52;16.3;Female;CT;CT;CT;GT;CC;CT;AG;CT;AG;CG;CT;AT;AT;CC;CT;TT;GG;CC;AA;CC;CC;AG;CC;GG;AA;CC;CC;TT;CC;CC;CG;GG;AA;AA;AG;CC;AG;GT;**;AC;AT;AG;GG;CT;**;GT;CT;GG;AG;GG;CC;GG;AT;**;AG;AG;AT;CT;AA;AT;CG;CT;AA;AC;TT;AT;CG;CT;CC;TT;TT;CT;TT;GG;CT;CC;CC;AA;CT;AA;AG;CC;AT;AC;AG;AG;CT;GG;CT;GG;AG;CC;AG;TT;AA;AT;GG;AC;**;GT;AA;CG;CG;AG;GG;CC;GG;CC;AA
764;15;5;9;Farm;98;19.6;Female;CT;CT;TT;TT;CT;CC;GG;CC;GG;CG;CT;AT;AT;CC;CC;TT;CG;AC;AA;CT;AA;AG;CT;GG;AA;AC;**;**;**;**;**;**;**;**;**;**;**;**;**;**;**;**;**;**;**;**;**;**;**;**;**;**;**;**;**;**;**;**;**;**;**;**;**;**;**;**;**;**;**;**;**;**;**;GG;CC;**;**;**;**;**;**;**;**;**;**;**;TT;**;**;**;**;**;**;**;**;**;**;**;**;**;**;**;**;**;**;**;**;**;**
765;38;30;30;Wild;40;14.9;Female;CT;CT;CT;TT;CT;CT;AG;TT;AG;CG;CC;AA;AT;CC;CT;AT;CC;AC;AA;CT;AC;AG;CT;GG;AA;CC;**;**;**;**;CC;**;**;**;**;**;**;GG;**;**;**;**;**;**;**;**;**;**;**;**;**;**;**;**;**;**;**;**;AA;**;**;**;**;AC;**;**;**;**;**;**;**;**;**;GG;CC;**;**;**;**;**;**;**;**;**;**;AA;TT;GG;CC;GT;AG;CT;AA;TT;CC;TT;GG;AC;**;TT;**;CG;GG;GG;CG;CC;GG;CC;AA
766;32;3;6;Hybrid;50;15.7;NA;CT;CT;CC;GG;TT;CC;AA;CT;GG;CG;TT;AA;AT;CT;CT;TT;CC;AC;AA;CT;CC;AG;CT;AA;AG;AA;TT;GG;CT;CC;CC;AA;AG;AG;AG;AA;GG;GT;**;CC;AA;AG;GG;CC;AA;GT;CC;GG;AA;GG;TT;AG;AT;AA;GG;GG;AT;CT;AA;AA;CG;CC;AA;AC;CT;AT;GG;TT;AC;TT;GT;CT;GT;AG;CT;GG;CT;AG;CC;AC;AG;CC;AT;AC;AG;AG;CT;CC;CT;TT;AG;CT;AG;CC;AC;AA;AA;AC;**;GT;TT;GG;CC;AA;GG;AC;CG;CC;AT
767;36;8;16;Hybrid;49;15.8;Female;CC;CT;CT;TT;CT;CC;AA;CC;AA;GG;CT;AT;TT;CT;CC;TT;CC;AC;AG;CC;CC;AG;TT;GG;AG;AC;CC;TT;CT;CT;CC;AA;AG;AA;AG;AC;GG;TT;**;AC;AT;AG;CC;TT;CC;TT;CT;CG;AG;GT;CT;AG;AA;AA;AG;AA;AT;TT;AA;AA;CC;CT;AA;CC;CT;AT;GG;CC;AA;TT;GT;CC;TT;AG;CC;GG;CC;GG;CT;AA;GG;TT;TT;AC;GG;AG;CT;GG;CT;GT;AG;TT;AG;CC;AC;AA;AG;AC;**;GT;TT;CC;CC;GG;CG;AC;GG;CC;TT
768;37;9;18;Hybrid;41;14.7;Male;CT;CT;TT;GG;CT;TT;AG;CT;AG;CG;TT;AA;AA;CT;CC;AT;CG;AC;AA;TT;CC;GG;TT;GG;AA;CC;CC;GT;TT;CC;CC;AG;AG;GG;AA;CC;GG;TT;**;CC;TT;AA;GG;TT;AA;TT;CT;CG;AG;GG;CT;AA;AT;AG;AG;AG;AA;CT;AA;AA;CC;CC;AA;AC;CT;AT;CG;CT;AC;GT;TT;CT;GT;AA;CT;GG;CC;GG;CC;CC;AG;CC;AT;AC;GG;GG;CT;CG;CT;GT;AG;CT;GG;CT;AA;AT;AA;AC;**;TT;TT;GG;CG;AA;CG;CC;GG;CC;AT
769;11;1;1;Farm;111;20.5;Male;CT;CC;CT;GG;TT;CC;AA;CT;GG;CC;CT;AT;AT;CT;CC;AT;GG;AC;**;CC;CC;AG;TT;GG;AG;AC;CT;TT;CT;CT;CG;AA;AG;AG;AG;CC;GG;TT;**;AA;TT;AG;CG;CC;AC;GG;CT;GG;GG;GT;CT;AG;AT;AG;AA;GG;AA;CT;AC;AA;GG;CT;AA;AC;TT;TT;GG;CC;AA;GT;GG;CT;GT;AG;CT;CC;CC;AA;CC;AA;AG;CC;TT;CC;AG;GG;TT;CG;CT;TT;AA;CT;AG;CT;AA;AT;GG;AC;**;GG;TT;CC;CG;AG;CG;AC;GG;CC;AA
770;34;6;12;Hybrid;74;17.9;Female;TT;CT;CT;GG;CC;CT;AA;CT;AG;CG;CT;AA;AT;CC;CC;TT;CG;AC;**;TT;AC;GG;TT;GG;GG;CC;CC;GG;CT;CT;CC;AG;GG;GG;GG;CC;AA;TT;**;CC;TT;GG;GG;CC;CC;GG;CC;CC;AG;GT;CT;AG;AT;GG;AG;GG;AA;CT;AC;AA;GG;CT;AA;AA;CC;TT;CG;CC;AC;TT;GT;CC;TT;AG;TT;CG;CC;AA;TT;AC;GG;CC;AA;CC;AA;AG;CT;CG;CC;TT;AA;CT;AG;TT;CC;AT;AG;AA;**;GT;AT;GG;CG;AA;CG;AC;CG;CC;AT
771;33;4;8;Hybrid;65;17.4;Male;CT;TT;CC;GT;CC;CT;AG;CT;AG;**;TT;AT;TT;CC;CT;AT;GG;AC;AG;CT;CC;AG;CC;GG;AA;AC;CT;GT;CT;CC;CG;AG;AG;GG;AA;CC;AG;GT;**;CC;AT;AG;CG;TT;AA;GT;CC;CG;GG;GG;CT;AG;AT;AG;AG;AG;AT;CC;AC;AA;CC;CT;AG;CC;TT;AT;GG;CT;CC;TT;TT;CC;GT;GG;CT;CC;CC;GG;CT;AC;GG;CC;TT;AC;GG;AG;CT;GG;CC;GT;AG;CC;AG;CT;AC;AT;GG;AC;**;GG;AT;CC;CG;AG;GG;AC;GG;CT;AA
772;35;27;27;Wild;28;13.1;Male;**;**;CC;**;**;**;**;**;**;**;**;**;**;**;**;TT;CC;AA;**;**;**;GG;**;**;**;**;**;GG;**;**;**;**;AG;**;**;**;**;**;**;CC;**;**;**;**;AA;**;**;**;**;GG;**;**;**;**;AA;**;**;**;**;**;**;**;**;**;**;**;**;**;**;GG;**;**;**;**;CC;**;**;**;CC;**;**;**;**;**;**;AA;CT;GG;CT;**;AA;CC;GG;CT;CC;TT;AG;CC;**;GT;TT;GG;CC;AG;CG;AC;CG;CC;TT
773;16;6;11;Farm;126;20.3;NA;CC;TT;TT;GG;CC;**;**;TT;AA;**;CC;**;**;**;**;TT;GG;**;AA;CC;AA;**;TT;**;**;**;CC;GG;CC;CT;CG;AA;AG;AG;GG;CC;AA;GT;**;CC;AT;GG;CG;CT;AC;GT;CC;CG;**;GT;CC;AG;AT;AG;AA;AG;AT;CC;AA;AT;CC;CT;AA;AC;CC;AT;GG;CT;AA;TT;GT;CT;TT;AA;TT;GG;CC;AA;TT;CC;AG;TT;TT;AC;AG;AG;TT;**;CT;TT;AG;CT;AA;CC;AC;AT;AG;CC;**;GT;**;GG;CG;AA;GG;AA;CG;CC;AT
774;38;30;30;Wild;24;12.5;Male;CT;TT;CT;TT;TT;CT;AG;CC;AG;GG;CC;AA;AT;CT;CT;AT;CG;CC;AA;TT;AC;AG;CT;GG;AG;CC;CC;GT;CT;CC;GG;AA;AG;AA;AG;AC;AG;TT;**;AC;AT;AA;CC;CT;AA;GT;TT;GG;AA;TT;CC;AG;TT;AA;AG;AG;AT;TT;AA;AT;CG;CT;AA;AC;CC;AT;GG;CC;AA;TT;TT;CT;TT;AG;CT;CG;CC;GG;**;AA;AA;CC;AA;AC;AA;AG;CC;GG;CC;GG;AG;TT;AG;CT;CC;TT;GG;AC;**;TT;AT;CC;CG;GG;CC;AC;GG;CC;AA
775;20;10;19;Farm;111;20.4;NA;CT;CT;CC;GG;CT;CT;AG;CC;GG;CG;TT;TT;AA;TT;CC;AT;CG;CC;GG;CC;AC;GG;TT;GG;GG;CC;CT;GT;CC;TT;CG;AG;AG;GG;AA;AC;AG;GT;**;AC;AA;GG;CC;CC;CC;GG;CC;CG;AG;GT;CT;AA;AA;AG;AA;AA;AA;CT;AA;AA;GG;CC;AA;AA;TT;TT;CG;CT;AC;GT;GT;CT;GT;AG;CC;**;CC;AG;CC;AA;AG;CT;TT;AA;AA;GG;CT;CG;CC;TT;AA;CT;AG;CT;AC;AT;AA;AC;**;GT;AT;CG;CG;AG;GG;AC;GG;CC;AA
776;31;1;2;Hybrid;65;17.1;Female;CC;CT;CC;GT;TT;CT;AG;CT;AG;GG;CT;AT;AA;CT;CC;AT;CG;CC;AA;CC;CC;AG;CT;GG;AA;CC;CT;GT;CC;TT;CG;AA;AG;GG;AG;CC;GG;GT;**;AA;TT;AG;CC;CT;AA;GG;CC;CG;GG;GG;CC;AG;AT;AG;AG;AA;AT;CT;AC;AA;GG;CT;AA;AC;TT;AT;GG;CC;AC;GT;TT;CT;GG;AG;TT;CC;CT;AG;CC;AC;AA;CT;AT;AC;AA;AG;TT;GG;CC;TT;AA;TT;GG;TT;AC;AA;GG;CC;**;GT;AT;CG;CC;GG;CC;CC;CG;CC;AT
777;38;10;20;Hybrid;52;16.5;NA;CT;CC;CT;GG;CT;TT;AA;TT;GG;CC;CT;AT;AT;CT;CT;AA;CG;CC;**;CT;AA;GG;CT;GG;AG;CC;CT;GT;CT;CT;CC;AA;AG;AG;AA;AC;AA;TT;**;AC;AA;GG;CC;CT;AC;GG;CT;GG;AA;TT;CT;AG;AT;AG;AA;AG;AA;CT;AA;AA;CG;CC;AA;AC;CT;AT;CG;CC;AA;TT;TT;TT;TT;AG;CT;GG;CC;AA;CC;AC;AA;CC;TT;AC;AG;AG;CT;GG;CC;GT;AA;CT;AG;TT;AC;AT;AG;CC;**;TT;TT;CC;GG;GG;CC;CC;GG;CC;AA
778;31;21;21;Wild;26;12.2;Male;TT;CC;CC;GT;CT;**;AG;CT;AG;GG;TT;AA;TT;CC;CC;TT;CC;CC;AA;CC;AC;AA;TT;GG;AG;AC;TT;GG;CC;CT;CG;AA;AG;AG;GG;AA;GG;**;**;AA;TT;GG;CG;CT;AC;GG;TT;CG;AG;GT;CC;GG;AT;AA;AG;AG;TT;CT;AC;AA;CG;CT;AA;AC;CT;TT;GG;CC;AC;GT;TT;TT;GG;AG;CT;CC;TT;AG;CT;AA;AA;CT;AT;AC;AG;AA;TT;CG;CT;GT;AA;CT;AA;CT;CC;AT;AG;AC;**;TT;AA;CC;GG;GG;CC;AA;CC;CT;TT
779;37;29;29;Wild;19;11.7;Male;TT;CT;CT;GG;CT;**;AG;CT;GG;CG;TT;AA;AT;TT;CT;TT;CC;CC;**;CC;AC;GG;CT;GG;AA;CC;CC;TT;CT;CC;CG;AA;AG;AG;AA;AA;GG;GT;**;AC;TT;AA;CG;CT;CC;TT;TT;CC;GG;GT;CT;AA;TT;AG;AG;GG;TT;TT;AA;AA;CG;CC;AA;AC;CC;AT;CG;CT;AC;GT;TT;CT;TT;AG;TT;GG;CC;AA;CC;AA;AA;TT;AT;AA;GG;AG;TT;GG;TT;GG;AA;CT;AA;CT;CC;TT;AG;**;**;TT;AT;GG;CG;AG;CG;CC;GG;CC;AA
780;36;28;28;Wild;11;10.2;NA;TT;CC;TT;GT;CT;CT;AA;CC;AA;GG;TT;AT;TT;CT;CC;TT;CC;AC;AA;CC;CC;AG;CT;AA;AG;CC;CC;GG;CT;TT;CG;AG;AG;AG;AA;AC;GG;GT;**;CC;AA;AA;**;CT;AC;GG;CT;GG;GG;GT;TT;AG;AA;AG;GG;AG;TT;TT;AC;AA;CG;CT;AA;CC;TT;TT;CG;CC;AC;TT;GG;TT;TT;AG;CT;GG;CC;GG;CT;AA;AG;CT;TT;CC;GG;GG;TT;CC;CT;TT;AG;TT;AG;CT;CC;TT;AG;AC;**;GT;AA;CG;**;GG;CC;CC;GG;CC;TT
781;31;1;2;Hybrid;70;17.6;Female;CT;CT;CC;GT;TT;CC;GG;CT;AA;CG;CT;AT;AT;CT;CC;TT;CC;AC;AA;CC;AC;AG;TT;GG;AG;CC;CT;GT;CT;TT;CG;AG;AG;AG;AG;CC;GG;TT;**;AA;AT;GG;CG;CT;AA;GG;CC;GG;GG;GG;CT;AG;AT;AA;AG;GG;AT;CT;AC;AA;GG;CT;AA;CC;TT;AT;CG;CT;AC;GT;GT;TT;GT;AG;TT;GG;CT;AG;CC;AC;AA;CT;AT;AC;AA;AG;TT;GG;CC;TT;AA;TT;GG;CT;AC;AA;AG;CC;**;GT;AT;CG;CG;AG;CC;AC;CG;CC;AA
782;18;8;15;Farm;137;22.5;NA;CC;CT;CC;GT;CC;CT;AG;CC;AG;CG;CT;TT;AT;TT;CC;TT;CG;CC;AA;CC;AC;AA;TT;GG;AG;CC;CC;GT;TT;CT;CC;AG;AG;AG;AA;AC;AG;GT;**;AC;TT;GG;CG;CT;CC;GT;CT;GG;GG;GG;CC;AG;AA;GG;AG;AG;AA;CT;AA;AA;CC;CT;AG;AC;TT;AT;CG;CC;AA;TT;GT;TT;GT;AG;CT;GG;CC;AG;CT;AC;GG;CT;TT;AC;GG;AG;CC;GG;CC;TT;AG;CT;AG;CT;AC;AA;AG;AC;**;GT;TT;CC;CC;GG;CG;AA;GG;CC;TT
783;20;10;19;Farm;101;20;Female;TT;TT;CC;GG;CC;TT;AA;CT;GG;CG;TT;AT;TT;TT;CC;TT;CG;CC;GG;CT;AC;GG;TT;AA;GG;AC;CT;GT;CT;CC;CG;GG;GG;AG;AG;AC;AG;TT;**;AC;AA;GG;CC;CT;CC;GT;CC;GG;AG;GT;CT;AA;AA;AG;AA;AA;AA;CT;AC;AA;GG;CC;AA;AA;TT;AT;GG;CC;AC;GT;TT;CT;TT;GG;TT;CG;CC;GG;CC;AA;GG;CC;TT;AA;AG;AG;CT;CG;CC;TT;AA;TT;AG;CC;AC;AA;AA;AC;**;GT;AT;GG;CG;GG;GG;AC;CG;CC;AA
784;32;3;6;Hybrid;92;19.2;NA;CT;CC;CT;GG;CC;CC;AG;CT;GG;GG;TT;AA;TT;CT;CT;AT;CG;CC;**;CT;CC;AG;CT;GG;AA;AC;TT;GG;TT;CT;CG;AG;GG;AG;GG;AC;GG;GT;**;CC;AT;GG;CG;CC;AA;GT;CC;GG;GG;TT;CT;GG;AT;AA;AG;GG;AA;CT;AC;AA;GG;CT;AA;AC;CC;TT;CC;CT;AC;GT;GT;TT;TT;AG;CC;CG;CT;AG;CC;AC;AG;CC;TT;AC;GG;GG;CT;CC;CT;TT;AA;CC;AG;CC;AC;AT;AA;AC;**;GT;TT;GG;CG;AG;GG;AC;CG;CC;AA
785;33;5;10;Hybrid;70;17.8;Male;CT;CT;CT;TT;CT;CT;AG;CT;AG;CG;CC;AT;AT;CC;CC;AT;GG;CC;AG;CC;AC;GG;CC;GG;AA;CC;CT;TT;CT;CT;GG;AG;AG;AG;AA;CC;GG;GT;**;AC;AT;AG;**;CT;AC;TT;CT;GG;AG;GG;TT;GG;AT;AG;AA;AG;AA;CC;AA;AT;CC;CT;AA;CC;TT;TT;CG;CT;CC;TT;GT;CT;TT;GG;TT;CC;CC;AG;CT;AC;AA;CC;TT;AC;AG;GG;CT;GG;CT;GG;AG;CC;AG;TT;AA;AT;GG;AA;**;GG;TT;CC;CG;GG;GG;CC;GG;CC;AA
786;36;8;16;Hybrid;73;18.2;Female;CT;CT;CT;GT;CC;CC;AA;CC;AG;GG;CT;AT;TT;TT;CC;TT;CC;CC;AG;CC;CC;AG;TT;GG;AG;AC;CC;GT;CT;CT;CC;AA;AG;AA;AG;AC;GG;**;**;AA;TT;GG;CC;CC;AC;GT;CT;CG;AG;GG;CC;GG;AT;GG;GG;AA;AT;TT;AC;AA;CC;CT;AA;CC;CT;AT;CG;CC;AA;TT;GG;CC;TT;GG;CT;GG;CT;GG;CT;AC;AG;CT;TT;AC;AG;AG;TT;GG;CT;GT;AG;TT;AA;**;CC;TT;AA;AC;**;GT;TT;**;CG;GG;CC;AA;GG;CC;TT
787;12;2;3;Farm;89;18.8;Male;CC;CT;CT;GT;CC;CC;AA;CT;AG;CG;TT;AA;AA;CT;CT;AT;CG;AC;**;CC;AC;AG;TT;GG;AG;AC;CT;GT;CT;CC;GG;GG;AG;AG;AG;CC;AG;GT;**;AC;AA;AA;GG;TT;CC;TT;CC;GG;AG;GT;CT;GG;AT;GG;AG;AA;AA;TT;AC;AA;CC;CT;AG;AC;CC;AA;GG;CT;AC;GT;GG;CT;TT;GG;CT;CC;CT;AA;TT;AC;GG;CC;AA;CC;AA;GG;CT;CC;CC;GT;AG;CC;AG;CT;AC;AA;GG;**;**;TT;AT;GG;CG;AA;CG;AC;GG;CC;AA
788;20;10;19;Farm;102;20;NA;TT;CT;CT;GG;CT;TT;AG;CT;GG;CG;TT;TT;AT;TT;CT;AA;CC;AC;GG;CC;AC;GG;TT;GG;GG;AC;CT;GT;CC;CT;CC;GG;GG;AG;AA;AC;AG;GT;**;AC;AA;AG;CC;CC;CC;GG;CT;CG;AG;GT;CT;AA;AA;AG;AG;AA;AA;CT;AC;AA;GG;CC;AA;CC;TT;AT;CG;CC;AC;GT;TT;CT;GT;AG;CT;CG;CC;AG;CC;AA;GG;CT;TT;AA;AA;AG;TT;CC;CC;TT;AA;CC;AG;CT;AC;AA;AG;AC;**;GT;AT;CG;CG;AG;CG;AC;CG;CC;AA
789;18;8;15;Farm;131;21.7;NA;CC;CC;CC;GT;CT;CC;AG;CT;AA;GG;TT;TT;AT;CT;CC;AT;CG;CC;AA;CC;AC;AG;TT;GG;AG;AC;CC;GT;CT;CC;CG;AG;GG;AG;AA;AC;AA;GT;**;AA;TT;AG;**;CT;AC;GT;CT;GG;**;GG;CC;AA;AA;AG;AG;AG;AT;TT;AA;AA;CG;CT;AG;AC;TT;AT;CG;CC;AA;TT;GG;CT;GT;AG;CC;GG;CT;GG;CT;AC;GG;TT;TT;AC;GG;AG;CT;GG;CC;GT;AG;**;AG;CT;CC;AT;AA;**;**;GT;AT;GG;**;**;CG;AA;GG;CC;AA
790;33;23;23;Wild;33;14;Female;TT;CT;CC;GT;CC;CT;AG;TT;AA;CG;TT;TT;TT;TT;CT;AT;GG;AC;AA;CT;CC;GG;CT;GG;AG;CC;CT;GT;CT;CC;CG;AG;AA;AG;AA;CC;GG;GT;**;AC;TT;AA;GG;TT;AA;GT;CC;CG;AA;TT;CC;AG;**;AG;AG;AG;TT;CT;AA;AA;CG;CT;AA;CC;CT;AT;CG;CT;CC;TT;TT;CT;GT;GG;CT;CC;CT;AG;CC;AA;GG;CT;AT;AC;AG;AG;CT;CC;CC;GG;AG;CT;AA;TT;AC;TT;GG;AC;**;GT;AA;CC;CC;GG;CG;CC;GG;CC;AA
791;32;3;6;Hybrid;52;16;Immature;CT;CT;CC;GG;TT;CC;AG;CT;GG;CG;CT;AT;AT;CT;CC;AT;CG;AC;**;CT;AC;AG;CT;GG;AA;AA;TT;GG;CC;CT;GG;AA;AG;AA;GG;AC;GG;GT;**;CC;AA;GG;CG;CC;CC;GT;CC;GG;GG;GT;CC;GG;**;AA;AG;GG;AT;CT;AA;AA;GG;TT;AA;AA;CC;TT;GG;CT;CC;GT;GT;TT;GT;AG;CC;CC;TT;AG;CC;AC;AG;CT;TT;AC;AG;AG;CT;CC;CT;GT;AG;CT;AG;CC;AC;AA;AA;AC;**;GT;TT;CG;CC;GG;CG;AC;GG;CC;AT
792;11;1;1;Farm;38;13.8;NA;CT;CT;CT;GG;CT;CC;AG;CT;GG;CC;TT;AT;AT;CT;CT;AT;GG;AC;AA;CT;AC;AA;TT;GG;AA;CC;CT;GT;TT;CT;CG;AA;AG;AG;AG;AC;AG;GT;**;AA;AA;GG;GG;CC;AC;GG;CT;GG;GG;GT;CC;AA;**;AG;AG;AA;AA;TT;AA;AA;GG;CT;AA;AA;TT;AT;GG;CC;CC;GT;GT;CT;GG;AG;CT;CG;CT;AA;CT;AC;AG;CT;TT;AC;AG;GG;TT;CG;CT;TT;AA;TT;AG;TT;CC;AT;GG;CC;**;GG;TT;CG;CG;AG;GG;AC;GG;CC;AA
793;35;27;27;Wild;36;14.3;Male;CT;CT;CC;GG;CT;CC;AG;CT;AG;CG;CC;AA;AT;CT;CT;TT;CC;AA;**;CT;CC;GG;CT;AA;AG;AC;CC;GG;TT;CT;GG;GG;AG;AG;AG;AC;AA;TT;**;AC;AT;AA;CG;CC;AA;GT;CT;GG;AG;GT;CC;GG;**;AG;AA;GG;AA;CC;CC;AA;GG;CT;AG;CC;CT;AT;CC;CT;AC;GG;GT;CT;TT;AG;CC;GG;TT;AG;CT;AC;AG;CT;AT;CC;AG;AA;TT;GG;CT;TT;AG;CT;AG;CT;CC;TT;GG;CC;**;GT;TT;CG;CC;AG;GG;AC;GG;CT;AT
794;11;1;1;Farm;100;20.1;NA;CC;CC;CT;GG;TT;CC;AG;CT;AA;CG;TT;AT;AT;CT;CC;TT;CG;AC;AA;CT;AC;AA;TT;GG;AA;CC;CT;TT;CT;CT;CG;GG;AA;AG;AG;AC;GG;GT;**;AC;TT;GG;GG;CC;AC;GG;CT;GG;GG;GT;CC;AG;**;AA;AA;AG;AA;CT;AA;AA;CG;CT;AA;AC;TT;TT;CG;CC;AC;TT;GG;CT;GT;AA;CT;CG;CC;AA;TT;AC;AG;CC;TT;CC;AG;AG;CT;CG;CT;TT;AA;CT;GG;CC;CC;AT;AG;AC;**;GG;TT;CC;CG;GG;CC;AC;GG;CC;AA
795;36;8;16;Hybrid;61;16.7;Female;CC;CC;CT;TT;CT;CC;AA;CC;AA;CG;CT;AT;TT;CT;CC;TT;CG;AC;AA;CC;CC;AG;CT;AA;GG;AA;CC;GT;TT;CT;CC;AA;AA;AA;AA;AC;AG;TT;**;AA;AT;AG;CC;CC;AC;GT;CT;GG;GG;GT;CT;AG;**;AG;AG;GG;AT;TT;AA;AT;CG;CT;AA;CC;TT;AT;GG;CT;AC;TT;GT;CT;GT;GG;CC;GG;CT;GG;CC;AA;AG;CT;AT;CC;AA;AG;CT;GG;CC;TT;AA;TT;AA;CC;CC;AT;AA;AC;**;GT;TT;CC;CC;AG;CC;AA;GG;CC;TT
796;31;1;2;Hybrid;59;16.5;Male;CC;CC;CC;TT;TT;CC;AG;CT;AG;GG;TT;AT;AT;CC;CC;AT;CG;AC;**;CT;CC;AG;CT;GG;AA;CC;CT;GT;CC;TT;CG;AA;AA;AG;AG;AC;AG;TT;**;AA;TT;AG;CC;CT;AA;GT;CC;CG;GG;GG;CT;GG;**;AG;AG;AG;AT;CT;AC;AA;GG;CC;AA;CC;TT;AT;CG;CT;AA;GT;TT;CT;GT;AG;TT;CC;TT;AA;CT;AC;AA;TT;AT;AC;AA;**;**;**;**;**;**;**;**;**;**;**;**;**;**;**;**;**;**;**;**;**;**;**;**
797;14;4;7;Farm;98;20.2;Male;CT;CC;CT;TT;CT;CC;AG;CC;GG;CG;CT;AA;AT;CT;TT;AT;GG;AA;AG;CT;AC;GG;TT;AA;AG;AC;CT;GT;CT;CC;CG;AG;AA;GG;AG;AC;AG;TT;**;AC;AA;GG;CC;CC;AC;GT;CT;CC;AA;GT;CT;AG;**;AG;AA;AG;AA;CC;AA;AA;CG;CT;AG;AC;TT;AT;GG;CC;CC;GT;TT;CC;GT;GG;CT;CC;CC;GG;CT;AC;AG;TT;TT;CC;AA;AA;TT;CG;CC;GT;GG;CT;GG;TT;AC;AT;AG;CC;**;GT;AT;CG;CG;AG;CG;AA;CG;CC;AT
798;15;5;9;Farm;92;19.6;Female;CT;CT;TT;GG;CT;CC;AG;CC;GG;CG;TT;AA;AT;CC;CC;TT;CG;AC;AG;CT;AA;AG;TT;GG;AG;AA;CC;TT;CT;CC;CG;AG;AG;AG;AG;CC;GG;TT;**;AC;AT;GG;CG;CC;CC;GT;CT;GG;AA;GT;CT;GG;**;AG;AG;AG;AA;CC;AA;AA;CC;CT;AA;CC;CT;AT;CG;CT;CC;TT;GG;CT;TT;GG;CT;CC;CC;AA;TT;AA;AG;CT;TT;CC;AA;GG;CT;GG;CC;GT;AA;CT;GG;CT;AC;AA;AG;AA;**;GT;TT;CG;GG;AG;CG;AC;CG;CT;AA
799;31;1;2;Hybrid;67;17.2;Female;CC;CC;CC;TT;TT;CC;AG;CT;AA;CG;CT;AT;AA;CT;CC;TT;CC;CC;**;CT;AC;AA;TT;GG;AG;AC;CT;GG;CT;TT;GG;AA;AG;GG;AG;CC;AG;GT;**;AA;TT;AG;CG;CT;AA;GT;CT;CG;GG;GG;TT;AG;**;AG;GG;AG;AT;TT;CC;AA;GG;CT;AA;CC;TT;AT;GG;CT;**;TT;GT;TT;GT;AG;CT;CG;CT;AA;CC;AC;AA;TT;AT;AC;AA;AG;CT;GG;CC;GT;AA;TT;GG;CT;AC;AA;AG;CC;**;GG;AT;CG;CC;AG;CG;AC;CG;CT;AA
800;32;22;22;Wild;31;13.6;Male;CC;CC;CT;GT;CT;CC;AA;CT;AG;CG;TT;AT;TT;TT;CC;AT;CC;AC;AA;CC;CC;GG;CT;GG;AG;CC;TT;GT;CT;CC;CG;AG;GG;AG;AG;AA;GG;TT;**;CC;AT;AG;CG;CT;AA;GT;CT;GG;AG;GT;CT;AG;**;AG;AG;GG;AT;TT;CC;AA;CG;CT;AA;CC;CC;TT;CG;CT;AC;TT;TT;CC;GT;AG;TT;CG;CT;AG;CC;CC;AG;CT;AT;AC;AG;GG;TT;CC;CC;GG;AA;CC;AG;CC;CC;TT;AA;CC;**;TT;TT;CG;CC;GG;CG;CC;CG;CT;AA
801;31;21;21;Wild;16;10.6;NA;CT;CT;CT;GT;CT;CT;AG;CT;AA;GG;TT;AA;TT;TT;CT;TT;CC;CC;**;CT;AC;AA;TT;GG;GG;AC;TT;GG;CT;TT;CC;AG;AA;AG;GG;AC;GG;TT;**;AC;TT;GG;CG;CT;AC;GG;CT;CG;AA;GG;CC;AG;**;AG;AG;AG;TT;CT;AC;AA;CG;CT;AA;CC;CT;AT;GG;CT;AC;GG;TT;CT;GG;AG;CT;CC;CT;GG;CT;AA;AA;CT;AT;AC;AA;AG;TT;GG;CT;GT;AA;CT;AG;CT;AC;AT;AA;CC;**;TT;AT;CG;CG;GG;CC;AA;CG;CC;AT
802;36;28;28;Wild;25;12.8;Female?;CT;CC;TT;GT;CC;CT;AA;CT;AA;CC;TT;AT;TT;CT;CC;TT;CC;AC;AA;CT;AC;GG;CT;GG;AA;CC;CT;GG;CC;TT;CC;AA;AG;AG;GG;AA;GG;GT;**;CC;AT;AG;CG;CT;AA;TT;CT;CG;GG;GG;CT;AG;**;AG;GG;AG;AT;TT;AC;AA;CG;CC;AA;CC;CC;TT;CG;CT;AC;GT;GT;TT;TT;AG;CT;GG;CC;GG;CT;AC;AG;CT;TT;CC;AG;AG;CT;CC;TT;GT;AG;TT;AA;CT;CC;TT;AG;AC;**;TT;AA;CG;CG;GG;CG;CC;CG;CC;TT
803;38;30;30;Wild;14;10;NA;TT;TT;CT;TT;TT;CT;AA;CT;GG;CG;CC;AA;TT;CC;CT;TT;CC;CC;AA;CT;AC;AG;TT;GG;AG;CC;CT;GT;CT;CC;CG;**;GG;AA;AG;AC;AG;TT;**;AC;AA;AA;CC;CC;AA;**;TT;GG;AA;TT;CC;AG;**;AG;AG;AG;AA;CT;AC;AT;CG;CT;AA;AC;CC;TT;GG;CT;AA;TT;TT;CT;TT;GG;CT;CG;CC;AG;CC;AA;AA;CC;AT;AA;AA;AG;TT;GG;CC;GG;AA;CT;AG;TT;CC;TT;AG;AC;**;TT;AT;CG;GG;GG;CG;AC;GG;CC;AA
804;31;1;2;Hybrid;52;15.6;Male;CC;CT;CT;GT;TT;CT;AG;CT;AA;CG;TT;AT;AA;TT;CC;TT;CG;CC;AA;CT;AC;AA;TT;GG;AA;AC;CT;GG;CC;TT;GG;AA;AG;AG;AG;AC;AG;TT;**;AA;**;GG;**;CT;AA;**;CT;CG;GG;GG;TT;AA;**;GG;GG;AA;AT;TT;CC;AA;GG;CT;AA;AC;TT;TT;CG;CC;**;TT;GT;TT;GT;AG;CT;CC;CC;AG;CC;AA;AA;TT;AT;AC;AA;AG;TT;CG;CC;TT;AA;TT;GG;TT;AC;AA;AG;CC;**;GT;AT;CC;CG;AG;CC;AC;CG;CC;AA
805;36;8;16;Hybrid;26;12.5;Male;CT;CT;CT;GT;CT;CT;AA;CC;AG;GG;CT;AT;TT;CT;CC;TT;CC;AC;AA;CC;CC;AG;TT;GG;GG;AC;CC;GT;CT;CC;CC;AG;GG;AG;AA;AC;GG;TT;**;AC;AT;AG;CC;CC;CC;TT;CT;GG;GG;GT;CC;AG;**;AA;GG;AG;AT;TT;AC;AA;CC;CT;AA;CC;TT;TT;GG;CT;AC;TT;GG;CT;GT;GG;CT;GG;CT;GG;CC;AA;AA;CT;AT;AC;AG;AG;CT;GG;CT;GG;AA;TT;AG;CC;CC;TT;AG;AC;**;GT;AT;CC;CC;GG;CG;AC;GG;CC;**
806;38;30;30;Wild;24;12.5;NA;CT;TT;CT;TT;CT;CC;AG;CC;AG;GG;CC;AA;TT;CC;CT;TT;CC;AC;AA;TT;AC;AG;TT;GG;AA;CC;CC;TT;CT;CT;CC;AA;GG;AA;AG;AC;AG;GT;**;AC;AT;AG;CC;CT;AC;GT;TT;GG;AA;TT;CC;GG;**;AG;AG;AG;AA;TT;AC;AT;CC;CT;AA;AC;CC;AT;GG;CT;AA;TT;TT;CT;TT;AG;TT;GG;CC;GG;CT;AC;AG;CC;AA;AC;AA;AA;CT;GG;CC;GG;AG;CT;AA;CT;CC;TT;AG;AC;**;TT;AT;CC;GG;AG;CG;CC;GG;CC;AA
807;37;29;29;Wild;11;9.5;NA;TT;CC;CC;GT;CT;CT;AG;CC;AA;CG;TT;AA;AT;TT;CC;AT;CC;AC;**;CT;AC;AG;CT;GG;AA;CC;CT;TT;CT;CC;CG;AG;AA;AG;AA;AA;AG;GT;**;AC;TT;AA;CG;TT;AC;TT;CT;CC;GG;GG;CC;AA;**;AA;AA;GG;TT;TT;AA;AA;CG;CT;AA;AC;CC;AT;CG;CT;AC;TT;GT;CT;TT;AG;TT;GG;CC;AG;CC;AA;AA;CC;AT;AA;AA;AG;CC;GG;TT;GT;AA;CT;AA;CT;AC;TT;AA;CC;**;TT;AA;CC;CG;AG;CG;CC;GG;CT;AA
808;19;9;17;Farm;88;18.9;Female;CC;CT;CT;GG;CT;CT;AG;CT;AA;GG;CT;TT;AA;CC;CC;TT;CG;CC;**;CT;AC;AG;TT;GG;AG;AA;CT;GG;CT;CC;CC;AG;AG;AG;AG;CC;GG;TT;**;AC;AT;AG;CG;CT;AC;TT;TT;CG;AA;GT;CC;AA;**;AA;AG;AG;AA;CC;AC;AA;CC;CT;AA;AC;TT;AT;GG;CC;AC;GT;GT;CT;GT;AG;CC;GG;CT;GG;CC;CC;GG;CT;AT;AC;AG;AG;CC;CC;CC;GT;GG;TT;AA;TT;AA;AT;AA;AC;**;GT;AT;CG;CG;GG;CG;AA;GG;CT;**
809;15;5;9;Farm;90;19.3;Male;CT;TT;TT;GG;CT;CC;AG;CC;GG;CG;TT;AA;AT;CC;CC;TT;CG;AC;AG;CC;AA;AG;TT;GG;AG;AA;CC;GG;CT;CC;CG;AG;AA;GG;AG;AC;AG;TT;**;AA;AT;GG;CG;CT;CC;GT;CT;GG;AA;GG;CT;AG;**;AG;AG;AA;AA;TT;AA;AT;CG;CT;AA;CC;CT;AT;CG;CT;AC;TT;GT;CT;GT;AA;CT;CC;CC;AG;TT;AA;AG;CT;TT;CC;AG;GG;TT;GG;CT;GT;AA;CT;GG;TT;AA;AA;AG;AC;**;GG;TT;CC;GG;GG;CG;AC;CG;CC;AT
810;13;3;5;Farm;104;20.1;NA;CC;CC;CT;GG;CT;CC;AG;CT;GG;CG;TT;AT;AT;CC;CT;TT;GG;CC;GG;CT;AC;AA;TT;GG;AA;AA;CT;GT;TT;CT;CG;AA;AG;AG;AG;AC;AG;GT;**;AC;AT;GG;CC;CC;AC;GT;CC;GG;AG;GT;CC;GG;**;AA;AG;GG;AA;CT;AC;AA;CC;CT;AA;AC;CT;TT;CG;TT;AC;GT;TT;CT;TT;AG;CT;CC;CC;AG;CT;AC;GG;CC;AT;CC;AA;AG;CC;CC;CT;TT;AG;CT;AA;CT;AC;AA;AG;AC;**;GG;AT;CG;CG;AG;GG;AC;CG;CC;**
811;20;10;19;Farm;106;20.1;NA;CT;TT;CC;GG;CC;TT;AA;CC;GG;CG;TT;TT;AT;CT;CT;TT;CG;AC;GG;CT;AC;GG;TT;**;GG;CC;CT;GT;CC;CT;CC;AG;AG;AG;AA;AC;AG;TT;**;AC;AA;AG;CC;CC;CC;GG;CT;CG;AG;GT;CT;AG;**;AG;AG;AA;AA;CT;AA;AA;GG;CC;AA;AC;TT;AT;CG;CC;AC;GT;TT;CT;TT;AG;CT;CC;CC;AG;CC;AC;GG;TT;TT;AA;AA;GG;CT;CG;CC;TT;AA;CT;AG;TT;AC;AT;AA;CC;**;GT;AA;CG;CG;GG;GG;AC;CG;CC;AA
812;12;2;3;Farm;77;18.5;NA;CC;CT;CT;GT;CT;CT;AA;CT;AG;GG;TT;AA;AA;CT;CT;AT;CG;AA;**;CC;AC;AA;TT;GG;AG;AC;TT;GT;CT;CC;GG;AG;AA;GG;GG;CC;AG;GT;**;AC;AT;AG;GG;TT;AC;TT;CC;CG;AA;GT;CC;AA;**;AA;AG;AA;AA;CT;AC;AA;CG;CT;AA;AC;TT;AA;GG;CC;AA;GT;GG;TT;GT;AG;CC;CC;CT;AG;CT;AA;AG;CC;AT;CC;AA;GG;CT;CC;CT;GT;AG;CT;AG;CT;AC;AA;GG;CC;**;TT;TT;GG;GG;AA;GG;AA;GG;CC;AT
813;33;5;10;Hybrid;60;17;Female;CT;CT;CT;TT;CT;CT;AG;TT;AG;CG;TT;AT;AT;CC;CT;AT;GG;CC;AG;CC;CC;GG;CC;GG;AG;AC;CT;GT;CT;CC;CG;GG;AA;AA;AG;CC;AG;GT;**;CC;AT;AG;GG;CT;AC;TT;CT;GG;AA;GT;CC;AG;**;AG;AA;AG;AA;TT;AA;AA;CG;CC;AA;AC;TT;AT;CG;TT;CC;TT;TT;TT;TT;AG;TT;CC;CC;AA;CT;AC;AA;CC;AT;AC;GG;GG;TT;CG;CT;GG;AA;CC;AG;TT;AA;AT;GG;AA;**;GG;TT;CG;CG;AG;GG;CC;GG;CC;AA
814;13;3;5;Farm;82;18;Male;CC;CC;CT;GG;CC;CC;AG;CT;GG;GG;TT;AT;AT;CT;CC;TT;CG;CC;AA;CT;AC;AA;TT;GG;AA;AA;CC;GG;TT;CT;CG;AA;AG;AG;AG;AC;AG;GT;**;AC;TT;AG;CG;CC;AC;GT;CC;CG;AG;GT;CC;AG;**;AA;AG;GG;AA;CT;AA;AA;CG;CT;AG;AC;CT;TT;CG;CC;AA;GT;TT;CT;GT;AG;CT;CG;CT;AG;CT;AC;AG;CC;AT;CC;GG;GG;CC;CC;CC;TT;AG;CT;AG;CT;AC;AA;AG;AC;**;GG;AT;CG;CG;AG;GG;AC;CG;CC;TT
815;38;10;20;Hybrid;58;16.5;Male;CT;TT;CC;GG;CT;TT;AA;CT;GG;CC;CT;AT;TT;CT;TT;AT;CG;AC;**;CT;AC;GG;CT;GG;AG;CC;CC;GT;CT;CT;GG;AA;GG;AG;AG;CC;AA;TT;**;AC;AT;AG;CC;CC;CC;GT;CT;GG;AA;TT;CT;AG;**;AG;AA;AG;AT;CT;AA;AA;CG;CC;AA;AA;CT;TT;GG;CC;AA;TT;TT;TT;TT;AG;TT;CG;CC;GG;CC;AC;AG;CC;TT;CC;AG;AA;CC;GG;CC;GT;AA;CC;AG;CT;AC;AT;AA;CC;**;TT;AT;CC;CG;AG;CG;CC;GG;CC;AA
816;35;26;26;Wild;38;14.2;Male;CT;CC;CC;GT;CC;CC;GG;CT;AA;GG;CT;AA;TT;CC;CT;AT;CC;AC;AA;CT;AC;AG;TT;AA;AG;CC;CC;GT;CT;CT;CG;AA;GG;AA;AA;AC;AA;GT;**;CC;AT;AG;CG;CT;AA;GT;CT;GG;GG;GG;CC;GG;**;GG;AG;AG;AA;CT;AC;AA;GG;CT;AG;CC;CC;AT;CC;TT;AA;GT;GT;CC;TT;AA;CC;CG;CT;AG;CT;AC;AA;CT;AT;CC;AG;**;**;**;**;**;**;**;**;**;**;**;**;**;**;**;**;**;**;**;**;**;**;**;**
817;31;21;21;Wild;20;11.4;NA;CT;CC;CT;GT;TT;CT;GG;CT;AA;GG;TT;AA;AT;CC;CC;TT;CG;CC;AA;CT;CC;AA;CT;GG;GG;AC;TT;GG;CT;TT;CC;AG;AA;AG;GG;AC;GG;GT;**;AA;TT;GG;CG;CT;AC;GT;TT;CG;AA;GT;CC;GG;**;GG;AG;GG;TT;CT;AC;AA;CG;CT;AA;AC;CT;TT;CG;CC;AA;GT;GT;CT;GG;AG;CT;CG;CT;AG;CT;AA;AA;CT;AT;CC;AG;AG;CT;GG;CT;GT;AA;CT;AG;CT;AA;AT;AG;CC;**;GT;AT;CG;GG;GG;CC;AA;CG;TT;AT
818;31;1;2;Hybrid;49;15.8;Male;CC;CC;CT;TT;TT;CT;AG;CT;AA;CG;TT;AT;AA;TT;CC;TT;CG;AC;AA;CT;AC;AG;TT;GG;AA;CC;CT;GT;CT;TT;GG;AA;AG;AG;AG;AC;GG;TT;**;AA;AT;GG;CG;CT;AA;GT;CC;CG;AG;GG;CT;AG;**;AG;AG;GG;AT;CT;AC;AA;GG;CC;AA;AC;TT;TT;CG;CC;AC;GT;TT;CT;GT;AG;TT;GG;CT;AA;CC;AC;AA;TT;AT;CC;AA;AG;TT;CG;CC;GG;AA;TT;GG;CT;CC;AA;AG;CC;**;GT;AT;CG;CG;AG;CG;AC;CG;CC;AA
819;35;7;14;Hybrid;52;16;Male;CT;CC;CC;GT;CC;CC;GG;CT;AG;GG;CC;AA;AT;CC;CT;TT;CC;AA;AA;TT;AC;GG;CT;GG;GG;CC;CT;GT;TT;CT;GG;AA;AG;GG;AG;AA;AA;TT;**;AC;AT;AA;CC;CC;AC;GT;CT;GG;GG;GT;TT;GG;**;AG;AG;AG;AA;CT;AC;AA;CG;CC;AG;AA;CT;TT;CG;CT;CC;GT;GT;CC;TT;AA;CT;GG;CT;GG;CC;AC;GG;CT;TT;CC;AA;AA;TT;GG;CT;GT;AA;CT;GG;CT;AC;AT;GG;AC;**;GT;AT;CG;CG;AG;CG;CC;CC;CC;AA
820;33;23;23;Wild;41;14.8;Male;TT;CT;CC;GT;CT;TT;AG;TT;AA;CG;CT;TT;TT;TT;CC;TT;GG;CC;AA;CT;CC;GG;CT;GG;AG;CC;CT;GT;CC;CC;CC;AA;AA;AA;AG;AC;AG;GT;**;AC;TT;AA;GG;TT;AC;GG;CC;CG;AG;GT;CT;AG;**;AG;AG;AG;TT;CC;AA;AA;CG;CC;AA;AC;CT;AA;GG;CT;AC;TT;TT;CT;TT;GG;CT;CC;CC;AG;CC;AA;AA;CT;AA;AC;GG;**;**;**;**;**;**;**;**;**;**;**;**;**;**;**;**;**;**;**;**;**;**;**;**
821;37;9;18;Hybrid;49;15.7;Male;CT;CT;CT;GG;CT;TT;GG;CT;AG;GG;TT;AA;AT;CT;CT;TT;CC;AC;**;TT;AA;GG;TT;GG;AA;CC;CC;GT;CT;CC;CC;AG;AA;GG;AA;CC;GG;TT;**;AA;AT;AA;GG;TT;AC;TT;TT;CG;AG;GT;CT;GG;**;AA;AG;AG;AT;CT;AA;AT;CC;CT;AA;AC;CT;AT;GG;CC;AC;GG;TT;CT;TT;AA;CT;CG;CC;AA;CC;AC;AG;TT;AT;CC;AA;AG;CT;CG;CT;TT;AG;TT;AG;CT;AC;AT;AG;AC;**;TT;AT;CG;GG;AA;GG;AC;GG;CC;AT
822;37;9;18;Hybrid;37;14.4;Female;CT;CT;CT;GG;CT;TT;AG;CT;AG;GG;TT;AA;AA;CT;CT;AT;CG;AA;AA;CC;AA;GG;CT;GG;AG;CC;CC;GT;CT;CC;CC;GG;AA;AG;AA;CC;GG;TT;**;CC;AT;AA;CG;TT;AA;GT;TT;CG;AG;GT;CC;GG;**;AA;GG;AG;AA;CT;AA;AA;CC;CT;AA;AC;CT;AT;GG;CC;AC;GG;TT;CT;GT;AA;TT;GG;CC;AG;CC;CC;AG;CC;AT;AC;GG;GG;CT;CC;CT;TT;GG;CT;AG;CT;AC;AT;AA;AC;**;TT;TT;CG;CG;AG;CG;AC;GG;CC;AT
823;37;29;29;Wild;17;10.6;NA;TT;CT;TT;GG;CT;CT;AA;CC;AA;CG;TT;AA;AT;TT;CT;TT;CC;AC;**;CC;AA;AG;CT;GG;AG;CC;CT;GG;TT;CT;CG;AA;AG;AA;AA;CC;AG;GT;**;AA;TT;AA;CG;CT;AC;GT;CT;CC;GG;GT;CT;AG;**;AA;AG;GG;AT;CT;AA;AA;CG;CC;AA;CC;CC;AT;CG;CC;AC;TT;GT;CT;TT;AG;TT;GG;CC;AG;CC;AC;AA;CT;AT;AC;AA;GG;CT;GG;TT;GG;AG;TT;AG;CC;CC;TT;AA;CC;**;TT;AT;CG;CC;GG;CG;CC;GG;CC;AT
824;38;30;30;Wild;14;10.1;NA;CT;CT;CT;GT;CT;CT;AA;CT;AG;CG;CC;AA;AT;CC;CT;AT;CG;AC;AA;TT;AC;AG;TT;GG;AG;CC;CT;TT;CT;CT;CG;AA;GG;AA;AG;AA;AG;GT;**;AC;TT;AG;CC;CC;AC;GT;TT;GG;AA;TT;CC;GG;**;GG;AG;AG;AA;TT;AC;AT;CC;CT;AA;AC;CC;AA;CG;CC;AC;TT;TT;CT;TT;AG;CT;GG;CC;AG;CC;AC;AA;CC;AT;AA;AA;AA;CT;CG;CC;GT;AA;CC;AG;CT;CC;TT;GG;AC;**;TT;AT;CG;GG;AG;CC;AC;GG;CC;AA
825;33;23;23;Wild;13;10.5;NA;TT;CT;CC;TT;CC;TT;AG;TT;AA;CG;TT;TT;TT;CT;CC;TT;CG;CC;AA;CT;CC;GG;CT;GG;AG;CC;CC;TT;TT;CT;CG;AG;AG;AA;GG;CC;AG;GT;**;CC;AT;AG;CG;TT;AA;GG;CC;CG;AG;TT;CT;GG;**;AG;AA;AG;TT;CC;AA;AA;CG;CT;AA;CC;CT;AA;CG;CC;AC;TT;TT;CT;TT;GG;CT;CC;CC;GG;CC;AA;AG;CT;AA;AA;GG;AG;CT;CG;CC;GG;AA;CT;AA;TT;AA;TT;GG;AC;**;GT;AT;CC;CC;GG;CG;CC;GG;CC;AA
826;36;28;28;Wild;8;9.4;NA;CT;CC;TT;TT;CT;TT;AA;CT;AG;CG;CT;AT;TT;CT;CT;TT;CC;AC;AA;CT;AC;AG;CT;GG;AG;AC;CT;GG;CC;TT;CC;AA;AA;AG;AG;AA;GG;GT;**;AC;TT;AG;**;CT;AC;GT;CT;GG;GG;TT;TT;AG;**;AA;GG;GG;AT;TT;AC;AT;CG;CC;AA;CC;CT;TT;CG;CT;AC;TT;GT;CT;TT;AG;CT;GG;CC;GG;CC;AC;AG;CT;AT;AC;AG;AG;CT;CC;CT;GT;AA;CT;AG;CT;CC;TT;AG;AC;**;TT;AT;CG;CG;GG;GG;AC;GG;CT;**
827;35;26;26;Wild;27;12.6;Female;CT;CC;CC;GG;CT;CC;GG;CC;AG;CG;CT;AA;TT;CC;CT;AT;CG;CC;AA;CT;AC;AG;CT;**;AG;CC;CT;GT;CT;CT;CG;GG;GG;AA;AG;AA;AG;GT;**;CC;TT;AG;CG;TT;AA;**;CC;GG;AA;GG;CC;AG;**;GG;AG;AG;AA;CC;AC;AA;GG;CC;AA;CC;CT;AT;CG;CT;AC;TT;TT;CT;GT;AG;CC;GG;CT;GG;CT;AC;AA;CT;AA;CC;AG;AG;CT;CG;TT;TT;AG;CC;GG;CT;AC;TT;AG;AC;**;GT;AT;GG;CC;GG;CG;AA;CG;CC;AT
828;32;22;22;Wild;40;14.6;Female;CT;TT;CC;GG;CT;CC;AG;CC;AA;CG;TT;AT;AT;TT;CT;AT;CC;AC;AA;CC;CC;GG;TT;GG;GG;AC;TT;GT;CT;CT;CG;AG;AG;AA;AG;AA;GG;TT;**;CC;AT;AA;CG;CC;CC;GT;CT;GG;AG;GT;TT;GG;**;AG;AG;GG;AA;TT;AC;AA;CG;CT;AA;CC;CC;TT;CG;CT;AC;GT;GT;CC;GT;AG;TT;CG;CT;GG;CC;AC;AG;TT;AA;AC;AG;AG;TT;CC;CC;GT;AG;CT;AG;CC;AC;AT;AA;CC;**;TT;TT;CG;CC;AG;CG;CC;CG;CT;AA
829;32;3;6;Hybrid;54;16.6;NA;CC;CT;CC;GG;CT;CC;AA;CT;AG;CG;TT;AA;AT;CT;CT;AT;CC;AC;AA;CT;AC;AG;TT;GG;AA;AC;TT;GG;TT;CC;CG;AG;AG;AG;GG;AA;AG;GT;**;CC;AT;GG;GG;CC;AC;GT;CC;GG;GG;GT;CT;AG;**;AA;AG;GG;AT;TT;AA;AA;CC;CT;AA;AC;CC;AT;GG;TT;AA;TT;TT;TT;GT;GG;CT;GG;TT;AG;CC;AC;AG;CT;TT;AC;AG;AA;TT;CC;CT;GT;AA;TT;AG;CC;CC;AA;AA;AC;**;GT;TT;GG;CG;AG;GG;AC;CC;CC;AT
830;32;22;22;Wild;39;15.6;NA;CC;TT;CC;GG;CT;CC;GG;CT;AG;GG;TT;AA;AT;TT;CT;AT;CG;AA;AA;CC;CC;GG;TT;GG;AG;AC;CT;GT;TT;CT;GG;AG;AG;AA;GG;AA;GG;GT;**;CC;AA;GG;CG;CT;AC;GG;CT;GG;GG;GT;CT;GG;**;AG;AA;GG;AA;CT;AC;AA;CG;CT;AA;AC;CT;AT;CG;CT;CC;TT;TT;TT;GT;AG;CT;CC;TT;GG;CC;AC;AG;TT;AT;AC;AG;GG;TT;CC;CC;GT;AG;CC;AG;CC;AC;AT;AA;CC;**;TT;TT;CG;CC;AA;CG;CC;CG;CC;AA
831;13;3;5;Farm;90;19.4;NA;CC;CC;CT;GG;CT;CC;GG;CT;GG;CG;TT;TT;AA;CC;CT;TT;CG;CC;AA;CT;AC;AA;TT;GG;AA;AA;CC;GT;CT;CT;CG;AA;AG;GG;AG;AA;GG;GT;**;AC;AT;GG;CG;CC;CC;TT;CT;CG;AA;TT;CT;GG;**;AA;AG;GG;AA;CT;AC;AA;CC;CT;GG;AC;CT;AT;CG;CT;AC;GT;TT;CT;GT;AG;CC;CC;CC;AG;CT;AC;AG;CT;TT;CC;GG;AG;CC;CG;CC;TT;AG;CT;AG;CT;AC;AA;AG;AC;**;GG;AT;CG;CG;GG;GG;AC;CG;CC;AA
832;36;8;16;Hybrid;59;16.9;NA;CC;CT;CT;TT;CC;CT;AA;CC;AA;GG;CT;AT;TT;TT;CC;TT;CG;AC;AG;CC;CC;AG;TT;AA;AG;AC;CC;TT;CT;CT;CC;AG;AG;AA;AG;AC;GG;TT;**;AA;TT;GG;CG;TT;AC;GT;CC;CG;AG;GG;CC;AG;**;AA;AG;AG;AT;TT;AA;AA;CG;CT;AA;CC;CT;TT;GG;CT;AA;TT;GT;CT;TT;AG;CT;GG;CC;GG;CT;AA;AG;CT;TT;CC;AG;AG;CT;GG;CT;GT;AG;TT;AA;CT;AC;AA;AA;AC;**;GT;AT;CC;CG;AG;CG;AA;GG;CC;TT
833;11;1;1;Farm;74;18.2;NA;CC;CC;TT;GT;TT;CC;AG;CT;AG;CG;TT;AT;AT;CT;CC;AT;CG;AA;AA;CC;CC;AG;CT;GG;AG;CC;CT;TT;CT;CT;CG;AG;AA;AA;AG;AC;GG;TT;**;AA;TT;AG;CG;CC;AC;GT;CT;GG;GG;GT;CT;AG;**;AA;AG;GG;AA;CT;AC;AA;CG;CT;AA;CC;TT;TT;CG;CC;AA;TT;GT;CT;GG;AA;CT;CG;TT;AA;CT;AC;AG;CC;TT;AC;AA;GG;TT;CC;CT;GT;AA;CT;AG;CT;AA;AT;GG;AC;**;GG;TT;CC;CC;GG;CG;AC;GG;CC;AA
834;33;4;8;Hybrid;49;16;NA;CT;TT;CT;GT;CT;CT;AA;TT;AG;GG;CC;AT;TT;CC;TT;TT;GG;AC;AG;CT;CC;AG;CC;GG;AA;AC;CC;TT;CT;CC;CG;AG;AA;AG;GG;CC;GG;GT;**;CC;AT;AG;CG;TT;AC;TT;CC;CG;AG;GG;CC;AG;**;AG;AG;AG;AT;TT;AA;AA;CC;CT;AG;AC;TT;AA;GG;CT;CC;TT;GT;CT;GT;GG;CT;CC;CC;AG;CT;AC;GG;CT;TT;AC;GG;AG;CT;GG;CC;GT;AG;CT;AG;TT;AA;AT;AG;AC;**;GG;AT;CC;CG;GG;GG;AC;GG;CT;AT
835;33;5;10;Hybrid;55;16.7;Female;CT;CT;CT;GT;CC;CT;AG;TT;AG;CG;CC;AT;AT;CC;CT;AT;GG;CC;AG;CC;CC;GG;CT;GG;AA;AC;CC;GT;CT;CC;GG;AG;AA;AG;AG;CC;GG;GT;**;CC;AT;AG;GG;CT;AC;GT;CT;GG;AA;GT;CT;AG;**;AG;AG;AG;AT;TT;AC;AA;CC;CC;AA;AC;TT;AT;GG;TT;CC;TT;TT;TT;TT;AG;TT;CC;CC;AA;CT;AA;AA;CT;AT;AC;AG;**;**;**;**;**;**;**;**;**;**;**;**;**;**;**;**;**;**;**;**;**;**;**;**
836;31;1;2;Hybrid;66;17.3;Male;CC;CT;CC;TT;TT;CT;AG;CT;AG;GG;CT;AT;AA;CT;CC;TT;CC;CC;AA;CC;CC;AA;TT;GG;AA;CC;CT;GT;CC;TT;CG;AA;AA;AG;AG;CC;AG;GT;**;AA;AT;GG;CG;CT;AA;GT;CC;GG;GG;GG;CT;AG;**;AG;GG;AG;AT;CT;AC;AA;GG;CT;AA;CC;TT;TT;CG;CC;AA;GT;TT;CT;GG;AG;TT;CC;CC;AG;CT;AC;AA;TT;AT;AC;AA;AG;CT;CG;CC;TT;AA;TT;GG;CT;AC;AA;AG;CC;**;GG;AT;CC;CC;GG;CC;AC;CG;CT;AT
837;18;8;15;Farm;174;24.2;NA;**;CT;**;TT;CT;CT;AG;**;AG;CG;TT;**;AT;CC;CT;AT;GG;CC;AG;CC;**;**;**;GG;AG;AC;CC;GT;CT;CT;CC;AG;AG;AG;AA;CC;AG;GT;**;AC;TT;GG;CC;TT;CC;GT;CC;GG;AG;GG;CC;AG;**;AG;AA;AG;AT;CT;AA;AA;CG;CT;AA;AC;TT;AT;GG;CC;AA;GT;GG;TT;TT;AG;CT;GG;CT;GG;CT;AA;GG;CT;TT;AC;GG;AG;CC;GG;CC;TT;AG;CT;AG;CT;CC;AT;AG;AA;**;GT;TT;GG;CC;GG;CG;AA;GG;CC;AT
838;15;5;9;Farm;104;20.5;Female;CC;CC;**;GG;CC;CC;AG;CT;GG;**;TT;AT;AT;**;CC;TT;CG;CC;AA;CT;AC;AA;TT;GG;AA;AA;CT;GT;CC;CC;CG;GG;AG;GG;AA;AC;AG;TT;**;AA;AT;GG;CG;CC;CC;TT;CC;GG;AA;GG;CC;AG;**;AA;AA;AG;AA;CT;AA;AT;CG;CT;AA;CC;TT;AT;CG;TT;**;TT;GG;TT;GT;AG;TT;CC;CC;AA;TT;AC;GG;TT;AT;CC;AA;GG;CT;GG;CC;GT;AA;CT;GG;CT;AA;AA;GG;AA;**;GT;AT;GG;GG;AG;CG;CC;CG;CT;AA
839;34;6;12;Hybrid;70;17.5;Female;CT;CC;CC;**;CC;CC;**;CT;AA;**;CT;AA;TT;CC;CT;AT;CC;AC;**;CT;AC;AG;TT;AA;AG;CC;CT;GT;CT;CT;CG;AG;GG;AG;AG;CC;AG;TT;**;CC;TT;GG;GG;CT;CC;**;CC;GG;AA;GT;TT;GG;**;GG;AG;GG;AT;TT;AC;AT;GG;CC;AA;AC;CT;AT;GG;CT;CC;TT;GT;CC;GT;AA;CT;CG;CC;AA;CT;AA;GG;CT;AT;CC;AA;AG;CT;CG;CT;TT;AA;TT;AG;TT;AA;AT;AA;AC;**;GT;AA;GG;CG;AG;CG;AA;CC;CC;AA
840;11;1;1;Farm;86;19.4;Male;CT;CC;CT;GT;TT;CT;**;CT;AA;GG;TT;**;AT;**;CC;TT;CG;CC;AA;CT;CC;AA;CT;GG;**;AC;CT;TT;TT;CT;CG;AA;AG;GG;AG;CC;GG;TT;**;AC;AA;AG;CG;CC;AC;GT;CT;GG;GG;GT;CT;AG;**;AA;AG;AA;AA;TT;AA;AA;CG;CT;AA;AC;TT;AT;CG;CC;AC;GT;GG;CT;GT;AA;CT;CG;CT;AA;CC;AC;AG;CC;TT;CC;AG;GG;TT;CG;CT;GT;AA;TT;AG;TT;AC;AT;AG;CC;**;GG;TT;CG;CG;GG;CG;AC;GG;CC;AA
841;37;29;29;Wild;30;13.2;NA;**;CC;CT;**;**;CT;AG;CT;AA;CG;TT;AT;**;TT;CC;TT;**;AC;**;CT;AC;AG;**;GG;AA;CC;CC;TT;TT;CC;CG;AA;AG;AG;AG;AA;AG;GT;**;AC;TT;AA;CC;TT;AC;GG;CT;CC;GG;GT;CT;AA;**;AG;AG;GG;AT;CT;AA;AA;CG;CC;AA;AC;CC;AT;CG;CC;AC;TT;GT;CT;TT;AG;TT;GG;CC;AG;CC;AC;AA;CT;AT;AC;AA;AG;CT;GG;TT;GG;AA;TT;AA;CT;AC;TT;AG;CC;**;TT;AT;CG;CC;AG;CG;CC;GG;CT;AT
842;35;27;27;Wild;26;12.9;NA;CT;CC;CC;**;**;CC;**;CT;AG;**;CC;AA;AT;CC;CT;TT;CC;AA;**;TT;AC;GG;CT;GG;**;CC;CC;GG;CT;CT;GG;AG;AG;AG;AG;AC;AG;TT;**;AC;AT;AA;CG;CT;AA;GT;TT;GG;GG;GT;CC;GG;**;AG;AG;AG;AA;CC;CC;AA;GG;CT;AG;AC;CC;TT;CC;CT;CC;GT;GT;CT;TT;AG;CT;GG;CT;AG;CT;AC;AA;CT;AA;CC;AA;AA;TT;GG;CT;GT;AA;CT;GG;TT;CC;TT;GG;CC;**;GT;TT;GG;CC;AG;GG;CC;GG;CT;TT
843;32;2;4;Hybrid;34;14.5;Female;**;CT;CC;GT;CT;TT;AG;**;AA;CG;**;**;**;**;CC;TT;**;CC;AA;**;CC;GG;**;GG;AG;**;TT;GG;CT;CT;GG;AG;AG;AG;GG;AC;AG;TT;**;CC;AT;AA;GG;CT;AC;GT;CT;GG;AA;GG;CT;AG;**;AA;GG;GG;AA;TT;AC;AT;CC;CC;AA;CC;CC;TT;GG;TT;AA;GT;GT;CT;GT;GG;CT;CG;TT;AG;CT;CC;AG;CC;AT;AC;GG;AG;CT;CC;CC;TT;AA;CT;GG;CC;AC;AA;AG;CC;**;TT;TT;GG;CG;AG;CG;AC;CG;CC;AT
844;37;9;18;Hybrid;33;14.2;Female;CT;CT;TT;GG;CT;TT;AG;CT;AG;GG;TT;AT;AT;CT;CC;TT;CC;CC;AG;CC;AC;GG;CT;GG;AG;AC;CC;GG;CC;TT;CC;GG;AG;AG;AA;AC;GG;TT;**;AC;TT;AA;CG;TT;AA;GT;CT;CG;AG;GG;CC;AG;**;AG;AG;AG;AT;CT;AC;AT;CC;CT;AA;AC;CT;AT;CG;CC;CC;GT;TT;CT;TT;AA;CT;GG;CT;AG;CC;CC;AG;CT;AT;CC;AA;GG;CT;CG;CT;TT;GG;CT;GG;CT;AC;AT;AA;AC;**;TT;TT;CC;GG;GG;GG;AC;GG;CC;AT
845;33;5;10;Hybrid;32;14.3;Male;CT;CT;CT;GG;CC;CT;AG;CT;AG;CG;CT;AT;AT;CT;CC;TT;GG;CC;AG;CC;CC;GG;CT;GG;AG;CC;CC;TT;CT;CT;GG;AG;AA;AG;GG;CC;AG;GT;**;AC;AT;AG;GG;CT;AC;TT;CC;GG;AG;GT;TT;GG;**;AA;AA;AG;AT;CT;AC;AT;CC;CC;AA;AC;TT;AT;CG;CC;CC;TT;TT;CT;TT;GG;TT;CC;CC;AA;CT;AA;AG;CT;AT;AC;AG;GG;TT;CG;CC;GG;AA;CC;AG;TT;AA;AT;GG;AC;**;GG;TT;CC;CG;GG;GG;CC;GG;CC;**
846;31;1;2;Hybrid;48;15.6;Male;CC;CT;CC;TT;TT;CT;AG;CT;AA;GG;TT;AT;AT;CC;CC;TT;CG;AC;AA;CT;AC;AG;CT;GG;AG;CC;CT;GG;CC;TT;CG;AA;AG;GG;AG;CC;AG;GT;**;AA;TT;AG;CC;CT;AA;GG;CC;GG;AG;GG;CT;AG;**;AG;AG;AA;AT;CT;AC;AA;GG;CT;AA;CC;TT;TT;CC;CC;AC;GT;GT;CC;GG;AG;TT;CC;TT;AG;CT;AC;AA;CT;AT;CC;AA;AG;CT;CG;CC;GT;AA;TT;GG;CT;AC;AA;AG;CC;**;GG;AT;CC;CG;GG;CC;AC;CG;CT;AT
847;32;22;22;Wild;18;12.3;NA;CT;CT;CC;GT;CC;CC;AG;CC;GG;CG;TT;AA;TT;TT;CC;TT;CG;AA;AA;CC;CC;GG;TT;GG;AA;AC;TT;GT;CT;CC;CG;AG;AG;AA;GG;AA;GG;GT;**;CC;AT;AG;CG;CC;AC;GT;CT;GG;GG;TT;CT;AG;**;AG;AA;GG;AA;CT;AC;AA;CG;CT;AA;AC;CT;TT;GG;CT;CC;GT;GT;CT;GT;AG;CT;CG;CT;GG;CC;CC;AG;TT;AT;AC;AG;GG;CC;CC;CC;GT;AA;CC;AG;CC;AA;AT;AA;CC;**;TT;TT;CG;CC;GG;CG;CC;GG;CT;AA
848;31;21;21;Wild;18;11.4;NA;CT;CC;CT;GT;CT;CT;AG;CT;AG;GG;TT;AA;TT;CC;CT;AT;CG;CC;AA;CC;CC;AA;CT;GG;AA;AC;TT;GG;CC;CT;CC;AG;AG;AG;GG;AC;GG;GT;**;AA;TT;GG;CG;CT;AC;GT;CT;GG;AG;GT;CC;GG;**;AG;AG;AG;TT;CT;AC;AA;GG;CT;AA;AC;CT;AT;GG;CC;AA;GG;GT;TT;GG;AG;CT;CC;TT;AG;CT;AA;AA;CT;AT;AA;AA;AG;CT;GG;CT;GG;AA;CT;AA;CT;AC;AT;AG;AC;**;TT;AT;CC;GG;GG;CG;AC;CC;CC;AT
849;38;30;30;Wild;13;10.4;NA;CT;TT;CT;TT;TT;CC;AG;TT;AG;GG;CC;AA;AT;CC;CT;AT;CC;AC;AA;CT;AC;GG;TT;GG;AG;CC;CT;TT;CT;CT;CC;AA;GG;AA;AG;AC;AG;GG;**;AC;AT;AG;CC;CC;AA;GT;TT;GG;AA;TT;CC;GG;**;GG;AG;AG;AT;CT;AC;AT;CG;CT;AA;AC;CC;AT;GG;CC;AC;TT;TT;CT;TT;AG;CT;CG;CC;AG;**;AC;AA;CC;AA;AA;AA;AG;CT;CG;CC;GG;AG;CT;AA;TT;CC;TT;GG;AC;**;TT;AT;CG;CG;GG;CC;CC;GG;CC;AA
850;32;22;22;Wild;11;10.6;NA;CC;CT;CT;GG;TT;CC;AG;CC;AG;CC;TT;AT;TT;TT;CC;TT;CG;AA;**;CC;CC;GG;TT;GG;AG;AC;TT;GT;TT;CT;GG;AG;GG;AA;AG;AA;GG;GT;**;CC;AA;AG;CG;CC;AC;GG;CT;GG;GG;GG;CT;GG;**;AG;AG;GG;AT;TT;AA;AA;CG;CT;AA;AC;CC;TT;CG;CT;AC;TT;TT;CT;TT;AG;TT;CG;TT;GG;CC;AC;AA;TT;AT;AC;AG;AG;CT;CC;CC;GG;AG;CT;AG;CC;AC;AT;AA;CC;**;TT;TT;CG;CC;AA;GG;CC;CG;CC;AA
851;20;10;19;Farm;107;20.4;Male;TT;CT;CT;GT;CC;**;AG;CC;GG;CG;TT;TT;AT;TT;CT;TT;CC;AA;**;CC;AC;GG;TT;AA;GG;**;CT;GT;CC;CT;CG;**;AG;AG;AA;AC;AG;TT;**;AC;AA;GG;**;CT;CC;**;CT;CG;AG;GT;CT;AA;**;AG;AA;AA;AA;CC;AC;AA;CG;CT;AA;CC;TT;AT;GG;CC;AC;GT;TT;CT;TT;AG;TT;CG;CC;AG;CC;AC;AG;CC;TT;AA;AG;AG;TT;CG;CC;GT;AA;TT;AG;TT;AC;AA;AA;AC;**;GT;AA;CG;CG;AG;CG;AA;CG;CC;AA
852;35;27;27;Wild;28;13;Male;CT;CC;CC;GG;CT;CT;AG;TT;AG;CG;CT;AA;AT;CT;CT;TT;CC;AA;AG;TT;CC;GG;CC;AA;AG;CC;CC;GG;TT;CC;GG;GG;AG;AG;AG;AA;AG;TT;**;CC;AT;AA;CC;CC;AA;GT;TT;GG;AG;GT;CC;GG;**;AG;AA;AG;AA;CC;CC;AA;CG;CT;AG;CC;CT;AT;CC;CT;CC;GT;TT;CT;TT;AG;CT;GG;CT;AG;CC;AC;AG;CT;AA;CC;AA;AA;TT;GG;CT;GT;AG;CT;GG;CT;CC;TT;AG;CC;**;GT;TT;CG;CG;AG;GG;CC;GG;CT;AA
853;12;2;3;Farm;87;19.3;Female;CC;CT;CT;TT;CC;CC;AA;CT;AG;GG;TT;AT;AA;CT;CC;AT;CG;AC;**;CC;AC;GG;TT;GG;AG;AC;TT;GT;CC;CC;CG;AG;AA;GG;GG;CC;AG;GT;**;AC;AA;GG;GG;TT;AC;GG;CT;CG;AA;GT;CT;AG;**;GG;GG;AG;AA;TT;AA;AT;CG;CT;AG;AC;CT;AA;GG;CT;AC;TT;GG;TT;TT;GG;CT;CC;CT;AG;TT;AA;AG;CC;AA;CC;AG;GG;CT;CC;CT;GT;AG;CT;AG;CC;AC;AA;GG;CC;**;TT;TT;CG;CC;AG;CG;AA;GG;CC;AT
854;20;10;19;Farm;109;20.6;NA;TT;TT;CT;GG;CC;CT;AG;CC;GG;CG;TT;AT;TT;TT;CC;TT;CC;AC;GG;CC;AC;GG;TT;AA;GG;AC;CT;GT;CT;TT;CG;GG;GG;GG;AG;CC;AG;GT;**;AC;AA;GG;CC;CC;CC;GG;CC;GG;AG;GT;CT;AA;**;AG;AA;AA;AA;CT;AC;AA;GG;CC;AA;CC;TT;TT;GG;CT;AC;GT;TT;CT;GT;GG;CC;CC;CC;AG;CC;AC;GG;TT;TT;AA;AA;GG;CT;CG;CC;TT;AA;CT;AG;CT;AC;AA;AA;AC;**;GT;AT;GG;CG;GG;GG;AA;CG;CC;AA
855;17;7;13;Farm;74;18.5;Male;CT;CT;TT;GT;CC;CC;GG;CC;GG;CG;CT;AT;AT;CT;CC;TT;GG;CC;AA;CC;AA;AA;TT;GG;GG;AC;CT;GT;CC;CC;CC;AG;AG;AG;AG;CC;AA;GT;**;AA;AT;AG;GG;CT;CC;GG;CT;GG;AG;GT;TT;GG;**;AG;AG;AA;AA;CT;AA;AA;GG;CT;AA;AC;TT;TT;CC;CC;AC;GT;GT;CT;GT;AG;TT;GG;CC;AG;CT;AC;AG;CC;TT;CC;AA;AA;CT;CG;CT;GG;AA;CC;GG;CT;CC;AA;GG;AC;**;GT;AA;CC;GG;AG;CG;AC;GG;CC;AA
856;36;8;16;Hybrid;57;16.4;Male;CC;CC;CT;GT;CT;CC;AA;CC;AG;GG;TT;AT;TT;CT;CC;TT;CC;AC;AG;CC;CC;AG;CT;GG;GG;AC;CC;TT;TT;CC;CC;AG;AA;AG;AG;AC;GG;TT;**;AA;AT;GG;CC;CT;CC;TT;CC;CG;GG;GG;CC;AG;**;AG;AG;AA;AT;TT;AC;AT;CG;CT;AA;CC;CT;AT;GG;CT;AC;TT;GT;CC;TT;GG;CT;GG;CT;GG;CC;AC;AG;TT;AT;AC;AG;AG;CC;GG;CC;GT;AA;TT;AG;CT;AC;TT;AA;AC;**;TT;TT;CC;CG;AG;CG;AA;GG;CC;TT
857;38;10;20;Hybrid;49;15.8;Male;CT;CT;CC;**;CC;TT;AA;CT;AG;CG;CT;AT;TT;CT;CT;AA;CC;AC;**;CT;AA;GG;TT;GG;AG;CC;CT;GG;CT;CC;CG;AG;AG;AG;AA;AC;AA;TT;**;AC;AT;GG;CC;CT;CC;GT;CT;GG;AA;TT;CT;AA;**;AG;AA;AG;AA;TT;AA;AA;CC;CC;AA;AC;CT;TT;CG;CC;AA;TT;GT;TT;TT;GG;CT;CG;CC;AG;CC;AA;AA;CT;TT;AC;AA;AA;CT;GG;CC;GT;AG;CT;AG;TT;AC;AT;AG;CC;**;TT;TT;CC;GG;AG;CC;CC;GG;CC;AA
858;33;5;10;Hybrid;44;15.5;Female;CT;CT;CT;GT;CC;CT;AG;TT;AG;CG;CT;AT;AT;CC;CT;TT;GG;CC;AA;CC;AC;GG;CT;GG;AA;CC;CT;TT;TT;CC;CG;AG;AG;AG;AG;CC;AA;GT;**;CC;AT;AG;GG;CT;CC;GG;CT;GG;AA;GG;CT;GG;**;AA;AG;AG;AT;TT;AA;AA;CG;CC;AA;CC;TT;AT;CG;CT;AC;GT;TT;TT;TT;GG;TT;CC;CC;AG;CT;AC;GG;CT;TT;AC;AG;AG;TT;CG;CC;GG;AG;CC;AG;TT;AA;AT;GG;AA;**;GG;AT;CC;CG;GG;GG;CC;GG;CC;AA
859;32;3;6;Hybrid;34;14.2;NA;CT;CT;CC;GG;CC;CC;GG;CT;GG;CG;CT;AT;TT;CT;CC;AT;CG;CC;**;CT;CC;AG;CT;GG;AG;CC;CT;GG;CC;CC;CG;AA;AG;AG;AG;AA;GG;GT;**;CC;AT;AG;GG;CC;AC;GT;CC;CG;AA;GT;CC;AG;**;AA;GG;GG;AA;CT;AC;AA;GG;CC;AA;AC;CT;AT;CG;TT;AC;TT;GT;CT;GG;AG;CC;CG;TT;AG;CC;AC;AG;CT;AA;AC;GG;AG;TT;CC;CT;TT;AG;CT;AG;CC;AC;AT;AA;AC;**;GT;TT;CG;CG;AA;GG;AC;CG;CC;AA
860;32;22;22;Wild;45;15.2;Female;TT;CT;CC;GG;TT;CC;AA;CT;AG;GG;TT;AA;AT;TT;CC;TT;CG;AC;AA;CC;CC;GG;CT;AA;AA;CC;CT;GT;CT;CT;CG;AG;AG;AG;GG;AA;GG;GT;**;CC;AA;AG;CG;CC;AA;GT;CT;GG;GG;TT;CT;GG;**;AG;AA;GG;AA;TT;CC;AA;CC;CT;AA;AC;CT;AT;CC;TT;CC;TT;GT;TT;TT;AG;TT;CC;CT;AG;CC;AC;AG;TT;AT;AC;AG;AG;CC;CC;CC;GG;AA;TT;AG;CC;AA;TT;AA;CC;**;TT;TT;GG;CC;AG;CG;CC;GG;CT;AA
861;32;2;4;Hybrid;42;14.8;NA;CC;TT;CT;GT;CT;CC;AA;CC;AA;CG;TT;AA;AT;CT;CC;TT;CC;CC;AA;CC;CC;GG;TT;GG;AG;AC;TT;GG;CT;CC;CG;AG;AA;AA;AG;AC;AG;GT;**;CC;AT;AA;GG;CT;AA;GG;CC;GG;AA;GT;CC;AG;**;AG;AG;GG;AT;CC;CC;AA;CG;CT;AA;AC;CT;AT;CG;TT;AC;GG;GT;CC;GT;GG;CC;CG;TT;AG;CC;AC;AG;CT;AT;AC;GG;GG;CC;CC;CC;GT;AG;CT;GG;CC;AC;AT;AG;CC;**;TT;TT;CG;CC;AA;CC;CC;CG;CC;AT
862;33;23;23;Wild;28;13.3;Female;TT;CT;CC;GT;CC;TT;AG;TT;AA;CG;TT;TT;AT;CT;CT;AT;GG;AC;AA;CT;CC;GG;CT;GG;AG;CC;CC;TT;CT;CT;CG;AA;AG;AA;GG;AC;GG;GT;**;AC;AT;AG;CG;CT;AC;GT;CC;CG;AG;TT;CC;GG;**;GG;AG;AG;AT;CT;AC;AA;CG;CC;AA;AC;CT;AA;GG;TT;AC;TT;TT;CC;GT;GG;CT;CC;CT;AG;CC;AA;AA;CT;AA;AA;AG;AA;CT;CG;CC;GG;AA;CT;AA;TT;AA;TT;GG;AC;**;GT;AT;CC;CG;GG;CG;AC;CG;CC;AA
863;31;21;21;Wild;33;13.9;Male;TT;CT;CT;GT;TT;CT;GG;CT;AG;GG;TT;AA;AT;CT;CC;AT;CC;CC;**;CC;AC;AA;CT;GG;AG;AC;TT;GG;CT;TT;CC;AG;AG;AG;GG;AA;GG;GT;**;AC;TT;GG;CG;CT;AC;GT;TT;CG;AG;GG;CC;AG;**;AG;AG;AG;TT;CC;AC;AA;GG;CT;AA;CC;CT;AT;GG;CC;AC;GT;GT;TT;GG;AG;CT;CC;CT;GG;CT;AA;AG;CT;AT;AC;AA;AA;CT;CG;CT;GT;AA;CT;AA;CT;CC;AT;AG;AC;**;GT;AA;CG;GG;GG;CC;AC;CC;TT;**
864;37;29;29;Wild;24;12.3;Female;TT;CT;TT;GT;CT;CT;AG;CC;AG;CG;TT;AT;AT;TT;CC;AT;CC;CC;**;CT;AA;AG;CC;AA;AA;CC;CC;GT;CT;CT;CG;AG;GG;AA;AG;CC;AG;TT;**;CC;AT;AA;CG;TT;AC;TT;CT;CC;GG;GG;CT;AA;**;AG;AA;GG;AT;TT;AA;AA;CG;CT;AA;CC;CC;AT;CC;CT;AC;TT;TT;CT;TT;AG;TT;GG;CC;AG;CC;AA;AA;CC;AT;AC;AG;AG;CT;GG;TT;GT;AA;TT;AA;CT;CC;TT;AG;CC;**;TT;AA;CC;CG;AA;CG;CC;GG;CT;AA
865;38;30;30;Wild;20;11.6;NA;CT;CT;CT;GT;CT;CC;AA;CT;AG;CG;CT;AA;AT;CC;CT;TT;CG;CC;AA;TT;AC;AG;CT;GG;AA;CC;CT;GT;CT;CC;CC;AA;AG;AA;AA;AC;AG;GT;**;AC;AT;AG;CC;CC;AC;TT;TT;GG;AA;TT;CC;AG;**;AA;AG;AG;AA;CT;AC;AT;CG;CT;AA;AC;CC;AT;GG;CC;AC;TT;TT;CT;TT;GG;TT;CG;CC;AG;CT;AC;AG;CC;AA;AA;AA;AA;TT;CG;CC;GT;AG;CC;AA;TT;CC;TT;AG;AC;**;TT;AT;GG;GG;GG;CG;CC;GG;CC;AA
866;38;30;30;Wild;20;11.6;Male;CT;TT;CT;TT;TT;CT;AA;CT;AA;CG;CT;AA;TT;CT;CC;AT;CC;AC;AA;CT;AC;GG;CT;GG;AA;CC;CC;TT;CT;CC;CG;AA;GG;AA;AG;CC;AG;TT;**;AC;AA;AG;CC;CT;AC;GT;TT;GG;AA;TT;CT;GG;**;GG;AG;AG;AA;CT;AC;AT;CG;CT;AA;AC;CC;AT;GG;CT;AA;TT;TT;CT;TT;AG;CT;GG;CC;AG;CT;AC;AG;CC;AA;AC;AA;AA;CC;GG;CC;GT;AG;TT;AG;CT;CC;TT;GG;AC;**;TT;AT;CG;GG;AG;CC;AC;GG;CC;AA
867;35;26;26;Wild;23;12;Male;CT;CC;CC;GT;CT;CC;GG;CT;AA;CG;CT;AA;TT;CC;CT;TT;CC;AC;AA;CC;CC;AG;TT;AA;AG;CC;CC;GT;TT;TT;CG;GG;GG;AA;AA;AA;AG;TT;**;CC;AT;AG;CG;CT;AC;GT;TT;GG;AG;GG;CC;AG;**;GG;GG;AG;AA;CC;AC;AA;GG;CC;AG;CC;CC;AT;CG;CT;AA;GG;GT;CT;GT;AG;CC;CG;CT;GG;CT;AC;AA;CT;AT;CC;AG;**;**;**;**;**;**;**;**;**;**;**;**;**;**;**;**;**;**;**;**;**;**;**;**
868;35;27;27;Wild;16;10.7;NA;CT;CT;CT;GG;CT;CC;AG;CT;AG;CG;CC;AT;AT;TT;CT;AT;CC;AC;AG;CT;AC;GG;CC;AA;AG;CC;CC;GG;TT;CC;GG;GG;AG;AG;GG;AA;AA;TT;**;CC;AT;AA;CG;CC;AA;GT;CT;CG;AG;GT;CC;GG;**;AG;AA;AG;AA;CC;CC;AA;CG;CT;AG;AC;CC;TT;CC;CT;CC;GG;TT;CT;TT;AG;CC;GG;TT;AG;CC;AC;AG;CT;AT;CC;AG;AA;TT;GG;CT;GT;AA;CT;GG;TT;CC;TT;AG;CC;**;GT;TT;CG;CC;AG;CG;AC;GG;CT;AT
869;31;21;21;Wild;17;11;NA;CT;CC;CC;GT;CT;CC;AG;CT;AA;GG;TT;AA;AT;CT;CT;TT;CC;CC;AA;TT;CC;AA;TT;GG;AG;AC;TT;GG;CT;TT;CC;AA;AG;AG;GG;AC;GG;GT;**;AC;TT;GG;CC;CT;AC;GG;CT;CC;AG;GT;CC;GG;**;AA;AG;AG;TT;CC;AC;AA;CG;CT;AA;AC;CT;TT;GG;TT;AC;GG;TT;TT;GG;AG;CT;CC;TT;AG;CT;AA;AG;CT;AT;AA;AA;AG;TT;GG;CT;GT;AA;CT;AG;CT;AC;AT;AA;AC;**;TT;AT;CG;GG;GG;CC;AA;CG;CT;TT
870;38;30;30;Wild;15;10.4;NA;TT;CT;CT;TT;CT;CT;AG;CT;AG;CG;CT;AA;TT;CC;CC;TT;CG;AC;AA;TT;AC;GG;TT;GG;AA;CC;CC;GT;CT;CT;CG;AA;GG;AA;GG;AA;AG;GG;**;AC;AT;GG;CC;CC;AC;GT;TT;GG;AA;TT;CT;AG;**;GG;AG;AG;AA;CT;AC;AA;CG;CT;AA;AC;CC;AT;CG;CC;AC;TT;TT;CT;TT;AG;CC;GG;CC;AA;CC;AC;AG;CC;AT;AA;AA;AA;TT;CG;CC;GG;AA;CT;AA;TT;CC;TT;AG;AC;**;TT;AT;CG;GG;AG;CG;AC;GG;CC;AA
871;33;23;23;Wild;12;9.9;NA;TT;CT;CC;TT;CC;CT;AG;CT;AA;CG;TT;TT;AT;CT;CC;TT;GG;AC;AA;CT;CC;GG;CT;GG;GG;CC;TT;GT;TT;CC;CG;AA;AA;AG;AA;CC;AG;GT;**;CC;AT;AG;GG;TT;AA;GT;CC;GG;GG;TT;CT;AG;**;AG;AG;AG;AT;CC;AA;AA;CG;CT;AA;AC;TT;AT;GG;CT;CC;TT;TT;CC;TT;GG;CT;CG;CC;AG;CC;AC;AG;CT;AT;AC;GG;AG;CT;CG;CC;GG;AA;CC;AA;TT;AA;TT;GG;AC;**;GT;TT;CC;CG;GG;CG;AC;CG;CC;AA
872;35;7;14;Hybrid;15;10.5;NA;CT;CC;CC;GT;CT;CC;GG;CC;AG;GG;CC;AA;AT;CC;CT;TT;CG;AC;AA;CT;AA;AG;CT;GG;GG;CC;CC;GT;CC;TT;GG;AG;AG;AG;AG;AC;AA;TT;**;AC;AT;AG;CC;CT;AC;GT;CC;GG;AG;GT;CT;GG;**;GG;AA;AG;AA;CC;AC;AA;CG;CC;AA;AA;CT;AT;CC;CT;AC;TT;GT;CT;TT;AA;CT;GG;CT;GG;CT;AC;AG;CC;TT;CC;AA;AG;TT;CG;CT;GT;AA;CC;GG;CT;AC;AT;GG;AC;**;GT;AT;CG;CC;AG;CC;AC;CG;CC;AT
873;38;30;30;Wild;12;10.3;NA;TT;CT;CT;GT;CT;CC;AG;CC;GG;GG;CT;AA;AT;CC;CT;TT;CG;CC;AA;TT;AC;AG;CT;GG;AA;CC;CC;GT;CT;CC;GG;AA;GG;AA;AG;AA;AG;GG;**;AC;TT;AG;CC;CC;AC;GT;TT;GG;AA;TT;CC;AG;**;AA;AG;AG;AT;TT;AC;TT;GG;CT;AA;AC;CC;AT;CG;CC;AC;TT;TT;CT;TT;GG;CT;GG;CC;AA;CT;AC;AG;CC;AA;AC;AA;AA;CT;CG;CC;GG;AG;CC;AA;CT;CC;TT;AG;AC;**;TT;AT;GG;CG;GG;CC;CC;GG;CC;AA
874;34;6;12;Hybrid;58;16.7;Female;CC;CT;CC;GG;CC;CC;AG;CT;GG;CG;CT;AA;TT;CT;CC;TT;CG;CC;**;TT;AC;GG;TT;AA;AG;CC;CT;GT;CT;CT;CG;AA;AG;GG;AG;CC;AG;TT;**;CC;AT;GG;CG;CC;CC;GT;CC;CC;AG;GT;CT;AG;**;GG;AA;GG;AT;CT;AC;AA;CG;CC;AA;AA;CT;TT;GG;CT;AC;TT;GT;CC;TT;AA;CT;GG;CC;AA;TT;AA;GG;TT;AT;CC;AA;AA;CT;CG;CT;TT;AA;CT;AG;TT;CC;AT;AG;AA;**;GT;AT;GG;CG;AA;GG;AC;CC;CC;AT
875;12;2;3;Farm;93;19.6;Female;CC;CT;CC;TT;CC;CC;AA;CC;AG;GG;TT;AA;AA;CT;CT;AT;CG;AC;AG;CC;CC;AG;TT;GG;GG;AC;TT;GT;CC;CC;CG;AG;AA;AG;GG;CC;AG;TT;**;CC;AA;GG;GG;CT;CC;GT;CC;CG;AA;TT;CT;GG;**;GG;GG;AA;AA;CT;AA;AA;CG;CT;AA;AC;TT;AT;GG;CT;AC;GT;GG;CT;GT;GG;CT;CC;CC;AG;CT;AA;AG;CC;AT;CC;AA;GG;CT;CC;CT;GT;AA;CT;AG;CT;AA;AA;GG;CC;**;TT;AT;CG;CG;AG;CG;AC;GG;CC;AA
876;32;3;6;Hybrid;60;16.7;NA;CT;CC;CT;GG;CC;CC;AG;CT;GG;GG;TT;AT;TT;CT;CT;TT;GG;AC;AA;CT;CC;AG;TT;GG;AG;AC;TT;GG;CT;CT;CG;AA;GG;AA;GG;AC;GG;GT;**;CC;AT;GG;CG;CC;AC;GT;CC;GG;AA;TT;CC;AG;**;AA;AG;GG;AA;CT;AA;AA;CG;CT;AA;AA;CC;TT;CG;CT;AC;GT;GT;CT;GG;AG;CC;CG;TT;GG;CC;AC;AG;CT;AT;AC;GG;AG;CC;CC;CC;GT;AG;CC;AG;CC;AC;AA;AA;AC;**;GT;TT;GG;CG;AA;CG;AC;GG;CC;AT
877;34;6;12;Hybrid;56;16.4;Male;CC;CC;CC;GG;CC;CT;AA;CT;AG;CG;CC;AA;TT;CC;CC;AT;CC;AC;**;TT;AC;GG;TT;AA;AG;CC;CC;GG;CT;CT;CG;AA;GG;GG;GG;CC;AG;TT;**;CC;TT;AA;GG;CT;CC;GG;CC;CG;AG;GG;TT;AG;**;GG;AG;GG;AT;CT;AC;AT;GG;CT;AA;AA;CC;TT;CG;CC;AC;GT;GT;CC;GT;AG;TT;GG;CC;AA;TT;AA;GG;CC;AA;CC;AA;**;**;**;**;**;**;**;**;**;**;**;**;**;**;**;**;**;**;**;**;**;**;**;**
878;33;5;10;Hybrid;42;15.4;Female;CT;CT;CT;GG;CC;CT;AG;TT;AG;CG;CT;AT;AT;CT;CT;AT;GG;CC;AG;CC;AC;AG;CC;GG;AA;AC;CC;TT;CT;CC;GG;GG;AA;AG;AG;CC;AA;GT;**;CC;AT;AG;GG;CT;CC;GT;CC;GG;AA;GT;CC;GG;**;AA;AA;AG;AA;TT;AA;AA;CG;CT;AA;AC;TT;AT;CG;CC;CC;GT;TT;TT;TT;GG;CT;CC;CC;AA;CT;AA;AG;CC;AT;AC;GG;AG;TT;GG;CT;GG;AG;CC;AG;TT;AA;AT;GG;AA;**;GT;TT;CC;CG;AG;GG;CC;GG;CC;AA
879;13;3;5;Farm;116;20.9;NA;CC;CC;CT;GG;CT;CC;GG;CT;GG;GG;TT;AT;AT;CT;CC;TT;CC;CC;GG;CT;CC;AA;CT;GG;AA;AA;CT;GG;TT;CT;CC;AG;AG;AG;AG;AC;AG;GT;**;AC;AT;GG;CG;CT;CC;GT;CT;GG;AG;GT;CC;AG;**;AA;AG;GG;AA;CT;AA;AA;CC;TT;GG;AA;CT;TT;GG;CT;AA;GT;TT;CT;TT;AA;CT;CG;CC;AA;CT;AC;AG;CT;TT;CC;AA;GG;CC;CG;CT;TT;AA;TT;AA;CT;AC;AA;AG;AC;**;GG;AT;CG;CC;AG;GG;AC;GG;CC;TT
880;38;10;20;Hybrid;41;15;NA;CT;TT;CC;TT;CT;TT;AG;CT;AG;CC;CT;AT;TT;CT;TT;AT;CC;AC;**;CT;AA;GG;TT;GG;AG;CC;CC;GG;CT;TT;CG;AA;GG;AG;AG;CC;AA;GG;**;AC;AA;GG;CC;CT;CC;GT;CT;GG;AA;TT;CT;AA;**;AG;AA;AG;AA;CT;AA;AA;CC;CC;AA;AA;CT;AT;GG;CC;AC;TT;GT;TT;TT;GG;TT;GG;CC;GG;CC;AA;AA;CC;TT;CC;AG;AG;CT;CG;CC;GT;AA;CT;AG;CT;AC;AT;AA;CC;**;TT;AT;CC;GG;GG;GG;CC;GG;CC;AA
881;38;10;20;Hybrid;58;16.7;Female;CT;CT;CC;GT;CT;TT;AA;TT;GG;CC;CT;AT;AT;CT;CC;TT;CC;AC;**;CT;AC;GG;TT;GG;AG;CC;CC;GG;CT;TT;CC;AG;GG;AG;AG;CC;AA;GT;**;AC;AA;GG;CC;CT;CC;GG;CT;GG;AA;TT;TT;AA;**;GG;AA;AG;AT;TT;AA;AT;CG;CC;AA;AA;CT;AT;CG;CC;AC;TT;TT;TT;TT;AG;CT;CG;CC;GG;CT;AA;GG;CC;AT;AC;AG;**;**;**;**;**;**;**;**;**;**;**;**;**;**;**;**;**;**;**;**;**;**;**;**
882;17;7;13;Farm;70;16.7;NA;CT;CT;TT;GT;CT;CC;AG;CT;AG;GG;CT;AT;AT;CT;CC;TT;CG;CC;AA;CC;AA;AG;TT;GG;GG;AC;TT;TT;CC;CC;CG;AG;AG;AG;GG;CC;AA;TT;**;AC;TT;AG;GG;CC;CC;GT;CC;CG;AG;TT;TT;GG;**;AA;AG;AG;AA;CT;AA;AA;CC;CT;AA;AC;TT;TT;CC;CC;AC;GT;GT;CT;GT;AA;TT;GG;CC;GG;CT;AC;AG;CT;TT;AC;AA;AG;CT;CC;CC;GG;AA;CC;AG;CC;AC;AA;AG;AC;**;TT;AA;CC;CG;AG;CC;AA;CG;CT;AA
883;35;27;27;Wild;29;13.4;NA;CT;CC;CT;GG;TT;CC;AG;TT;AG;CG;CC;AA;AT;CT;CT;AT;CC;AA;**;TT;AC;GG;CT;GG;AG;CC;CC;GG;CT;CC;GG;GG;AG;AG;AG;AA;AG;TT;**;CC;TT;AA;CC;CC;AC;GT;TT;GG;AG;GT;CC;GG;**;AG;AA;AG;AA;CC;CC;AA;CG;CT;AG;AC;CT;TT;CC;CT;CC;GT;GT;CT;TT;AG;CC;GG;TT;AG;CT;AC;AG;CT;AA;CC;AA;AA;TT;GG;CT;GT;AG;CC;AG;CT;CC;TT;AG;CC;**;GT;TT;GG;CG;AG;CG;AC;GG;CT;AT
884;19;9;17;Farm;63;16.9;Female;CC;CC;TT;GG;CT;CT;AG;CT;AA;CG;CT;AT;AA;CC;CT;TT;GG;CC;AG;TT;AA;AG;TT;GG;AA;AC;CC;GT;CT;CC;CC;AG;AG;GG;AG;CC;GG;TT;**;AC;AT;AG;GG;CT;AC;GG;TT;GG;AA;TT;CT;AG;**;AA;AG;AG;AA;CT;AA;AA;CC;CT;AA;AC;CT;AT;GG;CC;AC;GT;TT;CT;GT;AA;CC;GG;CC;AA;CC;CC;GG;TT;AT;AC;AA;GG;CC;CC;CC;GT;GG;TT;AG;TT;AA;AA;AG;AA;**;GT;TT;CG;CG;GG;GG;CC;GG;CT;AT
885;11;1;1;Farm;79;18.5;NA;CT;CC;CT;GT;TT;CC;AA;CT;GG;CG;TT;AT;AT;CT;CT;TT;GG;AA;AA;CT;AC;AA;CT;GG;AG;CC;CT;TT;TT;CT;CG;AG;AA;AG;AG;AC;AG;TT;**;AC;TT;AG;CG;CC;AC;GG;CT;GG;GG;GT;CC;AG;**;AA;AG;AA;AA;TT;AC;AA;GG;CT;AA;AC;TT;AT;CG;CC;AC;TT;GT;CC;GT;AA;CT;CC;TT;AA;CT;AC;AG;CC;TT;CC;AA;GG;CT;CC;CT;TT;AA;CT;AG;CC;AC;AT;AG;AC;**;GG;TT;CG;CG;GG;CC;AC;GG;CC;AA
886;14;4;7;Farm;85;19;Female;CT;CC;CT;TT;CC;CC;AG;CT;GG;GG;TT;AA;AT;CT;CT;AT;GG;AC;AA;CT;CC;AA;TT;AA;AG;AA;CT;GG;CT;CC;CG;AG;AA;AG;AG;CC;GG;TT;**;AC;AA;GG;CC;TT;AC;GT;CC;CC;AG;GT;CT;AA;**;GG;AA;AG;AA;CT;AA;AA;CC;CT;AA;CC;TT;AT;GG;CC;CC;TT;GT;CC;GT;GG;CT;CG;CT;GG;CT;AC;AA;TT;TT;CC;AA;AG;TT;CG;CC;GT;GG;CT;GG;CC;AA;AA;GG;CC;**;GT;AT;CG;GG;AG;GG;AA;CG;CT;AT
887;14;4;7;Farm;73;18;Male;CT;CT;CT;TT;CC;CC;AG;CT;AG;CG;TT;AA;TT;CT;TT;AT;GG;AA;AG;CT;AC;AG;TT;GG;AG;AC;CT;TT;TT;CC;CC;AG;AA;AG;GG;AC;GG;TT;**;AC;AA;GG;CC;CT;AA;TT;CT;GG;AA;GG;CT;AG;**;AG;AA;AG;AA;CC;AA;AA;CG;CT;AG;AC;CT;AT;GG;CC;CC;GT;GT;CT;GG;GG;CT;CG;CC;GG;CT;AC;AA;TT;TT;CC;AA;GG;TT;CG;CC;GT;AG;CC;GG;CT;AC;AT;GG;CC;**;TT;AT;CG;CG;AA;CG;AC;CG;CC;AA
888;32;3;6;Hybrid;59;17.6;Female;CC;CC;CT;GG;CT;CC;AG;CT;AG;GG;TT;AT;AT;CT;CC;AT;GG;AC;AA;CT;CC;AG;CT;GG;AA;CC;TT;GG;TT;CT;CG;AA;GG;AA;AG;AC;AG;GT;**;CC;AA;GG;CG;CC;AC;GT;CC;GG;AG;TT;CC;AG;**;AA;AG;GG;AT;CT;AC;AA;CG;CC;AA;AA;CT;TT;CG;TT;AC;GT;TT;TT;GT;GG;CC;CC;CT;AG;CC;AC;AG;CC;AT;AC;AG;AG;CT;CC;CT;TT;AA;CT;AG;CC;AA;AT;AA;AC;**;GT;TT;GG;CG;AG;CG;AC;CC;CC;AT
889;15;5;9;Farm;90;19.2;NA;**;**;**;GG;**;**;**;CC;GG;**;**;**;**;**;**;**;**;CC;AA;**;**;**;TT;**;**;**;CC;GT;CC;CC;CG;GG;AG;GG;GG;CC;AG;TT;**;CC;AT;GG;CG;CC;CC;GT;CT;GG;AA;GT;TT;GG;**;AG;AA;AG;AA;**;**;**;**;**;**;**;**;**;**;**;CC;**;**;**;**;GG;TT;**;**;**;**;**;GG;**;**;**;**;**;TT;**;**;**;**;**;GG;**;**;**;**;**;**;**;**;**;**;**;**;**;**;**;**
890;31;21;21;Wild;29;13.7;Female;CT;CC;CC;GT;TT;CC;GG;CT;AG;GG;TT;AA;AT;CC;CC;TT;CG;CC;AA;CT;CC;AA;TT;GG;AG;AC;TT;GG;CT;CT;CG;AG;AG;AG;GG;AA;GG;TT;**;AA;TT;GG;CG;CT;AC;GT;CT;CG;AG;GT;CT;GG;**;AA;AG;GG;TT;CT;AC;AT;CG;CC;AA;AC;CT;AA;GG;TT;AA;GG;GT;TT;GG;AG;CC;CG;CT;AG;CT;AA;AA;CT;AT;AC;AG;AA;TT;GG;CT;GG;AA;CT;AG;CT;AC;AT;AG;AC;**;TT;AA;CG;GG;GG;CC;AA;CC;CT;AT
891;36;8;16;Hybrid;41;15;Female;CT;CT;CT;GT;CC;CC;AA;CC;AG;CG;TT;AT;TT;TT;CC;TT;CG;CC;AG;CC;CC;AG;TT;AA;AG;AA;CC;TT;TT;CT;CC;GG;GG;AA;AG;AC;GG;TT;**;AA;TT;AG;CC;CT;CC;TT;CT;CG;AG;GT;CC;AG;**;AA;GG;GG;AT;TT;AA;AT;CG;CT;AA;CC;CT;TT;CG;CT;AC;TT;GG;TT;TT;AG;CT;GG;CT;GG;CT;AC;AA;CT;TT;CC;AA;AG;TT;GG;CT;TT;AG;TT;AG;CC;CC;AA;AG;AC;**;TT;AT;CG;CG;GG;CC;AC;GG;CC;AT
892;34;6;12;Hybrid;42;15;Female;TT;**;**;**;**;**;**;**;**;**;**;**;**;**;**;**;**;**;**;**;**;**;TT;**;**;**;CC;GG;**;**;**;**;GG;**;**;**;**;**;**;**;**;AA;**;CT;**;**;**;GG;**;**;**;**;**;**;**;**;AA;**;**;**;**;**;**;**;**;**;**;**;CC;**;**;**;**;**;**;**;**;**;**;**;GG;**;**;**;**;**;TT;**;**;**;**;**;**;CT;**;**;**;**;**;**;AA;**;**;**;**;**;**;**;**
893;38;10;20;Hybrid;51;16.4;Female;TT;CT;CC;GT;CT;TT;AG;CT;GG;CG;CT;AT;TT;CT;CC;AT;CG;AA;**;CT;AC;GG;CT;GG;AG;CC;CT;GT;TT;CT;CG;AG;AG;AG;AA;CC;AA;GT;**;AC;AA;GG;CC;CC;CC;GT;CT;GG;AA;TT;TT;AG;**;GG;AA;AG;AA;TT;AA;AT;GG;CC;AA;AC;CT;TT;GG;CC;AC;TT;TT;TT;TT;AA;CC;GG;CC;AG;CT;AA;GG;CC;AT;CC;AG;AG;CT;CG;CC;GT;AG;TT;AG;TT;AC;AT;AA;CC;**;TT;AT;GG;GG;AG;CC;CC;GG;CC;AA
894;37;29;29;Wild;22;12.4;Male;TT;CC;CC;GG;CT;CT;AA;TT;GG;CG;CT;AA;AT;TT;CT;TT;CC;CC;**;CC;AA;GG;CC;**;AG;CC;CC;GT;CT;CC;CG;AG;AG;AG;AA;AC;AG;GT;**;AC;TT;AA;CG;CT;AC;GT;CT;CC;GG;GT;CT;AA;**;GG;AG;GG;AA;TT;AA;AA;CG;CT;AA;CC;CC;AT;CC;CC;AA;TT;TT;CT;TT;AG;TT;GG;CC;AG;CC;AC;AA;CT;AT;AA;AG;GG;CT;CG;TT;GT;AG;CT;AG;CC;CC;TT;AG;CC;**;TT;TT;CC;CC;AG;CG;CC;GG;CC;AT
895;37;29;29;Wild;31;13.4;NA;TT;TT;CT;GG;CT;CT;AA;CT;AG;CG;TT;AA;AT;TT;CT;TT;CC;CC;**;CC;AC;AG;CC;AA;AG;CC;CC;GT;TT;CT;CG;AA;AG;AA;AA;AC;AG;GT;**;AA;TT;AA;CC;TT;AC;GG;TT;CC;GG;GG;CT;AA;**;AG;AA;GG;TT;CT;AA;AA;CG;CC;AA;CC;CC;AT;CG;CC;AC;GT;TT;CT;TT;AG;TT;GG;CC;GG;CC;AC;AA;CC;AT;AA;AA;AG;CT;GG;TT;GG;AG;TT;AA;CC;CC;TT;AG;CC;**;TT;TT;CG;CG;AG;CG;CC;GG;CC;AT
896;32;22;22;Wild;38;14.6;NA;CT;TT;CC;GT;CT;CC;AA;CT;GG;CC;TT;AT;TT;TT;CC;TT;CG;AC;AA;CC;CC;GG;TT;GG;AA;CC;TT;GT;CT;CT;GG;AG;AG;AG;AA;AA;GG;TT;**;CC;AA;GG;CG;CC;CC;GG;CT;GG;AG;GT;CC;AG;**;AG;AA;GG;AA;CT;AC;AA;CG;CT;AA;AC;CT;AT;CG;CT;AC;GT;GT;CC;GT;AG;CT;GG;TT;AG;CC;CC;AG;TT;AT;AC;AG;AA;CT;CC;CC;GT;AA;CT;AG;CC;AC;TT;AA;CC;**;TT;TT;CG;CC;GG;CC;CC;GG;CT;AA
897;35;27;27;Wild;32;13.7;Male;**;CC;**;GG;**;**;**;CC;GG;**;**;**;**;**;CC;AT;**;**;**;**;CC;**;**;AA;**;**;**;**;**;**;**;**;**;**;**;**;**;**;**;**;**;**;CC;**;**;**;**;**;**;**;**;**;**;**;**;GG;**;**;**;**;**;**;**;CC;**;**;**;TT;CC;**;**;**;**;**;TT;**;**;AA;**;**;GG;**;**;**;**;AA;CT;GG;CT;GT;AG;CC;GG;TT;CC;TT;AG;CC;**;GT;TT;CG;CG;AG;GG;CC;CG;CC;AT
898;35;27;27;Wild;29;13.3;NA;TT;CC;CC;GG;TT;CC;AG;CT;GG;CG;CT;AA;AT;CC;CT;AT;CC;AC;AG;TT;AC;GG;CT;AA;AG;AC;CC;GG;TT;CC;GG;GG;AG;AG;GG;AA;AG;TT;**;CC;TT;AA;CC;CT;AC;GT;CT;CG;AA;GT;CC;GG;**;AG;AG;GG;AA;CC;CC;AA;GG;CT;AG;AC;CT;AT;CC;CT;AC;GG;TT;CT;TT;AG;CT;GG;TT;AG;CT;AC;GG;CT;AT;CC;AA;AA;TT;GG;CT;GT;AA;CC;GG;CT;CC;TT;AG;CC;**;GT;TT;CG;CC;AG;GG;AC;CG;CC;AT
899;37;29;29;Wild;24;12.5;NA;TT;TT;CT;GT;CT;CT;AA;TT;GG;CG;TT;AA;AT;TT;CC;TT;CC;AC;**;CC;CC;GG;CT;AA;AA;CC;CC;GT;CT;CT;CG;AA;AG;AA;AA;AC;GG;GT;**;AC;TT;AA;CC;CT;CC;GT;TT;CC;GG;GG;CC;AA;**;AA;AA;GG;AT;TT;AA;AA;CG;CC;AA;AC;CC;AT;GG;CC;AA;GT;TT;CT;TT;AG;TT;GG;CC;AG;CC;AC;AA;CT;AT;AC;AG;AG;TT;CG;TT;GG;AA;CT;AA;CC;AC;TT;AG;CC;**;TT;AA;CC;CG;AA;CG;CC;GG;CC;AA
900;37;9;18;Hybrid;35;14.3;Male;CT;CC;CT;GG;CT;TT;GG;CT;AA;GG;TT;AT;AA;CT;CT;AT;CG;AC;AA;TT;AC;GG;TT;GG;AA;CC;CC;TT;CC;CC;CC;**;AA;GG;AA;AC;GG;TT;**;AC;AT;AA;GG;CT;AA;GT;CC;CG;AG;GG;CC;AG;**;AA;AA;AG;AT;**;**;**;**;**;**;**;**;**;**;**;CC;**;**;**;**;**;**;**;**;**;**;**;**;**;**;**;**;GG;CT;CG;CT;GT;AG;CC;GG;CT;AA;AT;AG;AC;**;TT;AT;CC;GG;AA;CG;CC;GG;CC;AT
901;37;9;18;Hybrid;46;15.5;Female;CT;CT;TT;GG;CT;TT;GG;CT;AG;GG;TT;AT;AT;CT;CT;AT;CC;CC;AA;CT;CC;GG;CT;GG;AG;AC;CC;GG;CC;CT;CC;AG;AG;GG;AA;CC;GG;TT;**;CC;AT;AA;CG;CT;AC;TT;CC;CG;AG;GT;CT;GG;**;AG;AA;AG;AA;CT;AC;AT;CC;CT;AA;AC;CT;AT;CG;CC;AC;TT;TT;CT;GT;AA;CT;CG;CT;GG;CC;AC;AG;CT;AT;AC;GG;AG;CC;CG;CT;GT;GG;CT;AG;CT;AA;TT;AA;AC;**;TT;AT;CC;CG;AG;GG;AC;GG;CT;AT
902;11;1;1;Farm;101;19.6;NA;CT;CC;CT;GT;TT;CC;AG;CT;AG;CG;CT;AT;AT;CT;CC;TT;GG;AC;AA;CC;CC;GG;TT;GG;AA;AC;CC;GT;CT;CT;CG;GG;AA;GG;AG;AC;GG;GT;**;AC;AT;GG;GG;CC;AC;GG;CT;GG;GG;GT;CT;AA;**;AG;AA;AG;AA;CT;AC;AA;GG;CT;AA;CC;CT;AT;GG;CC;AC;TT;GG;CT;GG;AA;CT;CC;CT;AA;TT;AC;AG;CC;TT;CC;AA;AG;CT;CG;CT;TT;AA;CT;GG;CC;AA;AT;AG;AC;**;GG;TT;CC;CC;AG;CC;AC;GG;CC;AA
903;32;2;4;Hybrid;82;18;NA;CC;CT;TT;GT;CT;CC;AA;CC;AG;CC;TT;AT;AT;CT;CT;TT;CC;AC;AA;CC;CC;GG;TT;GG;AA;AC;TT;GG;TT;CC;CG;AG;AG;AA;AG;AC;AG;GT;**;CC;AT;AA;GG;CT;AC;GG;CT;GG;AG;GT;CC;AA;**;AG;AG;GG;AT;CT;AC;AA;CG;CT;AA;CC;CT;TT;GG;CT;AC;GT;GT;CT;GG;GG;CC;CG;CT;AG;CC;AC;AG;CT;TT;AC;AG;AG;CC;CC;CC;GT;AA;CT;GG;CC;AC;AT;AG;CC;**;TT;TT;GG;CG;AG;CC;CC;CG;CC;AA
904;11;1;1;Farm;103;20;Male;CC;CT;CC;GG;TT;CC;AA;CT;AA;CG;TT;AT;AT;CT;CC;AT;GG;CC;AG;CT;AC;AG;CT;GG;AA;CC;CT;GT;CT;CT;CG;GG;AG;AG;AG;AC;AG;GT;**;AA;AT;AG;GG;CC;AC;GT;CT;GG;GG;GT;CT;AG;**;AG;AG;GG;AA;CT;AA;AA;GG;CT;AA;AA;TT;TT;CG;CC;CC;GT;GG;CC;GG;AA;CT;CC;CT;AA;TT;AA;AG;CT;TT;AC;AG;GG;CT;GG;CT;TT;AA;CT;AG;TT;CC;AT;GG;CC;**;GG;TT;CG;CC;GG;CG;AC;GG;CC;AA
905;12;2;3;Farm;92;19.6;NA;CC;CT;CT;GT;CC;CT;AA;CT;AG;CG;TT;AT;AA;CT;CT;AT;CG;AC;AG;CC;AC;AG;TT;GG;AG;AC;TT;GT;CT;CC;CG;AG;AA;GG;GG;CC;AG;TT;**;CC;AA;GG;GG;TT;CC;TT;CT;CG;AA;TT;CC;GG;**;GG;AG;AG;AA;CT;AC;AA;CG;CT;AG;AC;CT;AA;GG;CT;AA;TT;GG;CT;GT;GG;CC;CC;CT;AG;CT;AC;AG;CT;AT;CC;AA;GG;CT;CC;CT;GT;AA;CT;AG;CC;AC;AA;GG;CC;**;TT;AT;GG;CG;AG;GG;AA;CG;CC;AA
906;35;7;14;Hybrid;65;17.4;Female;CC;CC;CC;GG;TT;CC;GG;CT;AA;GG;CC;AA;AT;CC;TT;TT;CC;AC;AA;CT;CC;GG;TT;GG;AG;AC;CC;GG;TT;TT;GG;AG;AG;AG;GG;AA;AG;TT;**;AC;TT;AA;CG;CC;AC;GT;CT;CG;GG;GT;CT;GG;**;GG;GG;AG;AA;CC;AC;AA;GG;CC;AA;AC;CT;AT;CC;CT;CC;TT;GT;CC;TT;AA;CT;GG;CT;GG;CC;AC;GG;CT;TT;AC;AA;AA;TT;GG;CT;GT;AA;CC;GG;CT;AC;AT;GG;AC;**;GT;AT;CC;CG;AG;CG;AC;CG;CC;AA
907;31;1;2;Hybrid;44;15.2;Male;CT;CC;CC;GT;TT;CT;AG;CT;AA;GG;CT;AT;AA;TT;CC;AT;CG;AC;AA;CT;AC;AA;CT;GG;AA;AC;CT;GT;CT;TT;CG;AG;AG;GG;AG;CC;GG;TT;**;AA;AT;GG;CG;CT;AA;GT;CC;GG;AG;GG;CT;AG;**;AA;GG;AG;AT;TT;CC;AA;GG;CT;AA;AC;TT;TT;GG;CC;AA;GT;TT;CC;GG;AG;CT;GG;CC;AA;CC;AA;AA;TT;AT;CC;AA;AG;TT;GG;CC;GT;AA;TT;GG;CT;CC;AA;GG;CC;**;GT;AT;CG;CG;GG;CC;CC;CG;CC;AA
908;37;9;18;Hybrid;51;15.9;NA;CT;CC;CT;GG;CT;TT;GG;TT;AG;GG;TT;AT;AT;CT;CC;TT;CC;CC;**;CC;AA;GG;TT;GG;AG;CC;CC;TT;CT;CT;CC;GG;AA;AG;AA;AC;GG;TT;**;AC;TT;AA;CG;TT;AC;GT;TT;CG;AG;GG;CT;AG;**;AG;AG;AG;AT;CT;AA;AT;CC;CT;AA;AC;CT;TT;CG;CC;AC;GG;TT;CT;TT;AA;TT;GG;CC;AG;CC;AC;AG;CT;AT;AC;AA;AG;CC;CC;CT;TT;GG;CC;AA;CT;AC;AT;AA;AC;**;TT;TT;CG;CG;AG;CG;AC;GG;CT;AT
909;37;9;18;Hybrid;36;14.4;Female;CT;CT;CT;GG;CT;TT;GG;CT;AG;GG;TT;AA;AT;CT;CT;TT;CC;AA;AA;CT;AC;GG;TT;GG;AG;AC;CC;GT;CT;CT;CC;AG;AA;AA;AA;AC;GG;TT;**;AA;TT;AA;CG;CT;AC;TT;TT;CG;AG;TT;CC;GG;**;AA;AG;GG;AT;CT;AC;AT;CC;CC;AA;AC;CT;TT;GG;CT;AC;GT;TT;CT;GT;AA;TT;GG;CC;AA;CC;AC;AG;CC;AT;CC;AG;AG;CC;CC;CT;GT;GG;CT;AG;CT;AC;TT;AG;AC;**;TT;AT;CG;CG;AG;GG;CC;GG;CT;AT
910;32;22;22;Wild;31;13.6;NA;CT;CT;CC;GG;CT;CC;AA;CT;GG;CG;TT;AA;AT;TT;CC;AT;GG;AA;AA;CC;CC;GG;TT;AA;AA;AC;CT;GT;CT;CC;CG;AG;AG;AA;GG;AA;GG;TT;**;CC;AA;AG;CG;CT;AC;GT;CT;GG;GG;GG;CT;AG;**;AG;AG;GG;AA;TT;AA;AA;CC;CT;AA;AC;CT;TT;CG;CT;CC;TT;GT;CT;GT;AG;TT;CC;TT;GG;CC;AC;AA;TT;TT;AC;AG;AG;CC;CC;CC;GG;AA;CC;AG;CC;AA;AT;AA;CC;**;TT;TT;CG;CC;AG;CG;CC;GG;CC;AA
911;37;29;29;Wild;21;11.8;NA;TT;TT;TT;GG;CT;CT;AG;CC;AA;CG;CT;AA;AT;TT;CT;TT;CC;CC;**;CC;CC;AG;CC;GG;AG;CC;CT;GT;CT;CC;CG;AG;GG;AG;AA;AC;GG;TT;**;AA;TT;AA;CG;TT;AC;GT;CT;CC;GG;GT;CC;AA;**;GG;AG;GG;AA;TT;AA;AA;CG;CT;AA;CC;CC;AT;CG;CT;AC;TT;TT;CT;TT;AG;TT;GG;CC;AG;CC;AA;AA;CT;AT;AA;AG;AG;CT;GG;TT;GT;AG;CT;AA;CT;AC;TT;AA;CC;**;TT;AT;GG;CC;GG;CG;CC;GG;CC;AT
912;35;26;26;Wild;26;12.6;NA;TT;CC;CC;GT;CT;CC;GG;CT;GG;CG;CT;AA;TT;TT;CT;AT;CG;CC;AA;CC;AC;AG;CT;AA;AG;CC;CT;GT;TT;CT;CG;AA;GG;AG;AA;AA;AA;GT;**;AC;TT;AG;CG;CT;AC;GT;TT;CG;AG;GG;CT;GG;**;GG;AG;AG;AA;TT;AC;AA;GG;CT;AG;CC;CC;TT;CG;TT;AC;GT;TT;CC;TT;AA;CC;CG;CT;GG;CT;AA;AG;CT;AT;CC;AG;AA;TT;CG;CT;GT;AG;CC;AG;TT;AC;TT;GG;AC;**;GT;TT;CG;CC;GG;GG;AA;CC;CT;AA
913;38;30;30;Wild;22;11.6;Male;**;**;**;**;**;**;**;**;**;**;**;**;**;**;**;**;CC;**;AA;**;**;**;TT;**;**;**;CC;**;**;**;**;**;**;**;**;**;**;**;**;**;**;GG;CC;CC;AA;**;**;**;**;**;**;**;**;**;**;**;**;**;**;AA;**;**;AA;**;**;AA;**;CC;AA;TT;**;**;**;GG;CC;GG;CC;AA;**;CC;**;**;**;**;AA;**;**;**;**;**;**;**;GG;**;**;**;**;**;**;**;**;**;**;**;**;**;**;**;**
914;32;22;22;Wild;31;13.5;Male;CT;CT;CT;GT;CT;CC;AA;CT;GG;CG;TT;AT;TT;TT;CT;TT;CC;AC;**;CC;CC;GG;CT;GG;AG;CC;TT;GT;CT;CC;CG;AG;GG;AA;AA;AA;GG;GT;**;CC;AA;AG;CG;CT;AC;GG;CT;GG;AG;GT;TT;GG;**;AG;AA;GG;AT;TT;AC;AA;CC;CT;AA;CC;CT;TT;CG;CT;AC;TT;GT;CC;TT;AG;TT;CG;TT;AG;CC;CC;AG;CT;TT;AC;AG;AG;CT;CC;CC;GG;AA;CT;AG;CC;CC;TT;AA;CC;**;TT;TT;CG;CC;GG;GG;CC;GG;CC;AA
915;32;22;22;Wild;17;11;NA;CC;CT;CC;GG;CT;CC;AG;CC;AG;CG;TT;AA;TT;TT;CC;TT;CC;AC;AA;CC;CC;GG;CT;GG;AG;CC;TT;GT;CT;CT;CG;AG;AG;AG;GG;AA;GG;TT;**;CC;AT;AA;CG;CT;AC;GG;CT;GG;GG;GT;TT;GG;**;AG;AG;GG;AT;TT;CC;AA;CG;CT;AA;CC;CC;AT;CG;CT;AC;TT;TT;CT;GG;AG;TT;CC;CT;AG;CC;AC;AG;TT;AT;AC;AG;AG;CC;CC;CC;GG;AA;CT;AG;CC;CC;TT;AA;CC;**;TT;TT;CG;CC;GG;CG;CC;CG;CC;AA
916;38;30;30;Wild;10;9.6;NA;CT;TT;CT;TT;CT;CC;AA;CC;AG;CG;CT;AA;AT;CT;CT;TT;CG;AC;AA;TT;AC;AG;CT;GG;AA;CC;CC;GT;CT;CC;CG;AA;GG;AA;GG;AA;AG;GT;**;AC;AT;AA;CC;CT;AC;GT;TT;GG;AA;TT;CC;AG;**;GG;AG;AG;AT;TT;AA;TT;CG;CT;AA;AC;CC;AT;GG;CT;AC;TT;TT;CT;TT;AG;TT;GG;CC;GG;CC;AC;AG;CC;AT;AA;AA;AA;CT;CG;CC;GG;AA;CT;AG;CT;CC;TT;AG;AC;**;TT;AT;CG;CG;AG;CG;CC;GG;CC;AA
917;31;21;21;Wild;11;9.9;NA;TT;CT;CT;GT;TT;CT;AA;CT;AG;GG;TT;AA;TT;CC;CC;AT;CG;CC;**;CC;AC;AA;CT;GG;AG;AC;TT;GG;CC;CT;CG;AA;AA;AG;GG;AC;GG;GT;**;AC;TT;GG;CG;CT;AC;GT;TT;CG;AA;GG;CC;GG;**;AG;AG;AG;TT;CC;AC;AT;GG;CT;AA;AC;CT;AT;GG;CT;AC;GT;GT;CT;GG;AG;CT;CC;CT;GG;CT;AA;AG;CT;AT;CC;AA;AA;CT;GG;CT;GG;AA;CT;AA;CT;CC;AT;AG;AC;**;TT;AT;CC;GG;GG;CG;AC;CC;CC;TT
918;31;21;21;Wild;39;14.9;Female;CT;CT;CT;GT;CT;CT;AG;CT;AA;GG;TT;AA;TT;CT;CT;AT;CC;CC;AA;CT;CC;AA;CT;GG;GG;AC;TT;GG;CC;TT;CC;AG;AA;AG;GG;CC;GG;TT;**;AA;TT;GG;CG;CT;AC;GG;TT;CG;AA;GT;CC;AG;**;AG;AG;GG;TT;CT;AC;AA;GG;CT;AA;CC;CT;AT;GG;CT;AC;GT;TT;CT;GG;AG;CT;CG;CT;GG;CT;AA;AA;CT;AT;CC;AA;AG;CC;GG;CT;GG;AA;CT;AA;CT;AC;AT;GG;CC;**;GT;AT;CG;GG;GG;CG;AC;CG;CT;TT
919;37;9;18;Hybrid;44;15.2;Female;**;TT;**;**;**;**;**;**;**;**;**;AA;**;**;**;**;**;**;AA;TT;**;**;CT;**;**;**;CC;GG;**;**;CC;**;**;**;AA;**;**;**;**;CC;TT;AA;**;**;**;**;**;CG;**;GG;**;**;**;AA;AA;GG;**;CT;AA;AA;CC;CT;AA;AC;CT;AT;GG;CT;CC;GT;TT;CT;TT;AA;CT;GG;CC;AG;CC;CC;AG;TT;AT;AC;AA;**;**;**;**;GG;**;**;**;**;**;**;**;**;**;**;**;**;**;**;**;**;**;**;**
920;32;22;22;Wild;29;13.2;Female;CC;TT;CC;GG;CC;CC;AG;CT;AG;CG;TT;AA;AT;TT;CC;TT;GG;AA;AA;CC;CC;GG;TT;AA;AG;AC;TT;GT;CC;CT;CG;AG;AG;AA;GG;AA;GG;GT;**;CC;AT;AG;CG;CT;AC;GT;CT;GG;GG;GG;CT;GG;**;AG;AG;GG;AA;CT;**;**;**;TT;**;**;**;**;**;**;CC;**;**;**;**;**;CC;**;**;**;**;**;**;**;**;**;**;GG;CC;CC;CC;**;**;TT;**;**;**;TT;**;CC;**;**;**;**;CC;**;**;**;**;**;**
921;16;6;11;Farm;94;19.5;NA;CC;TT;TT;GT;CC;CC;GG;CT;AG;CG;CT;AT;AT;CT;CT;TT;CG;CC;AA;CT;AC;AG;TT;GG;AA;AC;CC;GT;CC;CT;CG;AA;GG;AG;AG;CC;AA;GG;**;CC;AT;AA;CG;CC;AC;GT;CC;CG;AG;GG;CC;GG;**;AG;AG;AG;AA;CC;AA;TT;CG;CC;AA;AC;CT;AT;CG;CT;CC;TT;GT;CT;TT;AA;CT;GG;CC;AA;TT;CC;GG;TT;TT;AC;AA;AG;CT;CG;CT;TT;AA;CT;AA;CC;AC;AT;AG;AC;**;GT;AT;GG;GG;AA;GG;AA;CG;CC;**
922;13;3;5;Farm;119;21.1;NA;CC;CC;CT;GG;CC;CC;AG;CT;GG;GG;CT;AT;AA;CT;CT;TT;CG;CC;GG;CT;CC;AA;CT;GG;AA;AA;CC;GG;CT;TT;CG;AG;AG;GG;AG;AA;AA;GT;**;AC;AT;AG;CG;CC;AC;GT;CT;CG;AG;GG;CC;AG;**;AA;AG;GG;AA;TT;AC;AA;CG;TT;GG;AA;CT;TT;CC;TT;AA;GT;TT;CT;TT;AG;CC;CG;CC;AA;CT;AA;GG;CC;AT;CC;AG;AG;CC;CC;CC;TT;GG;CT;AG;CT;AC;AA;AG;AC;**;GG;AT;GG;GG;GG;GG;AC;CG;CC;AT
923;17;7;13;Farm;96;19.6;Female;CC;CC;TT;GG;CT;CC;AG;CT;AG;CG;TT;AT;AT;CT;CT;TT;CC;CC;AA;CT;CC;AG;TT;GG;AG;AC;TT;TT;TT;CT;CC;AG;AG;AG;GG;AC;AA;TT;**;AA;TT;AG;CG;CT;CC;GT;CC;CG;AG;TT;CT;GG;**;AG;AA;AG;AA;TT;AA;AA;CG;CT;AA;AA;TT;TT;CG;CC;AC;GT;GG;TT;GT;AG;TT;GG;CC;AA;CC;AC;AG;CT;TT;CC;AA;AA;CT;CG;CC;GT;AA;CC;GG;CC;AC;AT;AG;AA;**;TT;AT;GG;CG;AG;CC;AA;CG;CT;AA
924;13;3;5;Farm;86;18.9;NA;CC;CC;CT;GG;CT;CC;GG;CT;GG;CG;CT;AT;TT;CC;CC;AA;CG;CC;AA;CT;AA;AA;TT;GG;AA;AC;CC;GT;CC;CC;CC;AG;GG;AG;AG;CC;AA;GT;**;CC;AT;AG;CG;CC;AC;GT;CC;CG;GG;GG;CC;GG;**;AA;AG;GG;AA;CT;AC;AA;CC;CT;AG;AC;CT;TT;CC;CC;AA;GT;TT;CT;GT;AG;CT;CG;CC;AG;CT;AC;AG;CT;TT;CC;AG;GG;CT;CG;CC;TT;AA;CT;AG;CT;CC;AA;AG;AA;**;GG;AT;CG;CG;GG;GG;AA;GG;CC;AT
925;11;1;1;Farm;143;22.4;Female;CC;CT;CC;GT;TT;CC;AG;CT;AG;CC;TT;AT;AT;CT;CT;AT;CG;AA;AA;CC;AC;GG;CT;GG;AG;CC;CT;GT;CT;CT;CG;AA;AA;AG;AG;AC;GG;GT;**;AA;AT;GG;CG;CC;AC;GT;CT;GG;GG;GT;CT;AG;**;AA;AA;AA;AA;TT;AA;AA;CG;CT;AA;AC;TT;TT;CG;CC;CC;GT;GT;CT;GT;AA;CT;CC;CC;AA;CT;AC;AG;CC;TT;AC;AA;AG;TT;GG;CT;GT;AA;CT;GG;CT;CC;AT;GG;CC;**;GG;TT;CG;CC;AG;CG;AC;GG;CC;AA
926;16;6;11;Farm;116;21.1;Immature;**;**;**;**;**;**;**;**;**;**;**;**;**;**;**;**;**;**;AA;**;**;**;TT;**;**;**;**;**;CC;**;**;**;**;**;**;**;**;**;**;CC;**;**;CC;CC;**;**;**;**;**;**;**;**;**;**;**;**;**;CT;AA;AT;GG;CT;AA;AC;CT;AT;CG;TT;AC;GT;GT;CT;TT;AA;CT;GG;CC;AA;TT;CC;GG;CT;TT;AC;AA;AG;CT;GG;CT;TT;AG;CC;AA;CT;AA;AT;AG;AA;**;GT;AT;GG;CG;AG;GG;AA;CG;CC;AT
927;19;9;17;Farm;79;18.3;NA;CC;CT;CT;GG;CT;CT;AG;CT;AA;CG;TT;AT;AT;CC;CT;TT;CG;AA;AG;CT;CC;AG;TT;GG;AG;AC;CC;GG;CT;CT;CC;AG;AG;AG;AG;CC;GG;TT;**;AC;AT;AG;GG;CT;AC;GT;CT;GG;AA;GT;CT;AA;**;AA;GG;AA;AA;CT;AA;AT;CC;CT;AA;AC;CT;TT;GG;CC;CC;GG;TT;CT;GT;AG;CT;**;CC;GG;**;CC;GG;TT;AT;AC;AA;AG;CC;CG;CC;GT;AG;TT;AA;TT;AA;AA;AA;AC;**;TT;AT;CG;GG;AG;CC;AC;GG;CC;AT
928;20;10;19;Farm;124;21.2;Female;**;**;**;**;**;**;**;**;**;**;**;**;**;**;**;**;**;**;**;**;**;**;TT;**;**;**;**;GT;**;**;**;**;AA;**;**;**;**;**;**;**;**;**;CC;**;**;**;**;**;**;**;**;**;**;**;**;**;**;**;**;**;**;**;**;AA;**;**;**;**;AC;**;**;**;**;GG;CT;**;**;**;**;AA;**;**;**;**;**;**;TT;**;**;**;**;**;**;**;**;**;**;**;**;**;AA;**;**;**;**;**;**;**;**
929;34;6;12;Hybrid;37;19.2;Male;TT;CC;TT;GG;CC;CC;AA;CT;AG;CG;CC;AA;TT;CC;CC;AT;CG;AC;**;CT;AC;GG;TT;GG;AA;CC;CC;GT;CT;CT;CG;AG;AG;AG;GG;CC;AG;GT;**;CC;TT;GG;CG;CC;CC;GG;CC;CG;AG;GT;TT;AG;**;GG;AA;GG;AT;TT;AA;AA;CG;TT;AA;AA;CC;AT;CG;CT;AC;GT;GT;CC;GT;AG;TT;GG;CC;AA;CT;AC;GG;CC;AA;CC;AA;AA;CT;GG;CC;TT;AA;TT;AG;CT;AC;AT;AA;AC;**;TT;AA;GG;CG;AG;CG;AA;CG;CC;AA
930;33;4;8;Hybrid;72;18.3;NA;CT;TT;CT;TT;CT;CT;AG;TT;AG;GG;CC;AT;TT;CC;CT;TT;GG;CC;AG;CT;CC;AG;CC;GG;AA;AC;CC;GT;CT;CC;CC;AG;AG;AG;AG;CC;AA;GT;**;CC;AT;AG;CG;CT;AC;GT;CC;CG;GG;TT;CT;AG;**;AG;AA;AG;AA;CC;AA;AA;CC;CT;AG;CC;TT;AT;GG;CC;CC;TT;GT;CC;GT;GG;CT;**;CT;GG;CT;AC;AA;CT;TT;AC;AG;GG;CT;GG;CC;GG;AG;CC;AG;TT;AC;AT;GG;AC;**;GG;TT;CC;CG;AG;CG;AC;GG;CC;AA
931;32;22;22;Wild;54;15.8;NA;CC;CT;CT;GG;TT;CC;AG;CT;AG;CG;TT;AT;AT;TT;CC;AT;CG;AC;AA;CC;CC;GG;CT;AA;AA;CC;TT;GT;CT;CT;CG;AG;GG;AA;AG;AA;GG;GT;**;CC;AA;AG;CG;CC;AC;GT;CT;GG;GG;GT;CC;AG;**;AG;AA;GG;AA;CT;AC;AA;CG;CT;AA;AC;CC;AT;CC;CT;AC;TT;TT;TT;GG;AG;CT;CG;CT;GG;CC;AC;AA;TT;AT;AC;AG;AA;CC;CC;CC;GT;AA;TT;AG;CC;AA;TT;AA;CC;**;TT;TT;GG;CC;AG;CG;CC;CG;CC;AA
932;32;2;4;Hybrid;47;15.4;NA;CT;CT;TT;GT;CC;CC;AG;CC;GG;CG;TT;AT;AT;CT;CC;TT;CC;AC;AA;CC;CC;AG;TT;GG;AA;AC;TT;GG;CC;CC;CG;AG;AG;AG;AG;AC;AG;TT;**;CC;AA;AG;GG;CT;AC;GG;CT;GG;AA;GT;CT;GG;**;AG;AG;GG;AT;CT;CC;AT;CC;CT;AA;CC;CT;AT;GG;TT;AC;GT;GG;CC;GT;GG;CT;CC;CT;AG;CC;CC;AG;CC;TT;AC;AG;GG;CC;CC;CC;GT;AA;CC;GG;CC;AC;AT;AG;CC;**;TT;TT;CG;CG;AG;CC;AC;GG;CC;AA
933;38;30;30;Wild;25;12.8;NA;TT;CT;CT;GT;TT;CT;AA;TT;AG;GG;CT;AA;AT;CT;CT;TT;CG;CC;AA;TT;AC;AG;CT;GG;AA;CC;CT;GT;CT;CC;CG;AA;GG;AA;GG;AC;AG;GG;**;AC;AT;AG;CC;CC;AC;GG;TT;GG;AA;TT;CC;AG;**;AA;AG;AG;AA;CT;AC;AT;GG;CT;AA;AC;CC;AT;CG;CC;AC;TT;TT;CT;TT;AG;CT;GG;CC;AA;CC;AC;AG;CC;AT;AC;AA;AA;TT;**;CC;GG;**;**;**;**;**;TT;**;**;**;TT;**;**;GG;**;CC;**;**;**;AA
934;38;10;20;Hybrid;54;16.6;Female;CT;CT;CT;GG;TT;TT;AG;CC;AG;CC;CT;AT;AT;CT;CT;AT;CG;AC;**;CT;AC;GG;CT;GG;AG;CC;**;**;**;**;**;**;**;**;**;**;**;**;**;**;**;**;CC;**;**;**;**;**;**;**;**;**;**;**;**;**;**;TT;AA;AA;**;CC;**;AA;**;**;**;**;**;**;**;TT;**;GG;CC;GG;CC;AA;**;AC;**;**;TT;**;**;**;**;**;**;**;**;CC;**;**;**;**;**;**;**;**;**;**;**;**;**;**;**;**;**
935;13;3;5;Farm;82;18.9;NA;CC;CC;CT;GG;CC;CC;AG;CT;GG;GG;CT;AT;AT;CT;CT;AT;CC;CC;GG;CT;CC;AA;TT;GG;AA;AC;CT;GG;TT;TT;CC;AA;AG;GG;AG;CC;AG;GT;**;CC;AT;GG;GG;CC;CC;TT;CC;GG;GG;TT;CC;AG;**;AA;AG;GG;AA;CC;AA;AA;CC;TT;AG;AA;CT;TT;GG;CT;AA;GT;TT;CT;TT;AG;CT;GG;CT;AG;CT;AC;AG;CT;TT;CC;GG;GG;CC;CG;CC;TT;AG;CT;AA;CT;AC;AA;AG;AC;**;GG;AT;CG;CG;AG;GG;AA;CG;CC;AT
936;18;8;15;Farm;141;22.2;NA;**;**;**;**;**;CC;**;**;**;**;**;**;**;**;**;**;**;**;AA;**;**;**;TT;**;**;**;CC;GT;CT;CT;CG;AG;AG;AG;AA;AC;AG;GT;**;AA;TT;GG;CG;CT;AC;GT;CC;GG;GG;GG;CC;AG;**;AG;AG;GG;AA;**;**;AA;CC;TT;**;AC;**;TT;**;**;AA;**;**;CC;**;**;CC;GG;**;**;TT;**;GG;**;TT;**;GG;**;TT;**;**;**;**;**;AA;**;**;**;**;**;**;TT;**;**;**;**;**;**;**;**;**
937;38;10;20;Hybrid;52;16.2;Female;TT;TT;CT;TT;CT;CT;AA;CT;GG;CC;CT;AT;AT;CT;TT;AA;CC;AC;**;CT;AA;GG;TT;AA;AG;CC;CT;GT;TT;CT;CC;AG;AG;AG;AA;AC;AA;GG;**;AC;AA;GG;CC;CC;CC;GT;CT;GG;AA;TT;CT;AG;**;GG;AA;AG;AA;TT;AA;AA;CC;CC;AA;AC;CT;AT;GG;CC;AC;TT;TT;TT;TT;AA;TT;GG;CC;AG;CT;AA;AG;CC;AT;AC;AG;AA;CC;CC;CC;GT;AG;CT;AG;CT;AC;AT;AG;CC;**;TT;TT;GG;GG;GG;CG;CC;GG;CC;AA
938;32;3;6;Hybrid;73;17.8;NA;CT;CT;CC;GG;CT;CC;AG;CT;GG;CG;CT;AA;AT;CT;CT;TT;CG;CC;AG;CT;CC;AG;CT;AA;AA;AC;TT;GG;CT;CT;GG;AA;AG;AG;AG;AA;GG;GT;**;CC;AT;AG;CG;CC;AC;GT;CC;GG;AG;GT;CT;AG;**;AA;GG;GG;AA;TT;AC;AA;CG;CT;AA;AA;CT;AT;CC;TT;CC;TT;GT;CT;GT;AG;CT;CC;CT;GG;CC;AC;AG;CC;AT;AC;AG;GG;CT;CC;CT;GT;AG;CT;AG;CC;AA;AT;AA;AC;**;GT;TT;GG;CC;GG;GG;AC;GG;CC;AT
939;33;23;23;Wild;31;14.1;Male;TT;CT;CC;GT;CT;TT;AG;CT;AA;CG;CT;TT;AT;CT;CC;TT;GG;AC;AA;CT;CC;GG;CT;GG;AG;CC;CT;TT;CC;CT;CG;AA;AG;AA;AA;CC;GG;GT;**;AC;AT;AA;CG;TT;AC;GG;CC;CG;AA;TT;CT;GG;**;AG;AG;AG;AT;CC;AC;AA;CG;CT;AA;CC;CT;AA;GG;CT;CC;TT;TT;CT;GT;GG;CT;CC;CT;GG;CC;AA;AG;CT;TT;AC;AG;AA;CT;CC;CC;GG;AG;CC;AG;CT;AC;TT;GG;AC;**;GT;AT;CC;CG;GG;CG;CC;CG;CT;AA
940;11;1;1;Farm;100;19.8;NA;CT;CC;CT;GT;TT;CC;AA;CT;GG;CC;CT;AT;AT;CT;CT;AT;CG;AC;AA;CT;AC;GG;CT;GG;AG;AC;CT;TT;TT;CT;CG;GG;AA;AG;AG;AC;AG;GT;**;AA;AT;GG;CG;CC;AC;GG;CT;GG;GG;GT;CC;AG;**;AG;AA;AG;AA;TT;CC;AA;GG;CT;AA;AC;TT;AT;GG;CC;AC;GT;GT;CT;GT;AG;CT;CG;CT;AA;CC;AC;AG;CT;TT;AC;AA;AG;TT;CG;CT;GT;AA;CT;GG;CT;AC;AT;GG;AC;**;GG;TT;CG;CC;AG;GG;AC;GG;CC;AA
941;14;4;7;Farm;68;17.7;Female;CT;CT;CC;GT;CT;CC;AA;CC;AG;CG;CT;AA;AT;CT;CT;AT;GG;AA;GG;CT;AC;AG;TT;GG;AG;AC;CT;TT;CT;CC;CG;AG;AG;GG;AG;AC;AG;TT;**;CC;AA;AG;CG;CT;AC;TT;CC;CC;AG;GT;CT;AG;**;GG;AG;AG;AA;CT;AA;AA;CG;TT;AG;AA;TT;AT;GG;CC;CC;TT;GT;CC;GG;GG;CT;CG;CT;GG;CT;AC;AG;TT;TT;CC;AG;GG;TT;CG;CC;GT;GG;CT;GG;CT;AC;AT;AG;AC;**;TT;AT;CG;CG;AA;CG;AC;CG;CC;AA
942;33;5;10;Hybrid;49;16.2;NA;CT;CT;CT;GT;CC;CT;AG;TT;AG;CG;CT;AT;AT;CT;CT;AT;GG;CC;AG;CC;CC;GG;CT;GG;AG;CC;CT;TT;CC;CT;GG;AG;AG;AG;AG;CC;AG;GT;**;AC;AT;AG;GG;CT;CC;GT;CC;GG;AA;GT;CT;GG;**;AG;AA;AG;AA;CT;AA;AT;CC;CT;AA;CC;TT;TT;CG;CT;AC;GT;GT;TT;TT;GG;TT;CC;CC;AG;CT;AC;AG;CT;AA;AC;AA;AG;TT;GG;CC;GG;AA;CC;AG;TT;AA;AT;GG;AA;**;GG;AT;CG;CG;AG;GG;CC;GG;CC;AA
943;31;21;21;Wild;46;15.5;NA;CT;CC;CC;GT;**;**;**;CT;AG;GG;TT;AA;**;**;CC;TT;CC;CC;**;CC;CC;AA;TT;GG;AA;**;**;GG;**;**;**;**;**;**;**;**;**;**;**;**;**;**;CC;**;**;**;**;CC;**;GG;**;**;**;**;**;**;**;**;**;**;**;TT;**;CC;**;**;**;**;**;**;**;**;**;**;**;**;**;**;**;**;AA;**;**;**;AA;**;**;**;**;**;**;**;**;**;**;**;**;**;**;**;AA;**;**;**;**;**;**;**;**
944;36;8;16;Hybrid;33;13.5;NA;**;**;**;**;**;**;**;**;**;GG;**;**;**;**;**;**;**;**;AA;**;**;**;TT;**;**;**;**;**;**;**;**;**;**;**;**;**;**;**;**;**;**;**;CC;**;**;**;**;**;**;**;**;**;**;**;**;**;**;**;**;**;**;**;**;**;**;**;**;**;**;**;**;**;**;GG;CC;**;**;**;**;**;**;**;**;**;**;**;TT;**;**;GG;**;**;**;**;**;**;**;**;**;**;**;**;**;**;**;**;**;**;**
945;36;8;16;Hybrid;55;16.8;NA;CT;CT;CT;TT;CT;CC;AA;CC;AA;CG;CT;AT;TT;CT;CC;TT;CC;AC;AA;CC;CC;AG;TT;AA;AG;AA;CC;TT;TT;CT;CC;AG;GG;AA;AG;AC;AG;GT;**;AA;AT;AG;CG;CT;AC;TT;CC;CG;GG;GT;CT;AA;**;AG;GG;GG;AT;TT;AA;AA;CC;CT;AA;CC;CT;TT;GG;CT;CC;TT;GG;CT;GT;AG;CC;GG;CC;GG;CT;AA;GG;CT;TT;CC;AG;AG;TT;CG;CT;TT;AG;TT;AA;CT;CC;AT;AA;AC;**;TT;AT;CG;CC;AG;CC;AA;GG;CC;TT
946;32;22;22;Wild;37;14.4;Female;CT;CT;CT;GT;CT;CC;GG;CT;AA;GG;TT;AT;TT;TT;CC;AT;GG;AA;AA;CC;CC;GG;CT;GG;GG;AC;TT;GT;CT;CT;GG;AG;GG;AG;AA;AA;GG;TT;**;CC;AT;AG;CG;CT;AA;GT;CT;GG;GG;GG;CT;GG;**;AG;AG;GG;AT;CT;AC;AA;CC;CT;AA;AC;CT;AT;GG;CT;AC;GT;GT;TT;GG;AG;CT;GG;CT;GG;CC;CC;AG;CT;AA;AC;AG;GG;CT;CC;CC;GT;AG;CT;AG;CC;AC;AT;AA;CC;**;TT;TT;CG;CC;AG;GG;CC;CG;CC;AA
947;35;27;27;Wild;12;9.5;NA;CT;CT;CC;GG;TT;CT;AG;CC;AG;CG;CC;AT;AT;CT;CT;AT;CC;AC;AG;TT;CC;GG;CT;GG;AG;CC;CC;GG;TT;CC;GG;**;GG;AA;GG;AC;AG;TT;**;CC;TT;AA;**;**;AA;**;CT;CG;**;**;CC;GG;**;AG;AG;AG;AA;CC;CC;AA;GG;CT;AG;CC;CT;AT;CC;CT;CC;GT;TT;CT;TT;AG;CC;GG;TT;AG;CT;AC;AG;CT;AA;CC;AG;AA;CT;GG;CT;GG;AA;CC;GG;TT;CC;TT;AG;CC;**;GT;TT;CG;CC;AG;CG;AC;GG;CC;AT
948;31;1;2;Hybrid;48;15.6;Male;CC;CC;CC;TT;TT;CC;GG;CT;AG;GG;TT;AT;AA;CC;CC;TT;CC;AC;AA;CC;CC;AA;TT;GG;AG;AC;CT;GT;CT;TT;CG;AG;AG;GG;AG;AC;AG;**;**;AA;AT;GG;CC;CT;AA;GT;CT;GG;AG;GT;CT;GG;**;AG;AG;AG;AT;CT;CC;AA;GG;CC;AA;CC;TT;AT;CC;CT;AA;TT;TT;CC;GT;AG;TT;CG;CT;AA;CC;AC;AA;TT;AT;CC;AA;AG;CT;GG;CC;GT;AA;TT;AG;TT;AA;AA;AG;CC;**;GG;AT;CC;CC;AG;CC;AC;CG;CT;AT
949;37;9;18;Hybrid;58;16.9;Male;CT;CC;CT;GG;CT;TT;GG;CT;AA;CG;TT;AA;AT;CT;CC;AT;CC;AC;AG;CC;CC;GG;TT;GG;AG;AC;CC;TT;CT;CT;CC;AG;AA;AG;AA;AC;GG;TT;**;CC;AT;AA;CG;CT;AC;GT;CC;CG;AG;GT;CC;AG;**;AA;AA;AG;AA;CT;AC;AA;CC;CC;AA;AC;CT;TT;GG;CC;CC;GT;TT;CT;GT;AA;CT;CG;CT;AG;CC;AC;AG;TT;AT;CC;AA;AG;CC;GG;CT;GT;GG;CC;AA;CT;AA;TT;AA;AC;**;TT;AT;CG;CC;AG;CG;AC;GG;CT;AT
950;31;21;21;Wild;37;14.2;NA;TT;CT;CC;GT;CT;CC;AA;CT;AG;GG;TT;AA;AT;CT;CC;TT;CC;CC;AA;CT;AC;AA;TT;GG;AG;AC;TT;GG;CT;CT;CC;AG;AG;AG;GG;AC;GG;GT;**;AC;TT;GG;CC;CT;AC;GG;CT;CG;AG;GT;CC;AG;**;AA;AG;GG;TT;CC;AC;AT;CG;CT;AA;CC;CT;AA;GG;TT;AA;GG;GT;TT;GG;AG;CT;CG;TT;GG;CT;AA;AA;CT;AT;AA;AG;AG;CT;GG;CT;GT;AA;CT;AA;CT;AC;AT;AA;AC;**;TT;AT;CC;CG;GG;CG;AA;CC;CC;AT
951;17;7;13;Farm;126;21.6;Male;CT;CC;TT;GT;CT;CC;AG;CC;AG;GG;TT;AT;AA;CC;CT;TT;CC;CC;AA;CT;AC;AG;TT;GG;GG;AC;CC;GG;CT;CC;CG;AG;AG;GG;AG;AC;AA;GT;**;AA;AT;AG;CC;CC;CC;GT;CC;GG;AG;TT;TT;AG;**;AG;AA;AA;AA;CT;AA;AA;CG;CT;AA;AA;TT;TT;CG;CC;AC;GT;GT;CT;GT;AG;TT;GG;CC;AA;CT;AC;AG;TT;TT;CC;AA;GG;CT;CG;CC;GG;AA;CC;AG;CT;AA;AT;AG;AA;**;GT;AT;CG;CC;AG;CG;AA;CG;CC;AA
952;31;1;2;Hybrid;69;17.6;Female;**;**;**;**;TT;**;**;**;**;**;**;**;**;**;**;**;**;**;AA;**;**;AA;TT;**;**;**;**;GG;**;**;**;**;**;**;**;**;**;TT;**;**;**;**;CC;**;**;**;**;**;**;GG;**;AA;**;**;**;**;**;**;**;**;GG;**;**;**;**;**;**;**;**;**;**;**;**;**;CC;**;**;**;**;**;**;**;**;**;**;**;CT;GG;CC;**;**;TT;**;**;CC;AA;GG;**;**;GG;**;**;**;GG;**;**;GG;**;AA
953;36;8;16;Hybrid;32;13.8;Female;CT;CT;CT;TT;CT;CC;AA;CC;AA;CG;CT;AT;TT;CT;CC;TT;CC;AC;AA;CC;CC;AG;CT;GG;AG;AA;CC;GT;TT;CC;CC;AG;GG;AG;AG;AC;GG;TT;**;AC;AT;AG;CG;CT;CC;GT;CC;CG;GG;GT;CT;AG;**;AG;AG;GG;AT;TT;AA;AT;CC;CT;AA;CC;CT;AT;CG;CC;AA;TT;GG;CT;GT;GG;CC;GG;CT;GG;CT;AC;AG;TT;TT;CC;AA;AG;CC;GG;CC;GT;AG;TT;AG;CT;AC;AT;AG;AC;**;GT;AT;CG;CG;GG;CG;AC;GG;CC;AT
954;37;9;18;Hybrid;54;16;NA;CT;CC;CT;GG;CT;TT;GG;CC;AA;CG;TT;AT;AA;CT;CT;TT;CG;AA;AA;CT;CC;GG;CT;GG;AA;AC;CC;GT;TT;CC;CC;AG;AA;GG;AA;CC;GG;TT;**;AC;TT;AA;CG;TT;AC;GT;TT;CG;AG;GT;CC;GG;**;AA;AA;GG;AA;CT;AC;AA;CC;CT;AA;AC;CT;AT;GG;CC;AC;GG;TT;CT;GT;AA;TT;GG;CT;AG;CC;AC;AG;CT;AT;CC;AG;AG;CT;CG;CT;GT;AG;CT;AG;CT;AA;TT;AA;AC;**;TT;TT;GG;CC;AA;CG;AC;GG;CC;AT
955;33;4;8;Hybrid;69;18;Male;**;**;**;**;**;**;**;**;**;**;**;**;**;**;**;**;**;**;AA;**;**;**;**;**;**;**;CC;GT;TT;CC;CG;AA;AG;GG;GG;CC;AG;GT;**;CC;AT;AG;CG;CT;AC;GT;CC;CG;AA;GT;CT;AG;**;GG;AA;GG;AT;**;**;AA;CC;**;**;**;**;**;**;**;CC;**;**;**;**;GG;CC;**;**;**;**;**;**;**;**;**;**;AG;CT;CG;CC;GG;AG;CC;AG;CT;AC;AT;GG;AC;**;GG;AA;CC;CG;GG;GG;AC;GG;CT;AT
956;31;1;2;Hybrid;64;17;Female;CT;CT;CC;TT;TT;CT;AG;CT;AA;GG;CT;AT;AA;TT;CC;AT;CC;CC;AA;CC;AC;AG;CT;GG;AG;AC;CT;GG;CT;TT;CG;AG;AG;GG;AG;CC;AG;TT;**;AA;TT;AG;CG;CT;AA;GG;CT;GG;AG;GG;TT;AA;**;GG;AG;AA;AT;TT;CC;AA;GG;CC;AA;CC;TT;AT;CG;CC;AA;TT;TT;CC;GT;AG;CT;CC;CT;AG;CC;AA;AA;CT;AT;CC;AA;AG;TT;GG;CC;GG;AA;TT;GG;CT;AC;AA;GG;CC;**;GT;AT;CG;CG;AG;CC;CC;CG;CC;AT
957;35;7;14;Hybrid;36;14.5;Female;CC;CC;CT;GT;CC;CC;GG;TT;AA;GG;CC;AA;AT;CT;CT;TT;CG;AC;AA;CC;AA;AG;CT;GG;AG;AC;CT;GT;CT;CT;CG;AA;AG;GG;AG;AA;AA;TT;**;CC;AT;AG;GG;CT;AC;GT;CC;GG;GG;GT;TT;GG;**;GG;GG;AG;AA;CT;AC;AA;GG;CC;AA;AA;CT;TT;CC;CT;**;TT;GT;CC;TT;AA;CT;GG;CT;AG;CC;AC;GG;CT;AT;AC;AA;AA;TT;GG;CT;GG;AA;CT;GG;CC;AC;TT;GG;AC;**;GT;AT;CC;CC;AG;GG;CC;CG;CC;AA
958;11;1;1;Farm;85;19.4;NA;CC;CC;TT;GT;TT;CC;AG;CT;AG;CC;TT;AT;AT;CT;CC;AT;CG;CC;**;CT;AC;GG;TT;GG;AA;AC;CC;GT;TT;CT;CG;GG;AG;AA;AG;CC;GG;TT;**;AC;TT;GG;CG;CC;AC;GG;CT;GG;GG;GT;CT;AG;**;AG;AG;AG;AA;CT;AC;AA;GG;CT;AA;AC;CT;TT;GG;CC;AC;GT;GT;CT;GT;AG;CT;CG;CC;AA;TT;AC;AG;CC;TT;AC;AG;AG;TT;CG;CT;TT;AA;CT;GG;CT;AC;AT;GG;AC;**;GG;TT;CG;CC;AG;CG;AC;GG;CC;AA
959;33;5;10;Hybrid;52;16.5;Male;CT;TT;CT;GG;CT;CT;AG;TT;AG;CG;CT;AT;AT;CC;CC;AT;GG;CC;AA;CC;AC;GG;CT;GG;AG;CC;CT;TT;TT;CC;GG;AG;AG;GG;AG;CC;AG;GT;**;CC;AT;AG;GG;CT;AC;GT;CC;GG;AA;GT;CT;GG;**;AA;AG;AG;AT;**;**;**;**;CC;**;**;**;**;**;**;CC;**;**;**;**;GG;CT;**;**;**;**;**;**;**;**;**;**;GG;TT;CG;CC;GG;AA;CC;AG;TT;AA;AT;GG;AC;**;GG;TT;CC;CG;GG;GG;CC;GG;CC;AA
960;19;9;17;Farm;84;18.3;Female;CC;CT;CT;GT;CT;CT;GG;CT;AA;CG;CT;TT;AA;CC;CT;TT;CG;AA;AG;TT;CC;AG;TT;GG;AA;AA;CT;GT;TT;CT;CC;AG;AG;GG;AG;CC;AG;TT;**;AC;TT;AG;GG;TT;AC;**;TT;CG;AA;GT;CC;AG;**;AA;AG;GG;AA;**;**;**;**;**;**;**;**;**;**;**;CC;TT;**;**;**;**;CT;**;**;**;**;**;GG;**;**;**;**;GG;CC;CG;CC;GT;GG;CT;AG;TT;AA;AT;AG;AC;**;TT;AT;GG;GG;AG;CC;AC;GG;CC;AT
961;37;9;18;Hybrid;50;15.7;Male;CT;CT;CT;GG;CT;TT;GG;CC;AA;GG;TT;AA;AA;CT;CC;AT;CC;AC;AA;TT;AC;GG;TT;GG;AG;CC;CC;TT;CT;TT;CC;AG;AA;AG;AA;CC;GG;TT;**;CC;AT;AA;GG;CT;AA;TT;CC;CG;AG;GT;CT;AA;**;AA;AA;AG;AT;CT;AA;AT;CC;CC;AA;AC;CT;AT;GG;CC;CC;GT;TT;CT;GT;AA;CT;CG;CC;AG;CC;AC;AG;CC;AT;CC;AG;GG;CC;GG;CT;GT;GG;TT;AG;CT;AC;AT;AA;AC;**;TT;AT;CG;GG;AG;CG;AC;GG;CT;AT
962;33;5;10;Hybrid;56;16.6;Male_AA;CT;TT;CT;TT;CT;CT;AG;CT;AG;CG;CT;AT;AT;CC;CC;TT;GG;CC;AA;CC;CC;GG;CT;GG;AG;CC;CT;GT;CC;CT;CG;GG;AG;AG;AA;CC;AA;GT;**;CC;AT;AG;GG;CT;AC;GT;CC;GG;AG;GT;CT;GG;**;AG;AG;AG;AA;CT;AA;AT;CC;CT;AA;AC;TT;AT;CG;CT;CC;GT;TT;CT;TT;AG;CT;CC;CC;AG;CT;AC;AA;CT;AT;AC;AG;GG;TT;CG;CT;GG;AA;CC;AG;TT;AA;AT;GG;AC;**;GT;AT;CG;CG;GG;GG;CC;GG;CC;AA
963;16;6;11;Farm;49;14.6;NA;**;**;**;**;**;**;**;**;**;**;**;**;**;**;CC;**;**;**;AA;**;AA;**;TT;**;**;**;CC;GT;CC;CT;CC;AA;AG;AG;AG;CC;AA;GT;**;AC;AT;GG;CG;CC;AC;GT;CC;GG;AA;GT;CT;GG;**;AG;AA;GG;AT;CT;AC;TT;GG;CC;AA;AC;CT;AT;CG;TT;AC;GT;GG;CT;TT;AA;CT;CG;CC;AA;TT;AC;AG;TT;AT;AC;AA;**;TT;**;**;**;AA;**;**;CT;**;**;**;**;**;**;**;**;**;**;**;**;**;**;**
964;33;4;8;Hybrid;50;16.1;Male;CT;CT;CC;GT;CC;CT;AG;CT;AA;GG;CT;AT;TT;CC;CT;TT;GG;CC;AA;CT;CC;GG;CC;GG;AA;AC;CC;TT;CT;CC;CC;AA;AA;GG;AG;CC;AG;GT;**;CC;AT;AG;CG;CT;AC;GT;CC;GG;AG;TT;CT;AG;**;AA;AA;GG;AT;CT;AA;AA;CC;CT;AA;AC;TT;TT;GG;CT;CC;TT;GT;TT;GT;GG;CT;**;CC;AG;CT;AC;AG;CC;TT;AC;AG;AA;CT;CG;CC;GT;AG;CC;AG;TT;AA;AT;GG;AC;**;GT;AT;CC;CG;AG;GG;AC;GG;CC;AA
965;33;4;8;Hybrid;40;15.2;NA;CT;CT;CT;GT;CC;CT;AG;CT;AA;GG;CC;AT;TT;CT;TT;AT;GG;CC;AG;CT;CC;AG;CT;GG;AA;CC;CC;TT;CT;CC;CC;AG;AA;AG;GG;CC;AA;GT;**;CC;AT;AG;CG;CT;AC;GT;CC;GG;AG;GT;CC;AG;**;AA;AG;GG;AA;TT;AA;AA;CC;CT;AA;CC;CT;AA;GG;CT;CC;TT;GT;CT;GT;GG;CT;CG;CT;AG;CT;AC;AG;CT;TT;AC;AA;AG;CT;CG;CC;GG;AG;CT;AG;CT;AC;AT;GG;AC;**;GT;AA;CC;CG;AG;CG;AC;GG;CC;AT
966;32;22;22;Wild;43;15.1;NA;TT;CT;CT;GG;TT;CC;AA;CC;AG;CG;TT;AA;TT;TT;CT;AT;GG;AA;AA;CC;CC;GG;CT;GG;GG;CC;CT;GT;TT;CT;CG;AG;GG;AA;AG;AA;GG;TT;**;CC;AA;AG;CG;CC;CC;GG;CT;GG;AG;GG;CT;GG;**;AG;AG;GG;AT;TT;CC;AA;CG;CT;AA;AC;TT;TT;GG;CT;CC;GT;GG;CT;GT;AG;TT;CG;CT;GG;CC;AC;AG;TT;AT;AC;AG;AG;CT;CC;CC;GG;AG;TT;AG;CC;AA;TT;AA;CC;**;TT;TT;CG;CC;AA;GG;CC;GG;CC;AA
967;33;5;10;Hybrid;52;16.4;Male;CT;CT;CT;GT;CC;CT;AG;CT;AG;CG;CT;AT;AT;CT;CC;TT;GG;CC;AG;CC;AC;AG;CC;GG;AA;CC;CC;TT;CT;CC;GG;GG;AG;AG;AG;CC;AG;GT;**;AC;AT;AG;GG;CT;AC;GG;CT;GG;AG;GT;TT;GG;**;AG;AG;AG;AT;CC;AC;AA;CG;CT;AA;CC;TT;AT;GG;CT;CC;GT;TT;CT;TT;GG;CT;CC;CC;AG;CT;AC;AG;CC;AT;AC;GG;GG;CT;GG;CT;GG;AG;CC;AG;TT;AA;AT;GG;AA;**;GG;AT;CG;CG;GG;GG;CC;GG;CC;AA
968;32;22;22;Wild;30;13.6;Male;CC;TT;CC;GT;CC;CC;AG;CC;AG;CG;TT;AT;AT;TT;CC;TT;GG;AA;**;CC;CC;GG;TT;GG;AA;CC;**;**;**;CC;GG;**;GG;**;AA;AA;GG;TT;**;CC;**;AG;**;CC;AC;**;**;GG;**;**;TT;AG;**;**;AA;GG;**;**;**;**;**;**;**;**;**;TT;**;**;CC;**;**;**;**;**;TT;**;**;**;**;**;**;**;**;**;**;**;TT;**;**;**;**;**;**;**;**;**;**;**;**;TT;**;**;**;**;**;**;**;**;**
969;33;23;23;Wild;35;14.3;Female;TT;CT;CC;TT;CT;TT;AG;CT;AA;CG;TT;TT;AT;CT;CT;AT;CG;AC;AA;CT;CC;AG;CT;GG;AG;CC;CT;TT;CT;CT;CG;AA;AA;AA;AG;AC;GG;GT;**;CC;TT;AG;CG;TT;AA;GT;CC;GG;GG;TT;CC;GG;**;GG;AA;AG;AT;CT;AC;AA;CG;CT;AA;CC;TT;AA;GG;TT;**;TT;TT;CC;GT;GG;CT;CG;CT;AG;CC;AC;AG;CT;TT;AA;AG;AG;CT;CC;CC;GG;AG;CT;AG;TT;AA;TT;GG;AC;**;GT;AT;CC;CC;GG;CG;CC;CG;CT;AA
970;37;9;18;Hybrid;28;13.1;Male;CT;CT;TT;GG;CT;TT;AG;CC;AG;CG;TT;AT;AA;CT;CT;TT;CG;AC;AA;CC;AC;GG;TT;GG;AG;AC;CC;GT;CT;CT;CC;GG;AG;GG;AA;CC;GG;TT;**;AA;TT;AA;CG;CT;AA;GT;CT;CG;AG;GT;CC;AA;**;AA;AA;GG;AA;CT;AC;AA;CC;CT;AA;AC;CT;AT;GG;CC;CC;TT;TT;CT;TT;AA;TT;GG;CC;GG;CC;CC;AG;CT;AT;AC;GG;GG;CC;GG;CT;TT;GG;TT;GG;CT;AC;TT;AG;AC;**;TT;AT;CG;CC;AG;GG;CC;GG;CT;AT
971;31;21;21;Wild;17;10.6;NA;**;**;**;**;**;**;**;**;AA;**;**;**;**;**;**;**;**;**;AA;CC;**;**;TT;**;**;**;TT;GG;CT;TT;CG;AA;AG;AG;GG;AA;GG;GT;**;AC;TT;GG;CG;CT;AC;GT;TT;GG;AA;GG;CT;GG;**;AA;AG;AG;TT;CC;**;AT;**;**;**;CC;**;**;GG;TT;**;**;**;**;GG;**;CC;**;CC;GG;**;AA;**;**;**;**;AG;AA;CC;GG;CT;GT;AA;CT;AA;CT;AC;AT;AA;CC;**;GT;AT;CC;CG;GG;CG;AA;CC;CT;TT
972;38;30;30;Wild;15;10.4;NA;CT;CT;CT;TT;CT;CC;AG;CT;AG;GG;CT;AA;TT;CC;CT;AT;CC;AC;AA;TT;AC;GG;TT;GG;AA;CC;CC;TT;CT;CT;CG;AA;GG;AA;GG;CC;AG;GG;**;AC;AT;AA;CC;CC;AA;GT;TT;GG;AA;TT;CC;GG;**;AG;AG;AG;AT;TT;AC;AA;CG;CT;AA;AC;CC;AA;CG;CT;AC;TT;TT;CT;TT;AG;TT;CG;CC;AA;CT;AC;AA;CC;AA;AC;AA;AG;TT;CG;CC;GT;AG;CC;AA;TT;CC;TT;GG;AC;**;TT;AT;CC;CG;GG;CG;CC;GG;CC;AA
973;37;29;29;Wild;31;13.8;Male;TT;CT;CT;GT;CT;CT;AG;CT;GG;CG;TT;AA;AT;TT;CC;AT;CC;CC;**;CT;AC;AG;CC;GG;AG;CC;CT;GT;TT;CT;CG;AG;AG;AA;AA;AC;AG;TT;**;CC;TT;AA;GG;CT;AC;TT;TT;CC;GG;GT;CT;AG;**;GG;AG;GG;TT;CT;AA;AA;CG;CT;AA;CC;CC;AT;CC;CC;AC;GT;GT;CT;TT;AG;TT;GG;CC;AA;CC;AA;AA;TT;AT;AA;AG;AG;CT;GG;TT;GT;AG;CT;AA;CC;AC;TT;AG;CC;**;TT;TT;CG;CG;AG;CG;CC;GG;CT;AA
974;32;2;4;Hybrid;44;15.6;Female;CC;CT;TT;GT;CC;CC;AG;CC;AA;CG;TT;AA;AT;CT;CT;TT;CG;CC;AA;CC;CC;AG;TT;GG;AG;AA;TT;GG;TT;CC;GG;AG;AG;AA;GG;AC;AG;GT;**;CC;AT;GG;GG;CT;AC;GG;CT;GG;AA;GT;CC;AA;**;AA;AG;AG;AT;CT;AA;AT;CG;CT;AA;AC;CT;AT;CG;TT;AC;GT;GT;CT;GG;GG;CC;CC;TT;AG;CT;AC;AG;CT;AT;AC;GG;GG;CC;CC;CC;TT;AG;CC;GG;CC;AA;AA;AG;CC;**;TT;TT;CG;CC;AA;CC;AC;CG;CC;AA
975;14;4;7;Farm;63;16.6;NA;CT;CC;CT;TT;CT;CC;GG;CT;GG;GG;TT;AA;AT;CT;TT;AT;GG;AC;AG;CT;CC;AA;CT;AA;AG;AA;CT;GT;CT;CC;CG;AA;AG;GG;AG;CC;GG;TT;**;AC;AA;GG;CC;CC;CC;TT;CT;CG;**;GG;CT;AG;**;AA;AG;AA;AA;**;**;**;**;TT;**;**;**;**;**;CC;CC;**;**;**;**;GG;CC;**;**;**;**;**;**;**;**;**;**;AG;TT;CG;CC;TT;AA;CC;GG;CT;AC;AA;AG;AC;**;GT;TT;CG;GG;AG;CG;AA;CG;CC;AA
976;20;10;19;Farm;71;17.7;NA;CC;**;**;GG;**;**;**;CC;AA;**;TT;TT;**;**;CT;AA;**;AA;**;CT;**;**;TT;**;**;**;**;**;**;**;**;**;**;GG;**;**;**;**;**;**;**;**;CC;CC;**;**;**;**;GG;**;**;**;**;**;**;**;**;**;**;**;**;**;**;AA;**;**;**;**;AC;**;**;**;**;GG;TT;**;**;**;**;**;**;**;**;**;**;**;TT;**;**;**;**;**;**;CT;**;**;**;**;**;**;AA;**;**;**;**;**;**;**;**
977;12;2;3;Farm;117;21.2;NA;CC;CT;CT;TT;CC;CT;AA;CT;AA;CC;TT;AA;AA;CT;CT;AT;CG;AC;AG;CC;AC;GG;TT;GG;AG;AC;TT;GT;CT;CC;CG;GG;AG;AG;GG;CC;AG;GT;**;CC;AA;AG;GG;TT;AC;GT;CC;CG;AA;TT;CC;GG;**;AG;AG;AA;AA;CT;AC;AA;CC;CT;AG;AC;TT;AT;GG;CC;AA;TT;GG;CC;GT;GG;CC;CC;CT;AA;CC;AC;AG;CC;TT;CC;AG;GG;CT;CC;CC;GT;AA;CT;AG;CT;AC;AA;GG;CC;**;TT;AT;GG;CC;AG;GG;AA;GG;CC;AA
978;16;6;11;Farm;102;20;Male;CC;CT;CT;GT;CC;CC;AG;CT;AG;CG;CT;AT;AT;CC;CT;AT;GG;CC;AA;CC;AA;AG;TT;GG;AA;AC;CC;GT;CC;CT;CG;AA;AG;GG;AG;CC;AA;GG;**;CC;AT;AA;CC;CC;CC;GT;CC;GG;AA;GG;CC;GG;**;AG;AG;AG;AT;CC;AC;TT;GG;CT;AA;AC;CT;TT;CG;CC;AC;GT;GT;CT;TT;AA;CT;CG;CC;AA;TT;CC;GG;CT;TT;AC;AA;GG;CT;GG;CT;TT;AG;CC;AA;CT;CC;AA;AG;CC;**;GT;TT;GG;CG;AA;GG;AA;CG;CC;AA
979;38;10;20;Hybrid;67;17.7;Female;CT;CT;CT;TT;CT;TT;AG;CT;AA;CC;CT;AT;AT;CT;TT;AT;CC;CC;**;CT;AC;GG;CT;GG;AG;CC;CT;GT;TT;CC;GG;AA;AG;AG;AA;AC;AA;GG;**;AC;AT;GG;CC;CT;AC;GG;CT;GG;AA;TT;CT;AG;**;AG;AA;AG;AT;TT;AA;AT;GG;CC;AA;AA;CT;TT;CG;CC;AC;TT;GT;TT;TT;AA;TT;CG;CC;AG;CT;AA;AA;CC;AT;AC;AG;GG;CT;CC;CC;GT;AG;CT;AG;CT;AC;AT;AA;CC;**;TT;TT;CG;CG;AG;CG;AC;GG;CC;AA
980;33;4;8;Hybrid;68;18;NA;CT;CT;CT;GT;CT;CT;AG;TT;AG;GG;TT;AT;TT;CT;CT;AT;GG;CC;AA;CT;CC;AG;CC;GG;AA;AC;CT;TT;TT;CC;CC;AG;AA;AG;AA;CC;GG;GT;**;CC;AT;AG;CG;TT;CC;GT;CC;CG;GG;TT;CT;AG;**;AG;AA;GG;AA;CT;AC;AA;CC;CT;AA;AC;TT;AT;GG;CT;CC;TT;GT;CT;GT;GG;CT;CC;CC;AG;CT;AC;AG;CT;TT;AC;AG;AG;TT;CG;CC;GG;GG;CT;AG;CT;AA;AT;AG;AC;**;GG;TT;CC;CG;AG;CG;AC;GG;CC;AA
981;32;2;4;Hybrid;80;18.2;Female;CT;TT;CT;GT;TT;CC;AG;CC;GG;GG;TT;AA;AT;CT;CC;TT;CC;AC;AA;CC;CC;AG;TT;GG;AA;AA;TT;GG;TT;CT;CG;AG;AA;AA;GG;AC;AG;GT;**;CC;AT;AA;GG;CT;AC;GT;CC;GG;AA;GT;CC;GG;**;AA;AG;AG;AT;CC;AC;AA;CC;CC;AA;AC;CT;TT;CG;CT;AA;GT;GG;CT;GT;GG;CC;CC;CT;AG;CT;AC;AG;CC;AT;AC;AG;GG;CT;CC;CC;TT;AA;CT;GG;CT;AC;AA;AG;CC;**;TT;TT;GG;CG;AG;CG;CC;GG;CC;AT
982;20;10;19;Farm;86;18.9;NA;TT;CT;CC;GG;CT;CT;AG;CC;AG;CG;TT;AT;TT;CT;CC;AA;CG;AC;GG;CC;AC;GG;TT;AA;GG;CC;CT;GT;CT;CC;CG;GG;AG;AG;AG;CC;AG;TT;**;AC;AA;AG;CC;CT;CC;GG;CC;GG;AG;GT;CT;AG;**;AG;AG;AA;AA;CT;AA;AA;CG;CC;AA;AA;TT;AT;CG;CT;AC;GT;GT;CT;GT;AA;CT;**;CC;GG;CC;AC;GG;CT;TT;CC;AA;AA;TT;CG;CC;TT;AA;CC;GG;CT;AC;AT;AG;AC;**;GT;TT;GG;CG;AG;CG;AC;CG;CC;AA
983;33;4;8;Hybrid;71;18;NA;CT;TT;CC;TT;CC;CT;AA;TT;AG;GG;CC;AT;TT;CT;TT;TT;GG;AC;AA;CT;CC;GG;CC;GG;AA;CC;CT;GT;CT;CC;CC;AA;AG;GG;AA;CC;GG;GT;**;CC;AT;AG;CG;TT;AA;GT;CC;CG;AG;TT;CC;AG;**;AA;AA;GG;AT;TT;AC;AA;CC;CT;AA;AC;TT;TT;GG;CC;CC;TT;TT;CT;GT;GG;CT;CC;CT;GG;CT;AC;AG;CC;TT;AC;GG;GG;CT;CG;CC;GT;AG;CC;AG;TT;AA;AT;AG;AC;**;GT;AT;CC;CG;AG;GG;AC;GG;CC;AA
984;33;5;10;Hybrid;62;17.4;Male;CT;TT;CT;GG;CC;CT;AG;CT;AG;CG;CT;AT;AT;CC;CC;AT;GG;CC;AA;CC;AC;AG;CC;GG;AG;AC;CC;GT;CC;CC;GG;GG;AG;AG;AG;CC;AG;GT;**;AC;AT;AG;GG;CT;AC;GG;CC;GG;AA;GT;CT;AG;**;AG;AA;AG;AT;CT;AC;AA;CG;CT;AA;CC;TT;AT;GG;CC;AC;GT;TT;TT;TT;AG;TT;CC;CC;AG;CT;AA;GG;CC;AA;AC;AG;GG;CT;GG;CT;GG;AA;CC;AG;TT;AA;AT;GG;AA;**;GG;TT;CG;CG;AG;GG;CC;GG;CC;AA
985;34;6;12;Hybrid;43;15;Female;CC;CC;CT;GG;CC;CT;AG;CT;AG;CG;CT;AA;AT;CC;CC;TT;GG;CC;**;TT;AC;GG;TT;GG;GG;CC;CT;GG;CT;CT;CG;AG;AG;GG;AG;CC;AG;GT;**;CC;AT;AG;GG;CC;CC;GT;CC;CG;AA;GT;TT;AA;**;GG;AG;GG;AT;TT;AC;AT;GG;CT;AA;AC;CT;TT;GG;CT;AC;TT;GT;CC;TT;AG;TT;CG;CC;AA;TT;AA;GG;CC;AA;CC;AA;AA;TT;GG;TT;TT;AG;CT;AG;CT;AA;AT;AG;AC;**;GT;AA;GG;CG;AA;CG;AC;CC;CC;AT
986;35;7;14;Hybrid;45;15.6;Male;CT;CC;CT;GG;CT;CC;GG;CT;AG;GG;CT;AA;AT;CT;CT;TT;CG;AA;AA;CT;AC;AG;CT;GG;GG;CC;CC;GT;CT;CT;GG;AA;AG;GG;AG;AC;AG;TT;**;AC;AA;AG;CC;CC;AC;GT;CT;GG;GG;GT;CT;GG;**;GG;AA;AG;AA;CC;AC;AA;GG;CC;AG;AC;CT;TT;CG;CT;CC;GT;GT;CC;TT;AA;CT;GG;CT;AG;CC;AC;AG;CC;AT;CC;AA;AA;TT;CG;CT;GT;AA;CT;GG;TT;AC;AT;GG;AC;**;GT;AT;GG;CC;AG;CC;AA;CC;CC;AA
987;32;22;22;Wild;29;13.1;NA;CT;CT;CT;GG;CT;CC;AA;CT;GG;CC;TT;AA;AT;TT;CC;TT;CG;AA;AA;CC;CC;GG;CT;GG;AG;AC;CT;GT;CC;CT;GG;AG;GG;AG;AG;AA;GG;TT;**;CC;AA;AG;CG;CC;AA;GG;CT;GG;GG;TT;TT;AG;**;AG;AA;GG;AT;TT;AA;AA;CG;CT;AA;CC;TT;AT;CG;CT;AC;TT;GT;CT;GT;AG;TT;CG;TT;GG;CC;AC;AG;TT;AT;AC;AG;AG;CT;CC;CC;GT;AG;TT;AG;CC;AC;AT;AA;CC;**;TT;TT;GG;CC;AG;GG;CC;GG;CC;AA
988;24;25;???;???;25;12.8;Male;*;*;*;*;*;*;*;*;*;*;*;*;*;*;*;*;*;*;*;*;*;*;*;*;*;*;*;*;*;*;*;*;*;*;*;*;*;*;*;*;*;*;*;*;*;*;*;*;*;*;*;*;*;*;*;*;*;*;*;*;*;*;*;*;*;*;*;*;*;*;*;*;*;*;*;*;*;*;*;*;*;*;*;*;*;*;*;*;*;*;*;*;*;*;*;*;*;*;*;*;*;*;*;*;*;*;*;*;*
989;35;27;27;Wild;31;13.4;Female;CT;CT;CT;GG;TT;CC;AG;CC;AG;CG;CC;AT;AT;TT;CT;TT;CC;AA;**;TT;CC;GG;CT;GG;AG;CC;CC;GG;TT;CC;GG;AG;GG;AG;AG;AA;AA;TT;**;AC;TT;AA;CC;CT;AC;GT;CT;GG;AG;GG;CC;GG;**;AG;AG;GG;AA;CC;CC;AA;CG;CT;AA;CC;CC;TT;CC;CT;CC;GT;GT;CT;TT;AG;CC;GG;TT;AG;CC;AC;GG;CT;AT;CC;AA;AA;CT;GG;CT;GT;AG;CC;AG;CC;CC;TT;GG;CC;**;GT;TT;CG;CC;AG;GG;AC;GG;CC;AT
990;31;21;21;Wild;22;12;NA;CT;CC;CT;GT;TT;CC;AG;CT;AA;GG;TT;AA;AT;CT;CT;AT;CC;CC;AA;CT;CC;AA;TT;GG;GG;AC;TT;GG;CC;CT;CC;AG;AA;AG;GG;AC;GG;TT;**;AC;TT;GG;CG;CT;AC;GG;CT;GG;AG;GT;CT;GG;**;GG;AG;AG;TT;CT;AC;AA;CG;CC;AA;CC;CT;AT;CG;CT;AC;GG;TT;TT;GG;AG;CC;CC;CT;AG;CT;AA;AG;CT;AT;AC;AG;AG;CT;GG;CT;GG;AA;CT;AG;CT;AC;AT;AG;CC;**;TT;AT;CC;CG;GG;CG;AC;CG;CC;AT
991;38;30;30;Wild;19;11.3;Female;TT;TT;CT;TT;CT;CT;AA;CC;AG;CG;CT;AA;AT;CC;CT;AT;CC;AC;AA;TT;AC;GG;CT;GG;AA;CC;CC;GT;CT;CT;CG;AA;AG;AA;AG;AA;AG;GT;**;AC;TT;GG;CC;CT;AA;GT;TT;GG;AA;TT;CC;AG;**;GG;AG;AG;AA;CT;AA;AT;GG;CT;AA;AC;CC;AT;GG;CC;AA;TT;TT;CT;TT;AG;TT;GG;CC;AG;**;AA;AA;CC;AA;AA;AA;AG;CT;GG;CC;GG;AG;CC;AG;TT;CC;TT;GG;AC;**;TT;AT;GG;GG;GG;CG;CC;GG;CC;AA
992;33;23;23;Wild;13;10.3;NA;TT;CT;CC;TT;CC;TT;AG;TT;AA;CG;CT;TT;AT;CT;CC;AT;GG;CC;AA;CT;CC;GG;CT;GG;AG;CC;CT;GT;CT;CC;CG;**;AA;AA;GG;AC;AG;GT;**;CC;AT;AG;GG;CT;AC;TT;CC;CG;GG;GT;CT;AG;**;AA;AA;AG;AT;CC;AA;AA;CG;CT;AA;AC;TT;AA;GG;CT;CC;TT;TT;CC;GT;GG;CT;CG;CC;AA;CC;AA;AG;CT;AT;AA;AG;AA;CT;CG;CC;GG;AA;CC;AA;CT;AC;TT;GG;AC;**;GT;AA;CC;CG;GG;CG;AC;CG;CT;AA
993;32;2;4;Hybrid;41;14.9;NA;CC;TT;CC;GT;CC;CC;AG;CC;AG;GG;TT;AA;AT;CT;CC;TT;CC;AC;AA;CC;CC;AG;TT;GG;GG;AA;TT;GG;CT;CT;GG;AG;AA;AA;GG;AC;AG;TT;**;CC;AA;AA;GG;CT;AC;GT;CC;GG;AA;GG;CT;AG;**;AG;GG;AG;AA;CT;AA;AT;CG;CT;AA;CC;CC;TT;GG;TT;AC;GT;GT;CT;TT;GG;CT;CC;CT;AG;CC;AC;AG;CC;AA;AC;GG;AG;CT;CC;CC;GT;AG;CC;GG;CT;AC;AA;AG;CC;**;TT;AT;CG;CG;AA;CG;AC;CG;CC;AT
994;19;9;17;Farm;109;20.5;Female;CC;CC;TT;**;CT;**;GG;CT;AA;CC;TT;AA;AT;CC;CC;TT;GG;AC;**;CT;AC;AG;TT;GG;AG;AC;CC;GT;CC;CT;CC;**;AG;**;AG;CC;GG;TT;**;AC;AT;AG;CG;CT;AC;GG;TT;GG;AA;GT;**;AG;**;AA;GG;GG;AA;CC;AA;AT;CC;CT;AA;AC;**;**;GG;CC;AC;GT;**;CT;GG;AG;CC;GG;CC;AG;CT;CC;GG;TT;AT;AC;AA;AG;CC;CC;CC;GT;AG;TT;AG;TT;AA;AA;AA;AA;**;TT;AT;CC;CG;AA;CC;**;GG;CC;AT
995;20;10;19;Farm;99;19.6;NA;CT;CT;CT;GT;CC;CT;AG;CC;AG;CG;TT;TT;TT;TT;CT;AT;CG;CC;**;CC;AA;GG;TT;GG;GG;AC;CT;GT;CT;CT;CG;GG;AA;GG;AA;AC;AG;TT;**;AC;AA;GG;CC;CC;CC;GT;CC;CG;AG;GT;CT;AA;**;AG;AA;AA;AA;CT;AC;AA;CG;CT;AA;AA;TT;TT;CG;CT;AC;GT;TT;CT;TT;AG;TT;**;CC;AA;CC;AA;AG;CT;TT;CC;AA;AG;CT;GG;CC;GT;AA;CT;GG;CC;AC;AA;AG;CC;**;GT;AT;GG;CG;GG;GG;AC;CG;CC;AA
996;14;4;7;Farm;59;16.8;Female;CT;CC;CT;GT;CT;CC;AG;TT;GG;CG;CT;AA;TT;CT;TT;AT;GG;AA;AA;CT;CC;AA;CT;AA;AG;AC;CT;GG;TT;CC;CC;AA;AA;GG;AG;CC;AG;TT;**;AC;AA;GG;CC;CT;AC;GT;CC;CG;AG;GT;CT;AA;**;AG;AA;AG;AA;CT;AA;AA;CC;CT;AA;CC;TT;AT;GG;CC;CC;TT;GT;CC;GT;GG;CT;CG;CC;GG;CT;AC;AG;CT;TT;AC;AG;AA;TT;CG;CC;GT;AG;CC;GG;CT;AA;AT;AG;CC;**;TT;AT;CG;GG;AA;CG;AA;CG;CC;AA
997;12;2;3;Farm;81;18.6;NA;CC;CT;CT;GT;CT;CC;AA;CT;AA;CG;TT;AT;AA;CT;CT;AT;CG;AC;AG;CC;AC;AG;TT;GG;AG;AC;TT;GT;CC;CT;GG;AG;AA;AG;GG;CC;AG;TT;**;AC;AT;AG;GG;TT;CC;TT;CT;CG;AA;GT;CC;AG;**;AG;AG;AG;AA;CT;AC;AA;CG;CT;AG;AC;CT;AT;GG;CT;AA;TT;GG;CT;GT;GG;CC;CC;CC;AG;CT;AC;GG;CT;AT;CC;AA;GG;CT;CC;CT;GT;AG;CT;AG;CT;AC;AA;GG;CC;**;TT;TT;GG;CG;AG;CG;AC;CG;CC;AA
998;33;4;8;Hybrid;63;17.1;Male;CT;TT;CT;GT;TT;CT;AA;TT;AG;GG;CT;AT;TT;CC;CT;TT;GG;CC;AG;CT;CC;AG;CC;GG;AG;CC;CC;GT;TT;CC;CC;AG;AG;AG;GG;CC;GG;GT;**;CC;AT;AG;CG;TT;CC;GT;CC;GG;AG;GG;CT;AG;**;AG;AA;GG;AT;CT;AC;AA;CC;CT;AA;CC;CT;AT;GG;CT;CC;TT;TT;CT;GT;GG;CT;**;CT;GG;CT;AC;GG;CC;AT;AC;GG;AG;TT;GG;CC;GG;AA;CC;AG;CT;AC;AT;AG;AC;**;GT;AT;CC;CG;AG;GG;AC;GG;CC;AA
999;20;10;19;Farm;67;17.5;Male;CC;CC;TT;GG;CT;CT;AG;CT;AA;CG;TT;AA;AT;CC;CT;TT;CG;AA;AG;CC;AA;GG;TT;GG;AG;AC;CC;GT;CT;CT;CC;AG;AG;GG;AG;CC;AG;TT;**;AA;AT;AG;CG;TT;AC;GG;CT;GG;AA;GT;CT;AG;**;AA;AG;AG;AA;CT;AA;AA;CC;CT;AA;AC;CT;TT;GG;CC;CC;GG;TT;CT;GG;AG;CT;CG;CC;AA;CT;CC;GG;TT;AT;CC;AA;GG;CC;CG;CC;GT;AG;CT;AG;TT;AA;AA;AG;AA;**;TT;AT;CG;CC;AA;CC;AC;GG;CC;AT
1000;32;2;4;Hybrid;60;16.9;Female;TT;CT;CC;GT;CT;CT;AG;CT;AA;CG;TT;TT;AT;TT;CT;AT;GG;AC;AA;CT;CC;GG;CT;GG;AG;CC;CC;TT;TT;CT;CC;AG;AA;AA;GG;CC;AG;GT;**;CC;AT;AG;GG;TT;AA;GG;CC;CG;AG;GT;CC;GG;**;AG;AG;AG;AT;CT;AC;AA;CG;CT;AA;AC;CT;AA;GG;CT;AC;TT;TT;CT;GT;GG;CT;**;CT;AA;CC;AC;AA;CT;TT;AA;GG;AG;CT;CC;CC;GG;AG;CC;AG;TT;AA;TT;GG;AC;**;GT;AT;CC;CG;GG;CG;AC;GG;CT;AA
1001;37;9;18;Hybrid;40;14.9;Female;TT;CT;CC;GT;CT;CC;GG;CT;GG;CG;CT;AA;TT;CT;CT;TT;CC;AC;AA;CC;CC;GG;CC;AA;AG;CC;CC;GT;TT;CT;CG;AA;GG;AG;AG;AA;AG;TT;**;CC;AT;AG;CG;CT;AC;GT;CT;GG;AG;GG;CT;GG;**;GG;GG;AG;AA;CT;AC;AA;GG;CT;AA;CC;CC;TT;CC;TT;AA;GT;TT;CT;GT;AA;CC;GG;TT;GG;CT;AC;AG;CT;AT;CC;AG;AG;CT;CG;TT;GT;AG;CC;GG;CT;CC;TT;AG;AC;**;GT;TT;CC;CG;GG;GG;AC;CC;CC;AA
1002;35;7;14;Hybrid;53;16.3;Female;CT;CT;CC;GT;TT;CC;AA;CT;AG;GG;TT;AA;TT;TT;CC;TT;CG;CC;AA;CC;AC;AA;CT;GG;AG;AC;TT;GG;CC;CT;CG;AA;AG;AG;GG;AC;GG;GT;**;AC;TT;GG;CC;CT;AC;GG;CT;CG;AA;GT;CC;AG;**;GG;AG;GG;TT;CC;AC;AT;GG;CT;AA;CC;CT;AA;CG;CT;AA;GG;TT;CT;GG;AG;CT;CG;TT;GG;CT;AA;AA;CT;AT;CC;AA;AA;CC;GG;CT;GT;AA;CT;AG;CT;AC;AT;AA;AC;**;GT;AA;CC;GG;GG;CG;AA;CC;TT;TT
1003;33;23;23;Wild;36;14.4;Female;TT;CC;CT;GG;CC;CC;AA;CT;AG;CG;TT;AT;TT;TT;CT;TT;CG;AC;AA;CC;CC;GG;CT;GG;GG;AC;TT;GT;CT;CC;CG;AG;GG;AA;AA;AA;GG;TT;**;CC;AA;AA;CG;CT;AA;GT;CT;GG;AG;GG;CC;AG;**;AG;AG;GG;AA;CT;AA;AA;CC;CT;AA;AC;CT;TT;CC;CT;CC;TT;GG;CT;GT;AG;CT;CG;CT;GG;CC;AC;AA;TT;AA;AC;AG;AG;TT;CC;CC;GT;AG;CT;AG;CC;AC;AT;AA;CC;**;TT;TT;GG;CC;AA;CG;CC;GG;CT;AA
1004;34;6;12;Hybrid;40;15;Male;CT;CT;CC;TT;TT;CC;AG;CT;AA;GG;CT;AT;AA;CT;CC;AT;CG;AC;AA;CT;CC;AA;TT;GG;AG;CC;CT;GT;CC;TT;GG;AA;AG;AG;AG;AC;GG;TT;**;AA;TT;AG;CC;CT;AA;GT;CT;GG;AG;GG;CT;AG;**;AG;GG;GG;AT;CT;AC;AA;GG;CT;AA;AC;TT;TT;CC;CT;AC;TT;GT;CC;GG;AG;TT;GG;CT;AG;CC;AC;AA;TT;AT;CC;AA;AG;CT;CG;CC;GT;AA;TT;AG;TT;AC;AA;GG;CC;**;GG;AT;CC;CG;AG;CG;CC;CG;CT;AT
1005;37;9;18;Hybrid;45;15.5;Female;CT;CT;CT;GG;CT;TT;AA;CT;AG;CC;CT;AT;TT;CT;TT;AT;CG;AC;AG;CT;AA;GG;TT;GG;AG;CC;CT;GT;TT;CC;CC;AG;AG;AG;AA;CC;AA;GG;**;AC;AA;GG;CC;CC;CC;GT;CT;GG;AA;TT;CT;AG;**;AG;AA;AG;AA;CT;AA;AA;CC;CC;AA;AC;CT;TT;GG;CC;AC;TT;TT;TT;TT;AG;CT;GG;CC;AG;CT;AC;AG;CT;AT;AA;AA;AA;CC;CC;CC;GT;AG;CT;AG;CT;AC;AT;AG;CC;**;TT;AT;GG;GG;AG;CG;CC;GG;CC;AA
1006;38;30;30;Wild;21;11.9;Male;CT;CT;CT;GT;TT;CC;GG;CT;AA;GG;CT;AT;AT;CT;CC;TT;CG;CC;AA;CT;CC;AG;TT;GG;AG;CC;CT;GT;CT;TT;GG;AG;AG;AG;AG;CC;GG;TT;**;AA;TT;GG;CC;CT;AA;GT;CC;CG;GG;GT;CT;AG;**;AG;GG;AG;AT;TT;AC;AA;GG;CT;AA;AC;TT;AT;CG;CT;AA;GT;GT;CT;GT;AG;CT;CG;CT;AG;CC;AA;AA;CT;AT;AC;AA;AG;TT;GG;CC;TT;AA;TT;GG;CT;AC;AA;AG;CC;**;GT;AT;CG;CC;GG;CC;AC;CG;CC;AA
1007;33;23;23;Wild;18;11.4;NA;TT;CT;CT;GT;TT;CC;AG;CT;AA;GG;TT;AA;TT;TT;CC;AT;CC;CC;AA;TT;CC;AA;CT;GG;GG;AC;TT;GG;CT;TT;CC;AA;AG;AG;GG;AA;GG;TT;**;AA;TT;GG;CG;CT;AC;GG;TT;GG;AA;GT;CC;AG;**;AG;AG;AG;TT;CT;AC;AT;GG;CT;AA;AC;CT;AT;GG;CT;AA;GT;TT;CT;GG;AG;CT;CC;CT;GG;CT;AA;AG;CT;AT;AC;AA;AA;CC;GG;CT;GT;AA;CT;AG;CT;AC;AT;GG;AC;**;GT;AT;CG;GG;GG;CG;AC;CG;CT;AT
1008;31;21;21;Wild;25;12.7;NA;CC;CT;CT;GG;CT;CT;AG;CC;AA;CG;CT;TT;AT;CC;CC;TT;CG;AC;AA;TT;AA;AG;TT;GG;AG;AC;CT;GT;TT;CT;CC;AG;AG;GG;AG;CC;GG;TT;**;AC;AT;AG;GG;CC;AC;TT;TT;CG;AA;GT;CC;AG;**;AA;AG;GG;AA;CC;AA;AT;CC;CT;AA;AC;TT;AT;GG;CC;AC;GT;GT;CT;GG;AG;CC;CG;CC;GG;**;CC;GG;TT;AT;CC;AA;GG;CC;CC;CC;GT;AG;CT;GG;TT;AA;AA;AA;AC;**;TT;AT;GG;CG;AG;CC;AA;GG;CC;AT
1009;12;2;3;Farm;95;19.5;Female;CC;CT;CC;TT;CC;CT;AA;CC;AG;CG;TT;AT;AA;CT;CC;AT;CG;AC;AG;CC;CC;AG;TT;GG;AG;AC;**;GT;CT;CC;GG;AG;AA;GG;GG;CC;AG;GT;**;AC;AA;AG;CG;CT;CC;GG;CC;CG;AA;GT;CC;GG;**;AG;AG;AA;AA;CC;AA;AT;CG;CT;AG;CC;CT;AA;GG;CC;AC;GT;GG;CC;GG;GG;CC;CC;CC;AG;TT;AA;AG;CT;AT;CC;AA;GG;CT;CC;CT;GT;AG;CT;AG;CT;AA;AA;GG;CC;**;TT;TT;CG;GG;AG;GG;AC;GG;CC;TT
1010;12;2;3;Farm;110;21;Male;CC;CC;CT;GG;CC;CC;GG;CT;GG;CG;CT;AT;TT;CT;CC;TT;CC;CC;GG;CT;AC;AA;CT;GG;AA;AC;CC;GG;CT;TT;CG;AA;GG;AG;AG;AC;GG;GT;**;AC;TT;GG;CG;CC;AC;GT;CT;CG;GG;GT;CC;AG;**;AA;AG;GG;AA;TT;AA;AA;CG;CT;GG;AA;CT;TT;CG;CC;AC;GT;TT;CT;TT;AG;CC;CG;CT;AA;CT;AA;GG;CC;TT;CC;AA;AG;CC;CG;CT;TT;GG;CT;AA;CT;CC;AA;AG;AA;**;GG;AT;CC;CC;GG;GG;AC;CG;CC;TT
1011;33;4;8;Hybrid;58;17;Male;CT;CC;CT;GT;CC;CC;GG;CC;AG;CG;CT;AT;AA;CC;CC;TT;CG;AC;AA;CC;AC;AG;TT;GG;AG;CC;TT;GG;CC;CC;CG;AG;AG;GG;GG;AC;AA;TT;**;AC;AA;AG;CG;CC;CC;GG;CT;CG;AG;GT;CT;AG;**;AA;AG;AG;AA;CC;AA;AA;CG;CT;AA;AA;TT;TT;GG;CC;AC;GT;GT;CT;GT;AA;CT;GG;CC;AG;CT;AC;AG;CT;TT;CC;AA;AG;CT;CC;CC;GG;AA;CC;AG;CC;AC;AA;GG;AA;**;TT;AT;CC;CG;AG;CG;CC;GG;CT;AA
1012;11;1;1;Farm;95;19.5;NA;CT;CT;CC;GT;TT;CC;AA;CT;GG;GG;CT;AT;AT;TT;CT;TT;CG;AA;AG;CT;AC;AA;CT;GG;AG;CC;CC;GT;TT;CT;CG;AG;AA;GG;AG;AC;GG;GT;**;AC;TT;GG;CG;CC;AC;GT;CT;GG;GG;GT;CC;AA;**;AA;AA;AG;AA;TT;AC;AA;GG;CT;AA;AC;CT;AT;GG;CC;AC;GT;GT;CC;GG;AG;CT;CC;TT;AA;CT;AA;AG;CT;TT;AC;AG;AG;CT;CG;CT;TT;AA;CT;GG;CT;AC;AT;AG;CC;**;GG;TT;GG;CG;GG;CG;AC;GG;CC;AA
1013;32;22;22;Wild;14;10.5;NA;CC;CC;CC;GT;CT;CT;AG;CC;AA;CG;CT;TT;AT;CT;CC;TT;CG;CC;GG;CT;AC;AA;TT;GG;AG;AC;CC;GT;TT;CC;CC;AA;GG;AG;AA;CC;AG;GT;**;AC;TT;AG;CC;CT;AC;GT;CT;GG;AG;GG;CC;AG;**;GG;AG;AG;AA;CT;AA;AA;CG;CT;AG;AC;TT;TT;CG;CT;AA;TT;GG;CT;TT;AG;CT;GG;CT;GG;CT;AC;AG;TT;TT;CC;GG;AG;CT;GG;CC;TT;AA;TT;AG;CT;AC;AT;AG;AA;**;TT;AT;CC;CC;GG;CG;AA;GG;CC;TT
1014;31;1;2;Hybrid;58;16.5;Male;CC;CC;TT;GG;CC;CT;AG;CC;AA;CG;TT;AT;AA;CC;CC;TT;CG;AC;AA;CT;AC;AG;TT;GG;AG;AA;CT;TT;CC;CT;CC;AG;AG;AG;AG;CC;AG;TT;**;AA;AA;AG;CG;CC;AC;GT;CT;CG;AA;GT;CC;GG;**;AA;AG;GG;AA;CC;AC;AA;CC;CT;AA;AC;TT;TT;GG;CC;AC;TT;GT;CT;GG;AA;CT;GG;CT;AG;CT;CC;GG;TT;AT;AC;AG;AG;CC;CC;CC;GT;AG;CC;AG;TT;AA;AT;GG;AA;**;TT;TT;CC;CG;AA;CG;CC;GG;CC;AT
1015;38;10;20;Hybrid;51;16;Male;CC;TT;CT;GG;CC;TT;AG;CT;AG;CG;TT;TT;AA;CT;CT;AT;CC;AC;GG;CC;CC;GG;TT;GG;GG;CC;CT;GT;CT;CT;CC;GG;AA;AG;AA;AC;AG;TT;**;AC;AA;GG;CC;CT;CC;GG;CC;CG;AG;GT;CT;AG;**;AG;AA;AA;AA;CT;AA;AA;CG;CC;AA;AC;TT;AT;CG;CC;AC;GT;GT;CT;TT;AA;TT;**;CC;AA;CC;AA;GG;CT;TT;AC;AG;GG;CT;CG;CC;TT;AA;CT;AG;CC;AC;AT;AA;CC;**;GT;AT;GG;CG;AG;GG;AC;GG;CC;AA
1016;11;1;1;Farm;70;17.9;NA;CC;CC;TT;GG;CC;CC;GG;CT;GG;GG;CT;AT;AA;CC;CT;TT;CG;CC;AA;CC;AA;AA;TT;GG;AG;AC;CT;GG;CT;CC;CC;AG;AG;AG;GG;CC;AA;GT;**;AC;AA;GG;GG;CT;CC;GG;CC;CG;AG;TT;CC;AG;**;AG;AA;AG;AA;CT;AA;AA;CG;CT;AA;AC;TT;TT;CG;CC;AC;GT;GG;CT;GT;AG;CT;GG;CC;AA;CT;AC;AG;CT;TT;CC;AA;AA;CT;CG;CC;GG;AA;CC;GG;CC;AC;AT;GG;AA;**;TT;AA;CG;CG;AG;CG;CC;GG;CT;AA
1017;12;2;3;Farm;110;20.5;NA;CC;CT;CC;TT;CT;CC;AG;CC;GG;GG;TT;AA;AT;CT;TT;AT;GG;AA;AG;CT;CC;GG;CT;GG;AG;CC;CT;GT;CT;CC;CC;AG;AG;GG;AG;AC;GG;TT;**;AC;AA;GG;CG;CC;CC;GT;CC;GG;GG;GT;CT;AA;**;GG;AA;AG;AA;CC;AA;AA;CC;CT;AA;AC;TT;AA;GG;CC;CC;TT;GT;CT;GG;GG;CT;CG;CT;GG;TT;AC;AG;CT;AT;AC;AG;AA;TT;CG;CC;GG;AG;CT;GG;CT;AA;AT;AG;AC;**;GT;AT;CG;CG;GG;CG;AA;CG;CT;AA
1018;33;5;10;Hybrid;64;17.5;Female;CT;CT;CC;GG;CT;CC;AG;CT;GG;CG;CT;AA;TT;CT;CC;AT;CC;AC;AA;CT;AC;AG;CT;GG;AG;AA;TT;GG;CT;CT;CG;AG;AG;AA;GG;AA;AG;GT;**;CC;AA;GG;CG;CC;AC;GT;CC;CG;AG;TT;CC;GG;**;AA;AG;GG;AT;CC;AA;AA;GG;CC;AA;AC;CC;TT;GG;TT;AC;GT;GT;CT;GG;AG;CC;CG;CT;GG;CC;AC;AG;CC;AA;AC;GG;AG;TT;CC;CC;TT;AG;CT;AG;CC;CC;AA;AA;AC;**;GT;TT;GG;CG;AA;GG;AC;GG;CC;AT
1019;17;7;13;Farm;44;14.6;Male;TT;CC;CC;GT;CC;CC;GG;CT;AG;GG;CT;AA;TT;CC;CT;TT;CG;AC;AA;CT;CC;GG;CC;**;AG;CC;CC;GT;CT;CT;CG;GG;GG;AA;AG;AC;AG;TT;**;CC;AT;AG;CG;CT;AA;GT;CT;CG;GG;GG;CC;AG;**;GG;GG;AG;AA;CT;AC;AA;GG;CC;AA;CC;CC;AT;CC;TT;AA;GT;GT;CC;GT;AG;CC;CG;CT;AG;CT;AC;AG;CT;AA;CC;AG;AA;CT;CG;TT;TT;AG;CT;AG;CT;CC;TT;AG;AC;**;GT;AT;CG;CG;GG;CG;CC;CC;CT;AT
1020;11;1;1;Farm;92;19.6;Male;TT;CT;CC;GG;TT;CC;AG;CT;GG;CG;CT;AT;AT;CT;CT;TT;CC;AC;**;TT;AC;GG;CT;AA;AG;AC;CC;GG;CT;CT;GG;GG;AG;AA;GG;AA;AA;TT;**;AC;TT;AA;CC;CT;AC;GT;CC;CG;AG;GT;CC;GG;**;AG;AG;GG;AA;CC;CC;AA;CG;CT;AA;AC;CC;AT;CC;CT;AC;GT;GT;CT;TT;AG;CT;GG;TT;AG;CC;AC;AG;CT;AT;CC;AG;AA;CT;GG;CT;TT;AG;CC;AG;CT;CC;TT;GG;CC;**;GT;TT;GG;CG;AG;GG;AC;CG;CC;AT
1021;33;5;10;Hybrid;43;15.5;Female;TT;CT;CC;TT;CT;CT;AG;TT;AA;CG;CT;TT;TT;TT;CC;TT;GG;AC;AA;CT;CC;AG;CT;GG;AG;CC;TT;TT;CT;CT;CG;AG;AA;AG;AG;AC;GG;GT;**;CC;AT;AG;CG;CT;AC;TT;CC;GG;AA;GT;CT;GG;**;AG;AA;AG;TT;CC;AC;AA;CG;CT;AA;AC;TT;AT;GG;CT;AC;TT;TT;CT;GT;GG;CT;CC;CT;AA;CC;AC;AG;CT;AT;AC;AG;AA;TT;CG;CC;GG;AA;CT;AA;TT;AA;TT;GG;AC;**;GT;TT;CC;CC;GG;CG;CC;GG;CC;AA
1022;20;10;19;Farm;142;22;NA;CC;CC;CC;GG;CC;CC;GG;CT;AG;GG;CC;AA;AT;CC;CT;TT;CG;AC;AA;CT;AA;GG;TT;GG;GG;CC;CC;GT;CC;CC;CG;AA;AG;GG;AG;AC;AA;TT;**;AC;AA;AA;CG;CC;AC;TT;CT;GG;GG;GT;CT;GG;**;GG;AG;AG;AA;CC;AC;AA;GG;CT;AG;AA;CT;TT;CG;CT;AC;GT;GT;CC;TT;AA;CT;GG;CT;GG;CC;AC;GG;CT;AT;CC;AA;AG;TT;CG;TT;GG;AA;CT;GG;TT;AC;TT;GG;AC;**;GT;AT;CG;CG;AG;CC;AA;CG;CC;AT
1023;32;22;22;Wild;34;13.9;NA;CT;CT;CT;TT;CT;CT;AA;CC;AG;GG;CT;AT;TT;CT;CC;TT;CC;CC;AA;CC;CC;AG;CT;GG;AG;CC;CC;TT;TT;CC;CC;AG;GG;AG;AA;AC;AG;TT;**;AC;AT;GG;CC;TT;AC;GT;CT;GG;AG;GG;CT;AA;**;AG;AG;AG;AT;TT;AC;AT;CG;CT;AA;CC;TT;TT;CG;CT;AA;TT;GG;CT;GT;AG;CC;GG;CC;GG;CT;AA;AG;CT;TT;AC;AA;AG;CT;GG;CC;GT;AG;TT;AA;CC;CC;AT;AG;AC;**;TT;TT;CC;CG;GG;CG;AC;GG;CC;TT
1024;36;8;16;Hybrid;36;14.5;Female;CT;CC;CT;GG;CC;CC;GG;CC;GG;GG;TT;AT;AA;CC;CC;TT;GG;CC;AA;CC;AA;AG;TT;GG;AG;AC;CT;GG;CT;CC;CG;AG;AG;GG;AG;AC;AA;GT;**;AC;AT;AG;CG;CC;CC;GG;CT;GG;AG;GT;CC;AG;**;AG;GG;AA;AA;CT;AA;AA;CG;CT;AA;AC;TT;TT;CC;CC;AC;GT;GT;CT;GT;AG;CT;GG;CC;AA;CC;AC;AG;CT;TT;AC;AA;AA;CT;CC;CT;GG;AA;CC;GG;TT;AC;AT;AG;AA;**;GT;AA;CG;CG;AG;GG;AA;GG;CC;AA
1025;34;6;12;Hybrid;40;15.1;Male;CT;CT;CT;TT;CT;CT;AG;TT;AG;CG;CT;AT;AT;CC;CC;TT;GG;CC;AA;CC;AC;GG;CT;GG;AG;CC;CT;GT;CT;CT;GG;GG;AG;AG;AG;CC;AG;GT;**;AC;AT;AG;GG;CT;AC;GG;CC;GG;AA;GT;CT;AG;**;AA;AG;AG;AA;CT;AC;AT;CG;CT;AA;CC;TT;AT;CG;CT;CC;GT;TT;TT;TT;AG;TT;CC;CC;AG;CT;AC;AG;CT;AT;AC;GG;GG;CT;GG;CC;GG;AA;CC;AG;TT;AA;AT;GG;AA;**;GT;AT;CG;CG;GG;GG;CC;GG;CC;AA
1026;32;22;22;Wild;31;13.6;Female;CC;CC;TT;GG;CC;CC;GG;CT;GG;CG;CT;AT;AA;CT;CC;TT;CG;CC;AA;CC;AC;AG;TT;GG;GG;AC;CT;GT;CT;CT;CC;AG;AG;GG;GG;AC;AA;GT;**;AC;TT;AG;CC;CT;CC;GT;CC;CG;AG;GT;CC;GG;**;AG;AG;AG;AA;CC;AA;AA;CG;CT;AA;AC;TT;TT;CG;CC;AC;GT;GG;CT;GT;AA;CT;GG;CC;AG;CT;AC;AG;CC;TT;CC;AA;AA;CT;CC;CT;GT;AA;CC;GG;CT;CC;AT;GG;AA;**;TT;AT;CG;CG;AG;CC;AC;GG;CT;AA
1027;32;2;4;Hybrid;25;12.2;NA;CC;TT;CC;GT;CT;CC;AA;CC;AG;GG;TT;AA;AT;CT;CC;TT;CG;AA;AA;CC;CC;AG;TT;GG;AG;AC;TT;GG;CT;CT;GG;AG;AA;AA;GG;AC;AG;TT;**;CC;AT;AG;GG;CT;AA;GT;CC;GG;AA;GT;CT;AG;**;AA;GG;AG;AA;CT;CC;AT;CC;CT;AA;AC;CT;TT;GG;TT;AC;GT;GT;CT;GT;GG;CT;CC;CT;AG;CC;CC;AG;CC;TT;AC;GG;GG;CT;CC;CC;GT;AA;CC;GG;CT;AA;AT;AG;CC;**;TT;AT;GG;CC;GG;GG;CC;CG;CC;AA
1028;35;27;27;Wild;24;12.6;Male;CT;TT;CC;GT;CC;TT;AA;CT;AG;CG;TT;TT;TT;TT;CC;TT;CG;AC;GG;CC;AC;GG;TT;**;GG;CC;CT;GT;CC;CC;CC;AG;GG;AG;AA;CC;AG;GT;**;AC;AA;AG;CC;CT;CC;GG;CC;CG;AG;GT;CT;AA;**;AG;AG;AA;AA;CT;AA;AA;GG;CT;AA;AA;TT;AT;CG;CC;AC;GT;GT;CT;TT;GG;TT;CC;CC;GG;CC;AC;AG;TT;TT;AC;AA;AA;TT;CC;CC;GT;AA;TT;GG;CT;AC;AT;AA;AC;**;GT;TT;CG;CG;GG;CG;AA;CG;CC;AA
1029;37;9;18;Hybrid;60;16.7;Female;TT;CT;CC;GG;CC;TT;AA;CT;GG;CG;TT;AT;AT;CT;CC;TT;CG;AC;GG;CC;AA;GG;TT;GG;GG;CC;CT;GT;CC;TT;CC;GG;AG;GG;AG;CC;AG;GT;**;AC;AA;AG;CC;CT;CC;GG;CC;GG;AG;GT;CT;AG;**;AG;AG;AA;AA;CT;AA;AA;CG;CT;AA;AC;TT;TT;GG;CC;AC;GT;TT;CT;GT;AG;CT;CG;CC;GG;CC;AC;GG;CT;TT;AC;AG;AG;CT;CG;CC;GT;AA;TT;AG;CT;AC;AT;AA;AC;**;GT;TT;CG;CG;AG;GG;AA;CG;CC;AA
1030;38;30;30;Wild;29;13.4;Female;CC;CC;CC;**;CT;CC;AG;CC;AA;CG;CT;TT;AT;TT;CC;AT;CG;CC;**;CC;AC;AG;TT;GG;AG;AC;CC;GT;CT;CT;CC;AG;AG;AG;AA;AC;AG;TT;**;AA;TT;GG;CG;CC;AC;GT;CC;GG;AG;GG;CC;AG;**;AG;AA;AG;AT;TT;AA;AA;CG;CT;AA;AC;TT;TT;CG;CT;AC;GT;GG;CT;TT;AG;CC;GG;CT;GG;CT;CC;GG;CT;**;CC;GG;AG;CC;CG;CC;GT;AA;TT;AG;CT;AC;AT;AA;AA;**;GT;AT;CG;CC;GG;CG;AA;GG;CC;AT
1031;33;4;8;Hybrid;16;10.9;NA;TT;CT;CC;GG;CT;CC;GG;CC;AG;CG;CT;AA;TT;CT;CT;AT;CG;AA;AA;CT;CC;GG;CT;AA;AG;CC;CC;GT;TT;CT;CG;AG;GG;AG;AA;AA;AG;GT;**;AC;AT;AG;GG;TT;AC;GT;TT;GG;GG;GG;CT;GG;**;GG;AG;AG;AA;TT;AC;AA;GG;CT;AG;CC;CC;TT;CG;CT;AA;GT;GT;CC;GT;AA;CC;CG;TT;AG;CT;AA;AA;CT;AA;CC;AG;AG;TT;CG;TT;TT;AG;CT;GG;TT;CC;TT;GG;AC;**;GT;AT;CG;CC;GG;GG;AA;CC;CT;AA
1032;35;27;27;Wild;28;13;NA;CT;CC;CT;GT;TT;CC;AA;CT;AA;CG;CT;AT;AT;TT;CC;AT;CG;CC;**;CT;AC;AA;TT;GG;AA;CC;CT;GT;CT;TT;CG;AG;AG;GG;AG;CC;AG;TT;**;AA;AT;GG;CG;CT;AA;GT;CT;GG;GG;GT;CT;AA;**;GG;GG;AG;AT;TT;AC;AA;GG;CT;AA;AC;TT;AT;CG;CT;AA;TT;GT;CT;GT;AG;CT;CG;TT;AA;CT;AA;AA;CT;AT;AC;AA;AG;CT;CG;CC;TT;AA;TT;GG;TT;CC;AA;GG;CC;**;GG;AT;CG;CG;AG;CC;CC;CG;CT;AT
1033;15;5;9;Farm;105;20;NA;CC;TT;CT;GT;CT;CT;AG;CC;AG;CG;TT;TT;AT;CT;CT;AT;CG;AC;GG;CC;AC;GG;TT;AA;GG;CC;CT;GT;CC;TT;CG;GG;GG;GG;AA;CC;AG;GT;**;AC;AA;AG;CC;CC;CC;GG;CT;CG;AG;GT;CT;AG;**;AG;AG;AA;AA;CC;AA;AA;GG;CC;AA;AA;TT;TT;GG;CT;AC;GT;GG;CT;TT;AA;CC;CC;CC;AG;CC;AC;AG;CT;TT;AC;AG;GG;TT;CG;CC;TT;AA;CT;AG;TT;AC;AT;AG;AC;**;GT;TT;CG;CG;AG;CG;AA;GG;CC;AA
1034;35;7;14;Hybrid;44;15.5;Female;CT;TT;CC;GT;CT;CC;AA;CC;AG;CC;TT;AA;AT;CT;CT;TT;CC;AC;AA;CC;CC;AG;TT;GG;AA;AC;TT;GG;CC;CC;CG;AG;AA;AA;AG;AC;AG;TT;**;CC;AT;AA;GG;CT;CC;GT;CC;GG;AA;GG;CC;GG;**;AG;GG;AG;AT;CT;AC;AA;CG;CT;AA;CC;TT;AT;GG;CT;AC;GG;GG;CC;GT;GG;CC;CG;CT;AG;CT;CC;AG;CT;TT;AC;GG;AG;CT;CC;CC;GT;AA;CC;GG;CC;AC;AT;AG;CC;**;TT;AT;CG;CG;AG;CG;CC;GG;CC;AA
1035;18;8;15;Farm;71;16.6;NA;CT;TT;TT;GG;CT;TT;GG;TT;AA;CG;TT;AT;AT;CT;CT;AT;CC;AC;**;TT;CC;GG;TT;GG;AA;CC;CC;TT;CC;CC;CC;AG;AG;GG;AA;CC;GG;TT;**;CC;TT;AA;GG;TT;AA;GG;CT;CG;AG;GT;CC;AG;**;AG;GG;GG;AA;CT;AA;AA;CC;CT;AA;AC;CT;AT;CG;CC;CC;GT;TT;CT;GT;AA;CT;GG;CC;GG;CC;AC;AG;CT;AT;CC;AA;GG;CT;CG;CT;GT;AG;CT;GG;CT;AA;AT;AA;AC;**;TT;TT;CC;CC;AG;CG;CC;GG;CC;AT
1036;13;3;5;Farm;104;20.9;Female;CT;CC;CT;GT;CT;CC;GG;TT;GG;GG;CC;AA;AT;CT;TT;TT;CG;CC;**;CT;AC;GG;TT;GG;AG;AC;CC;GG;CT;TT;CG;AA;AG;AG;GG;AC;AG;TT;**;CC;TT;AG;GG;CT;AC;TT;CT;CG;AG;GT;TT;GG;**;GG;AA;AG;AA;CT;AC;AA;GG;CT;AA;AA;CT;AT;CC;CT;CC;TT;GT;CC;TT;AA;CT;GG;CT;GG;CT;AC;AG;CC;TT;CC;AA;AA;TT;GG;TT;GT;AA;CC;GG;CT;CC;TT;GG;AC;**;GT;AT;CC;CG;AG;CC;AA;CG;CC;AA
1037;35;7;14;Hybrid;47;15.5;Female;TT;CT;CC;TT;CT;CT;AG;TT;AA;CG;CT;TT;AT;TT;CT;AT;GG;CC;AA;CT;CC;AG;CT;GG;AG;CC;TT;TT;CC;CT;CC;AG;AA;AG;AA;AC;AG;GT;**;AC;TT;AA;CG;CT;AA;TT;CC;GG;AG;GT;CC;AG;**;AA;AG;AG;AT;CT;AA;AA;CG;CT;AA;AC;**;AT;CG;TT;CC;TT;TT;CC;GT;GG;CT;CG;CT;AA;CC;AA;AA;**;AT;AC;GG;AG;TT;CG;CC;GG;AG;CT;AA;TT;AC;TT;GG;AC;**;GT;AT;CC;CC;GG;CG;CC;GG;CC;AA
1038;19;9;17;Farm;108;20.2;Immature;TT;CC;CC;GG;CC;CT;AG;CT;AG;CG;CC;AA;AT;CT;CC;AT;GG;CC;**;TT;AC;GG;TT;GG;AG;CC;CT;GG;CT;CT;CG;AA;AG;AG;AG;CC;AA;GT;**;CC;AT;AA;GG;CC;CC;GG;CC;CC;AA;GG;CT;AA;**;GG;AG;GG;AA;CC;AA;AT;CG;CC;AA;AC;CT;AT;GG;CT;AC;GT;GT;CC;GT;AA;TT;GG;CC;AA;CT;AA;GG;CC;AT;CC;AA;AG;CT;CG;CC;TT;AA;CT;AG;CC;AA;AT;AA;AA;**;TT;TT;GG;CG;AG;CG;AA;CG;CC;AA
1039;33;23;23;Wild;20;12;Female;CT;CT;TT;GG;CT;TT;AG;CT;AG;CG;TT;AA;AA;CT;CC;AT;CG;AA;AA;TT;AC;GG;TT;GG;AA;AC;CC;TT;CT;CC;CC;AG;AG;AG;AA;AC;GG;TT;**;AC;TT;AA;GG;CT;AA;TT;TT;CG;AG;GT;CC;AA;**;AA;AA;AG;AT;CT;AC;AT;CC;CT;AA;AC;**;TT;GG;CT;AC;GG;TT;CT;TT;AA;TT;CG;CT;GG;CC;CC;AG;CC;AT;CC;AG;GG;CT;CC;CT;GT;AG;TT;AG;CT;AA;AT;AG;AC;**;TT;AT;CG;CG;AA;GG;AC;GG;CC;AT
1040;35;26;26;Wild;19;11.5;NA;TT;CT;CT;TT;CT;CC;AG;CT;AG;CG;CC;AA;AT;CC;CT;AT;CG;AC;AA;TT;AC;AG;TT;GG;AG;CC;CT;TT;CT;CC;CC;AA;GG;AA;AG;AA;AG;GT;**;AC;TT;AA;CC;CT;AA;GG;TT;GG;AA;TT;CC;GG;**;GG;AG;AG;AA;CT;AA;AT;CG;CT;AA;AC;CC;AT;CG;CC;AA;TT;TT;CT;TT;AG;TT;GG;CC;AG;**;AC;AG;CC;AA;AA;AA;AG;TT;GG;CC;GG;AG;CT;AG;TT;CC;TT;GG;AC;**;TT;AT;CG;GG;GG;CG;CC;GG;CC;AA
1041;31;21;21;Wild;29;13.4;Female;TT;CT;CC;TT;CT;TT;AG;CT;AA;CG;TT;TT;TT;TT;CC;TT;GG;CC;AA;CT;CC;AG;CT;GG;GG;CC;CC;TT;TT;CT;CC;AA;AA;AG;AG;AC;GG;GT;**;CC;TT;AG;CG;TT;AA;**;CC;CG;GG;GT;CT;AG;**;AA;AG;AG;AA;CC;AC;AA;CG;CT;AA;AC;CT;AT;CG;TT;**;TT;TT;CC;TT;GG;CT;CG;CC;AA;CC;AC;GG;CT;AA;AC;GG;AG;CT;CG;CC;GG;AA;CT;AG;TT;AA;TT;GG;AC;**;GT;AT;CC;CG;GG;CG;AC;CG;CC;AA
1042;32;22;22;Wild;29;13.1;Male;CT;CT;CC;GT;CT;CC;AG;CT;AA;GG;TT;AA;TT;CT;CC;TT;CG;CC;AA;CC;CC;AA;TT;GG;AG;AC;TT;GG;CT;CT;CG;AG;AG;AG;GG;CC;GG;TT;**;AA;TT;GG;CC;CT;AC;GG;CT;CG;AA;GT;CT;GG;**;AG;AG;GG;TT;CT;AC;AA;GG;CC;AA;AC;CT;AT;GG;TT;AA;GG;TT;CT;GG;AG;CC;CG;CT;GG;CT;AA;AG;CT;AT;AC;AA;AG;TT;GG;CT;GG;AA;CT;AA;CT;AC;AT;AG;AC;**;TT;AA;CG;GG;GG;CC;AA;CG;CT;AT
1043;31;1;2;Hybrid;59;16.4;Male;CC;CT;CT;GT;CT;CC;AA;CC;AA;GG;TT;AT;AA;CT;CC;AT;CG;AC;**;CC;CC;AA;TT;GG;GG;AC;TT;GT;TT;CC;GG;GG;AA;GG;GG;CC;AG;GT;**;AC;AT;AG;GG;CT;CC;GT;CC;CG;AA;GT;CC;AG;**;AG;AG;AA;AA;CC;AA;AA;CC;CT;AA;AC;TT;AA;GG;CT;AC;GT;GG;TT;TT;AG;CC;CC;CT;AG;TT;AC;GG;CC;AA;CC;AA;GG;CT;CC;CC;GT;AG;CT;AG;CT;AA;AA;GG;CC;**;TT;AT;GG;GG;AG;GG;AA;GG;CC;AT
1044;38;10;20;Hybrid;51;16;Female;CC;CT;CT;TT;CT;CC;AA;CT;AA;CC;TT;AA;AA;CT;CC;AT;CG;AC;**;CC;AC;AG;TT;GG;GG;AC;TT;GT;TT;CT;CG;AG;AA;GG;GG;CC;AG;GT;**;AC;AA;AG;CG;TT;AC;GT;CT;CG;AA;GT;CC;AA;**;AG;GG;AG;AA;CT;AC;AA;CC;TT;AG;AA;CT;AA;GG;CC;AC;TT;GG;CC;GT;AG;CC;CC;CT;AG;CC;AC;AG;CC;TT;CC;AA;GG;CT;CC;CC;GT;AA;TT;AG;CC;AC;AA;GG;CC;**;TT;TT;GG;CG;AG;GG;AC;CG;CC;AT
1045;31;1;2;Hybrid;54;16.1;NA;CT;CT;CC;TT;CC;CT;AG;CT;AA;GG;CT;AT;TT;CC;CT;TT;GG;CC;AA;CT;CC;GG;CT;GG;AA;CC;CT;TT;TT;CC;CG;AG;AA;GG;AG;CC;GG;GT;**;CC;AT;AG;CG;CT;AA;TT;CC;CG;AG;GT;CT;AG;**;AA;AG;GG;AT;CC;AC;AA;CC;CT;AA;CC;TT;TT;GG;CC;CC;TT;GT;CC;GT;GG;CT;CG;CT;AG;CT;AC;AG;CC;TT;AC;AG;AG;TT;GG;CC;GT;GG;CC;AG;CT;AC;AT;GG;AC;**;GT;TT;CC;CG;GG;GG;AC;GG;CT;AT
1046;31;21;21;Wild;32;13.7;NA;CC;CC;TT;GT;TT;CC;AA;CT;AA;GG;CT;AT;AT;CT;CT;AT;GG;AA;AA;CC;CC;GG;TT;GG;AG;AC;CC;TT;CT;CT;CG;GG;AA;AG;AG;CC;GG;TT;**;AC;TT;GG;GG;CC;AC;GT;CT;GG;GG;GT;CC;AG;**;AA;AA;AG;AA;TT;AC;AA;GG;CT;AA;AC;CT;AT;CG;CC;AC;GT;GG;CC;GT;AG;CT;CC;CC;AA;CC;AA;AG;CT;TT;AC;AA;AG;CT;CC;CT;TT;AA;CT;GG;TT;AC;AT;GG;AC;**;GG;TT;CC;CC;AG;CG;AC;GG;CC;AA
1047;19;9;17;Farm;57;16.7;Female;CT;TT;CC;GT;CT;CC;AG;CT;GG;CC;TT;AT;TT;TT;CT;TT;GG;AC;AA;CC;CC;GG;CT;AA;AG;AC;TT;GT;CT;CT;CG;AG;AG;AG;AA;AA;GG;TT;**;CC;AA;AG;CG;CT;AC;GT;CT;GG;AG;GT;CT;GG;**;AG;AG;GG;AA;TT;AC;AA;CC;CT;AA;AC;CT;AT;CC;TT;AC;TT;GG;CC;TT;AG;TT;CG;CT;GG;CC;AC;AG;TT;AA;AC;AG;GG;TT;CC;CC;GT;AG;CC;AG;CC;AC;AT;AA;CC;**;TT;TT;GG;CC;AG;CG;CC;GG;CT;AA
1048;12;2;3;Farm;95;19.9;NA;CT;CT;CC;TT;TT;CC;AG;CT;AG;GG;TT;AT;AA;CT;CC;TT;CC;CC;**;CT;AC;AG;TT;GG;AG;CC;CT;GG;CC;TT;GG;AG;AA;AG;AG;AC;AG;TT;**;AA;TT;GG;CC;CT;AA;GG;CC;CG;GG;GG;CC;AA;**;AG;AG;GG;AT;CT;AC;AA;GG;CT;AA;CC;TT;AT;GG;CT;AA;GT;TT;CT;GT;AG;TT;CG;TT;AG;CT;AC;AA;CT;AT;AC;AA;AG;TT;CG;CC;GT;AA;TT;AG;CT;AC;AA;AG;CC;**;GT;AT;CC;CG;GG;CG;AC;CG;CC;AA
1049;13;3;5;Farm;101;20;Female;CT;CC;CT;GT;CT;TT;AA;CT;AG;CC;CT;AT;TT;CT;CC;AT;CC;AC;**;CT;AC;GG;TT;AA;AG;CC;CC;GG;CT;TT;CG;AG;AG;AG;AG;AC;AA;GT;**;AC;AT;AG;CC;CC;CC;GT;CT;GG;AA;TT;TT;AA;**;GG;AA;AG;AA;TT;AA;AA;CC;CC;AA;AC;CT;AT;CG;CC;AA;TT;GT;TT;TT;AG;CC;GG;CC;AA;CC;AC;AG;CT;TT;AA;AA;AG;CT;GG;CC;GT;AA;CC;AG;TT;AC;AT;AG;CC;**;TT;AT;CC;GG;GG;GG;AC;GG;CC;AA
1050;17;7;13;Farm;103;20.4;NA;CC;CT;CT;GT;TT;CC;AA;CT;AA;CC;CT;AT;AT;CT;CC;TT;CG;AC;AG;CT;CC;AA;CT;GG;AG;AC;CC;TT;TT;CT;CG;AA;AG;AG;AG;CC;AG;GT;**;AC;AT;GG;CG;CC;AC;GT;CT;GG;GG;GT;CT;AG;**;AA;AA;AG;AA;CT;CC;AA;CG;CT;AA;CC;CT;AT;CG;CC;CC;TT;GG;CT;GG;AA;CT;CG;CT;AA;CC;AA;AG;CC;TT;AC;AA;AG;CT;CG;CT;TT;AA;CT;GG;CC;AA;AT;AG;CC;**;GG;TT;CG;CG;AG;CG;AC;GG;CC;AA
1051;11;1;1;Farm;74;18.3;Male;CC;CT;CC;TT;CT;CT;AA;CT;AA;CG;TT;AT;AA;CT;CC;AT;CG;AC;**;CC;AC;AG;TT;GG;AG;AC;TT;GT;CT;CC;GG;GG;AG;GG;GG;CC;AG;GT;**;AC;AT;AG;CG;TT;CC;GT;CC;CG;AA;GT;CT;GG;**;GG;AG;AG;AA;CT;AA;AT;CC;CT;AA;AC;TT;AA;GG;CC;AC;GT;GG;CT;GT;GG;CT;CC;CC;AA;CC;AC;GG;CC;TT;CC;AA;GG;CT;CC;CC;GT;AA;CT;AG;CC;AC;AA;GG;CC;**;TT;TT;CG;CG;AG;CG;AC;CG;CC;AT
1052;18;8;15;Farm;137;22;NA;CT;CT;CT;GT;CC;CT;AG;TT;AG;CG;CC;AT;AT;CC;CT;TT;GG;CC;AG;CC;CC;GG;CT;GG;AA;AC;CT;TT;CT;CC;CG;AG;AA;AA;AA;CC;AG;GT;**;CC;AT;AG;GG;CT;AC;TT;CT;GG;AA;GT;CT;GG;**;AG;AG;AG;AA;TT;AC;AT;CC;CT;AA;AC;TT;AT;GG;TT;CC;TT;GT;TT;TT;GG;TT;CC;CC;AA;CT;AC;GG;CC;AT;AC;AG;GG;TT;GG;CC;GG;AG;CC;AG;TT;AA;AT;GG;AA;**;GT;AA;CC;CG;AG;GG;CC;GG;CC;AA
1053;19;9;17;Farm;74;17.8;NA;CC;CT;TT;GG;CT;CC;AG;CC;AG;CG;CT;AT;AT;CC;CC;TT;CG;CC;AA;CT;CC;AG;TT;GG;AG;CC;CC;GT;CT;CC;CG;AG;AG;GG;AG;AC;AA;GT;**;AA;TT;AA;CG;CC;CC;GT;CC;GG;AG;GT;CT;AG;**;AG;GG;AG;AA;CC;AA;AA;CG;TT;AA;AA;TT;TT;CG;CC;AC;GT;GG;TT;GT;AG;CT;GG;CC;AG;CT;AC;AG;CC;TT;AC;AA;AA;CT;CG;CT;GG;AA;CC;GG;CT;AC;AT;GG;AC;**;TT;AA;CG;CG;AG;CC;AC;CG;CT;AA
1054;20;10;19;Farm;81;18.7;NA;CT;CT;CC;GT;CT;CC;AG;CT;AG;CG;CT;AT;AT;CT;CT;AT;CG;CC;AG;CT;AC;AG;CT;GG;AG;AC;CT;TT;TT;CT;CG;AG;AG;AG;AG;AC;GG;TT;**;AA;AA;AG;GG;CC;AC;GG;CT;GG;GG;GT;CT;AG;**;AA;AA;AG;AA;TT;AC;AA;CG;CT;AA;AC;TT;AT;GG;CC;AA;TT;GG;CC;GG;AG;CT;CG;CC;AA;CC;AC;AG;CC;TT;CC;AG;AG;TT;CG;CT;GT;AA;TT;GG;CC;CC;AT;GG;CC;**;GG;TT;GG;CC;AG;GG;AC;GG;CC;AA
1055;17;7;13;Farm;127;22;Female;CT;TT;CT;GT;CC;CT;AG;TT;AG;CG;CT;AT;AT;CC;CC;AT;GG;CC;AA;CC;CC;AG;CC;GG;AA;AC;CT;TT;CT;CT;GG;GG;AA;AG;AG;CC;GG;GT;**;CC;AT;AG;GG;CT;CC;GT;CC;GG;AA;GT;CT;GG;**;AG;AA;AG;AA;CT;AA;AT;CG;CT;AA;AC;TT;TT;GG;CT;CC;TT;TT;TT;TT;GG;CT;CC;CC;AA;CT;AC;AG;CC;TT;AC;GG;AG;TT;CG;CT;GG;AG;CC;AG;TT;AA;AT;GG;AC;**;GT;AT;CC;CG;GG;GG;CC;GG;CC;**
1056;14;4;7;Farm;102;20.5;Female;CT;TT;CC;GT;CT;CT;AA;CT;AG;CG;TT;AT;TT;TT;CC;TT;CC;AC;**;CT;AC;GG;TT;GG;GG;AC;CT;GT;CT;CT;CG;GG;AG;GG;AG;AC;AG;GT;**;AC;AA;GG;CC;CT;CC;GG;CT;GG;AG;GT;CT;AA;**;AG;AA;AA;AA;CC;AC;AA;GG;CC;AA;CC;TT;TT;CG;CT;AC;GT;GT;CT;TT;AG;CC;CC;CC;AG;CC;AC;AG;CT;TT;AC;AA;GG;CT;CC;CC;TT;AA;CC;AG;CT;AC;AA;AA;CC;**;GT;AT;GG;CG;AG;GG;AA;CG;CC;AA
1057;32;3;6;Hybrid;49;15.8;NA;CT;CT;CT;GG;CC;CC;AA;CT;AA;GG;TT;AT;TT;TT;CC;TT;CG;AA;AA;CC;CC;GG;CT;GG;AG;CC;CT;GT;TT;CC;GG;AG;GG;AG;AA;AA;GG;TT;**;CC;AT;AG;CG;CT;AC;GG;CT;GG;AG;TT;CT;GG;**;AG;AA;GG;AT;CT;AC;AA;CC;CT;AA;AC;TT;AT;CG;CT;CC;TT;TT;CT;GT;AG;CT;GG;TT;GG;CC;CC;AA;CT;AT;AC;AG;AG;CT;CC;CC;GT;AG;CC;AG;CC;AC;TT;AA;CC;**;TT;TT;CG;CC;AA;GG;CC;CG;CC;AA
1058;35;26;26;Wild;31;13.6;Female;CC;CT;CT;GT;CT;CC;AA;CC;AA;CG;TT;AT;TT;CT;CC;TT;CG;AC;AG;CC;CC;AG;CT;GG;AG;AA;CC;GT;CT;CT;CC;AA;AG;AA;AA;AC;GG;TT;**;AA;AT;AG;CG;CT;AC;TT;CC;GG;GG;GT;CT;AG;**;AA;GG;AG;AT;TT;AA;AA;CC;CT;AA;CC;TT;AT;GG;CC;AA;TT;GT;CT;GT;GG;CC;GG;CT;GG;CT;AC;AG;TT;TT;CC;GG;AG;TT;GG;CC;GG;AG;TT;AA;CT;AC;AA;AA;AC;**;TT;AT;CG;CC;AG;CC;AA;GG;CC;TT
1059;35;27;27;Wild;25;12.4;NA;CT;CT;CC;GG;CC;CT;AG;CT;AG;CG;CT;AA;AT;CC;CC;TT;GG;AC;**;TT;AC;AG;TT;AG;GG;CC;CC;GG;CT;CT;CG;AG;GG;AG;GG;CC;AA;GT;**;CC;AT;GG;CG;CT;CC;GG;CC;GG;AA;GT;CT;AA;**;GG;AG;GG;AA;TT;AA;AA;GG;CT;AA;AC;CC;AT;CG;CC;AC;GT;GT;CC;GT;AG;CT;GG;CC;AA;TT;AA;**;TT;AT;CC;AA;AA;CT;GG;CT;TT;AG;CT;AG;CT;AC;AT;AG;AC;**;GT;AT;GG;CG;AA;GG;AC;CC;CC;AA
1060;33;23;23;Wild;14;10.8;NA;CT;CC;CT;GG;CC;CC;AG;CT;AA;CG;TT;AA;TT;TT;CT;TT;CG;AC;AA;CC;CC;GG;TT;GG;AG;AC;CT;GT;TT;CC;CG;AG;GG;AA;AG;AA;GG;GT;**;CC;AA;AG;CG;CC;AC;GG;CT;GG;GG;GT;CT;AG;**;AG;AG;GG;AA;CT;AA;AA;CC;CT;AA;AC;TT;TT;CC;CT;CC;TT;TT;TT;GG;AG;CT;CG;CT;AG;CC;CC;AA;TT;AT;AC;AG;AG;CT;CC;CC;GT;AG;CT;AG;CC;AA;AT;AA;CC;**;TT;TT;CG;CC;AA;CC;CC;CG;CT;AA
1061;35;7;14;Hybrid;22;12;Male;CC;CT;TT;GT;TT;CC;AA;CC;AA;GG;TT;AT;AT;CT;CT;TT;CC;AC;AA;CC;CC;GG;TT;GG;GG;AC;TT;GG;CT;CC;CG;AG;AG;AA;GG;AC;AG;GT;**;CC;AT;GG;GG;CT;AC;GT;CT;GG;AG;GT;CC;AG;**;AA;AG;GG;AT;CC;AC;AT;CC;CT;AA;AC;CC;AT;CG;TT;AC;GT;GT;TT;TT;GG;CC;CG;TT;AG;CC;AC;AG;CC;AT;AC;AG;GG;CT;CC;CC;GT;AG;TT;GG;CT;AC;AT;AG;CC;**;TT;TT;GG;CG;AA;CG;CC;CG;CC;AA
1062;36;8;16;Hybrid;27;13.4;NA;CT;CC;CT;GG;TT;CC;AG;CT;AG;CG;CC;AA;AT;TT;CT;AT;CC;AA;AG;CT;CC;GG;CT;AA;AG;AC;CC;GG;CT;CC;GG;GG;AG;AG;AG;AC;AA;TT;**;CC;TT;AA;CG;CC;AA;GT;TT;GG;AG;GG;CT;GG;**;AG;AG;AG;AA;CT;CC;AA;GG;CT;AG;CC;CT;TT;CC;CT;CC;GT;TT;CT;TT;AG;CT;GG;TT;AG;CC;AC;AG;CT;AT;CC;AG;AA;TT;GG;CT;TT;AA;CC;GG;CT;CC;TT;AG;CC;**;GT;TT;GG;CG;AG;GG;CC;GG;CT;TT
1063;17;7;13;Farm;80;18.7;Male;CT;TT;TT;GG;CT;TT;GG;CT;AG;CG;TT;AA;AT;CT;CC;TT;CC;AA;AA;TT;CC;GG;TT;GG;AA;CC;CC;GG;TT;CT;CC;AG;AG;AG;AA;AC;GG;TT;**;AC;AT;AA;GG;CT;AA;GG;CT;CG;AG;TT;CT;AG;**;AA;AG;GG;AA;CT;AA;AT;CC;CT;AA;AC;CT;AT;GG;CT;AC;GG;TT;CT;TT;AA;TT;GG;CC;GG;CC;AC;AG;CC;AT;CC;AA;GG;CT;CC;CT;GT;AG;CT;AG;CT;AA;AT;AA;AC;**;TT;TT;GG;CC;AG;GG;AC;GG;CC;AT
1064;33;5;10;Hybrid;62;17.2;Male;TT;CT;CT;GT;TT;CC;AA;CC;AG;CG;CT;AA;TT;CC;CC;AT;CG;CC;AA;CT;AC;AG;CT;GG;AG;CC;CT;GT;CT;CT;GG;AA;AG;AA;AG;AA;AG;GT;**;AC;AA;AG;CC;CC;AA;GT;TT;GG;AA;TT;CT;AG;**;AA;AG;AG;AA;TT;AC;AA;CG;CT;AA;AC;CC;AT;GG;CC;AA;TT;TT;CT;TT;AG;CC;GG;CC;AA;CT;AC;AA;CC;AA;AC;AA;AG;CT;GG;CC;GT;AG;CT;AG;TT;CC;TT;GG;AC;**;TT;AT;GG;GG;GG;CC;AC;GG;CC;AA
1065;17;7;13;Farm;91;19.5;Male;CT;TT;CC;GT;TT;CT;AG;TT;AG;GG;CT;AT;TT;CC;CT;TT;GG;AC;AG;CT;CC;GG;CT;GG;AA;AC;CC;TT;CT;CC;CC;AG;AG;AG;AG;CC;AA;GT;**;CC;AT;AG;CG;TT;AC;TT;CC;CG;GG;TT;CT;AG;**;AG;AA;GG;AT;CC;AA;AA;CC;CT;AA;AC;TT;AA;GG;CT;CC;TT;TT;CC;GT;GG;CT;CG;CC;GG;CT;AC;GG;CC;TT;AC;GG;AA;TT;CG;CC;GG;GG;CT;AG;TT;AA;AT;AG;AC;**;GT;AA;CC;CG;GG;CG;AC;GG;CC;AT
1066;32;2;4;Hybrid;65;17.2;Male;TT;CT;CT;GG;CT;CT;AG;CT;GG;CG;CT;AA;AT;CT;CT;AT;CC;AC;AG;TT;AC;GG;CC;AA;AG;AC;CC;GG;CT;TT;GG;AG;AG;AA;GG;AA;AA;TT;**;CC;AT;AA;CC;CT;AC;GT;CC;CG;AG;GT;CC;GG;**;AG;AG;AG;AA;CC;CC;AA;CG;CT;AA;AC;CT;AA;CC;CT;AC;GT;TT;CT;TT;AG;CC;GG;TT;AG;CC;AC;AG;CT;AT;CC;AA;AA;CT;GG;CT;GT;AG;CT;AG;CT;CC;TT;AG;CC;**;GT;TT;GG;CC;AG;CG;AC;CG;CC;AT
1067;20;10;19;Farm;88;19.4;Female;CC;TT;TT;GT;CT;CC;GG;CT;GG;CG;CT;AT;AT;CC;CC;TT;CG;CC;AA;CC;AC;AG;CT;GG;AG;AA;CT;GT;CC;CC;CG;GG;AA;AG;AG;CC;AA;TT;**;AA;AT;GG;CG;CT;CC;GT;TT;GG;AA;GG;CT;GG;**;AA;AA;AG;AA;TT;AA;AA;CG;CT;AA;CC;TT;AT;GG;TT;AC;TT;GG;TT;GT;AG;CC;CC;CC;AG;TT;AC;AA;CT;TT;CC;AG;GG;TT;GG;TT;GT;AA;CT;GG;TT;AA;AA;GG;CC;**;GT;TT;GG;GG;AG;CG;CC;GG;CC;AA
1068;20;10;19;Farm;98;20.2;Female;CT;CC;CC;GT;CT;CC;GG;CT;GG;GG;CT;AA;AT;CT;CT;TT;CG;AC;AA;CC;AA;GG;TT;GG;AG;CC;CC;GT;TT;CC;GG;AA;AG;GG;AG;AC;AG;TT;**;AC;AT;AG;GG;TT;AC;TT;CT;GG;GG;GT;CT;GG;**;AG;AG;AG;AA;CC;AC;AA;CG;CT;AA;AA;CT;TT;CG;CT;AC;TT;GT;CC;TT;AA;CT;GG;CT;GG;CT;AC;AG;CC;TT;CC;AA;AA;TT;GG;TT;TT;AA;CC;GG;CC;CC;AT;GG;AC;**;GT;AT;CG;CG;AG;CG;AC;CG;CC;AA
1069;18;8;15;Farm;151;22.6;NA;CC;CT;CC;GG;CC;CC;AG;CC;GG;GG;TT;TT;AT;CC;CC;AT;CG;CC;AA;CT;AC;AA;TT;GG;AG;AC;CC;GT;CT;CC;CG;AG;GG;AG;AA;CC;AG;GT;**;AA;TT;AG;CC;CC;CC;GT;CC;GG;AG;GG;CC;AA;**;AG;AA;GG;AA;CT;AC;AA;CC;CT;AA;AC;TT;AT;CG;CC;AA;GT;GT;CT;TT;AG;CT;GG;CC;GG;CT;CC;GG;TT;TT;CC;GG;AG;CT;GG;CC;GT;AA;CT;AG;CT;AC;AA;AA;AA;**;GT;AT;CG;CC;AG;CG;AA;GG;CC;AA
1070;35;26;26;Wild;31;13.5;Male;CC;CC;CT;GG;CT;CC;AG;CT;AG;GG;CT;AT;AT;CT;CC;TT;CG;CC;AA;CT;AC;AA;CT;GG;AA;AC;CT;GG;CT;CC;CG;AG;GG;GG;AG;AC;GG;GT;**;AC;AT;GG;CG;CT;AC;TT;CT;GG;AA;GT;CC;AG;**;AA;AG;GG;AA;CT;AC;AA;CG;CT;GG;AC;CT;AT;CG;CC;AC;GT;GT;CT;GT;AG;CT;GG;CT;AG;CT;AA;GG;CT;AT;CC;AA;AG;CT;CC;CC;TT;GG;TT;AG;CT;AC;AA;AG;AA;**;GG;AT;CC;CG;GG;GG;AC;CG;CC;AT
1071;31;1;2;Hybrid;60;16.5;NA;CT;CC;CC;GT;CT;CC;GG;CC;AG;GG;CT;AA;AT;CT;CT;TT;CG;AC;AA;TT;CC;GG;CT;GG;GG;AC;CC;GT;CT;CC;CG;AA;AG;GG;AG;AC;AA;TT;**;AC;TT;AA;CC;CT;AC;GT;CC;GG;AG;GT;CC;GG;**;AG;GG;AG;AA;CT;AC;AA;CG;CC;AA;AC;CT;TT;CC;CT;AC;TT;GT;CC;TT;AA;CT;GG;CT;GG;CC;AC;GG;CC;TT;AC;AA;AA;TT;GG;TT;GT;AA;CC;GG;CC;CC;TT;GG;AC;**;GT;AT;GG;CC;AG;CG;AC;CC;CC;**
1072;36;8;16;Hybrid;40;14.8;Female;CC;CT;CT;TT;CC;CC;AA;CC;AA;GG;CT;AT;TT;TT;CC;TT;CC;CC;**;CC;CC;AG;TT;AA;AG;AC;CC;GT;TT;CT;CC;GG;GG;AA;AG;AC;GG;GT;**;AC;TT;AG;CG;CC;AC;GT;CT;CG;AG;GT;CC;GG;**;AG;AG;AG;AT;TT;AA;AT;CC;CT;AA;CC;CT;TT;GG;CT;AC;TT;GT;CT;TT;GG;CT;GG;CT;GG;CT;AA;AG;CT;TT;AC;AA;AG;CC;CG;CT;GT;AG;TT;AA;CC;CC;AA;AG;AC;**;GT;TT;CC;CC;GG;CG;AC;GG;CC;TT
1073;36;8;16;Hybrid;67;17.4;Female;CT;CT;CT;TT;CC;CC;AA;CC;AG;CG;TT;AT;TT;CT;CC;TT;CG;AC;AG;CC;CC;AG;TT;GG;GG;CC;CC;TT;TT;CT;CC;GG;AG;AA;AG;AC;AG;TT;**;AA;TT;GG;CG;CC;CC;GT;CT;CG;GG;GG;CT;AA;**;AG;GG;AA;AT;TT;AC;AA;CG;CT;AA;CC;CT;TT;CG;CT;AC;TT;GG;TT;TT;AG;CC;GG;CC;GG;CC;AA;GG;TT;AT;CC;GG;AG;CT;GG;CT;TT;AA;TT;AG;CC;CC;TT;AA;AC;**;TT;AT;CG;CG;GG;CC;AA;GG;CC;AT
1074;18;8;15;Farm;84;19.5;NA;CC;CT;CC;GT;CT;CT;AG;CC;AG;GG;CT;TT;TT;CC;CC;TT;CG;CC;AA;CC;AC;AG;TT;GG;AG;CC;CC;GT;TT;CC;CG;AA;AA;AG;AA;AC;AG;TT;**;AC;TT;GG;CC;CT;AC;GT;CT;GG;GG;GG;CC;AA;**;AG;AA;AG;AT;CT;AA;AT;CC;CT;AG;AC;TT;TT;CG;CT;AC;TT;GT;CC;GT;AG;CT;GG;CT;AG;CT;AC;GG;CC;TT;CC;AA;AG;CC;CG;CC;GT;AA;TT;AG;CT;AC;AA;AG;AC;**;GG;AT;CC;CC;AG;CG;AA;GG;CC;TT
1075;35;26;26;Wild;42;14.9;Male;CT;CC;CC;GG;CT;CC;GG;CC;AA;GG;CT;AA;TT;CC;CT;TT;CG;CC;AA;CT;AC;GG;CC;AA;AG;CC;CC;GT;CT;CC;CG;AG;GG;AG;AA;AC;GG;GT;**;AC;AT;AG;**;TT;AA;GT;CT;CG;GG;GG;CT;AG;**;GG;AG;AG;AA;CT;AC;AA;GG;CT;AG;CC;CC;TT;CC;TT;AC;GG;TT;CC;TT;AG;CC;GG;CT;GG;CT;AA;AA;CT;AA;CC;AG;AG;CT;CG;TT;TT;AG;CC;GG;TT;AC;TT;AG;AC;**;GT;TT;CG;CG;GG;GG;AC;CG;CC;AT
1076;11;1;1;Farm;107;20.5;Female;CC;CC;CT;GG;CT;CC;AA;CT;AA;GG;CT;AT;AT;TT;CC;TT;CG;AC;AA;CC;CC;AG;CT;GG;AG;CC;CC;GT;TT;CT;CG;GG;AA;AG;AG;CC;AG;GT;**;AC;AT;AG;CG;CC;AC;GT;CT;GG;GG;GT;CC;AA;**;AA;AG;AG;AA;CT;CC;AA;GG;CT;AA;AC;CT;TT;CG;CC;AC;TT;GG;CC;GT;AG;CT;CC;CT;AA;CC;AC;AG;CC;TT;AC;AG;GG;CT;GG;CT;GT;AA;TT;AG;CT;AC;AT;AG;AC;**;GG;TT;CG;CC;AG;CC;AC;GG;CC;AA
1077;12;2;3;Farm;98;20.4;Male;CC;CT;CT;TT;CT;CC;AA;CT;AA;CG;TT;AA;AA;CT;CT;AT;CG;AA;**;CC;AC;GG;TT;GG;GG;AC;TT;GT;CT;CT;GG;AG;AG;GG;GG;CC;AG;TT;**;AC;AT;AG;CG;TT;AC;GT;CT;CG;AA;GG;CC;AA;**;AG;GG;AG;AA;CT;AA;AA;CG;CT;AG;AC;TT;AT;GG;CC;AA;TT;GG;CC;GT;AG;CC;CC;CC;AA;CC;AC;AG;CC;AT;CC;AG;GG;CT;CC;CT;GT;AA;CT;AG;CC;AC;AA;GG;CC;**;TT;TT;GG;CC;AG;GG;AC;GG;CC;AA
1078;34;6;12;Hybrid;52;16.2;Male;TT;CC;CC;GG;CC;CT;AA;CT;AA;CG;CT;AA;AT;CC;CC;TT;GG;AC;**;TT;AC;AG;TT;GG;AG;CC;CC;GT;CT;CT;CC;AG;GG;AG;AG;CC;AG;TT;**;CC;AT;AG;CG;CC;CC;GG;CC;GG;**;GT;CT;GG;**;GG;AG;GG;AA;CT;AC;AT;GG;CT;AA;AC;CT;AT;CG;CC;AC;GT;GT;CC;GT;AA;CT;GG;CC;AA;TT;AC;GG;CC;AT;CC;AA;AA;CT;GG;CT;TT;AG;CT;AG;CC;AA;AT;AA;AC;**;GT;AT;GG;CG;AA;CG;AA;CG;CC;AA
1079;11;1;1;Farm;100;20.4;Male;CC;CT;CT;GT;TT;CC;AA;CT;AG;GG;TT;AT;AT;CT;CT;AT;CG;AC;AG;CT;CC;AA;CT;GG;AA;CC;CC;TT;CT;CT;CG;AA;AA;AA;AG;CC;GG;GT;**;AA;TT;AG;CG;CC;AC;GT;CT;GG;GG;GT;CT;AG;**;AA;AG;GG;AA;TT;AA;AA;CG;CT;AA;CC;CT;TT;CG;CC;AC;TT;GT;CC;GG;AA;CT;CG;CT;AA;TT;AC;AG;CC;TT;AC;AG;AG;CT;GG;CT;GT;AA;CT;GG;CT;AA;AT;GG;CC;**;GG;TT;CG;CG;GG;CG;AC;GG;CC;AA
1080;36;8;16;Hybrid;35;14.3;NA;CC;CC;CT;GT;CC;CT;AA;CC;AG;GG;TT;AT;TT;TT;CC;TT;CC;AC;AG;CC;CC;AG;TT;GG;AG;AC;CC;TT;TT;CC;CC;AA;AG;AG;AG;AC;GG;TT;**;AA;TT;AG;CC;CT;AC;TT;CT;CG;AG;GT;CT;AG;**;AA;AG;AG;AT;TT;AC;AT;CC;CT;AA;CC;CT;AT;CG;CT;AC;TT;GT;CT;TT;AG;CC;GG;CT;GG;CT;AC;AG;CT;TT;CC;AA;AG;CC;GG;CT;GT;AG;TT;AA;CC;CC;TT;AA;AC;**;TT;AT;CG;CG;AG;CG;AA;GG;CC;AT
1081;32;2;4;Hybrid;67;17.5;Male;CT;CT;CT;GT;TT;CC;AA;CC;AG;CG;TT;AT;AT;CT;CC;TT;CG;AC;AA;CC;CC;AG;TT;GG;AG;AC;TT;GG;CT;CT;CG;AG;AG;AG;AG;AC;AG;GT;**;CC;AT;AG;GG;CT;CC;GG;CC;GG;AA;GT;CT;AG;**;AG;AA;AG;AA;TT;AC;AT;CG;CT;AA;AC;CT;AT;GG;TT;AA;GT;GG;CT;GG;GG;CT;CG;CT;AG;CC;CC;AG;CT;TT;AC;GG;AG;CC;CC;CC;TT;AA;TT;GG;CT;AA;AT;AG;CC;**;TT;AT;GG;CC;GG;CC;AC;GG;CC;AT
1082;35;27;27;Wild;28;13;Female;CT;CC;CC;GG;CT;CC;AG;TT;AG;CG;CC;AT;AT;CT;CT;TT;CC;AC;AG;CT;CC;GG;CC;GG;AG;AC;CC;GG;CT;TT;GG;AG;AG;AA;GG;AA;AG;TT;**;CC;AT;AA;CG;CC;AA;GT;CC;CG;AG;GG;CT;GG;**;AG;AA;GG;AA;CT;CC;AA;GG;CT;AA;CC;CT;AA;CC;CT;AC;GT;GT;CC;TT;AG;CT;GG;TT;AG;CC;AC;AG;CT;AT;CC;AA;AA;TT;GG;CT;GG;AA;CT;GG;CT;CC;TT;GG;CC;**;GT;TT;GG;CC;AG;CG;AA;GG;CT;AT
1083;34;6;12;Hybrid;68;17.3;Female;CT;CT;TT;GG;CC;CC;AA;CT;AG;CG;CT;AA;AT;CC;CC;AT;CC;CC;**;CT;AC;GG;TT;GG;GG;CC;CC;GG;CT;CT;CG;AA;GG;GG;GG;CC;AG;GT;**;CC;TT;AG;CG;CC;CC;GT;CC;GG;AA;GT;CC;AG;**;GG;AA;GG;AT;CT;AA;AT;GG;CT;AA;AA;CC;TT;GG;TT;CC;TT;GT;CC;GT;AG;CT;CG;CC;AA;TT;AC;GG;CC;AT;CC;AA;AA;CT;CG;CC;TT;AG;TT;AG;TT;AC;AT;AA;AC;**;GT;AT;GG;CG;AA;GG;AA;CC;CC;AA
1084;32;3;6;Hybrid;63;17.1;NA;CT;CT;CC;GG;CC;CC;AA;CT;GG;GG;CT;AA;AT;CT;CC;TT;GG;AC;AA;CT;AC;AG;TT;GG;AA;CC;**;GG;**;**;GG;**;GG;**;GG;**;AG;GT;**;CC;**;GG;**;**;AC;**;CC;**;AA;TT;CC;GG;**;AA;**;GG;AA;**;**;**;**;TT;**;AA;**;**;GG;**;CC;**;**;**;**;GG;CC;**;**;**;**;**;**;**;**;**;GG;AA;**;CC;CC;**;AA;**;**;**;CC;**;AA;**;**;**;**;**;CG;**;GG;**;GG;CC;AA
1085;18;8;15;Farm;90;19.1;Male;CC;TT;CC;GG;CT;CC;AG;CT;GG;GG;TT;TT;AT;CT;CC;AT;CG;AC;AA;CT;AC;AA;TT;GG;AG;AA;CC;GT;CT;CT;CG;AG;AG;AG;AA;CC;GG;GT;**;AA;TT;AG;CC;CT;CC;GT;CC;GG;GG;GG;CC;AG;**;AG;AG;AG;AA;CT;AC;AA;CC;CT;AA;AC;TT;TT;GG;CC;AA;GT;GT;CT;GT;AG;CT;GG;CT;AG;CT;CC;GG;CC;TT;AC;AG;AG;CC;GG;CC;GT;AA;TT;AG;CT;AC;AT;AA;AC;**;TT;TT;GG;CC;GG;CG;AA;GG;CC;AA
1086;37;29;29;Wild;19;11.4;NA;TT;TT;TT;GG;CT;CT;AA;CC;AG;CG;TT;AA;AT;TT;CC;AT;CC;AC;**;CT;CC;AG;CT;AA;AA;CC;CC;TT;CT;CT;CG;AG;GG;AA;AA;AC;GG;TT;**;AC;AT;AA;CG;TT;CC;GT;TT;CC;GG;GT;CC;AA;**;AA;AG;GG;AT;TT;AA;AA;CG;CT;AA;AC;CC;AT;GG;CC;AC;GT;TT;CT;TT;AG;TT;GG;CC;AG;CC;AC;AA;TT;AT;AC;GG;AG;CC;GG;TT;GT;AA;CT;AA;CC;AC;TT;AA;CC;**;TT;TT;GG;CG;AG;CG;CC;GG;CT;AA
1087;34;24;24;Wild;16;10.8;NA;CT;CC;CT;GT;CC;TT;AG;CT;GG;CC;CT;AA;AT;CT;CC;TT;GG;AC;**;TT;CC;GG;TT;GG;AG;CC;CC;GT;TT;CC;CG;AG;GG;GG;GG;CC;AA;GT;**;CC;TT;GG;CG;CC;CC;GG;CT;GG;AG;TT;CT;AG;**;AG;AG;GG;AT;CT;AC;AA;CG;CT;AA;CC;CC;TT;CG;CT;CC;GT;GT;CC;GT;GG;CT;GG;CC;AG;CT;AC;GG;CT;AA;CC;AA;AG;TT;CG;CC;TT;AA;CT;GG;CT;AA;TT;GG;CC;**;TT;AA;CG;CC;AG;CG;CC;CG;CT;AA
1088;38;30;30;Wild;18;11;Male;CT;CT;CT;TT;TT;CT;AG;CC;AA;GG;CC;AA;TT;CT;CC;AT;CG;AC;AA;TT;AC;AG;CT;GG;AA;CC;CC;TT;CT;CT;CG;AA;AG;AA;AA;AC;AG;TT;**;AC;AA;GG;CC;CT;AC;GT;TT;GG;AA;TT;CT;GG;**;AG;AG;AG;AA;TT;AC;AA;CG;CT;AA;AC;CC;AT;GG;CT;AA;TT;TT;CT;TT;AG;CC;CG;CC;AA;CC;AC;AG;CC;AT;AC;AA;AA;CC;GG;CC;GG;AA;CT;AA;CT;CC;TT;GG;AC;**;TT;AT;CG;GG;AG;CC;AC;GG;CC;AA
1089;32;22;22;Wild;24;12.7;NA;CT;TT;CC;GT;CT;CC;GG;CC;GG;GG;TT;AT;AT;TT;CC;TT;GG;AC;AA;CC;CC;GG;CT;GG;AG;CC;TT;GT;CT;CC;GG;AG;AG;AA;AG;AA;GG;TT;**;CC;AA;AA;CG;CT;CC;GT;CT;GG;AG;GT;TT;GG;**;AG;AG;GG;AT;TT;AC;AA;CG;CT;AA;AC;CC;TT;CC;CT;AC;TT;GT;CC;GG;AG;TT;CG;TT;GG;CC;CC;AG;TT;TT;AC;AG;AG;CT;CC;CC;GG;AA;CC;AG;CC;AA;TT;AA;CC;**;TT;TT;GG;CC;GG;CC;CC;GG;CT;AA
1090;18;8;15;Farm;144;22.6;NA;CC;CC;CC;GT;CC;CT;AG;CT;AG;CG;CT;TT;AT;TT;CC;TT;CG;CC;GG;CC;AC;AA;TT;GG;AG;AC;CC;GT;CT;CT;CG;AG;AG;AG;AA;CC;AG;TT;**;AC;TT;GG;CC;TT;AC;GT;CT;GG;AG;GG;CC;AA;**;GG;AG;AG;AA;CT;AC;AA;CG;CT;AG;AC;TT;AT;CG;CT;AC;TT;GT;CT;TT;AG;CT;GG;CC;GG;CT;AC;AG;TT;TT;CC;GG;AG;CT;CG;CC;TT;AG;CT;AG;CT;CC;AT;AG;AA;**;GT;AT;GG;CC;AG;CG;AA;GG;CC;AT
1091;33;4;8;Hybrid;57;16.8;Female;CT;TT;CT;GT;TT;CT;AA;CT;AG;GG;CT;AT;TT;CT;TT;TT;GG;CC;AG;CT;CC;AG;CT;GG;AG;CC;CT;GT;TT;CC;CG;AA;AG;AG;AA;CC;AG;GT;**;CC;AT;AG;CG;CT;AC;TT;CC;CG;AG;TT;CC;AG;**;AG;AA;GG;AA;CT;AC;AA;CC;CT;AA;CC;TT;AA;GG;CC;CC;TT;TT;CT;GT;GG;CT;CG;CC;GG;CT;AC;AG;CT;AT;AC;AG;AG;TT;GG;CC;GG;AG;CT;AG;CT;AC;AT;GG;AC;**;GG;AA;CC;CG;GG;GG;AC;GG;CT;AA
1092;13;3;5;Farm;113;20.7;NA;CC;CC;CT;GG;CT;CC;GG;CT;AG;GG;CT;TT;AT;CC;CT;TT;CC;CC;GG;CT;CC;AA;TT;GG;AA;AA;CC;GT;TT;TT;CG;AG;GG;GG;AG;AC;GG;GT;**;AC;AT;GG;GG;CC;AC;GT;CT;CG;AG;GT;CC;GG;**;AA;AG;GG;AA;CT;AA;AA;CG;TT;GG;AA;CT;AT;CG;CC;AA;GT;GT;CT;TT;AA;CT;GG;CC;AA;CT;AA;AG;CC;TT;CC;AA;**;**;**;CC;GG;**;**;**;**;**;AA;**;AA;**;**;**;**;**;GG;**;**;**;**;**
1093;16;6;11;Farm;91;19.5;Male;CT;TT;CT;GT;CC;CC;AG;CT;AG;GG;CT;AT;AT;TT;CT;AT;CC;CC;AA;CT;AC;GG;TT;GG;AA;AC;CT;GG;CC;CT;CG;AA;AG;GG;AG;CC;AG;GT;**;CC;TT;AA;CG;CT;AC;GT;CC;CG;AG;GG;CC;AA;**;AG;AG;AG;AA;CC;AA;AT;CG;CC;AA;AC;CT;TT;CG;CC;AA;GT;GT;CT;TT;AA;CT;GG;CC;AA;TT;AC;GG;CT;TT;AC;AG;AG;CC;GG;CT;TT;AA;CT;AA;TT;AA;AT;AG;CC;**;GT;AT;GG;GG;AG;GG;AA;CG;CC;AT
1094;18;8;15;Farm;181;24.9;Male;CC;CT;CC;GG;CC;CC;AG;CT;AA;CG;TT;TT;TT;CT;CC;AT;CG;CC;AA;CT;AC;AA;TT;GG;AG;CC;CC;GT;CT;CT;CG;AA;AA;AG;AA;CC;AA;TT;**;AA;TT;AG;CG;CT;AC;GT;CC;GG;GG;GG;CC;AG;**;AG;AG;GG;AA;TT;AA;AT;CG;CT;AA;AC;TT;AT;CG;CC;CC;GT;GG;CC;TT;AG;CC;GG;CC;AG;CT;AA;AG;TT;TT;CC;AG;AG;CT;CG;CC;TT;AA;CT;AG;CT;AC;AA;AA;AC;**;GT;TT;CG;CC;GG;CG;AA;GG;CC;AA
1095;11;1;1;Farm;62;17.1;Female;CC;CC;TT;GG;CT;CC;AA;CT;AA;CG;TT;AT;AT;TT;CT;AT;CG;AA;AA;CC;CC;AA;CT;GG;AG;AC;CT;GT;CT;CT;CG;GG;AA;AG;AG;CC;GG;GT;**;AA;AA;AG;GG;CC;AC;GG;CT;GG;GG;GT;CT;AA;**;AA;AA;GG;AA;TT;CC;AA;GG;CT;AA;CC;TT;AT;GG;CC;CC;TT;GG;CT;GT;AG;CT;CG;CT;AA;CT;AA;AG;CT;TT;CC;AA;GG;CT;CG;CT;GT;AA;TT;AG;CT;AA;AT;GG;AC;**;GG;TT;CG;CG;GG;CG;AC;GG;CC;AA
1096;15;5;9;Farm;81;18.4;Female;CT;CT;TT;TT;CC;CC;GG;CT;GG;CG;CT;AA;AT;CC;CC;TT;CG;AC;AG;CC;AA;AG;CT;GG;AA;AC;CC;GT;CT;CC;CG;AG;AA;AG;AG;CC;AG;TT;**;CC;AT;GG;CG;CT;CC;TT;CC;GG;AA;GT;CC;AG;**;AG;AG;AG;AA;CC;AA;AT;CC;CT;AA;AC;CT;AT;CC;CC;AC;TT;GT;CT;TT;AG;CT;CC;CC;AG;TT;CC;AA;CT;AT;CC;AG;GG;CT;GG;CT;GT;AA;CC;GG;CT;AC;AA;AG;CC;**;GG;AT;CG;GG;AA;CG;AC;GG;CT;AA
1097;35;7;14;Hybrid;51;15.9;NA;CC;CC;CT;GT;CC;CC;GG;CT;AA;GG;CT;AA;AT;CT;TT;TT;CC;AC;AA;CT;CC;AG;CT;GG;AG;AC;CT;GT;CT;CC;GG;AA;AG;GG;GG;AC;AA;TT;**;AC;AT;AA;GG;CC;AC;TT;CT;CG;AG;GT;CT;GG;**;AG;AG;AG;AA;CT;AC;AA;GG;CT;AG;AC;CT;TT;CG;CT;CC;GT;GT;CC;TT;AA;CT;GG;CT;AG;CC;AC;AG;CC;TT;CC;AA;AG;TT;CG;TT;GG;AA;CT;GG;CT;CC;TT;GG;AC;**;GT;AT;CC;CC;AG;GG;AC;CG;CC;AA
1098;33;4;8;Hybrid;59;16.9;NA;CT;CT;CT;TT;TT;CT;AG;CT;AA;GG;CT;AT;TT;CT;TT;TT;GG;AC;AA;CT;CC;AG;CT;GG;AA;CC;CC;TT;TT;CC;CC;AG;AA;GG;GG;CC;AG;GT;**;CC;AT;AG;CG;CT;AA;GG;CC;GG;AA;GT;CC;AG;**;AG;AG;AG;AA;TT;AA;AA;CC;CT;AA;AC;CT;TT;GG;CT;CC;TT;GT;TT;GT;GG;CT;CC;CT;AG;CT;AC;AG;CT;TT;AC;AG;AG;CT;GG;CC;GT;GG;CT;AG;TT;AA;AT;AG;AC;**;GT;AT;CC;CG;GG;CG;AC;GG;CC;AA
1099;35;7;14;Hybrid;57;16.1;Male;CC;CC;CC;GG;CT;CC;GG;CT;AG;GG;CT;AA;AT;CC;TT;TT;CG;AC;AA;CT;AC;AG;CT;GG;GG;CC;CT;GT;CT;CC;CG;AA;AG;GG;GG;AA;AA;TT;**;AC;AA;AA;CG;TT;AC;GT;TT;CG;GG;GT;TT;GG;**;AG;GG;AG;AA;CT;AC;AA;CG;CC;AG;AA;CT;TT;CG;CT;AC;GT;GT;CC;TT;AA;CT;GG;CT;GG;CT;AC;AG;CC;TT;AC;AA;AG;TT;GG;CT;GT;AA;CT;GG;TT;CC;AT;GG;AC;**;GT;AT;GG;CC;AG;CC;AC;GG;CC;AT
1100;36;8;16;Hybrid;56;16.5;Male;CT;CT;CT;GT;CC;CC;AA;CC;AG;CG;CT;AT;TT;TT;CC;TT;CC;AC;AG;CC;CC;AG;CT;GG;GG;AC;CC;GT;CT;CC;CC;AG;AA;AG;AA;AC;AG;TT;**;AC;TT;GG;CG;CT;AC;TT;CT;GG;GG;GG;CC;GG;**;AA;GG;AG;AT;TT;AA;AT;CC;CT;AA;CC;TT;TT;CG;CT;AC;TT;GG;TT;TT;GG;CT;GG;CC;GG;CC;AC;AG;CT;AT;CC;AA;AG;TT;GG;CC;TT;AA;TT;AA;CC;CC;AA;AG;AC;**;TT;TT;CC;CG;AG;CC;AC;GG;CC;TT
1101;19;9;17;Farm;95;19.3;Male;CC;CT;TT;GG;CT;CT;AG;CT;AA;CG;CT;AA;AT;CC;CT;TT;GG;CC;AA;TT;AA;AG;TT;GG;AG;AA;CC;GT;TT;CC;CC;AG;AG;GG;AG;CC;GG;TT;**;AC;TT;AG;GG;CT;AC;GT;CC;GG;AA;GT;CT;AG;**;AA;AG;AG;AA;CT;AC;AT;CC;CT;AA;AC;CT;AT;GG;CC;CC;GG;TT;CT;GG;AA;CT;GG;CT;AG;CT;CC;GG;TT;AT;CC;AA;GG;CC;CG;CC;GT;AG;TT;GG;TT;AA;AT;AG;AA;**;TT;AT;GG;CG;AG;CC;AC;GG;CC;AT
1102;32;2;4;Hybrid;34;14.1;Male;CC;TT;CT;GT;CC;CC;AG;CC;AG;CG;TT;AT;AT;CT;CC;TT;CG;AC;AA;CC;CC;GG;TT;GG;GG;AC;TT;GG;TT;CC;CC;AG;AA;AG;AG;AC;AG;GT;**;CC;AA;AG;GG;CT;AC;GT;CC;GG;AA;GT;CC;AA;**;AG;AA;GG;AT;CC;CC;AA;CC;CT;AA;AA;CT;AT;GG;CT;AC;GT;GT;CC;TT;GG;CC;CC;TT;AG;CT;AC;AG;CC;AA;AC;GG;GG;CT;CC;CC;GT;AG;CC;GG;CT;AA;AT;AG;CC;**;TT;TT;GG;CC;AA;GG;AC;CG;CC;AA
1103;32;3;6;Hybrid;61;16.7;Male;CC;CT;CC;GG;CT;CC;AA;CT;AG;CG;CT;AA;TT;CT;CT;AT;CG;CC;AA;CT;AC;AG;CT;GG;AG;AC;CT;GG;CC;CC;CC;AA;AG;AG;AG;AA;GG;GT;**;CC;AA;GG;GG;CC;AC;GT;CC;CG;GG;TT;CT;GG;**;AA;AG;GG;AT;CC;AC;AA;CG;CT;AG;AC;CT;AT;CG;CT;AC;TT;TT;TT;GG;GG;CC;CG;TT;AG;CC;AC;AG;CC;AA;AC;GG;AG;CT;CC;CT;GT;GG;CT;AG;CC;CC;AT;AA;AC;**;GT;TT;CG;CG;AG;CG;AC;CG;CC;AT
1104;37;9;18;Hybrid;44;15.3;Female;CT;CT;CT;GG;CT;TT;GG;CT;AA;CG;TT;AT;AT;CT;CC;AT;CG;AA;AA;TT;CC;GG;TT;GG;AA;AC;CC;GT;CT;CT;CC;GG;AA;AG;AA;AC;GG;TT;**;AC;AT;AA;GG;CT;AC;GT;CT;CG;AG;GG;CC;GG;**;AA;AA;GG;AT;CT;AC;AT;CC;CT;AA;AC;CT;AT;GG;CC;CC;GT;TT;CT;GT;AA;CT;GG;CT;AG;CC;AC;AG;CT;AT;CC;AG;AG;CT;GG;CT;TT;AG;CC;AA;CT;AA;AT;AG;AC;**;TT;AT;CG;GG;AG;GG;CC;GG;CC;AT
1105;19;9;17;Farm;52;15.9;Male;CC;CC;CT;GG;CC;CT;AG;CT;AA;CC;TT;TT;AT;CC;CT;TT;GG;AA;AA;CC;AC;AG;TT;GG;AA;AA;CT;GT;CT;CT;CC;AG;AG;GG;AG;CC;GG;TT;**;AC;AA;AG;CG;CT;AC;GT;CC;CG;AA;TT;CT;AG;**;AA;AG;AG;AA;CT;AC;AT;CC;CT;AA;AC;TT;TT;GG;CC;CC;GG;TT;CT;GG;AA;CT;GG;CT;AG;CC;CC;GG;TT;AT;AC;AA;GG;CC;GG;CC;GT;GG;CT;GG;TT;AA;AT;AA;AC;**;GT;TT;CG;GG;AG;GG;AC;GG;CT;AT
1106;38;30;30;Wild;21;12;Female;CT;CT;CT;**;TT;CT;AG;CT;AG;GG;CC;AA;AT;CT;CT;AT;CG;AC;AA;TT;AC;GG;TT;GG;AG;CC;CC;TT;CT;CC;CG;AA;AG;AA;GG;AC;AG;GT;**;AC;AT;GG;CC;CT;AA;GG;TT;GG;AA;TT;CC;GG;**;GG;AG;AG;AT;CT;AC;AT;CG;CT;AA;AC;CC;TT;GG;CT;**;TT;**;CT;TT;AA;CT;GG;CC;AG;CC;AC;AA;CC;AT;AA;AA;AG;CT;GG;CC;GG;AA;TT;AG;TT;CC;TT;GG;AC;**;TT;AT;CG;CG;AG;CG;CC;GG;CC;AA
1107;38;30;30;Wild;12;9.9;NA;CT;TT;CT;GT;TT;CC;AA;CT;AG;CG;CC;AA;AT;CT;CT;TT;GG;CC;AA;TT;AC;AG;TT;GG;AA;CC;CT;TT;CT;CT;CG;AA;AG;AA;AA;AC;AG;GG;**;AC;AT;AG;CC;CC;AA;TT;TT;GG;AA;TT;CC;GG;**;AG;AG;AG;AA;CT;AC;AT;CC;CT;AA;AC;CC;AA;GG;CT;AC;TT;TT;CT;TT;AA;CT;GG;CC;AG;CC;AC;AG;CC;AT;AC;AA;AG;CC;CG;CC;GG;AA;CT;AG;TT;CC;TT;AG;AC;**;TT;AT;CG;GG;AG;CC;AC;GG;CC;AA
1108;35;7;14;Hybrid;57;16.2;Male;CT;CC;CC;GT;TT;CC;GG;CC;GG;GG;CC;AA;AT;CC;CT;TT;CC;AC;AA;CT;CC;GG;TT;GG;GG;AC;CC;GG;TT;CT;GG;AG;AG;GG;GG;AA;AA;TT;**;CC;AT;AG;CG;CT;AC;GT;CT;CG;AG;GT;CT;GG;**;GG;GG;AG;AA;**;**;**;**;**;**;**;**;**;**;**;CC;**;**;**;**;**;CC;**;**;**;**;**;GG;**;**;**;**;AG;TT;GG;TT;TT;AA;CC;GG;CT;AC;AT;GG;AC;**;GT;AT;CG;CC;AG;GG;CC;CG;CC;AA
1109;16;6;11;Farm;121;20.9;NA;CC;TT;CT;GG;CC;CC;GG;CT;AA;CG;TT;AT;TT;CT;CC;TT;CG;CC;AA;CT;AC;AG;TT;GG;AG;AC;CC;GT;CC;CT;CG;AA;AG;AG;GG;CC;AA;GT;**;CC;TT;AA;GG;CC;AC;GT;CC;CG;AA;GG;CT;GG;**;AG;AA;AG;AT;CT;AA;AT;CG;CT;AA;AC;CC;AT;GG;CT;CC;GT;GG;CT;TT;AA;TT;GG;CC;AA;TT;AC;AG;CT;AT;AC;AA;GG;CC;CG;CC;TT;AA;CT;AA;CT;AC;AT;AG;AC;**;GT;TT;GG;CG;AA;GG;AA;CG;CC;AT
1110;38;30;30;Wild;22;14.1;Female;TT;CT;CT;TT;TT;CT;AG;CT;AG;CG;CT;AA;TT;CC;CT;TT;CG;CC;AA;TT;AC;AG;TT;GG;AA;CC;CT;GT;CT;CT;CC;AA;GG;AA;AA;AC;AG;GT;**;AC;AA;AG;CC;CT;AA;GT;TT;GG;AA;TT;CC;AG;**;AG;AG;AG;AA;CT;AA;AT;CC;CT;AA;AC;CC;AT;CG;CC;AC;TT;TT;CT;TT;AG;CT;GG;CC;AG;CT;AC;AA;CC;AA;AA;AA;AG;TT;CG;CC;GG;AG;TT;AG;CT;CC;TT;AG;AC;**;TT;AT;CC;GG;GG;CG;AC;GG;CC;AA
1111;38;10;20;Hybrid;64;17;Female;TT;CT;CT;GG;CT;TT;AG;TT;GG;CC;CT;AT;TT;CT;TT;AT;CG;AC;AG;CT;AA;GG;TT;GG;AG;CC;CT;GT;CT;CC;GG;AA;AG;AG;AA;AC;AA;TT;**;AC;AA;AG;CC;CT;AC;GG;CT;GG;AA;TT;CT;AG;**;AG;AA;AG;AA;CT;AA;AA;CG;CC;AA;AC;CT;TT;GG;CC;AA;TT;TT;TT;TT;AG;CT;CG;CC;AG;CC;AC;GG;CT;TT;AC;AA;AG;CC;CG;CC;GT;AA;CT;AG;CT;AC;AT;AA;CC;**;TT;AT;CC;GG;AG;CG;CC;GG;CC;AA
1112;33;5;10;Hybrid;78;17.9;NA;CT;TT;CT;GT;CT;CT;AG;TT;AG;CG;CT;AT;AT;CT;CT;AT;GG;CC;AG;CC;CC;GG;CC;GG;AA;AC;CT;TT;TT;CT;GG;AG;AA;GG;AA;CC;AA;GT;**;AC;AT;AG;GG;CT;AC;GG;CC;GG;AG;GT;CT;GG;**;AG;AA;AG;AA;CT;AC;AA;CG;CT;AA;AC;TT;TT;GG;CT;AC;TT;GT;CT;TT;GG;CT;CC;CC;AA;CT;AA;AG;CT;TT;AC;AA;GG;TT;CG;CT;GG;AG;CC;AG;TT;AA;AT;GG;AC;**;GT;AT;CC;CG;GG;GG;CC;GG;CC;AA
1113;11;1;1;Farm;107;20.4;NA;CC;CC;CT;GT;TT;CC;AG;CT;AG;GG;CT;AT;AT;TT;CC;TT;GG;AA;AG;CC;CC;GG;CT;GG;AG;CC;CC;TT;TT;CT;CG;AG;AA;AG;AG;CC;AG;TT;**;AC;TT;GG;CG;CC;AC;GT;CT;GG;GG;GT;CT;AG;**;AA;AG;AG;AA;CT;AA;AA;GG;CT;AA;AC;CT;AT;GG;CC;AC;GT;GT;CC;GG;AA;CT;CG;CC;AA;CC;AC;AG;CC;TT;CC;AG;GG;CT;CC;CT;GT;AA;CT;AG;TT;AC;AT;AG;AC;**;GG;TT;CG;CC;AG;CC;AC;GG;CC;AA
1114;32;22;22;Wild;35;14.2;Female;CT;TT;CC;GG;TT;CC;GG;CT;GG;CG;TT;AT;TT;TT;CT;TT;CG;AC;AA;CC;CC;GG;CT;GG;AA;CC;**;**;TT;**;**;**;**;**;**;**;**;**;**;CC;**;**;**;**;**;**;**;**;**;GG;**;**;**;**;**;GG;**;CT;AC;AA;CC;CT;AA;CC;CC;AT;CG;CT;CC;GT;GT;CC;GG;AG;CT;GG;TT;GG;CC;CC;AA;CT;AT;AC;AG;AG;TT;CC;CC;GT;AA;CT;AG;CC;AC;TT;AA;CC;**;TT;TT;GG;CC;GG;CG;CC;GG;CT;AA
1115;33;23;23;Wild;52;16.4;Female;TT;CT;CC;TT;CT;CT;AG;CT;AA;CG;CT;TT;TT;TT;CT;AT;GG;CC;AA;CT;CC;GG;CT;GG;AA;CC;CT;TT;CT;CC;CC;AA;AG;AG;GG;CC;GG;GT;**;AC;AT;AG;CG;CT;AA;GG;CC;CG;AG;GT;CC;GG;**;AG;AA;AG;AA;CT;AA;AA;CG;CC;AA;AC;TT;AT;CG;CC;CC;TT;TT;CT;TT;GG;CT;CG;CT;AG;CC;AA;AG;CT;TT;AA;GG;AG;TT;CG;CC;GG;AG;CT;AG;CT;AA;TT;GG;AC;**;GT;AT;CC;CG;GG;CG;AC;GG;CC;AA
1116;35;7;14;Hybrid;59;16.7;Female;CT;CC;CC;GG;TT;CC;GG;CT;AG;GG;CC;AA;AT;CC;TT;TT;CG;AC;AA;CC;CC;GG;TT;GG;GG;CC;CT;GG;CC;CT;CG;AG;AG;AG;GG;AA;AA;TT;**;AC;TT;AG;CG;TT;AC;GT;CC;CG;GG;GT;CT;GG;**;GG;AA;AG;AA;TT;AC;AA;GG;CC;AA;AC;CT;AT;CG;CT;AC;TT;GT;CC;TT;AA;CT;GG;CT;GG;CT;AC;GG;CT;AT;AC;AA;AG;TT;CG;CT;TT;AA;CC;GG;CC;CC;AT;GG;AC;**;GT;AT;CG;CC;AG;CG;CC;CC;CC;AA
1117;36;8;16;Hybrid;54;16.4;Male;CC;CC;CT;GT;CT;CT;AA;CC;AA;CG;CT;AT;TT;CT;CC;TT;CG;AC;AG;CC;CC;AG;CT;AA;AG;AC;CC;TT;TT;CC;CC;AG;GG;AG;AA;AC;GG;GT;**;AA;AT;GG;CG;TT;AC;TT;CT;GG;AG;GG;CT;AG;**;AA;AG;AA;AT;TT;AC;AA;CG;CT;AA;CC;TT;TT;GG;TT;**;TT;GT;CT;GT;AG;CC;GG;CT;GG;CT;AC;AG;TT;TT;CC;GG;AG;CT;CG;CC;GG;AG;TT;AA;CC;AC;AT;AA;AC;**;TT;TT;CC;CC;AG;CG;AA;GG;CC;TT
1118;17;7;13;Farm;121;21.4;Female;CC;CT;TT;GT;CT;CC;GG;CT;AG;GG;TT;AT;AT;CT;CT;TT;CG;AC;AA;CC;CC;AG;TT;GG;AG;AC;CT;TT;TT;CC;CC;AG;AG;GG;AG;AC;AA;GT;**;AA;TT;GG;CG;CT;CC;GG;CT;GG;AG;TT;CT;GG;**;AA;AG;AA;AA;CC;AA;AA;CG;TT;AA;AA;TT;TT;GG;CC;AC;GT;GG;TT;GT;AA;CT;GG;CC;AG;CC;AC;AG;CC;TT;CC;AA;AG;CT;CG;CC;TT;AA;CC;GG;CT;AC;AT;AG;AC;**;TT;AA;GG;CG;AG;CG;AA;CG;CT;AA
1119;35;27;27;Wild;37;14.2;Male;TT;CT;CC;GG;CT;CT;AG;CT;GG;CG;CC;AT;AT;CC;CT;TT;CC;AA;**;CT;CC;GG;CC;GG;AG;CC;CC;GG;TT;TT;GG;GG;GG;AA;GG;AA;AG;TT;**;AC;AT;AA;CG;CT;AA;GT;TT;CG;AG;GT;CT;GG;**;AG;AG;GG;AA;CT;CC;AA;GG;CT;AG;CC;CC;AA;CC;CT;CC;GT;TT;CT;TT;AG;CC;GG;CT;AG;CT;AC;GG;CT;AA;CC;AG;AA;TT;GG;CT;TT;AA;CT;GG;CT;CC;TT;GG;CC;**;GT;TT;CG;CC;AG;CG;AA;CG;CC;AA
1120;19;9;17;Farm;70;17.4;Male;CC;CC;CT;GG;CC;CT;AG;CC;AA;CG;CT;TT;AA;CC;CT;TT;CG;AC;AA;TT;AC;GG;TT;GG;AA;AA;CT;GT;CT;CT;CC;AG;AG;AG;AG;CC;AG;TT;**;AA;AT;AG;GG;CC;AC;GG;CT;CG;AA;TT;CC;GG;**;AA;AG;AG;AA;CC;AC;AA;CC;CT;AA;AC;TT;TT;GG;CC;AC;GG;GT;CT;GG;AG;CT;GG;CC;GG;CC;CC;GG;CT;AT;CC;AG;AG;CC;CC;CC;GT;GG;CT;AA;TT;AA;AT;GG;AC;**;TT;TT;CG;CC;GG;CG;AC;GG;CC;AT
1121;15;5;9;Farm;66;17.6;NA;CT;CT;TT;TT;CT;CC;GG;CT;GG;CG;CT;AT;AT;CC;CC;TT;CG;AC;AG;CT;AC;AA;TT;GG;AA;AC;CT;GG;CC;CT;CG;AG;AG;GG;AA;AC;AG;TT;**;AC;AT;GG;CG;CT;CC;TT;TT;GG;AA;GT;CT;AG;**;AG;AA;AG;AA;TT;AA;TT;CC;CT;AA;AC;TT;TT;CG;CT;CC;TT;GG;CT;GT;AA;CC;CC;CC;AA;TT;CC;AA;CT;AT;CC;AG;GG;TT;GG;CC;GT;AA;CT;GG;TT;AA;AA;GG;AC;**;GT;TT;CG;**;AA;CG;CC;CG;CC;AT
1122;32;2;4;Hybrid;65;17;Male;CC;CT;TT;GT;TT;CC;AA;CC;AG;GG;TT;AA;AT;CT;CT;TT;CG;AC;AA;CC;CC;AG;TT;GG;AG;AA;TT;GG;TT;CT;GG;AG;AG;AA;AG;AC;AG;TT;**;CC;AT;AG;GG;CT;AC;GT;CT;GG;AG;GT;CC;AG;**;AA;AG;GG;AA;CC;AA;AA;CG;CC;AA;AA;TT;TT;CG;CT;AA;GT;GT;TT;GG;GG;CC;CG;CT;AG;CT;AC;AG;CC;AT;AC;GG;AG;CT;CC;CC;TT;AG;TT;GG;CT;AA;AA;AG;CC;**;TT;TT;GG;CC;AG;CG;CC;CG;CC;AA
1123;31;1;2;Hybrid;77;17.9;Female;CT;CT;CC;TT;TT;CC;AG;CT;AG;CG;CT;AT;AT;TT;CC;AT;CG;CC;**;CC;AC;AA;CT;GG;AA;AC;CT;GT;CT;TT;GG;AA;AA;AG;AG;AC;AG;GT;**;AA;TT;AG;CC;CT;AA;GG;CT;GG;GG;GT;CC;AA;**;GG;GG;AA;AT;CT;CC;AA;GG;CT;AA;AC;TT;AT;CC;CT;AA;TT;TT;TT;GG;AG;TT;CC;CT;AG;CC;AA;AA;CT;AT;AC;AA;AG;TT;GG;CC;TT;AA;TT;GG;TT;CC;AA;GG;CC;**;GT;AT;CG;CC;AG;CG;CC;CG;CC;AA
1124;34;6;12;Hybrid;45;15.1;Female;CT;CT;CC;GG;CC;CC;AG;CT;GG;CG;CT;AA;AT;CC;CC;TT;GG;CC;**;TT;AC;GG;TT;GG;GG;CC;CT;GT;CT;CT;CC;AA;GG;GG;GG;CC;AG;TT;**;CC;AT;AG;CG;CC;CC;GT;CC;CC;AG;GT;CT;GG;**;GG;AA;GG;AA;TT;**;**;**;TT;**;**;**;**;**;CC;CC;**;**;**;**;**;CC;**;**;AA;**;**;**;**;**;**;AA;**;**;**;**;**;**;**;**;**;**;**;**;**;**;**;AA;GG;**;**;**;**;**;**;**
[truncated: 327,661 more chars]
