# Supplementary material for: Epistatic regulation of growth in Atlantic salmon revealed: a QTL study performed on the domesticated-wild interface
Source: BMC Genet. 2020 Feb 7;21:13. doi: 10.1186/s12863-020-0816-y (PMC7006396; doi:10.1186/s12863-020-0816-y)
Supplement: Supplementary file 1 — Additional file 1: Table S1-S4. Four datasets analyzed in this work. Supplementary tables are formatted as semi-column separated text files. For each dataset, the table contains the individual ID in column1, the parental IDs in column 2 and 3, the family ID in column 4, the type of cross in column 5, length and weight in column 6 and 7. The following columns contain the SNP genotype for each individual. [file 12863_2020_816_MOESM1_ESM.zip › Table S2.txt]

ID	father	mother	family	type	weight	length	sex	BASS117_B7_F06_677	ESTNV_20218_62	ESTNV_21396_116	ESTNV_25066_386	ESTNV_25207_614	ESTNV_31779_190	ESTNV_33205_897	ESTNV_35065_572	ESTNV_36651_1364	ESTV_18140_753	ESTV_20442_1276	GCR_cBin10506_Ctg1_377	GCR_cBin10764_Ctg1_187	GCR_cBin15290_Ctg1_216	GCR_cBin1608_Ctg1_208	GCR_cBin207_Ctg1_149	GCR_cBin20876_Ctg1_29	GCR_cBin25731_Ctg1_87	GCR_cBin30435_Ctg1_161	GCR_cBin39106_Ctg1_120	GCR_cBin40838_Ctg1_52	GCR_cBin49296_Ctg1_187	GCR_cBin49589_Ctg1_81	GCR_cBin501_Ctg1_254	GCR_cBin7278_Ctg1_140	GCR_hBin1984_Ctg1_131	BASS14_B7_H10_429	ESTNV_22696_678	ESTNV_23861_220	ESTNV_29410_233	ESTNV_30996_234	ESTNV_33016_564	ESTNV_33128_565	ESTNV_36072_124	ESTV_14782_767	ESTV_16103_649	ESTV_16688_280	ESTV_16913_418	GCR_cBin13730_Ctg1_588	GCR_cBin14803_Ctg1_153	GCR_cBin18802_Ctg1_133	GCR_cBin19498_Ctg1_386
1	0	0	*	*	*	1	*	CT	TT	CT	TT	CT	CT	AG	TT	AA	CG	TT	AA	TT	CT	CC	TT	CC	CC	**	CT	AA	AG	TT	**	**	CC	CC	GT	**	CT	CG	AA	AG	AG	AG	AC	AG	GT	**	AA	TT	AG
2	0	0	*	*	*	2	*	CT	CT	CT	GT	TT	CC	AG	CT	GG	CG	CT	AA	TT	CT	CT	AT	CC	AC	**	CC	CC	GG	TT	**	**	AA	CC	TT	**	CT	CG	AG	AA	AG	AG	AA	GG	GT	**	CC	AA	AA
3	0	0	*	*	*	3	*	CT	CT	CC	GT	TT	CC	AA	CT	AG	CG	CC	AT	AT	TT	CC	AT	CC	AA	**	CT	CC	GG	CT	**	**	AC	CT	GT	**	CC	GG	AG	GG	AG	AA	AC	GG	GG	**	CC	AT	AA
4	0	0	*	*	*	4	*	CC	TT	CC	TT	TT	CT	AG	CT	GG	CG	TT	AA	AT	CC	CC	AT	CG	AC	**	CC	AC	AG	TT	**	**	CC	CC	TT	**	CC	GG	AA	GG	AG	GG	AA	AG	TT	**	AA	AA	AA
5	0	0	*	*	*	5	*	CT	CT	CC	GT	CC	CT	AA	CT	AG	GG	CT	AA	TT	TT	CT	AT	CC	AA	**	CC	CC	AG	TT	**	**	CC	CC	GT	**	CC	CC	**	GG	AG	GG	AA	GG	GG	**	CC	AA	AA
6	0	0	*	*	*	6	*	TT	CT	CT	GT	CT	CC	GG	CC	AG	CG	CC	AA	TT	CC	TT	TT	GG	AC	**	CT	AC	AA	CT	**	**	AC	CC	GT	**	CT	CC	AA	AG	AG	AG	AC	GG	TT	**	CC	AT	GG
7	0	0	*	*	*	7	*	CC	CC	TT	TT	CT	CC	AG	TT	AG	CC	CT	AT	TT	CT	TT	TT	CC	CC	**	CT	AA	AG	CT	**	**	AC	CC	GG	**	CT	CG	AA	AG	AG	GG	AC	AG	TT	**	AC	AT	AA
8	0	0	*	*	*	8	*	CC	CC	TT	TT	CC	CC	AG	CT	AG	CG	CC	AA	TT	CC	CC	AT	GG	CC	**	CT	CC	AA	CT	**	**	CC	CT	GT	**	TT	CG	AG	GG	AG	AG	CC	GG	GT	**	CC	AA	AG
9	0	0	*	*	*	9	*	CT	CC	CT	TT	TT	CT	AG	CT	GG	CG	TT	AA	AT	TT	CT	AA	CC	AC	**	CT	AC	AG	TT	**	**	AC	CT	GT	**	CT	CG	AA	AG	AG	GG	**	AG	TT	**	AA	AA	AA
10	0	0	*	*	*	10	*	CT	CT	CT	TT	TT	CC	AA	CT	GG	CG	CT	AA	TT	CC	CC	AT	CC	AC	**	CT	AA	GG	TT	**	**	CC	CC	GT	**	CT	CC	AA	AG	GG	AG	CC	GG	TT	**	CC	AT	GG
11	0	0	*	*	*	11	*	CT	CC	CT	GT	CT	TT	AG	CT	AA	CG	CT	AA	AT	TT	CT	AT	CC	AC	**	CC	AA	AG	CT	**	**	AC	TT	GT	**	CC	CC	GG	GG	AA	AG	AA	AG	GG	**	AC	AT	AG
12	0	0	*	*	*	12	*	CT	TT	CT	GT	CT	CT	GG	CT	GG	CG	CT	AT	TT	CT	CT	AA	CC	CC	**	CT	AC	AA	CT	**	**	CC	CC	GT	**	CC	CG	AG	AA	GG	AG	AC	GG	TT	**	AC	AT	AG
13	0	0	*	*	*	13	*	CT	CT	CC	TT	CC	CC	AA	CT	AG	CG	TT	TT	TT	CT	CC	TT	CC	CC	**	CC	AA	AG	TT	**	**	CC	TT	GG	**	TT	CC	GG	GG	AG	GG	AC	AA	GT	**	AC	AA	AA
14	0	0	*	*	*	14	*	TT	CT	CT	GG	CT	TT	GG	CT	AG	CG	TT	AA	TT	CT	TT	AT	CC	AC	**	TT	AC	AA	TT	**	**	AC	TT	GT	**	CC	CG	AG	GG	AA	GG	AC	AG	TT	**	CC	AA	AA
15	0	0	*	*	*	15	*	TT	CT	CT	GG	TT	CT	GG	TT	AG	CG	CT	AT	AT	CT	TT	TT	CG	CC	**	TT	AA	AG	TT	**	**	AA	CC	TT	**	CC	CC	AA	AG	GG	AA	CC	AG	GT	**	AA	AT	AG
16	0	0	*	*	*	16	*	CC	CT	TT	GT	CT	CC	AG	TT	AG	CC	TT	AT	TT	TT	CT	TT	CC	AC	**	CC	CC	AG	CT	**	**	AA	CT	GT	**	CT	CC	AG	GG	AG	GG	AA	AA	TT	**	AC	AA	AA
17	0	0	*	*	*	17	*	TT	CT	CC	GG	CC	CC	GG	CT	AG	CC	CT	AA	TT	CC	CC	AT	CG	CC	**	CT	AC	AG	CT	**	**	CC	CC	GT	**	TT	CG	AG	AG	AG	GG	AA	AA	GG	**	AC	AT	AA
18	0	0	*	*	*	18	*	TT	TT	CT	GG	CC	CT	AA	CT	AG	CG	CT	TT	TT	CC	CC	TT	CC	AC	**	CT	AA	AG	CT	**	**	CC	CT	GT	**	CT	CC	GG	GG	GG	GG	AC	GG	GT	**	CC	AT	GG
19	0	0	*	*	*	19	*	TT	CC	CT	GT	TT	CT	AG	CT	GG	CG	CC	AT	TT	TT	CC	AT	CC	AA	**	CT	AA	AA	CT	**	**	AC	CC	GT	**	CT	CC	AA	GG	AA	GG	CC	GG	GT	**	CC	AT	AA
20	0	0	*	*	*	20	*	TT	CC	TT	GT	CC	CC	AG	CT	AG	CG	CT	TT	AT	CT	CC	AT	CG	AA	**	CC	AC	GG	CT	**	**	CC	CT	GT	**	TT	CC	AA	AG	AG	AG	AA	AA	TT	**	CC	AA	GG
21	0	0	*	*	*	21	*	CT	CC	CT	TT	CT	CT	AA	TT	AG	GG	CT	AA	TT	TT	CT	AT	CG	AA	**	CC	CC	AA	CT	**	**	CC	CT	GG	**	TT	CC	AA	GG	AA	AG	AA	AG	GT	**	CC	AT	GG
22	0	0	*	*	*	22	*	CT	CT	TT	TT	CC	CC	GG	CC	AA	CC	TT	AA	TT	TT	CT	TT	CG	AC	**	TT	AC	GG	TT	**	**	CC	CC	GG	**	TT	CG	GG	AG	GG	AG	**	AG	TT	**	AC	TT	GG
23	0	0	*	*	*	23	*	TT	CC	CT	**	**	CC	GG	CT	**	CG	CC	AA	AA	CT	CT	TT	**	CC	**	TT	CC	AA	TT	**	**	AC	CT	TT	**	CT	GG	**	AG	AA	AG	**	AG	GT	**	AC	AT	AA
24	0	0	*	*	*	24	*	**	CC	CT	**	CC	CT	**	CC	**	**	CT	AA	TT	TT	CC	AT	**	AC	**	TT	CC	GG	TT	**	**	AC	TT	TT	**	CT	CC	**	AG	AG	GG	**	GG	GT	**	AC	AA	AA
25	0	0	*	*	*	25	*	**	CT	CT	**	**	TT	**	CT	**	GG	CT	AT	TT	TT	CT	TT	**	CC	**	TT	AA	AG	TT	**	**	CC	CC	TT	**	CT	CG	AG	GG	AG	AG	**	AA	GT	**	CC	AT	GG
26	0	0	*	*	*	26	*	**	CT	CC	**	**	CT	AA	CT	AA	CC	CT	AA	AT	CT	CT	AT	CG	AC	**	CT	AC	GG	TT	**	**	AC	CC	TT	**	CC	GG	AG	GG	GG	AA	**	AG	GT	**	AC	AA	AG
27	0	0	*	*	*	27	*	TT	CT	CT	TT	CC	CT	AG	CT	AG	CC	TT	AA	TT	TT	TT	AA	CC	AC	**	CC	AC	GG	TT	**	**	AC	CC	GT	**	TT	GG	GG	AA	AG	AG	AA	GG	TT	**	CC	AA	AA
28	0	0	*	*	*	28	*	CC	CT	CT	GG	CT	CC	GG	TT	AA	CG	TT	TT	AT	TT	CC	AT	CG	AC	**	CC	CC	AG	TT	**	**	CC	CC	GT	**	CC	CG	AA	AA	AG	AG	**	AG	TT	**	AA	AT	AA
29	0	0	*	*	*	29	*	CT	CC	CT	TT	CT	CC	AA	TT	AG	CC	TT	AT	TT	CT	CT	AT	GG	AC	**	CT	CC	AG	CT	**	**	AC	CT	GT	**	CT	CG	AA	GG	AG	AG	AA	AG	GT	**	AC	AA	AG
30	0	0	*	*	*	30	*	TT	CC	TT	GT	CT	CT	AG	TT	AG	CG	CT	AT	AT	TT	TT	AT	GG	CC	**	CT	AC	AA	TT	**	**	AC	CC	GT	**	CT	CC	**	GG	AG	AG	AA	GG	TT	**	AC	AT	AA
31	0	0	*	*	*	31	*	TT	CC	CT	GT	CT	CT	AG	TT	GG	CG	TT	AA	TT	TT	CT	TT	CG	CC	**	CT	AA	AG	CT	**	**	AC	CC	GG	**	CT	CC	AA	AG	AG	GG	AC	AG	TT	**	AC	AT	AG
32	0	0	*	*	*	32	*	TT	CT	CT	GT	TT	CC	AA	TT	AA	CG	CC	TT	TT	TT	TT	AA	CG	AA	**	CT	AC	GG	CC	**	**	CC	TT	GT	**	CT	CC	AG	AG	AG	GG	**	AG	TT	**	CC	AT	AG
33	0	0	*	*	*	33	*	TT	CC	CT	GG	CC	TT	AA	CC	AG	CG	CT	AA	AT	CC	CC	TT	CG	AC	**	TT	CC	AG	TT	**	**	CC	CC	TT	**	CC	CC	AG	AG	AG	AG	AC	GG	TT	**	AC	TT	AG
34	0	0	*	*	*	34	*	TT	CT	CT	GT	TT	TT	AA	TT	AG	CG	CT	TT	AT	CT	CC	TT	CC	AC	**	CT	CC	AG	TT	**	**	AA	CC	GG	**	CC	CG	AG	AG	AG	AA	CC	GG	TT	**	AA	AA	AA
35	0	0	*	*	*	35	*	CC	CT	CC	GG	CC	CC	GG	CC	AG	GG	CT	AT	AT	CT	CC	AT	CC	AC	**	CT	AC	AG	TT	**	**	AC	CT	TT	**	CC	GG	AG	AG	AG	AG	CC	GG	TT	**	CC	AA	AA
36	0	0	*	*	*	36	*	CC	TT	CT	GG	CT	CT	GG	CT	AG	CG	CC	AA	AA	CC	TT	TT	CG	AC	**	TT	AC	AA	TT	**	**	AA	TT	GG	**	CC	CG	GG	AG	AG	AG	AC	GG	GG	**	AC	AA	AG
37	0	0	*	*	*	37	*	TT	CC	CC	GT	TT	CC	GG	CT	AA	GG	CT	AT	AT	CC	CC	AT	CC	AA	**	TT	CC	AA	TT	**	**	AC	TT	GT	**	TT	CG	AG	AA	GG	AG	AC	GG	TT	**	AC	AT	AG
38	0	0	*	*	*	38	*	TT	CT	CC	GG	TT	CC	AG	TT	AG	CG	CT	TT	AA	CC	CC	TT	CG	AC	**	CC	CC	AG	CT	**	**	AC	CC	GG	**	CT	CG	GG	AG	AG	GG	AC	AG	GT	**	AC	AT	AA
39	0	0	*	*	*	39	*	CT	TT	CC	GT	CC	CC	GG	TT	AG	GG	TT	AT	AT	CT	CT	AT	CC	AC	**	TT	CC	AG	TT	**	**	AA	CT	TT	**	CT	CG	AA	GG	GG	AG	AA	GG	GG	**	AA	AA	AA
40	0	0	*	*	*	40	*	CT	CC	CT	TT	CT	CC	GG	CT	GG	CC	CT	AT	TT	CC	CT	TT	CG	AC	**	TT	CC	GG	CT	**	**	CC	CC	TT	**	TT	GG	AA	AG	AG	AG	AC	AG	TT	**	CC	AT	GG
41	0	0	*	*	*	41	*	CT	CT	CT	GG	CT	CC	AG	CT	GG	CC	TT	AA	AT	CT	CT	TT	CG	CC	**	CT	AC	AG	TT	**	**	CC	CT	GG	**	CC	GG	AA	AA	AG	GG	CC	GG	GT	**	CC	AA	AG
42	0	0	*	*	*	42	*	CT	CC	CC	GG	CT	CT	AG	CT	AG	CG	CT	AT	AT	CC	CT	AT	CG	AC	**	CC	AC	AA	CT	**	**	AC	CT	GG	**	CT	GG	GG	AG	AA	AA	AC	GG	TT	**	AC	AA	GG
43	0	0	*	*	*	43	*	CT	CC	CT	GT	CT	TT	AA	TT	GG	GG	CC	AT	AT	CT	CC	AT	CC	AC	**	TT	AC	AA	CC	**	**	AA	TT	TT	**	CT	CG	GG	AA	GG	AG	CC	GG	GT	**	AC	AT	GG
44	0	0	*	*	*	44	*	CT	CT	CT	GT	CT	CT	AA	CT	AG	CG	CT	AT	AT	CC	CT	AT	CG	AC	**	CT	CC	AG	TT	**	**	AC	TT	TT	**	TT	GG	GG	AA	GG	GG	AC	GG	GT	**	AC	AT	AG
45	0	0	*	*	*	45	*	CT	CT	CC	GT	CT	CT	AG	TT	AG	CG	CT	TT	AA	CT	CC	TT	CC	AA	**	CC	CC	AA	TT	**	**	AC	CT	TT	**	CT	CG	GG	AA	AG	AG	CC	GG	GG	**	CC	AT	AA
46	0	0	*	*	*	46	*	CT	CT	CC	GG	CT	CT	AG	TT	AG	CG	CT	AT	AA	CC	CT	TT	CC	AC	**	TT	AC	AG	TT	**	**	AC	TT	TT	**	CC	CG	GG	GG	AA	GG	CC	GG	GG	**	CC	AT	AG
47	0	0	*	*	*	47	*	TT	CC	CT	GT	CT	CC	AA	TT	AG	GG	TT	TT	AT	CC	TT	AA	CC	CC	**	CT	AC	AA	TT	**	**	CC	CT	GT	**	CT	GG	GG	AA	AG	AG	AC	AG	GT	**	CC	AA	AG
48	0	0	*	*	*	48	*	CT	CT	CC	GG	CC	TT	GG	CT	AG	CG	CT	AT	AA	CT	CC	AT	GG	AC	**	TT	AC	AA	TT	**	**	AC	CT	GT	**	TT	CG	AG	AG	AG	GG	AC	GG	TT	**	CC	AT	AG
49	0	0	*	*	*	49	*	CT	TT	CC	GT	TT	CT	AA	TT	AG	CG	CT	TT	AT	CT	CC	TT	CC	AC	**	CT	CC	AA	TT	**	**	AC	CT	GT	**	TT	CG	AG	AG	GG	AG	CC	AG	TT	**	CC	AA	AG
50	0	0	*	*	*	50	*	TT	CC	CT	GT	CT	CT	AG	CT	AG	CC	CT	TT	AT	CC	CC	TT	CC	CC	**	CC	CC	AG	TT	**	**	AC	CT	GG	**	TT	GG	AG	AG	GG	GG	AC	AG	TT	**	CC	AA	GG
51	0	0	*	*	*	51	*	CC	CT	CT	GT	CT	CC	AG	TT	AA	CC	TT	AT	TT	CC	TT	TT	CC	CC	**	CC	AA	AG	CT	**	**	AA	CT	GG	**	CT	CG	AG	AG	AG	GG	AA	AG	GG	**	AC	AT	AA
52	0	0	*	*	*	52	*	CC	CC	CT	GT	CC	CC	AG	CT	GG	CG	CT	AT	TT	CT	TT	TT	CG	CC	**	CT	AC	AG	CT	**	**	AC	CC	GG	**	CT	CG	AG	AA	AG	AG	AA	AG	TT	**	AA	AT	AG
53	0	0	*	*	*	53	*	TT	CC	CC	GT	CC	CC	AA	CC	AG	CG	TT	AT	TT	CT	TT	AT	CG	CC	**	CT	AC	AG	TT	**	**	AC	TT	TT	**	CT	GG	AG	AG	AA	GG	AC	GG	TT	**	CC	TT	AA
54	0	0	*	*	*	54	*	TT	CT	CC	GT	CC	CC	GG	CC	AG	CC	CT	AA	TT	CC	CC	AA	CG	AC	**	CT	AC	AA	TT	**	**	CC	**	**	**	**	**	**	**	**	**	**	**	**	**	**	**	**
55	0	0	*	*	*	55	*	TT	TT	CT	TT	CT	CT	AG	CT	AG	CC	CC	AT	TT	CC	CT	AT	CG	CC	**	CC	CC	GG	CT	**	**	AA	CT	TT	**	CT	CG	AG	GG	AG	GG	AC	AG	TT	**	AC	TT	AA
56	0	0	*	*	*	56	*	TT	TT	CT	TT	CC	CT	AG	TT	AG	CC	TT	AT	AT	TT	CC	TT	CG	CC	**	CC	CC	AG	CT	**	**	AC	CC	GG	**	CC	GG	AG	AG	AG	GG	AC	AA	TT	**	CC	AT	AG
57	0	0	*	*	*	57	*	TT	CT	CC	GG	TT	CC	AG	TT	AG	CC	CT	AT	TT	CT	CT	AT	GG	AC	**	CT	CC	AG	CT	**	**	CC	CT	GT	**	CC	CC	AG	AG	AG	AG	AA	AG	GG	**	AC	TT	GG
58	0	0	*	*	*	58	*	TT	CC	CC	GT	CT	CC	AA	CT	AG	CG	TT	AA	TT	CT	CT	AT	CG	CC	**	CT	AC	AA	CT	**	**	AC	CT	GT	**	CT	CC	AA	AG	AG	GG	AC	AG	GT	**	AA	AA	AG
59	0	0	*	*	*	59	*	CT	CC	CC	TT	TT	CT	AG	CT	AA	CG	CT	AA	TT	CC	CC	AA	CG	CC	**	CC	AC	AG	TT	**	**	AA	CT	TT	**	CT	CG	AG	AA	AG	AA	AA	GG	GT	**	AC	AA	AA
60	0	0	*	*	*	60	*	TT	CC	CT	GG	CT	CT	GG	TT	AG	CG	CT	AA	AT	CT	CT	AT	CC	CC	**	CT	AC	AG	TT	**	**	AC	CT	GG	**	CT	CC	AG	GG	AA	AG	CC	AG	GG	**	AC	AA	AG
61	0	0	*	*	*	61	*	CT	TT	CT	GT	TT	CC	AG	TT	AG	GG	CT	AA	TT	CT	CC	TT	CC	CC	**	CT	AC	AG	CT	**	**	AC	CT	TT	**	CC	CG	AG	AG	AG	AG	AA	AG	GT	**	CC	TT	AA
62	0	0	*	*	*	62	*	CT	CT	CT	GT	CC	CC	AG	CT	GG	GG	CT	AA	TT	CT	TT	TT	CC	CC	**	CT	CC	AG	TT	**	**	AA	CC	GT	**	CT	CG	AG	AA	AA	AG	AC	AG	GT	**	AC	AA	AA
63	0	0	*	*	*	63	*	CT	TT	CT	GG	CT	CC	GG	CT	AG	CG	CT	AA	TT	CT	TT	TT	CC	AA	**	CT	AC	AG	CT	**	**	AA	TT	GG	**	CT	CC	AG	AG	AA	GG	AC	AA	GT	**	AC	AT	AG
64	0	0	*	*	*	64	*	CC	CC	CT	GT	TT	CC	AG	TT	AG	CG	TT	AA	AT	TT	CT	AA	CG	CC	**	CT	AC	GG	CT	**	**	AC	CC	GT	**	TT	GG	AG	GG	AG	AG	AC	AG	GT	**	AC	TT	AG
65	0	0	*	*	*	65	*	CC	CC	CC	GT	CT	CC	AA	CT	AG	CC	CT	AA	TT	CT	CC	AT	CG	CC	**	CT	CC	GG	TT	**	**	AC	CT	GT	**	CC	CG	AA	AG	AG	AG	AA	GG	TT	**	AC	AT	AA
66	0	0	*	*	*	66	*	**	**	**	**	**	**	**	**	**	**	**	**	**	**	**	**	**	**	**	**	**	**	**	**	**	**	**	**	**	**	**	**	**	**	**	**	**	**	**	**	**	**
67	0	0	*	*	*	67	*	**	**	**	**	**	**	**	**	**	**	**	**	**	**	**	**	**	**	**	**	**	**	**	**	**	**	**	**	**	**	**	**	**	**	**	**	**	**	**	**	**	**
68	15	43	33	Mowi X Figgjo	139	23	Female	TT	CT	TT	GT	TT	CT	AG	TT	GG	GG	CT	AA	AT	CT	CT	TT	CC	AC	**	TT	AC	AG	CT	**	**	AA	CT	TT	**	CC	CC	AG	AA	GG	AG	CC	GG	GT	**	AA	TT	AG
69	38	29	40	Figgjo x Mowi	261	27.9	Male	TT	CC	CT	GT	CT	CC	AA	TT	AG	CC	TT	AT	AT	CC	CT	TT	CG	CC	**	CT	CC	AG	TT	**	**	AA	CC	GG	**	CT	CG	AG	AG	AG	GG	AA	GG	GG	**	AC	AT	AA
70	19	47	49	Mowi X Figgjo	103	20.1	Female	**	**	**	**	**	**	**	**	**	**	**	**	**	**	**	**	**	**	**	**	**	**	**	**	**	**	CC	GT	**	CC	CG	AG	AG	AA	AG	AC	GG	TT	**	CC	AT	AG
71	15	43	33	Mowi X Figgjo	104	20	Female	CT	CT	TT	GT	CT	TT	AG	TT	AG	CG	CC	TT	AT	TT	CT	AT	CC	CC	**	TT	AA	AA	CT	**	**	AA	CT	TT	**	CC	CG	AG	AA	GG	AG	CC	AG	TT	**	AA	AT	GG
72	41	32	52	Figgjo x Mowi	79	17.9	Male	TT	CT	TT	GG	TT	CC	AG	TT	AG	CC	CT	AT	AT	TT	TT	AT	CG	AC	**	CT	AC	AG	CT	**	**	CC	CT	GG	**	CT	CG	AG	AA	AA	GG	AC	AG	TT	**	CC	AA	GG
73	38	45	42	Mowi	293	28.1	NA	CT	CT	CC	GT	TT	CC	AG	TT	GG	GG	CT	TT	AA	CC	CC	TT	CG	AA	**	CC	CC	AG	TT	**	**	CC	CC	GT	**	CC	CG	GG	AA	AG	AG	AC	AG	GG	**	CC	AA	AA
74	10	4	5	Arna	48	15.8	Female	CT	TT	CT	TT	TT	CT	AA	TT	GG	GG	TT	AA	TT	CC	CC	TT	CC	CC	**	CC	AA	AG	TT	**	**	CC	CC	TT	**	CT	CG	AA	AG	AG	GG	**	AG	TT	**	AC	AT	AG
75	20	32	51	Figgjo	18	11.8	NA	TT	CC	CT	GG	CT	CC	AG	TT	AG	CC	CC	TT	TT	TT	CT	AT	GG	AA	**	CC	AC	GG	CT	**	**	CC	TT	GG	**	TT	CC	AA	GG	AA	AG	AA	AG	TT	**	CC	AA	GG
76	40	31	48	Figgjo x Mowi	142	22.8	Male	TT	CC	TT	GT	CT	CC	AG	TT	GG	CG	CT	AA	TT	CT	CT	TT	CG	AC	**	CT	AC	GG	TT	**	**	AC	CC	GT	**	CT	CG	AA	AA	AA	GG	CC	GG	TT	**	CC	AT	GG
77	41	32	52	Figgjo x Mowi	99	19.5	Female	TT	TT	TT	GG	TT	CC	AA	CT	AG	CC	CT	AT	AT	CT	TT	AT	GG	AC	**	CC	AA	AG	CT	**	**	CC	CT	GT	**	CT	CG	AG	AG	GG	GG	AC	AG	TT	**	CC	AA	AG
78	17	45	41	Mowi X Figgjo	136	21.7	NA	TT	TT	CC	GT	CT	CC	GG	TT	AG	CG	CT	AT	AT	CC	CC	TT	CC	AC	**	CC	CC	AG	TT	**	**	CC	CT	GT	**	CT	GG	AG	AG	AG	AG	AC	AG	GG	**	AC	AT	AA
79	36	43	34	Mowi	355	30.8	Female	**	**	**	**	**	**	**	**	**	**	**	**	**	**	**	**	**	**	**	**	**	**	**	**	**	**	TT	GT	**	CC	CG	GG	AA	GG	AA	AC	GG	GT	**	CC	AA	GG
80	15	43	33	Mowi X Figgjo	115	21.3	Male	CT	CC	CT	GG	TT	TT	AG	TT	GG	CG	CT	TT	AA	CC	CT	AT	CC	CC	**	TT	AA	AA	CT	**	**	AA	CT	TT	**	CT	CG	AG	AG	GG	AA	CC	AG	GT	**	AC	AT	AG
81	53	60	18	Vosso	64	17.1	Male	TT	CC	CC	GG	CT	CT	AG	CT	GG	CG	TT	AT	TT	CT	CT	AT	CG	CC	**	CT	AC	GG	TT	**	**	AC	CT	GT	**	TT	CG	GG	GG	AA	AG	AC	AG	GT	**	CC	AT	AG
82	15	27	31	Figgjo	75	18.4	Female	TT	CT	CC	GT	CT	CT	AG	CT	GG	CG	TT	AA	TT	TT	TT	AT	CC	AC	**	CT	AC	GG	TT	**	**	AA	CC	TT	**	CT	CG	AG	AG	GG	AG	AC	GG	TT	**	AC	AA	AA
83	37	44	38	Mowi	275	28.5	Female	CT	CC	CC	GG	TT	CT	AG	TT	AG	CG	CT	AT	AT	CC	CT	AT	CC	AA	**	CT	CC	AA	TT	**	**	AA	TT	GT	**	TT	GG	GG	AA	GG	AG	AA	GG	TT	**	CC	AT	AG
84	36	43	34	Mowi	164	23.5	NA	CC	CT	CT	GT	TT	CT	AG	TT	AG	CG	CC	AA	AT	CC	CT	TT	CG	CC	**	TT	AC	AA	CT	**	**	AA	TT	GT	**	CT	CG	GG	AG	GG	GG	AC	GG	GT	**	AC	AT	AG
85	15	43	33	Mowi X Figgjo	202	25.9	NA	TT	CC	CT	GT	CT	CT	AG	TT	AG	GG	CT	AT	AT	CT	CT	AT	CG	CC	**	TT	AC	AG	CT	**	**	AA	CT	TT	**	CC	CC	AG	AG	GG	AA	CC	GG	TT	**	AA	AA	AG
86	19	31	47	Figgjo	55	16.7	Male	TT	CC	CC	TT	CT	CT	AG	CT	GG	GG	CT	AT	TT	TT	CT	AT	CG	AC	**	CT	AA	AA	CT	**	**	CC	CC	GG	**	CT	CC	AA	AG	AA	GG	CC	AG	TT	**	CC	AA	AA
87	39	30	44	Figgjo x Mowi	67	16.7	Male	**	**	**	**	**	**	**	**	**	**	**	**	**	**	**	**	**	**	**	**	**	**	**	**	**	**	CC	TT	**	TT	CC	AA	GG	GG	GG	AA	GG	GT	**	AC	AT	AA
88	19	47	49	Mowi X Figgjo	72	17.9	Male	TT	CC	CT	TT	CT	CT	AG	CT	GG	GG	CT	AT	TT	CT	CT	AT	CC	AC	**	CT	AC	AA	TT	**	**	AC	CT	GG	**	CT	CG	AG	AG	AA	GG	AC	AG	GT	**	CC	AT	AA
89	9	3	4	Arna	21	12.5	NA	TT	CC	CT	TT	TT	CT	AA	CT	GG	CG	CT	AA	AT	TT	CC	AT	CC	AC	**	TT	CC	GG	TT	**	**	AC	TT	TT	**	CC	CG	AA	AG	AG	AG	AC	AG	GT	**	AC	AA	AA
90	17	45	41	Mowi X Figgjo	89	19.3	Female	CT	TT	CC	GT	CT	CT	AG	TT	AA	CC	CT	AT	AT	CC	CC	AT	CG	AC	**	CT	AC	AG	TT	**	**	CC	CC	GT	**	TT	GG	GG	AG	AA	AG	**	AG	GG	**	CC	AT	AA
91	14	42	29	Mowi X Figgjo	32	13.5	Male	TT	CC	CC	GG	CT	TT	AG	CT	GG	GG	CT	AA	TT	CC	TT	AT	CG	AC	**	CT	AC	AA	TT	**	**	AC	TT	GT	**	CT	CG	GG	GG	AA	AG	CC	AG	TT	**	CC	AA	AG
92	10	4	5	Arna	46	13.9	Male	CC	CT	CC	TT	TT	CT	AA	CT	GG	CC	TT	AA	AT	CC	CC	TT	CC	AC	**	CC	AA	AG	TT	**	**	CC	CC	TT	**	CT	CG	AA	GG	GG	AG	AC	GG	TT	**	AC	AT	AG
93	38	29	40	Figgjo x Mowi	108	20.6	Male	TT	CC	CT	GT	CT	CC	AA	TT	AA	CC	TT	AT	AT	CT	CC	AT	CG	AC	**	CC	CC	AG	CC	**	**	AC	CT	GG	**	**	GG	**	**	AA	GG	**	GG	TT	**	AC	AA	AA
94	49	11	24	Figgjo x Mowi	77	18.3	Male	CT	CT	CT	TT	TT	CT	AG	CT	AG	GG	CT	AT	AT	CT	CT	TT	CC	CC	**	CT	AC	AG	TT	**	**	AC	TT	TT	**	CT	CC	GG	AG	AG	GG	AC	AG	GT	**	AC	AT	GG
95	39	46	46	Mowi	154	22.8	Female	TT	TT	CC	GT	CT	CC	GG	TT	AG	GG	CT	AT	AT	CC	CT	AT	CC	AC	**	TT	AC	AA	TT	**	**	AC	CT	TT	**	CC	CC	AG	GG	AG	GG	AC	GG	GG	**	AC	AT	AG
96	49	11	24	Figgjo x Mowi	96	19.5	Male	TT	CT	CC	GG	TT	CT	AA	CT	AG	CG	CT	AT	AT	CT	CT	AT	CC	AC	**	CT	AC	AG	TT	**	**	AA	TT	TT	**	CT	CG	GG	AG	AG	AG	AC	AA	GT	**	AC	AA	AA
97	49	34	26	Mowi	217	25	NA	CT	CT	CC	GG	TT	TT	AA	TT	AG	CG	CT	TT	TT	CT	CC	TT	CC	AA	**	CT	CC	AA	TT	**	**	AA	CC	GG	**	CT	CC	AG	AA	AG	AA	CC	GG	TT	**	AC	AA	AA
98	51	58	16	Vosso	87	19.2	NA	CT	CT	CC	GT	TT	CC	AA	TT	AA	CC	TT	AA	TT	CC	CT	AT	CG	CC	**	CT	AA	AG	CT	**	**	AA	CT	GT	**	CT	CC	AA	AA	AG	GG	AC	GG	GG	**	AC	AT	AA
99	15	27	31	Figgjo	100	20.3	Male	TT	CT	TT	GT	CT	TT	GG	CT	AG	CC	TT	AT	TT	CT	TT	AT	CG	AC	**	CT	AA	GG	TT	**	**	AC	CC	GT	**	CT	CG	AG	AA	AG	AG	AC	GG	TT	**	AC	AT	AG
100	9	3	4	Arna	73	20.3	Female	CC	CT	CT	GT	TT	CT	AG	CT	GG	GG	CT	AT	AT	TT	CT	AA	CC	AC	**	CC	CC	AG	CT	**	**	AA	CT	GT	**	CC	CG	AA	AG	AG	AG	AC	GG	GT	**	AC	AT	AA
101	37	44	38	Mowi	184	23.7	NA	TT	CT	CC	GT	TT	CC	AG	CC	AA	CG	CT	AA	AT	CC	CC	AA	CG	AA	**	CT	CC	AG	TT	**	**	AA	TT	TT	**	TT	GG	GG	AA	GG	AG	AC	GG	TT	**	AA	AT	AA
102	6	1	1	Arna	70	17.9	NA	CT	TT	TT	TT	CC	CC	GG	CT	AG	CC	CT	AA	TT	CT	CT	TT	CG	CC	**	TT	AA	AG	CT	**	**	AC	CC	GG	**	CT	CG	AA	AA	AA	AA	AC	AG	GT	**	AC	TT	AG
103	8	3	3	Arna	39	14.5	NA	CC	CT	CT	GT	CT	CC	AA	CT	GG	CC	CC	AA	AT	CT	CC	AT	CG	AC	**	CT	CC	AG	CC	**	**	AC	CT	GG	**	CT	GG	AG	GG	AG	AA	CC	GG	GT	**	CC	AA	AA
104	54	61	19	Vosso	83	19.3	NA	CT	CT	CT	GT	CT	CC	GG	CT	AG	CG	CT	AA	TT	CT	CC	AT	CG	AC	**	CT	AC	AA	CT	**	**	AC	TT	TT	**	CT	CG	AG	AA	GG	AG	AC	GG	GT	**	CC	AT	AG
105	39	46	46	Mowi	150	22.5	Female	**	**	**	**	**	**	**	**	**	**	**	**	**	**	**	**	**	**	**	**	**	**	**	**	**	**	CT	TT	**	CC	CC	AG	GG	AG	GG	AC	GG	GG	**	AC	AA	AG
106	19	31	47	Figgjo	52	16.2	Female	TT	CC	CC	GT	TT	CC	AA	CT	GG	CG	CT	AA	TT	TT	CC	TT	CG	AC	**	CT	AA	AG	TT	**	**	AA	CC	GT	**	TT	CC	AA	GG	AA	GG	CC	GG	GT	**	CC	AT	AA
107	20	48	53	Mowi X Figgjo	74	18.2	NA	CT	CC	CT	GT	CC	CT	AG	CT	GG	CG	CC	AT	AA	CC	CC	AT	CG	AA	**	CT	AA	AG	CT	**	**	CC	TT	GT	**	TT	CG	AA	AG	AG	AG	AC	AG	TT	**	CC	AA	GG
108	10	4	5	Arna	40	15	NA	CT	CT	CC	TT	TT	CC	AG	CC	GG	CG	CT	AA	TT	CC	CC	AA	CG	AC	**	CC	AA	AG	TT	**	**	CC	CC	TT	**	CT	CG	AA	GG	GG	AG	AC	GG	TT	**	AC	AA	AG
109	6	1	1	Arna	44	15.9	NA	CT	CT	CC	TT	CT	CT	GG	CT	AG	GG	CT	AA	TT	CC	CT	TT	CG	AC	**	CT	AC	AG	CT	**	**	AC	**	**	**	**	**	**	**	**	**	**	**	**	**	**	**	**
110	15	43	33	Mowi X Figgjo	152	23	Female	TT	CC	CC	GT	CT	TT	AG	TT	AG	GG	CC	TT	AT	CC	CT	TT	CC	AC	**	TT	AA	AA	CT	**	**	AA	CT	TT	**	CC	CG	AG	AG	GG	AA	CC	AG	GT	**	AA	AT	AG
111	9	3	4	Arna	59	17.2	Male	TT	CT	CT	GT	TT	CT	AA	TT	AG	CG	CT	AA	AA	TT	CC	AT	CC	AA	**	CC	CC	GG	CT	**	**	AC	TT	TT	**	CT	CG	AA	AG	AA	AG	AC	GG	GT	**	AC	AT	AA
112	49	34	26	Mowi	233	26.7	NA	TT	CT	CT	GG	TT	CT	AA	TT	GG	GG	CT	TT	TT	CT	CC	TT	CC	CC	**	TT	CC	AA	TT	**	**	AA	CC	GG	**	CT	CC	AG	AG	GG	AA	CC	AG	TT	**	AC	AA	AG
113	41	48	54	Mowi	191	24.8	NA	CC	CT	CC	GG	CT	CT	AG	CT	AG	CG	CT	AA	AA	CT	CT	AT	GG	AC	**	TT	AA	AA	TT	**	**	AC	CT	GT	**	CT	CG	AG	AA	GG	GG	AC	GG	GT	**	CC	AT	GG
114	13	33	55	Figgjo	17	11.9	NA	TT	CC	CC	GT	CC	CT	AA	CT	AG	CG	TT	AT	TT	CC	CC	TT	CG	CC	**	CT	AC	AG	TT	**	**	CC	CT	GT	**	CT	CC	AG	AG	AG	AG	CC	AG	TT	**	AC	AT	AA
115	20	48	53	Mowi X Figgjo	136	22.8	Male	TT	CC	CT	GG	CC	CT	GG	CT	AG	CG	TT	AT	AT	CC	CC	AT	CG	AA	**	CT	AA	AG	CT	**	**	AC	CT	TT	**	TT	CC	AA	AA	AG	GG	AC	AG	TT	**	CC	AT	AG
116	36	43	34	Mowi	359	31.1	NA	CC	CT	TT	GT	TT	TT	AG	CT	GG	GG	CC	AT	AT	CC	CT	TT	CG	AC	**	TT	AA	AA	CT	**	**	AA	TT	GT	**	CT	GG	GG	AG	GG	AG	CC	GG	GG	**	CC	AA	AG
117	15	43	33	Mowi X Figgjo	217	25.9	Male	CT	CT	CT	GT	TT	TT	AG	TT	GG	GG	CC	AT	AA	TT	CT	AT	CG	AC	**	TT	AA	AA	CT	**	**	AA	CT	TT	**	CT	CG	AG	AA	GG	AA	CC	GG	GT	**	AC	AA	GG
118	37	44	38	Mowi	305	30	Female	CT	CT	CC	GT	TT	CT	AG	CT	AG	CG	CT	AA	AT	CC	CC	AA	CG	AC	**	CT	CC	AA	TT	**	**	AA	TT	GT	**	TT	GG	GG	AA	GG	AG	**	GG	GT	**	AC	AT	AG
119	39	46	46	Mowi	225	26.1	Male	CT	CT	CC	GT	CT	CT	AG	TT	GG	GG	TT	AA	AA	CC	CC	TT	CC	CC	**	TT	AC	GG	TT	**	**	AA	TT	TT	**	CT	CG	**	GG	AG	AG	**	GG	GG	**	AC	AA	AG
120	41	32	52	Figgjo x Mowi	74	17.9	Female	TT	TT	CT	GT	TT	CC	AA	TT	AG	CG	CT	AT	AT	TT	TT	AT	GG	AC	**	TT	AA	GG	CT	**	**	CC	TT	GG	**	CC	CG	AG	AG	AG	GG	AC	GG	GT	**	CC	AA	AA
121	2	5	6	Arna	61	16.9	Male	CC	CT	CT	GT	CT	CT	AA	CT	AG	GG	TT	AA	TT	CT	CT	AT	CC	AC	**	CC	CC	AG	TT	**	**	AC	CC	TT	**	CT	CC	AG	AG	GG	AG	AA	GG	GG	**	CC	AA	AA
122	19	47	49	Mowi X Figgjo	102	20.4	Female	TT	CC	CT	GG	TT	CT	AA	TT	GG	GG	CT	TT	AT	CT	CT	AA	CC	AC	**	TT	AA	AA	TT	**	**	CC	CT	GG	**	TT	CG	AG	AG	AG	GG	AC	GG	TT	**	CC	AT	AG
123	15	43	33	Mowi X Figgjo	140	21.9	Male	CT	CC	CT	GT	CT	TT	AG	TT	AG	CG	CT	TT	AT	TT	CT	AT	CG	CC	**	TT	AA	AG	CT	**	**	AA	CT	TT	**	CT	CC	AG	AG	GG	AA	CC	AG	TT	**	AC	AT	GG
124	39	30	44	Figgjo x Mowi	89	19.5	NA	TT	CT	CT	GT	CT	CC	AG	TT	AA	CG	CT	AT	AT	CT	TT	AT	CG	CC	**	CT	CC	AG	TT	**	**	AC	CT	GT	**	CC	CC	AA	GG	AG	AG	AA	GG	GT	**	AA	AA	AA
125	55	62	20	Vosso	60	16.9	NA	CT	TT	TT	TT	CC	CT	AA	CC	GG	CG	CC	AA	TT	CC	CT	AT	CC	CC	**	CT	CC	AG	TT	**	**	AA	CT	GT	**	CC	CG	AG	AG	AA	GG	CC	AG	TT	**	CC	AT	AA
126	12	11	23	Figgjo	29	14	Male	CC	**	CT	**	TT	CT	AG	CT	**	**	**	AT	AT	CT	CT	AA	CC	CC	**	CT	AA	AG	CT	**	**	AC	CT	GT	**	CC	CC	**	AG	AG	**	**	AG	GT	**	AC	AT	AG
127	41	48	54	Mowi	184	24.2	Male	CT	TT	CT	GG	CC	CT	GG	CC	AG	CC	TT	AT	AT	TT	CC	AT	CG	CC	**	TT	CC	AA	TT	**	**	CC	TT	GG	**	CT	CG	AA	AA	AG	GG	CC	GG	GT	**	CC	AT	AG
128	7	1	2	Arna	81	19.1	Female	CT	CT	TT	TT	TT	CT	AG	TT	AA	CC	TT	AA	TT	TT	CT	TT	CC	CC	**	CT	AA	AG	CT	**	**	AC	CC	GG	**	CT	CG	AA	AG	AG	GG	**	AA	GT	**	AA	TT	AA
129	15	43	33	Mowi X Figgjo	182	24.1	NA	TT	CC	CT	GG	CT	CT	AG	TT	GG	CG	CT	AA	AT	TT	CT	AT	CC	CC	**	TT	AC	AG	CT	**	**	AA	CT	TT	**	CC	CG	AG	AG	GG	AG	CC	GG	GG	**	AC	AT	AG
130	52	59	17	Vosso	56	16.9	Male	CC	CC	CT	TT	CT	CT	AG	TT	AG	CG	CT	AA	TT	CC	CT	AT	CC	CC	**	CT	AC	AG	TT	**	**	AA	CC	GT	**	CT	CG	AG	AA	AA	AG	AA	AG	TT	**	AC	AA	AA
131	10	4	5	Arna	65	17.5	Female	CC	CT	CC	TT	TT	CT	AG	CT	GG	CG	CT	AA	AT	CC	CC	AT	CG	AA	**	CC	AA	AG	TT	**	**	CC	CC	TT	**	CC	CG	AA	GG	AG	GG	AC	AG	TT	**	AC	AT	AG
132	40	47	50	Mowi	223	26.8	NA	TT	CC	TT	TT	CT	CC	AG	TT	AG	CG	TT	AT	AT	CC	CT	AT	CC	CC	**	TT	AC	AG	TT	**	**	CC	CC	GT	**	CT	GG	AG	AA	AG	AG	CC	AG	TT	**	CC	AA	GG
133	36	27	32	Figgjo x Mowi	124	21.9	Male	CT	CT	CT	GT	CT	CT	GG	CC	AG	CC	CT	AA	AT	CT	TT	AT	CC	CC	**	CT	AC	AG	TT	**	**	AC	CT	GT	**	CT	GG	GG	AG	GG	AG	AC	GG	GT	**	AC	AA	AA
134	9	3	4	Arna	65	17	Female	CT	CC	CT	TT	TT	CC	AA	TT	GG	CC	CT	AT	AT	TT	CT	AA	CC	AA	**	CT	AC	AG	TT	**	**	AC	**	**	**	**	**	**	**	**	**	**	**	**	**	**	**	**
135	53	60	18	Vosso	63	17.1	Female	TT	CC	CC	GT	CT	CC	AG	CT	AG	CG	CT	AT	TT	CT	CT	AT	CG	CC	**	CT	AA	AA	TT	**	**	AC	CT	GT	**	TT	CG	AG	GG	AA	AG	AC	GG	GT	**	AC	AT	AA
136	37	44	38	Mowi	261	26.8	NA	CT	CT	CT	GT	CT	CT	AG	CT	AG	CG	CC	TT	AA	CC	CC	AT	CC	AC	**	CT	CC	AA	TT	**	**	AC	TT	TT	**	TT	GG	AG	AA	GG	GG	AA	GG	TT	**	AC	AT	AG
137	19	47	49	Mowi X Figgjo	64	17.2	Male	TT	CC	CT	TT	TT	CT	AG	CT	GG	GG	CT	AT	AT	CT	CT	AT	CC	AC	**	CC	AC	AA	TT	**	**	AC	CC	GT	**	CT	CG	AG	AG	AG	AG	CC	GG	TT	**	CC	AT	AG
138	55	62	20	Vosso	74	17.9	Female	TT	TT	CC	TT	CC	CT	AA	CT	GG	CG	CC	AA	TT	CC	CT	AT	CC	CC	**	CC	CC	GG	CT	**	**	AA	CT	GT	**	CT	CG	AA	AG	AG	AG	AA	AA	TT	**	AC	AT	AA
139	17	29	39	Figgjo	55	17	Female	CT	CT	CT	**	**	CC	AG	TT	**	CC	TT	AT	TT	CT	CT	AA	GG	AC	**	CT	AC	AA	CT	**	**	AC	CT	GT	**	CT	CG	AA	GG	**	**	AA	AG	GT	**	AC	AT	AG
140	15	43	33	Mowi X Figgjo	154	23.5	Male	CT	CC	CT	GT	CT	CT	AG	TT	GG	CG	CT	AT	TT	CC	CT	TT	CC	CC	**	TT	AA	AG	CT	**	**	AA	CT	TT	**	CC	CG	AG	AG	GG	AG	CC	AG	GT	**	AA	TT	AG
141	19	31	47	Figgjo	45	15.5	Female	TT	CC	TT	GG	CT	TT	AA	TT	GG	CG	CT	AT	TT	TT	CC	AT	CC	AC	**	TT	AA	AA	TT	**	**	AC	CC	GT	**	CT	CC	AA	GG	AG	GG	AC	AG	TT	**	AC	AT	AG
142	55	62	20	Vosso	70	17.9	NA	TT	TT	TT	TT	CT	CT	AA	CT	AG	CG	CT	AT	TT	CC	CT	TT	CG	CC	**	CT	CC	GG	CT	**	**	AA	CC	GT	**	CT	GG	AG	AG	AA	AG	CC	AA	TT	**	AA	AT	AA
143	36	27	32	Figgjo x Mowi	85	19	Female	CT	TT	CT	GT	CT	TT	AG	CT	GG	CC	CT	AA	AT	CT	TT	AT	CG	AA	**	CT	AA	AG	TT	**	**	AC	CT	GT	**	CT	CG	GG	AA	AG	AA	AA	GG	GT	**	AC	AA	AA
144	18	30	43	Figgjo	16	10.6	NA	TT	CT	CT	GG	CT	CT	AA	TT	AA	GG	CC	AT	TT	CT	CT	AT	CG	AC	**	TT	AC	AG	CT	**	**	AC	CT	GT	**	CC	CC	AG	GG	GG	AG	AC	GG	GT	**	CC	AA	AG
145	2	5	6	Arna	53	15.9	Male	TT	CT	CT	GG	CT	CC	AA	TT	GG	GG	TT	AA	TT	TT	TT	TT	CC	AA	**	CC	CC	GG	TT	**	**	AC	CC	GT	**	CT	CC	AA	AG	AG	AG	AA	GG	GG	**	CC	AA	AA
146	38	29	40	Figgjo x Mowi	58	17	Male	CT	CT	CC	GT	TT	CC	AG	TT	AG	CC	TT	TT	AT	CT	CT	TT	CG	AA	**	CT	CC	AA	CT	**	**	AC	CT	GT	**	CC	CC	**	GG	AA	AG	**	AG	GT	**	AA	AT	AG
147	40	47	50	Mowi	182	24.3	NA	TT	CC	CT	TT	CT	CC	AG	CT	AG	CG	TT	AT	TT	CC	CT	AT	CG	AC	**	TT	AC	AG	CT	**	**	CC	CC	TT	**	TT	GG	AG	AG	AA	GG	AC	AG	GT	**	CC	AA	GG
148	55	62	20	Vosso	74	17.9	Female	TT	CT	CT	GT	CC	CT	GG	CC	AG	CG	CC	AA	TT	CC	TT	TT	CC	CC	**	CT	CC	AG	CT	**	**	AA	CT	TT	**	TT	CG	GG	AG	AG	GG	CC	AG	TT	**	AC	AT	AA
149	16	44	37	Mowi X Figgjo	12	10.7	NA	CT	CT	CT	TT	CC	CC	AG	CT	AA	CC	CT	AA	TT	CT	CT	TT	CG	AC	**	CC	CC	AG	CT	**	**	AC	TT	GT	**	TT	CG	AG	AG	AG	GG	AA	AG	GT	**	AC	AA	AA
150	51	58	16	Vosso	20	12.2	NA	CT	CC	CT	GT	CT	CC	AG	TT	AA	CC	TT	AT	TT	CC	TT	TT	CC	CC	**	CC	AC	AG	CC	**	**	AA	CC	GG	**	CT	CC	AA	GG	AG	GG	AA	AG	GG	**	AA	AT	AG
151	10	4	5	Arna	54	16.8	Male	CC	TT	CT	TT	TT	CT	AG	CC	GG	CC	CT	AA	TT	CC	CC	AT	CC	AC	**	CC	AC	GG	TT	**	**	CC	CC	TT	**	CC	CG	AA	AG	AG	AG	**	GG	TT	**	AC	AA	AG
152	39	46	46	Mowi	220	25.8	Female	CT	TT	CC	GT	CC	CC	GG	TT	GG	CG	CT	AT	AA	CC	TT	AT	CC	AC	**	TT	AC	AG	TT	**	**	AC	TT	TT	**	CC	CG	AG	GG	AG	AG	AC	GG	GG	**	AC	AA	AG
153	15	43	33	Mowi X Figgjo	140	22.5	Male	CT	CC	CC	GG	TT	CT	AG	TT	AG	CG	CT	AT	AA	CT	CT	TT	CC	CC	**	TT	AC	AG	CT	**	**	AA	CT	TT	**	CC	CC	AG	AG	GG	AG	CC	AG	GG	**	AA	AA	GG
154	19	47	49	Mowi X Figgjo	94	20.1	Female	TT	CC	CT	GT	CT	CC	AA	CT	AG	GG	CT	TT	TT	CT	CT	AA	CC	AC	**	TT	AC	AA	CT	**	**	CC	CC	TT	**	CT	CG	AG	AG	AG	GG	AC	GG	GT	**	CC	AA	AG
155	57	64	22	Vosso	58	17.2	Female	CT	CT	CC	GT	TT	CC	AA	TT	AG	CG	TT	AA	AT	TT	CT	AT	GG	CC	**	CC	AC	AG	CT	**	**	AC	CT	**	**	**	CG	GG	GG	AA	AG	AA	AA	GG	**	AA	TT	GG
156	40	31	48	Figgjo x Mowi	125	22	Male	TT	CC	CT	GT	CC	CC	AG	CT	GG	CG	TT	AT	TT	CT	CT	**	CC	AC	**	TT	AC	GG	CT	**	**	CC	CC	GT	**	TT	CG	AA	AG	AG	AG	AC	AA	TT	**	AC	TT	GG
157	53	60	18	Vosso	90	19	Female	TT	CC	CC	GT	CT	CC	AG	CT	GG	CC	CT	AA	TT	CT	TT	TT	CC	CC	**	CC	CC	AG	TT	**	**	AC	TT	GT	**	CT	CG	AG	GG	AA	AG	AC	AG	GT	**	CC	AT	AG
158	19	31	47	Figgjo	50	16.1	Female	TT	CC	CC	GG	CT	CT	AG	TT	GG	GG	CT	AA	TT	TT	CC	AT	CC	AC	**	CT	AA	AG	CC	**	**	CC	CC	GG	**	CC	CC	AA	GG	AG	GG	AC	AG	TT	**	AC	TT	AA
159	20	48	53	Mowi X Figgjo	91	20	Male	TT	CC	CT	GT	CC	CT	AG	TT	AA	GG	CT	TT	AA	CC	CC	TT	GG	AA	**	CT	CC	AG	CT	**	**	CC	CC	GT	**	TT	CG	AG	AA	AG	GG	AC	AG	TT	**	CC	AT	GG
160	53	60	18	Vosso	68	17.8	NA	TT	CC	CC	GG	CC	CC	AG	CT	AG	CG	TT	AT	AT	TT	CT	AT	CG	CC	**	CT	AC	AA	TT	**	**	AC	CT	GT	**	CT	CG	AG	AG	AA	AG	CC	AG	GT	**	AC	AT	AG
161	37	44	38	Mowi	192	24.7	NA	CT	CC	CC	TT	TT	CT	AG	CC	AG	GG	CC	TT	AT	CC	CT	AT	CG	AA	**	TT	CC	AG	TT	**	**	AC	TT	GT	**	TT	GG	AG	AA	GG	GG	CC	GG	TT	**	CC	AA	AG
162	16	44	37	Mowi X Figgjo	88	19.9	Male	CC	CT	CT	GT	TT	CT	AA	CT	GG	CC	CT	AA	TT	CT	CT	TT	CC	CC	**	CT	CC	GG	CT	**	**	AC	TT	GT	**	CT	CG	AG	AG	GG	GG	AC	AG	GT	**	AC	AA	AG
163	51	58	16	Vosso	36	14.4	NA	CT	CC	CT	GG	TT	CC	AA	TT	AG	CG	TT	AT	TT	CT	TT	AT	CG	CC	**	CC	AC	AA	TT	**	**	AC	CC	GT	**	CC	CG	AG	GG	AG	GG	AC	GG	GG	**	AC	AT	AA
164	19	47	49	Mowi X Figgjo	119	21.4	Male	TT	CC	TT	GT	TT	CT	AA	CT	GG	GG	CT	TT	AT	CT	CT	AT	CC	AC	**	CT	AA	AA	TT	**	**	CC	CT	GG	**	CT	CG	AG	AG	AG	GG	CC	GG	GT	**	CC	AT	AG
165	49	11	24	Figgjo x Mowi	101	20	Female	CT	CT	CT	TT	TT	CT	AG	TT	AG	CC	CC	AT	AT	CT	CC	AT	CC	AC	**	CC	AC	AA	CT	**	**	CC	TT	TT	**	CT	CC	AG	AG	AG	GG	AC	AG	GT	**	AC	AA	AG
166	17	45	41	Mowi X Figgjo	148	22.5	Female	CT	CT	CC	GG	CC	CT	GG	CT	AG	CC	CT	AT	AT	CC	CC	TT	CG	AC	**	CC	AC	AG	CT	**	**	CC	CT	GT	**	CT	CC	AG	AG	GG	GG	AC	AG	GG	**	AC	TT	AA
167	16	44	37	Mowi X Figgjo	105	21	Male	CC	CT	CT	GG	CT	CT	AA	CT	AG	CG	TT	TT	AT	CT	TT	AT	CG	AC	**	CT	CC	AA	CT	**	**	AC	CT	TT	**	TT	CG	AG	AG	AG	GG	AC	AG	GT	**	AA	AT	AG
168	54	61	19	Vosso	28	13.6	NA	TT	CT	CT	GT	CT	CC	AG	CT	GG	CG	TT	AA	TT	CC	CC	AT	CG	CC	**	CT	AC	AA	TT	**	**	CC	CC	TT	**	CC	GG	**	AA	AG	AG	**	GG	GT	**	CC	TT	AG
169	39	30	44	Figgjo x Mowi	148	22.7	NA	TT	CT	CT	GT	CT	CT	GG	TT	AG	CG	CT	AT	AA	TT	TT	AT	CG	AC	**	TT	CC	AA	TT	**	**	AC	CT	GT	**	CT	CC	AA	GG	GG	AG	AA	GG	GT	**	AC	AA	AA
170	39	30	44	Figgjo x Mowi	146	22.5	NA	CT	CT	CT	GT	CT	CT	AG	TT	GG	CG	CT	AA	TT	CT	TT	AA	CG	CC	**	TT	AC	AA	TT	**	**	AC	CT	GT	**	CT	CC	AA	GG	GG	AA	AA	GG	GT	**	AA	AT	AA
171	49	11	24	Figgjo x Mowi	128	21.7	Male	TT	CT	CC	GT	TT	CT	AG	CT	AG	CC	TT	AT	AT	TT	CT	AT	CC	AA	**	CT	AC	AA	CT	**	**	AA	CT	GT	**	CT	CC	**	GG	AG	AA	**	AA	GT	**	CC	AA	AA
172	20	32	51	Figgjo	26	13.5	Male	TT	CT	CT	GT	CT	CC	AA	CT	AA	CG	CC	TT	TT	CT	CT	AA	CC	AA	**	CT	AC	GG	CC	**	**	CC	CT	TT	**	TT	CC	AA	GG	GG	GG	AA	AA	TT	**	CC	AA	AG
173	51	58	16	Vosso	17	11.8	NA	CT	CC	CT	GT	TT	CC	AA	CT	AA	CG	TT	AA	TT	CT	TT	TT	CC	CC	**	CT	AC	AA	TT	**	**	AC	TT	GG	**	TT	CG	AG	AG	AG	GG	AA	AG	GT	**	AC	AT	AG
174	9	3	4	Arna	57	17.2	Male	TT	CC	CT	TT	TT	CT	AA	CT	AG	GG	CT	AT	AA	TT	CC	AT	CC	AC	**	CC	CC	GG	CT	**	**	CC	TT	GG	**	CC	GG	AG	AG	GG	AG	AC	GG	GT	**	AC	AT	AA
175	19	47	49	Mowi X Figgjo	92	19.9	Female	TT	CC	TT	GT	CT	CC	AG	CT	GG	GG	CT	TT	AT	CT	CT	AT	CC	AC	**	CC	AC	AA	CT	**	**	AC	CT	GG	**	CT	CG	AG	AG	AA	GG	AC	AG	GT	**	CC	AT	AG
176	19	31	47	Figgjo	25	13.2	NA	TT	CC	CT	GT	CT	CT	AA	CT	GG	CC	CT	AA	TT	TT	CT	AT	CG	AC	**	CC	AA	AG	CC	**	**	AC	CC	GG	**	TT	CC	AA	AG	AA	GG	CC	GG	GT	**	AC	AT	AG
177	18	46	45	Mowi X Figgjo	72	18.5	NA	TT	TT	CC	GG	CT	CT	AG	TT	AG	GG	CT	AT	AT	CC	CT	TT	CC	AC	**	CT	AC	AG	CT	**	**	AC	CT	GT	**	CC	CG	GG	GG	AG	GG	AC	GG	GG	**	CC	AT	GG
178	20	32	51	Figgjo	15	11.9	Male	TT	CT	TT	GT	CT	CC	AA	TT	AG	CC	CT	TT	AT	TT	CT	AA	CG	AA	**	CC	CC	GG	CC	**	**	CC	TT	GT	**	CT	CC	AA	AA	AG	AG	AA	AG	TT	**	CC	AT	AG
179	18	46	45	Mowi X Figgjo	58	17.1	Male	TT	CT	CT	GG	CC	CT	AG	CT	GG	CG	TT	AT	AT	CC	CT	TT	CC	AA	**	TT	AA	AA	TT	**	**	CC	TT	GT	**	CC	CG	GG	GG	AG	GG	AC	GG	GT	**	CC	AA	AG
180	37	44	38	Mowi	203	24.6	Male	CT	CC	CT	GG	CT	CT	AG	CT	AG	GG	CT	TT	AA	CC	CC	AT	CG	AC	**	CT	CC	AA	TT	**	**	AC	TT	GT	**	TT	CG	GG	AA	GG	GG	AA	GG	TT	**	AA	AA	AG
181	38	29	40	Figgjo x Mowi	123	22.1	Female	TT	CC	CT	GT	CT	CC	AG	TT	AA	CC	CT	TT	AT	CC	CT	TT	CG	CC	**	CT	CC	GG	CT	**	**	AC	CC	GG	**	CT	CC	AG	AG	AG	AG	AA	AG	GT	**	AC	AT	AG
182	20	48	53	Mowi X Figgjo	105	20.3	Female	CT	CT	CT	GG	CC	CT	GG	TT	AG	CC	TT	AT	AT	CT	CC	AA	GG	AA	**	CT	CC	AG	CT	**	**	CC	TT	GT	**	TT	CG	AA	AA	AA	AG	AA	AG	TT	**	CC	AT	AG
183	16	44	37	Mowi X Figgjo	100	20.5	Female	CC	CT	CT	GG	CT	CC	AA	TT	GG	CG	TT	AT	TT	CT	CC	TT	CC	AC	**	CT	CC	AG	CT	**	**	AC	TT	TT	**	CT	CG	GG	AG	GG	GG	AC	AG	TT	**	AA	AA	AG
184	52	59	17	Vosso	54	16	Male	CT	CC	CC	GT	CT	CT	AG	CC	AG	CG	CT	AA	TT	CC	CT	AT	CG	CC	**	CC	AC	AA	CT	**	**	AC	CC	GT	**	TT	CG	AA	AA	AA	AG	AA	AG	TT	**	AC	AT	AG
185	19	31	47	Figgjo	19	12	NA	TT	CC	CT	GT	CT	CT	AG	TT	GG	CG	CT	AT	TT	TT	CC	AT	CC	AC	**	CT	AA	AA	CC	**	**	AC	CC	GG	**	CT	CC	AA	AG	AG	GG	AC	AG	TT	**	AC	TT	AA
186	51	58	16	Vosso	32	13.3	NA	CT	CC	CT	GT	TT	CC	AA	CT	AA	CG	TT	AT	TT	CT	TT	AT	CC	CC	**	CC	AA	AG	CT	**	**	AC	CC	GT	**	CT	CC	AG	GG	AG	GG	AC	AA	GG	**	AA	AT	AG
187	18	30	43	Figgjo	27	13	NA	TT	CT	CT	GG	CT	CT	AA	CT	AG	GG	CC	TT	TT	CT	CT	AT	CG	CC	**	CC	AC	AA	TT	**	**	CC	CC	GT	**	TT	CC	AG	GG	GG	GG	AA	GG	TT	**	CC	AT	AG
188	19	47	49	Mowi X Figgjo	56	16.2	Male	TT	CC	CT	GT	TT	CC	AA	CT	AG	GG	CT	TT	TT	CT	CT	AA	CC	AC	**	CT	AC	AA	CT	**	**	CC	CC	GG	**	CT	CG	AG	AG	AG	AG	AC	AG	GG	**	CC	AT	AA
189	18	46	45	Mowi X Figgjo	42	15	Male	TT	CT	CT	GG	CT	TT	AA	CT	GG	CC	CT	TT	AT	CC	CT	TT	CC	CC	**	TT	AA	AG	TT	**	**	AC	TT	TT	**	CT	CC	GG	GG	AG	GG	AC	GG	GT	**	CC	AT	AG
190	39	30	44	Figgjo x Mowi	170	24.6	Male	TT	CT	CT	GT	CC	CC	AG	TT	AG	GG	CT	AT	AA	CT	TT	AA	CG	CC	**	CT	CC	AA	TT	**	**	AA	CT	GT	**	CC	CC	AA	GG	GG	AG	AA	GG	GT	**	AC	AA	AA
191	39	30	44	Figgjo x Mowi	97	20	NA	TT	CT	CT	TT	CT	CC	AG	TT	AA	GG	TT	AT	AA	TT	TT	AT	CG	CC	**	TT	CC	AG	TT	**	**	AA	CC	GT	**	CT	CC	AG	GG	GG	AG	AA	GG	GT	**	AA	AT	AA
192	15	43	33	Mowi X Figgjo	90	19	Male	TT	CC	CT	GG	CT	CT	AG	TT	GG	CG	CT	AT	TT	CT	CT	AT	CC	AC	**	TT	AC	AA	CT	**	**	AA	CT	TT	**	CC	CC	AG	AG	GG	AA	CC	GG	GG	**	AA	AT	GG
193	51	58	16	Vosso	24	13	NA	CT	CC	CT	GT	CC	CC	AA	TT	AG	CG	TT	AT	TT	CT	CT	AT	CC	CC	**	CC	AA	AA	CT	**	**	AA	CC	GT	**	CT	CC	AA	GG	AG	GG	AA	GG	GT	**	AA	AA	AA
194	17	29	39	Figgjo	24	12.8	Male	TT	CT	CC	GT	CC	CC	AG	TT	AA	CC	CT	AA	TT	CT	CT	AT	CG	CC	**	TT	CC	AG	CT	**	**	AC	CT	GT	**	CT	CC	AG	GG	AG	GG	AA	AA	GT	**	AC	AT	AA
195	15	43	33	Mowi X Figgjo	162	23.8	Male	TT	CT	CT	GG	CT	TT	AG	TT	GG	CG	CC	AT	AT	TT	CT	TT	CG	CC	**	TT	AC	AA	CT	**	**	AA	CT	TT	**	CT	CG	AG	AA	GG	AG	CC	AG	GT	**	AA	AT	GG
196	12	34	25	Mowi X Figgjo	100	20	NA	TT	CT	TT	GT	TT	CT	AG	CT	GG	GG	CT	TT	AT	CC	CT	AT	CC	AC	**	TT	CC	AA	CT	**	**	AC	CC	GT	**	CC	CG	AG	AA	AG	AG	CC	GG	TT	**	AA	AA	AA
197	40	31	48	Figgjo x Mowi	114	20.5	Female	CT	CC	CT	GT	CC	CC	AG	TT	GG	CC	TT	AA	TT	CT	CT	TT	CC	AC	**	TT	AC	AG	CC	**	**	CC	CC	GT	**	TT	CG	AA	AA	GG	GG	AC	GG	TT	**	CC	AT	GG
198	40	47	50	Mowi	229	26.4	NA	TT	CC	CT	TT	CC	CC	AG	CT	GG	CG	CT	AT	TT	CC	CT	AT	CG	CC	**	CT	AC	AG	TT	**	**	CC	CC	TT	**	TT	GG	**	AA	AG	AG	**	AG	GT	**	CC	AT	AG
199	49	34	26	Mowi	120	21.2	NA	CT	CT	CC	TT	TT	CT	AA	TT	AG	CG	**	TT	AT	CT	CC	TT	CC	AC	**	**	CC	AG	TT	**	**	AC	CC	GG	**	CT	GG	AG	AG	AG	AA	CC	GG	TT	**	AC	AA	AA
200	15	27	31	Figgjo	90	19.9	Female	TT	CC	CT	GT	CT	TT	GG	TT	AG	CG	TT	AA	TT	TT	TT	AT	CC	AC	**	CT	AC	GG	TT	**	**	AC	CC	TT	**	CT	CG	AG	AG	GG	AA	AC	AG	GT	**	AC	AA	AA
201	55	62	20	Vosso	32	13.5	Male	TT	TT	TT	TT	CC	CC	AA	CC	GG	CG	CT	AA	TT	CT	TT	AT	CC	CC	**	CT	CC	AG	TT	**	**	AA	CT	TT	**	CT	CG	AG	AG	AG	GG	AC	AG	GT	**	AC	AT	AA
202	39	30	44	Figgjo x Mowi	99	20	NA	CT	CT	CT	GT	CT	CT	GG	TT	AG	CG	TT	AT	AT	TT	CT	AT	CG	CC	**	TT	CC	AA	TT	**	**	AA	CC	GT	**	TT	CG	AA	GG	GG	AG	AA	GG	GT	**	AA	AT	AA
203	17	45	41	Mowi X Figgjo	146	22.9	NA	CT	CC	CC	GT	CC	CC	GG	TT	AG	CC	CC	AT	AT	CC	CC	AT	CC	AC	**	CT	CC	AA	CT	**	**	CC	CC	TT	**	CT	GG	AG	AA	AG	GG	AC	AG	GG	**	CC	TT	AA
204	39	46	46	Mowi	170	23.2	Male	CT	TT	CC	GT	CC	CC	GG	TT	GG	GG	CT	AT	AT	CT	**	AT	CC	CC	**	TT	AC	AG	TT	**	**	AA	TT	TT	**	CC	GG	AG	GG	AG	AG	AC	GG	GG	**	AC	AA	AA
205	17	45	41	Mowi X Figgjo	96	19.8	NA	TT	CT	CC	GG	CT	CT	AG	TT	AG	CC	CT	AT	AT	CT	CC	AT	CC	AC	**	CT	CC	AG	CT	**	**	AC	CT	TT	**	TT	GG	GG	AG	GG	GG	**	AG	GG	**	CC	AT	AA
206	49	34	26	Mowi	217	25.1	NA	TT	CT	CT	GT	TT	TT	AA	TT	GG	CG	CT	TT	AA	CT	CC	TT	CC	AA	**	CC	CC	AA	TT	**	**	AA	CT	GG	**	CT	CG	AG	GG	GG	AG	CC	GG	TT	**	AC	AA	AG
207	40	31	48	Figgjo x Mowi	53	16	Male	CT	CC	CT	TT	CT	CT	GG	CT	GG	CG	CT	AA	TT	CT	CT	TT	CG	CC	**	CT	AC	GG	TT	**	**	AC	CC	GT	**	TT	CG	AA	AG	GG	GG	AC	GG	TT	**	AC	AT	GG
208	18	30	43	Figgjo	48	15.9	Male	TT	CT	CT	GT	CT	TT	AA	TT	AA	CC	CT	TT	TT	CT	CT	TT	CG	CC	**	CT	AC	AA	TT	**	**	AC	CT	GG	**	TT	CC	AG	GG	GG	GG	AC	GG	TT	**	CC	AA	AG
209	15	43	33	Mowi X Figgjo	161	23.1	Female	TT	CT	CT	GG	TT	CT	AG	TT	AG	GG	CC	TT	AT	CT	CT	TT	CC	AC	**	TT	AC	AA	CT	**	**	AA	CT	TT	**	CC	CC	AG	AA	GG	AA	CC	GG	TT	**	AA	TT	AG
210	18	46	45	Mowi X Figgjo	105	20.2	NA	CT	CT	CC	GG	CT	CT	AG	TT	AG	CG	CT	TT	AT	CC	CC	TT	CC	CC	**	TT	AA	AA	TT	**	**	CC	TT	TT	**	CC	CG	GG	GG	AG	GG	AC	GG	GG	**	CC	TT	AG
211	14	42	29	Mowi X Figgjo	34	14.1	NA	CT	CC	CC	GG	CT	CT	AG	CT	AA	CG	TT	AA	AT	CC	CT	AT	CG	CC	**	CT	CC	AA	TT	**	**	AA	TT	GT	**	CT	GG	AG	GG	AA	AG	AC	GG	TT	**	AC	AA	AG
212	57	64	22	Vosso	53	16.6	Male	CT	CT	CT	GG	TT	CC	AA	TT	GG	CC	CT	AT	AT	CT	CT	AT	CG	AC	**	TT	CC	AG	TT	**	**	AC	CC	GT	**	CT	CG	GG	GG	GG	GG	AC	GG	GG	**	AC	TT	GG
213	40	47	50	Mowi	280	28.2	Female	TT	CC	CT	GT	CC	CC	AG	TT	AG	CG	CT	AT	AT	CC	CT	AT	CC	AC	**	TT	AC	AG	CT	**	**	CC	CC	GT	**	CT	GG	AG	AA	GG	AG	AC	AA	TT	**	CC	AT	AG
214	38	45	42	Mowi	246	25.1	NA	CT	CT	CC	GG	TT	CT	AA	TT	GG	CG	CT	TT	AA	CT	CC	TT	CG	AA	**	CC	CC	AA	TT	**	**	CC	CC	GT	**	CC	CG	GG	AG	AG	AG	CC	GG	GT	**	AC	AA	AA
215	39	30	44	Figgjo x Mowi	124	21.2	NA	TT	CT	CT	GT	CC	CC	AG	TT	AA	CG	CT	AT	AA	TT	CT	AA	CG	AC	**	CT	CC	AG	TT	**	**	AA	CT	GT	**	CC	CC	AA	GG	GG	AG	AA	GG	GT	**	AA	AA	AA
216	38	29	40	Figgjo x Mowi	95	20	NA	CT	CT	CC	GT	TT	CC	AA	TT	AG	CC	CT	AT	AT	CC	CC	TT	GG	AC	**	CT	CC	AG	TT	**	**	AA	CT	GT	**	TT	CG	AG	GG	AG	GG	AA	AG	GT	**	AC	AA	AG
217	38	29	40	Figgjo x Mowi	121	22.4	Male	TT	CC	CT	GT	CT	CC	AG	TT	AA	CC	CT	TT	AT	CC	CT	TT	GG	AC	**	CC	CC	AG	CT	**	**	AC	CT	GG	**	CT	CG	AG	AG	AG	AG	AA	AG	GG	**	AC	AT	AG
218	53	60	18	Vosso	70	17.6	NA	TT	CC	CT	GT	CC	CT	AG	CT	GG	CG	CT	AT	TT	TT	TT	AT	CC	CC	**	TT	CC	AA	TT	**	**	AC	TT	GT	**	CT	CG	AA	AG	AA	GG	CC	GG	GT	**	AC	AT	AG
219	10	4	5	Arna	40	15.3	Female	CC	CT	CC	TT	TT	CT	AA	CT	GG	CG	CT	AA	TT	CC	CC	AA	CG	AC	**	CT	AA	AG	TT	**	**	CC	CC	GT	**	CT	CG	AA	GG	GG	GG	AC	AG	TT	**	AC	AA	AG
220	16	44	37	Mowi X Figgjo	88	19.6	Female	CT	TT	CT	TT	CT	CT	AG	CT	AG	CC	CT	TT	TT	CT	CC	TT	CC	AC	**	CT	CC	AG	TT	**	**	AA	CT	GT	**	TT	CG	GG	AG	AG	GG	AC	AG	TT	**	AA	AA	AA
221	6	1	1	Arna	50	17.2	Female	TT	CT	CT	GT	CC	CC	GG	CT	AA	CC	CT	AA	TT	CC	CT	TT	CG	CC	**	CT	AA	AA	TT	**	**	CC	CC	GT	**	CC	CC	AA	GG	AG	AA	AC	GG	TT	**	AC	TT	AG
222	15	43	33	Mowi X Figgjo	186	24.3	Female	TT	CC	CT	GG	TT	TT	AG	TT	AG	CG	CT	TT	AT	CT	CT	AT	CC	AC	**	TT	AC	AG	CT	**	**	AA	CT	TT	**	CT	CC	AG	AG	GG	AA	CC	GG	GG	**	AA	AT	GG
223	40	47	50	Mowi	174	24.5	Female	CT	CC	CC	TT	CT	CC	AG	TT	GG	CG	CT	AT	AT	CC	CT	AT	CC	AC	**	CT	CC	AG	CT	**	**	CC	CT	GT	**	CT	GG	AG	AG	AG	GG	AA	GG	TT	**	CC	AA	AG
224	12	11	23	Figgjo	39	15.1	Female	CT	CT	CC	TT	CT	CT	AG	CC	AG	GG	CT	AT	TT	TT	CT	AA	CC	AC	**	CT	AA	AA	CC	**	**	CC	CT	GT	**	CC	CC	AG	AG	AG	GG	AA	GG	GT	**	CC	TT	AG
225	52	59	17	Vosso	40	15.5	Female	CC	CC	CT	GT	CT	CT	GG	CT	AG	CG	TT	AA	TT	CT	CT	AT	GG	CC	**	CC	AC	GG	TT	**	**	AA	CC	GT	**	CC	CG	AG	AA	AG	AG	AA	AG	TT	**	AA	AA	AA
226	15	27	31	Figgjo	98	20.3	Male	TT	CT	CC	GT	CT	TT	AG	CT	AG	CG	CT	AA	AT	TT	TT	AT	CC	AC	**	CT	AC	GG	TT	**	**	AA	CC	GT	**	CT	CG	AG	AG	AG	AA	AC	AG	GT	**	AC	AA	AG
227	40	31	48	Figgjo x Mowi	63	16.7	Male	TT	CC	TT	TT	CC	CT	AG	CT	GG	CG	TT	AT	TT	CT	CT	TT	CC	CC	**	TT	AC	AG	CC	**	**	CC	CC	GT	**	CT	CG	AA	AG	AG	AG	AC	AG	TT	**	AC	TT	GG
228	19	47	49	Mowi X Figgjo	122	21.6	Female	TT	CC	CT	TT	TT	CT	AG	TT	GG	GG	CT	TT	AT	CT	CT	AT	CC	AC	**	TT	AC	AA	CT	**	**	CC	CT	GT	**	CT	CG	AG	AG	AA	AG	CC	AG	GT	**	CC	AT	AA
229	40	31	48	Figgjo x Mowi	129	22	Female	CT	CC	CT	GT	CT	CT	AG	TT	GG	CC	TT	AT	TT	CT	CC	TT	CC	AC	**	TT	AC	GG	CT	**	**	AC	CC	GT	**	TT	CG	AA	AG	AG	AG	CC	GG	TT	**	CC	AT	AG
230	41	48	54	Mowi	148	22.6	NA	TT	CT	CT	GG	CC	CT	AG	CC	AG	CC	CT	AT	AA	CT	CT	AT	CG	CC	**	TT	AC	AG	TT	**	**	AC	CC	GG	**	CT	CG	AA	AA	AG	GG	AC	GG	GT	**	CC	AA	AG
231	20	32	51	Figgjo	17	11.2	NA	TT	CT	CT	TT	CT	CC	AA	CT	AA	CG	CC	TT	AT	CT	CT	AA	CG	AA	**	CC	AC	GG	CT	**	**	CC	TT	GT	**	TT	CC	AG	AG	AA	AG	AA	AG	TT	**	CC	AA	GG
232	36	27	32	Figgjo x Mowi	76	18	NA	CT	TT	CC	GT	CT	TT	AG	TT	AA	CG	CT	AA	AT	CT	TT	AT	CG	AC	**	CT	AA	AG	TT	**	**	AC	CT	GG	**	CT	GG	GG	AA	AG	GG	AC	GG	GT	**	CC	AA	AA
233	38	29	40	Figgjo x Mowi	84	19.1	Male	CT	CC	CC	GT	CT	CC	AG	TT	AA	CG	CT	TT	AT	CT	CT	TT	CG	AC	**	CC	CC	GG	TT	**	**	AA	CC	GT	**	CC	CG	AG	AG	AA	AG	AC	AG	GT	**	AA	AT	AA
234	15	43	33	Mowi X Figgjo	133	21.3	Female	CT	CT	CT	GT	TT	CT	AG	TT	AG	GG	CT	TT	TT	TT	CT	TT	CC	AC	**	TT	AA	AA	CT	**	**	AA	CT	TT	**	CC	CC	AG	AA	GG	AA	CC	GG	TT	**	AA	TT	AG
235	12	34	25	Mowi X Figgjo	72	17.9	NA	TT	TT	CC	GG	CT	CT	AG	CT	GG	CG	CT	AT	TT	CT	CT	AT	CC	CC	**	CT	AC	AG	CT	**	**	AC	CC	GG	**	CC	CG	AA	AG	AG	AA	AC	GG	TT	**	AC	AT	AG
236	41	48	54	Mowi	180	24	Female	CC	CT	CC	GG	CC	CT	AG	CT	GG	CG	CT	AT	AA	CT	CT	TT	CG	AC	**	TT	AC	AA	TT	**	**	CC	TT	GG	**	CT	CG	AA	AA	AA	GG	AC	GG	GT	**	CC	AA	AA
237	12	34	25	Mowi X Figgjo	101	19.5	NA	CT	CT	CC	GT	TT	TT	AG	CT	AG	CC	CT	AT	AT	CT	CC	AT	CC	AC	**	CC	AC	AG	CT	**	**	AC	CC	GG	**	CC	GG	AG	AA	AG	AA	AC	GG	TT	**	AC	AA	AG
238	2	5	6	Arna	60	17.1	Male	CT	CT	CC	GT	CT	CT	AG	CT	AG	GG	CC	AA	TT	CT	CT	TT	CC	AC	**	CC	CC	AG	TT	**	**	AC	CC	GT	**	CC	CC	AA	AG	AG	GG	AA	GG	GG	**	CC	AA	AA
239	15	43	33	Mowi X Figgjo	278	28.6	NA	CT	CT	TT	GT	TT	CT	AG	TT	GG	GG	CC	AT	AT	CT	CT	AT	CC	CC	**	TT	AC	AG	CT	**	**	AA	CT	TT	**	CT	CG	AG	AA	GG	AG	CC	AG	GT	**	AC	AT	AG
240	54	61	19	Vosso	95	20.2	Female	TT	TT	CC	TT	CT	CC	AG	CT	AG	CG	CC	AA	TT	CT	CC	AT	CG	CC	**	TT	CC	AA	TT	**	**	CC	CT	TT	**	CT	CG	AG	AA	AG	AA	AA	AG	TT	**	CC	AT	AA
241	49	11	24	Figgjo x Mowi	92	19.1	Male	CT	CT	CC	GT	CT	TT	AA	TT	AG	CG	TT	AT	AA	CT	CC	TT	CC	AC	**	CC	AC	AA	TT	**	**	AA	TT	TT	**	CT	CG	GG	AG	AG	GG	AC	AA	GT	**	AC	AA	AG
242	36	43	34	Mowi	232	25.7	Female	CT	CT	TT	GG	CC	CT	AG	CT	GG	GG	CC	AA	AT	CC	CT	TT	CC	CC	**	TT	AC	AA	CT	**	**	AA	TT	GT	**	CC	CG	GG	AG	AG	GG	AC	GG	GG	**	CC	AA	GG
243	37	44	38	Mowi	301	28	Female	TT	CC	CT	GG	CT	CT	AG	TT	AA	GG	CC	AT	AA	CC	CC	AT	CC	AA	**	CT	CC	AA	TT	**	**	AC	TT	GT	**	TT	GG	GG	AA	GG	GG	CC	GG	GT	**	AC	AT	GG
244	16	44	37	Mowi X Figgjo	70	18.5	Female	CC	CT	TT	GG	TT	CT	AA	TT	AG	CG	CT	TT	TT	CT	CT	TT	CG	AC	**	CT	CC	AG	CT	**	**	AC	CT	GT	**	CT	CG	GG	AG	GG	GG	AA	AG	GT	**	AA	AA	AA
245	19	47	49	Mowi X Figgjo	57	16.4	Male	TT	CC	CT	GG	CT	CT	AA	CT	AG	GG	CT	TT	TT	CT	CT	AT	CC	AC	**	CT	AC	AA	CT	**	**	AC	CC	GG	**	CT	CG	AG	AG	AG	AG	AC	GG	GT	**	CC	AA	AA
246	19	31	47	Figgjo	56	16.8	Female	TT	CC	CC	GT	TT	CT	AG	CT	GG	CG	CT	AT	TT	TT	CC	TT	CG	AC	**	TT	AA	AA	TT	**	**	CC	CC	GT	**	TT	CC	AA	AG	AA	GG	AC	GG	GT	**	CC	AA	AG
247	65	50	15	Vosso	79	18.4	Female	CT	CC	CC	TT	CT	CC	AA	TT	GG	CC	CC	AT	TT	CC	CC	AT	CC	CC	**	CT	CC	GG	TT	**	**	AC	CT	GT	**	CT	CG	AG	GG	AG	AG	AC	AG	TT	**	AC	AT	AG
248	36	43	34	Mowi	186	24.2	Female	CC	CT	CT	GG	CC	TT	AG	CT	GG	CG	CC	AA	AT	CT	CT	TT	CC	CC	**	TT	AC	AA	CT	**	**	AA	TT	GT	**	CT	CG	GG	AG	GG	GG	AC	GG	GG	**	CC	AA	GG
249	37	44	38	Mowi	81	17.9	NA	TT	CT	CT	TT	CT	CC	AG	CT	AA	GG	CC	AA	AA	CC	CC	TT	CC	AC	**	CT	CC	AA	TT	**	**	AC	TT	GT	**	TT	GG	GG	AA	GG	AG	AC	GG	GT	**	AA	AA	AA
250	36	27	32	Figgjo x Mowi	117	21.5	Female	CT	TT	TT	GT	CT	CC	GG	CT	AA	CC	CT	AA	AT	CT	TT	AT	CC	AA	**	CT	AC	AG	TT	**	**	AC	CT	GG	**	CT	GG	GG	AG	AA	GG	AC	GG	GT	**	AC	AA	AA
251	49	34	26	Mowi	193	24.2	NA	TT	TT	CC	GT	TT	CT	AA	TT	GG	CC	CT	TT	AT	CC	CC	TT	CC	AA	**	TT	CC	AA	TT	**	**	AA	CT	GT	**	CT	CC	AG	AG	AG	AG	CC	AG	TT	**	AC	AA	AA
252	36	43	34	Mowi	304	29.5	Female	CC	CT	CT	GT	CC	TT	AG	CT	GG	GG	CC	AT	AA	CT	CT	AT	CC	CC	**	TT	AC	AA	CT	**	**	AA	TT	GT	**	CC	GG	GG	AA	AG	AA	AC	GG	GG	**	CC	AT	GG
253	55	62	20	Vosso	49	16	Male	CT	TT	TT	GT	CT	CC	AG	TT	GG	CG	CT	AT	TT	CC	CT	TT	CC	CC	**	CT	CC	AG	CT	**	**	AA	CC	TT	**	TT	CG	AG	AG	AG	AG	AC	AA	GT	**	AA	AT	AA
254	65	50	15	Vosso	81	18.6	Female	CT	CC	CC	GG	CT	CT	AG	TT	GG	CC	CT	AT	AT	CC	CC	AT	CG	CC	**	CT	CC	AG	TT	**	**	AC	TT	GT	**	CT	GG	AG	AG	GG	AG	AC	GG	TT	**	AC	AT	AG
255	40	31	48	Figgjo x Mowi	78	14	Female	CT	CC	CC	TT	CC	CT	GG	CT	GG	CC	CT	AT	TT	CT	TT	TT	CG	AC	**	CT	AC	AG	CC	**	**	CC	CC	GT	**	TT	CG	AA	AG	AG	AG	AA	AA	TT	**	CC	TT	GG
256	40	31	48	Figgjo x Mowi	48	15.3	NA	CT	CC	CC	TT	CT	CT	AG	CT	GG	CG	TT	AA	TT	CT	TT	TT	CC	CC	**	CT	AC	AG	CT	**	AG	AC	CC	GT	**	TT	CG	AA	GG	GG	GG	AC	GG	TT	**	CC	AT	GG
257	41	32	52	Figgjo x Mowi	100	19.8	Female	TT	CT	CT	GG	TT	CC	AG	TT	AG	CC	CT	AT	AT	CT	CT	AT	CC	AC	**	TT	AC	AG	CT	**	AA	CC	TT	GG	**	CT	CG	AG	AG	AG	GG	AC	GG	GT	**	CC	AT	GG
258	6	1	1	Arna	117	21.4	Female	CT	CT	CT	TT	TT	CT	GG	CT	AG	CC	CT	AA	TT	CT	CT	TT	CG	AC	**	CT	AC	AA	TT	**	AG	CC	CC	GG	**	CT	CC	AA	AG	GG	AG	AC	AG	GT	**	AC	AT	AG
259	9	3	4	Arna	19	11.5	NA	CC	CC	CC	GT	TT	CC	AA	CC	GG	CG	CT	AT	AT	TT	CT	AA	CC	AC	**	TT	CC	GG	TT	**	AA	AC	CT	GT	**	CC	CG	AG	GG	AG	AG	AC	AG	GT	**	AC	AA	AA
260	49	11	24	Figgjo x Mowi	57	16.8	Female	CC	CT	CC	TT	CT	TT	AG	TT	AA	CG	TT	AT	TT	CT	CT	TT	CC	AC	**	CC	AC	AG	CT	**	AA	AC	CT	TT	**	CT	CC	GG	AG	AG	AA	AC	AA	GT	**	AC	AA	AA
261	39	30	44	Figgjo x Mowi	107	20.5	Female	CT	CT	CT	GG	CC	CT	AG	TT	GG	GG	TT	TT	TT	CT	CT	AT	CG	AC	**	TT	CC	AG	TT	**	AG	AA	CC	TT	**	CT	CC	AA	GG	GG	GG	AA	GG	GT	**	AA	AT	AA
262	20	32	51	Figgjo	42	15.5	Male	TT	CT	TT	TT	CT	CC	AA	CT	AA	GG	CC	TT	AT	TT	CT	AT	CG	AA	**	CC	CC	GG	CC	**	AA	CC	CT	GG	**	TT	CC	AA	GG	AG	GG	AA	AA	TT	**	CC	AA	GG
263	17	29	39	Figgjo	63	17.7	Female	**	**	**	**	**	**	**	**	**	**	**	**	**	**	**	**	**	**	**	**	**	**	**	**	**	**	CT	GT	**	TT	CG	AG	GG	AG	GG	AA	AG	GT	**	AA	AA	AA
264	51	58	16	Vosso	40	14.7	NA	CT	CT	CC	**	**	CC	**	**	**	CG	TT	AA	TT	CT	**	AT	**	CC	**	CC	**	AA	CT	**	AA	AA	TT	GG	**	CC	CC	AA	AA	GG	GG	AC	AA	GG	**	AA	AT	AG
265	41	32	52	Figgjo x Mowi	90	19.3	Female	TT	CC	CC	GG	TT	CC	AG	TT	AG	CG	CT	AT	AT	CT	TT	AT	GG	AC	**	CT	AA	AG	CT	**	AA	CC	CT	GG	**	CT	CG	AG	AA	AG	GG	AC	GG	TT	**	CC	AT	GG
266	36	27	32	Figgjo x Mowi	108	20.5	Male	CT	TT	CT	GT	CT	CT	AG	CT	AA	CC	CT	AA	AT	CT	TT	AT	CG	CC	**	CT	AA	AG	TT	**	GG	AC	CT	GT	**	CT	GG	**	AG	**	AG	AC	GG	GT	**	CC	AA	AA
267	52	59	17	Vosso	53	17	NA	CT	CC	CT	GT	CT	CC	GG	CT	AG	CG	CT	AA	TT	CC	CT	AT	GG	CC	**	CC	CC	AG	TT	**	AG	AA	CT	GT	**	CC	GG	AG	AA	AG	AG	AA	AG	TT	**	AC	AA	AG
268	41	32	52	Figgjo x Mowi	69	18	Female	TT	CT	CT	GG	TT	CC	AG	TT	AG	CG	CT	AT	TT	TT	CT	AT	CC	AC	**	TT	AC	GG	CT	**	AA	CC	CT	GT	**	CC	CG	AG	AA	AA	GG	AC	GG	TT	**	CC	AA	AG
269	40	47	50	Mowi	215	25.8	Female	TT	CC	CC	TT	TT	CC	AG	TT	GG	CG	TT	TT	TT	CC	TT	AT	CC	AC	**	TT	AC	AG	TT	**	AG	CC	CC	GT	**	TT	GG	AG	AG	AG	AA	AA	AG	GT	**	CC	AA	AG
270	40	31	48	Figgjo x Mowi	123	21.9	Male	CT	CC	CC	GT	CT	CT	GG	TT	GG	CG	TT	AA	TT	CT	TT	TT	GG	CC	**	TT	AC	GG	TT	**	AG	AC	CC	GT	**	CT	CG	AA	GG	AG	GG	AA	AG	TT	**	CC	AT	GG
271	8	3	3	Arna	63	17.4	Female	CC	CC	CT	GT	CT	CC	AG	TT	GG	GG	CC	AA	AT	CT	CC	AT	CG	AC	**	CC	CC	AG	TT	**	AG	AC	CC	TT	**	CT	GG	AG	GG	AG	AG	CC	GG	GT	**	CC	AT	AA
272	41	32	52	Figgjo x Mowi	82	19	Male	CT	CT	CC	**	CT	CC	AA	TT	**	CC	CT	AT	AT	CT	CT	AT	CC	AC	**	CC	CC	GG	CT	**	AG	CC	CT	GG	**	CT	CG	**	AG	AA	GG	AC	AG	TT	**	CC	**	AG
273	6	1	1	Arna	70	17.9	Female	TT	TT	TT	TT	CT	CC	AG	CT	AA	CC	CT	AA	TT	CT	CT	TT	CG	AC	**	CC	AC	AG	CT	**	AA	AC	CC	GT	**	CT	CG	**	AG	AA	GG	**	AG	GT	**	AC	TT	GG
274	36	27	32	Figgjo x Mowi	117	21.1	Male	CT	TT	CC	GT	CC	TT	AG	TT	AG	CC	CT	AA	AT	CT	TT	AT	CC	CC	**	CT	AC	AG	TT	**	AG	AC	CT	GG	**	CT	CG	GG	AA	GG	GG	AA	GG	GT	**	CC	AA	AG
275	16	44	37	Mowi X Figgjo	31	13.8	NA	CC	TT	CT	GT	CT	CT	AG	TT	AG	CG	CT	TT	AT	CT	TT	TT	CC	AC	**	CC	CC	AG	CT	**	AA	AC	CT	TT	**	CT	CG	GG	AG	GG	GG	AC	AG	GT	**	AA	AA	AG
276	36	43	34	Mowi	212	26.5	NA	CT	CT	CT	GT	TT	TT	AG	CT	GG	CG	CC	AA	AT	CT	CT	TT	CG	CC	**	TT	AA	AA	CT	**	GG	AA	TT	GT	**	CC	CC	GG	AA	GG	GG	CC	GG	GG	**	AA	AT	AG
277	40	47	50	Mowi	180	24.7	NA	TT	CC	CT	GT	CC	CC	AG	CT	GG	CG	TT	AT	AT	CC	TT	AT	CG	AC	**	TT	AC	AG	CT	**	AG	CC	CT	TT	**	CT	GG	AG	AG	GG	GG	CC	AA	TT	**	CC	AT	AG
278	38	45	42	Mowi	256	28	NA	TT	CT	CC	GT	CT	CC	AG	TT	AA	CG	TT	TT	AA	CT	CC	TT	CG	AA	**	CC	CC	AA	TT	**	GG	AC	CC	GT	**	CT	CG	GG	AG	AA	AG	CC	AG	GG	**	CC	TT	AA
279	18	30	43	Figgjo	38	15	Female	TT	CT	TT	GT	CC	CC	AG	TT	AG	CG	CT	TT	AT	CT	CT	AT	CG	CC	**	TT	AA	AG	TT	**	AA	CC	CT	GG	**	CT	CC	**	GG	GG	GG	AC	GG	TT	**	AC	AT	AG
280	36	27	32	Figgjo x Mowi	23	12.6	NA	CT	CT	TT	GT	CT	TT	GG	TT	AG	CC	CT	AA	AT	CT	TT	AT	CG	AC	**	CT	AC	AG	TT	**	GG	AA	CT	GG	**	CT	GG	**	AG	GG	AG	AA	GG	GT	**	AC	AA	AA
281	51	58	16	Vosso	61	17.1	NA	CT	CC	CT	GT	CT	CC	AG	TT	AA	CC	TT	AT	TT	CC	CT	TT	CC	CC	**	CC	AC	AG	CC	**	AG	AC	CC	GG	**	TT	CG	AA	GG	AG	GG	AA	AG	GG	**	AC	AT	AG
282	18	30	43	Figgjo	43	15.2	Female	TT	CT	TT	GT	CC	CT	AA	TT	AA	CG	TT	AT	AT	CT	CT	TT	CG	CC	**	TT	AC	AA	CT	**	AA	AC	CT	GT	**	TT	CC	**	GG	GG	AG	**	GG	TT	**	CC	AT	AG
283	65	50	15	Vosso	93	20	Female	CT	CC	CC	TT	CT	CT	AA	CT	AG	CC	CT	AT	TT	CC	CC	AT	CC	CC	**	CC	CC	AG	TT	**	AA	CC	CC	GT	**	CT	CG	**	GG	GG	GG	AC	GG	TT	**	AC	AT	AG
284	41	32	52	Figgjo x Mowi	78	18.8	Female	CT	CT	TT	GT	CT	CC	AA	TT	AG	CC	CT	AT	TT	CT	TT	AT	CC	AC	**	CT	AC	AG	CT	**	AG	CC	TT	GT	**	CC	CG	AG	AG	AA	GG	AC	GG	GT	**	CC	AT	AA
285	40	31	48	Figgjo x Mowi	117	21	Female	TT	CC	TT	TT	TT	CC	GG	CT	GG	CC	CT	AT	TT	CT	CT	TT	CG	CC	**	TT	AC	AG	CC	**	AG	CC	CC	GT	**	TT	CG	AA	AA	AA	AG	AA	GG	TT	**	**	AA	GG
286	41	32	52	Figgjo x Mowi	95	19.8	Male	TT	TT	TT	GG	TT	CC	AA	TT	AG	CC	CT	AT	AT	TT	CT	AT	CC	AC	**	CC	AC	AG	CT	**	AG	CC	TT	GG	**	**	**	**	**	**	GG	AC	**	**	**	CC	**	**
287	51	58	16	Vosso	42	14.3	Male	CT	CT	CC	GG	TT	CC	AA	TT	AG	CC	TT	AT	TT	CC	CT	AT	CG	CC	**	CT	AA	AA	CT	**	AA	AA	CT	GG	**	TT	CC	**	AG	AA	GG	AC	AG	GG	**	AA	**	AG
288	10	4	5	Arna	63	17.5	NA	CC	TT	CT	TT	TT	CT	AA	CC	GG	CG	TT	AA	TT	CC	CC	TT	CC	AC	**	CT	AC	AG	TT	**	AG	CC	CC	TT	**	CT	CG	AA	AG	GG	GG	AC	AG	TT	**	AC	AT	AG
289	12	11	23	Figgjo	51	16.3	Male	CC	CT	CC	GG	TT	CT	GG	CT	AG	CG	TT	AA	TT	CT	CT	AT	CC	CC	**	CC	AA	AA	CT	**	AA	CC	**	**	**	**	**	**	**	**	**	**	**	**	**	**	**	**
290	41	32	52	Figgjo x Mowi	98	19.9	Female	TT	CT	CT	GT	CT	CC	AG	CT	AG	CG	CT	AT	AT	TT	CT	AT	GG	AC	**	CT	AC	AG	CT	**	AG	CC	TT	GG	**	CT	CG	**	AA	**	GG	AC	GG	TT	**	**	AA	AG
291	16	44	37	Mowi X Figgjo	35	14.3	NA	CC	TT	CT	TT	CT	CC	AG	TT	AG	CG	TT	AT	AT	CT	TT	TT	CC	AC	**	CC	CC	AG	CT	**	AA	AA	TT	GT	**	TT	CG	**	AG	AG	GG	AA	AG	TT	**	AC	AA	AG
292	18	30	43	Figgjo	20	11.8	NA	TT	CT	CT	GT	CC	CC	AG	CT	AA	CC	CT	AT	TT	CT	CT	AT	CG	AC	**	CT	AA	AG	TT	**	AA	AC	CC	TT	**	CT	CC	AG	GG	GG	AG	AA	GG	TT	**	AC	TT	AG
293	53	60	18	Vosso	54	16.3	Male	TT	CC	CC	GG	CC	CT	AG	CT	AG	CG	TT	AT	AT	TT	CT	TT	CC	CC	**	CT	AC	AG	TT	**	AA	CC	TT	GT	**	CC	CG	GG	GG	AA	GG	CC	AG	GT	**	AC	AT	AG
294	15	43	33	Mowi X Figgjo	151	22.7	Male	**	**	**	**	**	**	**	**	**	**	**	**	**	**	**	**	**	**	**	**	**	**	**	**	**	**	CT	TT	**	CC	CG	AG	AG	GG	AG	CC	GG	GG	**	AA	AT	GG
295	20	48	53	Mowi X Figgjo	105	21	NA	CT	CT	CT	GG	CC	CT	GG	CT	GG	CG	CT	TT	AA	CC	CC	AT	GG	AA	**	CT	AC	AG	TT	**	AG	AC	CT	TT	**	TT	CC	AG	GG	GG	GG	AC	AG	TT	**	CC	AA	GG
296	15	43	33	Mowi X Figgjo	222	25.8	Male	TT	CT	CT	GT	CT	TT	AG	TT	AG	CG	CT	TT	AT	CC	CT	TT	CC	CC	**	TT	AA	AA	CT	**	GG	AA	CT	TT	**	CT	CG	AG	AA	GG	AA	CC	GG	GT	**	AC	AA	AG
297	37	44	38	Mowi	286	27.9	NA	TT	CC	CT	GG	CT	CC	AG	CT	AA	CG	TT	AA	TT	CC	CT	AT	CG	AC	**	TT	CC	AG	TT	**	AA	AC	TT	TT	**	TT	GG	AG	AA	GG	AG	**	GG	TT	**	AA	TT	AG
298	15	43	33	Mowi X Figgjo	157	23.3	Female	CT	CC	CC	GG	CT	CT	AG	TT	AG	GG	CT	AT	AT	CC	CT	TT	CC	CC	**	TT	AA	AA	CT	**	AG	AA	CT	TT	**	CC	CG	**	AG	GG	AA	CC	AG	GG	**	AA	AT	AG
299	6	1	1	Arna	84	19.1	Male	TT	CT	CT	TT	CC	CT	AG	CT	AA	CG	CT	AA	TT	CC	CT	TT	CG	CC	**	CT	AC	AG	CT	**	AG	CC	CC	TT	**	TT	CG	AA	AG	AG	AG	**	GG	GT	**	AC	TT	AG
300	20	32	51	Figgjo	53	16.5	Male	TT	CC	CT	GT	CT	CC	AG	TT	AA	CG	CC	TT	TT	TT	CT	AT	CG	AA	**	CC	AA	GG	CT	**	AA	CC	CT	GG	**	TT	CC	AG	AG	GG	GG	AA	AG	TT	**	CC	AA	AG
301	6	1	1	Arna	78	19	NA	CT	CT	CT	GT	CT	CT	AG	CT	AG	CC	CT	AA	TT	CT	CT	TT	CG	AC	**	CT	AA	AG	CT	**	AG	AC	CC	GG	**	CC	CG	AA	AG	GG	AG	AC	GG	TT	**	AC	AT	AG
302	2	5	6	Arna	47	16	Male	CT	CT	CT	GG	CT	CT	AA	CC	AG	CG	CT	AA	TT	TT	TT	AT	CC	AC	**	CC	CC	GG	TT	**	AA	AC	CC	GT	**	CC	CC	AG	AG	AA	GG	AA	GG	GT	**	CC	AA	AA
303	13	33	55	Figgjo	45	14.2	NA	TT	CC	CT	GT	CC	CT	AA	CT	AG	CC	CT	AT	AT	CT	CC	TT	CG	CC	**	CT	AC	AG	TT	**	AG	CC	CT	GT	**	CT	CC	AG	AG	AA	AG	CC	AG	TT	**	AC	AT	AA
304	8	3	3	Arna	22	12.7	NA	CT	CC	CT	TT	CT	CC	AA	CT	AG	CG	CC	AT	AT	CT	CC	TT	CG	AC	**	CT	CC	AG	CC	**	AA	CC	TT	GT	**	CT	CG	GG	GG	GG	AA	CC	GG	GG	**	CC	AT	AA
305	8	3	3	Arna	47	16.2	Female	**	**	**	GT	**	**	AG	CC	**	**	**	**	**	**	CC	TT	CG	**	**	CC	**	**	CC	**	AA	**	CT	GT	**	CT	CG	**	GG	AG	AG	**	GG	GT	**	CC	AT	AA
306	40	31	48	Figgjo x Mowi	103	20.3	Female	CT	CC	CT	GT	CT	CC	GG	TT	GG	CC	CT	AA	TT	CT	CT	TT	CG	AC	**	CT	AC	GG	CT	**	AA	AC	CC	GT	**	TT	CG	AA	AG	AG	GG	AC	AA	TT	**	CC	AT	AG
307	38	45	42	Mowi	249	26.8	NA	TT	TT	CC	GG	CT	CC	AG	TT	AG	CC	CC	TT	AA	CT	CC	TT	CC	AA	**	CC	CC	AA	CT	**	AG	CC	CC	GT	**	CT	CG	GG	AG	AA	AG	**	AG	GG	**	AC	TT	AA
308	40	47	50	Mowi	180	24.5	Female	TT	CC	CC	GT	TT	CC	AG	CT	GG	CG	CT	TT	TT	CC	CT	AT	CC	CC	**	CT	CC	AG	TT	**	AG	CC	CT	TT	**	TT	GG	AG	AG	AG	AG	**	AG	TT	**	CC	AA	GG
309	41	48	54	Mowi	194	25	NA	TT	TT	CT	GG	CT	CT	GG	CC	AG	CC	CT	AA	AA	**	CT	TT	GG	AC	**	CT	AC	AA	TT	**	GG	CC	TT	GG	**	CT	CG	AG	AG	AG	GG	CC	GG	GT	**	CC	AA	GG
310	49	34	26	Mowi	186	23.8	NA	CT	TT	CC	GT	TT	CT	AA	TT	AA	CC	CC	TT	AT	TT	CC	TT	CC	AC	**	CT	CC	AA	TT	**	AA	AA	CT	GG	**	CT	CG	GG	GG	AG	AG	CC	AG	TT	**	AC	AA	AG
311	51	58	16	Vosso	25	12.7	NA	CT	CC	CT	GT	CC	CC	AG	TT	AG	CG	TT	AA	TT	CT	CT	AT	CG	CC	**	CT	AC	AG	CT	**	AG	AA	CT	GT	**	CC	CG	AA	AG	AG	GG	AC	AA	GT	**	AC	AA	AA
312	15	27	31	Figgjo	93	20	Female	TT	TT	CT	GT	CT	CC	GG	CT	AA	CC	CT	AT	TT	CT	TT	AT	CG	AC	**	CT	AA	GG	TT	**	GG	AA	CC	TT	**	CT	CG	AG	AA	GG	AA	AC	AG	TT	**	AC	AA	AG
313	40	47	50	Mowi	215	26.5	NA	TT	CC	TT	TT	CC	CC	AG	TT	AG	CG	TT	TT	TT	CC	CT	AT	CG	AC	**	CT	AC	AG	CT	**	GG	CC	CT	GT	**	TT	GG	AG	AA	AG	AG	AC	AG	TT	**	CC	AT	AG
314	9	3	4	Arna	31	14	NA	CC	CT	CT	TT	TT	CC	AG	TT	AG	CG	CT	AA	TT	TT	CT	AA	CC	AC	**	TT	CC	AG	TT	**	AA	AA	CT	GG	**	CT	CG	AA	AG	AG	AG	CC	GG	GT	**	AC	AA	AA
315	7	1	2	Arna	67	18.1	NA	CT	CT	CT	TT	CT	CC	AG	TT	AG	CG	CT	AA	TT	TT	CT	TT	CC	CC	**	CC	AA	AG	CT	**	AA	CC	CC	GG	**	TT	CC	AA	GG	AA	GG	CC	GG	GT	**	AA	AT	AG
316	52	59	17	Vosso	70	19	Female	CT	CC	CT	GT	CT	CC	GG	TT	AG	CC	CC	AT	TT	CT	CT	AT	CG	CC	**	CT	AC	AG	CT	**	AA	AA	CT	GT	**	TT	CG	**	AA	**	AA	AA	**	TT	**	AC	**	AA
317	7	1	2	Arna	55	16.9	NA	CT	CT	TT	TT	TT	CT	AG	TT	AG	CC	TT	AT	TT	TT	CT	TT	CC	CC	**	TT	AA	AG	CT	**	AG	CC	CC	GT	**	CT	GG	AA	AG	AG	GG	AC	AA	TT	**	AC	TT	AG
318	12	11	23	Figgjo	46	16.2	Female	CT	CT	CC	**	**	**	GG	TT	**	GG	CC	AT	AT	TT	CC	AT	CC	CC	**	CT	AC	AG	CT	**	AG	CC	CT	GT	**	CC	CG	GG	AG	AG	GG	AC	AG	GT	**	AC	AA	AA
319	17	29	39	Figgjo	53	16.5	Male	TT	CT	CT	GT	CT	CC	AG	CT	AA	CC	CT	AA	TT	CC	CC	TT	GG	AC	**	TT	AC	AG	CC	**	AG	AC	CT	GT	**	TT	CG	AA	GG	AG	GG	AA	AA	GG	**	AA	AT	AG
320	36	43	34	Mowi	243	27.1	NA	CC	CT	CC	GT	CT	TT	AG	TT	GG	CG	CC	AA	AT	CC	CT	TT	CC	AC	**	TT	AC	AA	CT	**	AG	AA	TT	GT	**	CT	CG	GG	AA	GG	GG	CC	GG	GG	**	AA	AT	AG
321	15	43	33	Mowi X Figgjo	198	25.3	Female	CT	CT	CT	GG	CT	CT	AG	TT	GG	CG	CT	AT	AT	TT	CT	AT	CG	AC	**	TT	AA	AA	CT	**	GG	AA	CT	TT	**	CT	CC	**	AA	GG	AA	CC	GG	GT	**	AA	AT	GG
322	19	47	49	Mowi X Figgjo	100	20.5	Male	TT	CC	CT	GT	TT	CC	AG	TT	GG	GG	CT	TT	TT	CT	CT	AT	CC	AC	**	TT	AC	AA	CT	**	AG	CC	CT	TT	**	TT	CG	AG	AG	AG	GG	CC	AG	GT	**	CC	AA	AA
323	49	11	24	Figgjo x Mowi	100	20	NA	CT	CT	CT	GG	CT	CT	**	CT	**	CG	CT	AT	TT	CT	CC	TT	CC	AA	**	CT	AC	AA	CT	**	GG	AC	TT	GT	**	CT	CC	GG	AG	AG	GG	AC	AA	GT	**	CC	AT	AG
324	20	48	53	Mowi X Figgjo	89	19.4	Female	CT	CC	CT	GT	CC	CT	AG	CT	GG	GG	CT	TT	AA	CT	CC	TT	CG	AC	**	CT	AA	AG	CT	**	AG	AC	CT	GT	**	TT	CG	AG	GG	AG	AG	AC	AG	TT	**	CC	AA	AG
325	37	44	38	Mowi	268	28.5	Female	CT	CT	CC	GG	CT	CC	AG	CC	AG	GG	CT	AA	AT	CC	CT	AT	CG	AC	**	TT	CC	AG	TT	**	AA	AC	TT	GT	**	TT	GG	**	AA	GG	AG	AA	GG	TT	**	AA	**	AG
326	51	58	16	Vosso	88	19.5	NA	CT	CC	CT	GT	CT	CC	AA	CT	AG	CG	TT	AT	TT	CT	CT	TT	CC	CC	**	CC	AA	AG	CC	**	AG	AC	CT	GT	**	TT	CC	AG	AG	AA	GG	AC	AA	GT	**	AC	AA	AA
327	49	11	24	Figgjo x Mowi	73	17.6	Male	CT	CT	CC	GG	CT	CT	AA	CT	AA	CG	TT	AT	AT	TT	CT	AT	CC	AA	**	CC	AC	AA	CT	**	AG	AA	CT	GG	**	CT	CG	AG	AG	AG	AG	AC	AG	GT	**	AC	AA	GG
328	19	47	49	Mowi X Figgjo	36	14.2	Male	TT	CC	CT	GT	CT	CT	AA	CT	AG	GG	CT	TT	TT	CT	CT	AA	CC	AC	**	TT	AC	AA	TT	**	AA	AC	CC	GT	**	TT	CG	**	AG	AG	GG	CC	GG	GT	**	CC	AA	AA
329	16	44	37	Mowi X Figgjo	93	20.3	Female	CT	CC	CT	GG	TT	CT	AA	CT	AA	CG	TT	AT	TT	CT	CT	TT	CG	CC	**	CT	CC	GG	CT	**	AG	AC	TT	GT	**	CT	CG	**	AG	GG	GG	AA	AG	TT	**	AC	AA	AG
330	18	30	43	Figgjo	29	13.1	NA	TT	CT	TT	GT	CT	CT	AA	TT	AG	CG	CC	TT	TT	CT	CT	AT	CG	AC	**	CT	AC	AG	CT	**	AA	AC	CT	GT	**	TT	CC	GG	GG	GG	GG	AA	GG	GT	**	AC	AT	AG
331	38	29	40	Figgjo x Mowi	90	19.3	Male	CT	CC	CC	GT	TT	CC	AG	TT	AG	CG	TT	AT	AT	CT	CT	TT	CG	AC	**	CT	CC	AG	CT	**	GG	AC	CT	GT	**	CT	CC	AG	AG	AA	GG	AA	GG	GG	**	AC	AT	AA
332	51	58	16	Vosso	51	15.8	NA	CT	CC	CT	TT	CC	CC	AG	TT	AG	CC	TT	AT	TT	CC	CT	TT	CG	CC	**	CC	AA	AG	CC	**	AG	AA	CT	GG	**	CC	CG	AA	AG	GG	GG	**	AG	GG	**	AC	AA	AG
333	51	58	16	Vosso	24	12.7	NA	CT	CT	CC	GT	TT	CC	AG	TT	AA	CG	TT	AT	TT	CC	CT	TT	CG	CC	**	CT	AC	AA	CT	**	AG	AC	CT	GT	**	CT	CC	**	AA	AA	GG	AC	AG	GG	**	AA	AT	AG
334	15	43	33	Mowi X Figgjo	158	23.4	Male	TT	CC	CC	GT	TT	CT	AG	TT	GG	CG	CT	AA	TT	CC	CT	AT	CG	AC	**	TT	AC	AA	CT	**	AG	AA	CT	TT	**	CT	CG	AG	AG	GG	AG	CC	GG	GG	**	AC	AT	GG
335	51	58	16	Vosso	73	18.2	NA	CT	CC	CT	GG	CC	CC	AA	TT	AA	CC	TT	AT	TT	CC	TT	TT	CC	CC	**	CC	AC	AG	CT	**	AG	AA	CT	GT	**	CT	CG	AA	AG	AG	GG	**	GG	GT	**	AC	AA	AA
336	18	30	43	Figgjo	51	16.5	Female	TT	CT	TT	GT	CT	TT	AA	CT	AA	GG	CT	AT	TT	CT	CT	TT	CG	CC	**	CT	AC	AA	CT	**	AA	AC	CT	GT	**	CC	CC	**	GG	AG	AG	AC	GG	GT	**	CC	AA	AG
337	49	34	26	Mowi	107	20.6	NA	TT	TT	CC	TT	TT	CT	AA	TT	AG	GG	CC	TT	AT	CT	CC	TT	CC	CC	**	TT	CC	AG	TT	**	AG	AC	CT	GT	**	CT	CG	**	GG	GG	AG	CC	GG	TT	**	AC	AA	AA
338	19	47	49	Mowi X Figgjo	90	19.4	Female	TT	CC	CC	TT	TT	CT	AG	TT	GG	GG	CT	TT	AT	CT	CT	AA	CC	AC	**	TT	AA	AA	CT	**	AG	CC	CC	GG	**	CT	CG	AG	AG	AG	AG	CC	GG	GG	**	CC	AT	AA
339	51	58	16	Vosso	11	10.6	NA	**	**	**	**	**	**	**	**	**	**	**	**	**	**	**	**	**	**	**	**	**	**	**	**	**	**	CC	GG	**	CT	CG	AG	GG	AA	GG	AA	AG	GT	**	AC	AA	AA
340	9	3	4	Arna	44	16	Male	TT	CC	CT	GT	TT	CC	AA	TT	AG	GG	CT	AT	TT	TT	CT	AA	CC	AA	**	CC	AC	AG	TT	**	AA	AA	CC	GT	**	CT	GG	AA	AG	AG	AG	AC	AG	GT	**	AC	AT	AA
341	20	48	53	Mowi X Figgjo	153	23.3	Male	TT	CC	CT	GT	CC	CT	AG	CC	AG	CG	CT	TT	AA	CC	CC	TT	CG	AA	**	CT	AA	AG	TT	**	AG	CC	TT	GT	**	TT	CC	AG	AG	AG	AG	AC	AG	TT	**	CC	AA	GG
342	38	45	42	Mowi	330	30	NA	CT	TT	CC	GG	TT	CT	AG	TT	AG	GG	CT	TT	AA	CT	CC	TT	CG	AA	**	CC	CC	AG	TT	**	GG	CC	CT	GT	**	**	CC	**	**	**	GG	AC	**	**	**	**	**	**
343	9	3	4	Arna	60	17.5	Female	CC	CC	CC	TT	TT	CC	AG	CT	GG	CG	CT	AA	TT	TT	CC	AA	CC	AA	**	CT	AC	GG	TT	**	AA	AC	CT	GG	**	CC	CG	AG	GG	AG	AG	AA	GG	GT	**	AC	AT	AA
344	39	46	46	Mowi	189	24.5	Female	CT	TT	CC	GT	CC	CT	AG	TT	AA	CG	TT	TT	AA	CC	CT	AT	CC	AA	**	TT	CC	AA	TT	**	GG	AC	CT	TT	**	CC	CG	**	GG	**	GG	AC	GG	GG	**	AC	AA	**
345	36	43	34	Mowi	241	27.4	NA	CT	CT	CT	GG	TT	TT	AG	CT	GG	GG	CC	AA	AT	CT	CT	TT	CC	AC	**	TT	AC	AA	CT	**	GG	AA	TT	GT	**	CT	CG	GG	AA	GG	GG	CC	GG	GT	**	AC	AT	GG
346	41	32	52	Figgjo x Mowi	75	18.5	Male	TT	TT	CT	GT	TT	CC	AG	TT	**	CG	CT	AT	TT	TT	CT	AT	CG	AC	**	TT	AC	AG	CT	**	AA	CC	CT	GG	**	CT	CG	AA	AA	AG	GG	AC	AG	TT	**	CC	AT	AA
347	49	11	24	Figgjo x Mowi	72	17.8	Male	CC	CT	CT	GT	CT	CT	AG	TT	AA	CG	CT	AT	AA	TT	CC	AT	CC	AC	**	CC	AC	AG	TT	**	AG	AC	CT	GG	**	CT	CG	GG	GG	AG	AA	AC	AA	GT	**	CC	AA	AA
348	10	4	5	Arna	38	14.7	Male	CC	TT	CT	TT	TT	CT	AA	CT	GG	CC	CT	AA	TT	CC	CC	AA	CC	AC	**	CC	AA	GG	TT	**	AA	CC	CC	**	**	CC	CG	**	**	**	GG	AC	GG	TT	**	AC	**	**
349	8	3	3	Arna	19	11.6	Male	CT	CC	CT	GT	CT	CC	AA	CT	AG	CG	CC	AA	AT	CT	CC	AT	CG	AC	**	TT	CC	AG	CC	**	AA	AC	CC	TT	**	CT	CG	AA	GG	AG	AG	AC	GG	GG	**	CC	AT	AG
350	18	46	45	Mowi X Figgjo	95	19.6	Male	CT	CT	CC	GG	CT	CT	AA	TT	AA	CG	CT	TT	AT	CC	CT	TT	CC	AC	**	CT	AC	GG	CT	**	AG	CC	CT	GT	**	CC	CC	GG	GG	AG	GG	AC	GG	GG	**	CC	TT	AG
351	36	43	34	Mowi	313	29.8	Female	CT	CT	CT	GG	CT	TT	AG	CT	AG	GG	CC	AT	AT	CC	CT	TT	CC	CC	**	TT	AC	AA	CT	**	GG	AA	TT	GT	**	CC	CG	GG	AA	GG	AA	CC	GG	GG	**	AC	AT	AG
352	37	44	38	Mowi	263	28.4	NA	TT	CC	CC	GT	TT	CT	AG	CT	AA	GG	TT	TT	AT	CC	CC	TT	CG	AC	**	TT	CC	AG	TT	**	AG	AC	TT	TT	**	TT	GG	GG	AA	GG	GG	AC	GG	TT	**	AC	AT	AG
353	37	44	38	Mowi	197	24	NA	TT	CT	CC	GT	CT	CT	AG	TT	AA	CG	CT	AA	AT	CC	CC	TT	CC	AA	**	TT	CC	AG	TT	**	AG	AC	TT	GT	**	TT	CG	GG	AA	GG	AG	AA	GG	GT	**	CC	AT	GG
354	16	44	37	Mowi X Figgjo	67	17.8	Male	CT	CT	CT	GT	CT	CT	AG	TT	AA	CG	TT	AT	TT	CT	TT	AT	CC	CC	**	CC	CC	AG	CT	**	AG	AA	CT	TT	**	TT	CG	GG	AG	AG	GG	AC	AG	TT	**	AC	AA	AG
355	55	62	20	Vosso	68	17.8	Female	TT	CT	CT	TT	CT	CC	AA	CT	GG	CG	CT	AA	TT	CC	TT	TT	CC	CC	**	CC	CC	GG	CT	**	AG	AA	CT	GT	**	TT	CG	AG	AG	AG	AG	AC	AG	GT	**	AA	AT	AA
356	16	44	37	Mowi X Figgjo	79	19	Male	CC	CC	CT	TT	CT	CT	AG	TT	GG	CG	CT	AT	TT	CT	CT	TT	CG	AC	**	CC	CC	GG	CT	**	AG	AC	TT	TT	**	TT	CG	GG	AG	AG	GG	AC	AG	GT	**	CC	AT	AG
357	52	59	17	Vosso	71	18.4	NA	CT	CC	CT	TT	CT	CC	AG	CT	AG	GG	CC	AA	TT	CC	CT	AT	CG	CC	**	CC	AC	AA	CT	**	AA	AA	CT	GT	**	CC	CG	AA	AA	GG	AG	AA	GG	GT	**	AC	AT	AA
358	19	47	49	Mowi X Figgjo	79	19.2	Male	TT	CC	TT	GT	CT	CT	AG	CT	AG	CG	CT	TT	AT	CT	CT	AA	CC	AC	**	TT	AC	AA	CT	**	AA	AC	CC	GT	**	CT	CG	AG	AG	AG	AG	CC	GG	TT	**	CC	AA	AG
359	20	32	51	Figgjo	36	14.9	Male	TT	CT	TT	TT	CT	CC	AA	TT	AA	CG	CT	TT	AT	CT	CT	AA	CG	AA	**	CT	CC	GG	CT	**	AA	CC	CT	TT	**	CT	CC	AA	GG	AG	GG	AA	AA	TT	**	CC	AA	GG
360	19	31	47	Figgjo	45	15.5	Male	TT	CC	CT	GT	TT	CC	AA	CT	GG	CG	CT	AA	TT	TT	CT	TT	CG	AC	**	TT	AA	AA	CC	**	AA	AC	CC	GT	**	CT	CC	AA	GG	AG	GG	AC	AG	GT	**	AC	AT	AG
361	6	1	1	Arna	59	17	NA	TT	CT	CC	TT	TT	CC	AG	CT	AG	GG	CT	AA	TT	CC	CT	TT	CG	AC	**	TT	AA	AG	CT	**	AA	AC	CC	TT	**	TT	CC	AA	GG	AA	AA	AC	AG	TT	**	AC	AT	AG
362	20	32	51	Figgjo	56	18.3	Male	TT	CC	TT	GT	CT	CC	AG	CT	AG	GG	CC	TT	TT	CT	CT	AT	CG	AA	**	CC	AC	GG	CT	**	AA	CC	TT	GT	**	CT	CC	AA	AG	AG	AG	AA	AG	TT	**	CC	AT	AG
363	40	47	50	Mowi	160	23.7	Female	TT	CC	CC	GT	CT	CC	AG	TT	GG	CG	CT	AT	TT	CC	CT	AT	CG	CC	**	CT	AC	AG	TT	**	AG	CC	CC	TT	**	CT	GG	AG	AG	GG	AG	AC	AG	GT	**	CC	AA	GG
364	40	47	50	Mowi	222	26.6	NA	CT	CC	CT	TT	TT	CC	AG	TT	AG	CG	CT	AT	AT	CC	CT	AT	CG	AC	**	CT	AC	AG	TT	**	AG	CC	CT	TT	**	TT	GG	AG	AG	AA	GG	AC	GG	TT	**	CC	AA	AG
365	38	45	42	Mowi	238	27.1	NA	CT	TT	CC	GG	CT	CC	AG	TT	GG	CC	CT	TT	AA	CC	CC	TT	CC	AA	**	CC	CC	AG	CT	**	GG	AA	CC	GT	**	CT	CG	GG	AG	GG	GG	AC	GG	GT	**	AC	TT	AA
366	57	64	22	Vosso	73	18	Male	CT	CT	CT	GG	TT	CC	AG	TT	AA	CC	TT	AT	AT	TT	CT	AA	GG	CC	**	TT	CC	AG	CT	**	AG	AC	CC	GT	**	**	CG	**	GG	GG	GG	AC	**	**	**	**	**	**
367	10	4	5	Arna	57	17.2	Male	CC	CT	CC	TT	TT	CC	AA	CT	GG	CG	TT	AA	AT	CC	CC	AT	CG	CC	**	CT	AC	AG	TT	**	AG	CC	CC	GT	**	CC	CG	AA	GG	GG	AG	AC	GG	TT	**	AC	AA	AG
368	49	11	24	Figgjo x Mowi	79	18.6	NA	CC	CT	CC	GT	TT	TT	AG	CT	AA	GG	CT	AT	TT	CT	CT	TT	CC	AC	**	CT	AC	AG	CT	**	AA	AA	TT	GT	**	CT	CC	GG	GG	AG	GG	AC	AA	GT	**	CC	AT	AG
369	37	44	38	Mowi	309	28.7	NA	TT	CC	CC	GG	TT	CT	AG	CT	AA	GG	CC	AT	TT	CC	CT	AA	CC	AA	**	CT	CC	AA	TT	**	AA	CC	TT	TT	**	TT	GG	AG	AA	GG	AG	AA	GG	GT	**	AC	AA	AG
370	15	43	33	Mowi X Figgjo	165	23.7	Male	CT	CC	CT	GT	TT	CT	AG	TT	GG	CG	CT	AA	AT	TT	CT	TT	CC	AC	**	TT	AC	AG	CT	**	GG	AA	CT	TT	**	CT	CG	AG	AG	GG	AG	CC	AG	GT	**	AA	AT	AG
371	15	27	31	Figgjo	84	19	Female	TT	CC	CT	**	CT	CT	AG	TT	AA	CG	CT	AA	TT	CT	TT	AT	CG	CC	**	CT	AC	AG	TT	**	AG	AC	CC	GT	**	CT	CG	AG	AG	AG	AA	AC	AG	TT	**	AC	AT	AA
372	7	1	2	Arna	79	19	Male	CT	CT	TT	TT	TT	CT	GG	TT	AA	CG	CT	AA	TT	TT	CT	TT	CC	CC	**	CT	AA	AG	CT	**	AA	AC	CC	GT	**	CT	CG	AA	GG	AA	AG	AA	AA	TT	**	AA	TT	AA
373	65	50	15	Vosso	50	16.2	Female	CT	CC	CC	GG	CT	CC	AG	TT	AG	CC	CC	AT	AT	CC	CC	AT	CG	CC	**	CT	CC	AG	TT	**	AA	AA	CT	GT	**	CT	GG	**	GG	GG	GG	AC	GG	TT	**	CC	AA	AG
374	20	48	53	Mowi X Figgjo	140	22.9	Male	TT	CC	CT	GG	CC	CT	GG	CC	AA	CC	CT	TT	AA	CC	CC	TT	CG	AA	**	CT	AA	AG	TT	**	AG	AC	CC	GT	**	TT	CC	AA	GG	GG	GG	AC	AG	TT	**	CC	AA	AG
375	12	34	25	Mowi X Figgjo	108	20.5	NA	TT	TT	TT	GT	TT	CT	AG	TT	AG	CC	TT	AT	AT	CC	CT	AT	CC	AC	**	CT	CC	AG	CT	**	AA	AC	CC	GT	**	CC	GG	AG	AG	AG	AA	AC	GG	TT	**	AC	AA	AG
376	17	29	39	Figgjo	51	16.2	Female	TT	CC	CT	GT	CT	CC	AG	TT	AG	CC	CT	AA	TT	CC	CC	AT	CG	CC	**	CC	CC	AG	CT	**	AG	CC	CT	GG	**	TT	GG	**	AG	GG	GG	AA	AG	GG	**	AA	**	AG
377	18	46	45	Mowi X Figgjo	119	21	NA	CT	CT	CC	GG	CC	CT	AA	TT	AG	CG	CT	TT	AT	CC	CC	TT	CC	AA	**	CT	AC	AA	CT	**	AG	CC	TT	TT	**	CC	CC	GG	GG	AG	GG	CC	GG	GT	**	CC	AT	GG
378	17	29	39	Figgjo	22	12.1	NA	TT	CC	CT	GT	CT	CC	AG	TT	AG	CC	CT	AA	TT	CT	CC	AA	GG	CC	**	TT	AC	AA	TT	**	AG	CC	CT	TT	**	TT	CG	AG	AG	AA	GG	AA	AA	GG	**	AA	AT	AA
379	2	5	6	Arna	60	17.9	Female	CC	CT	CC	GT	CT	CT	AG	CC	AG	GG	CC	AA	TT	CT	CC	AT	CC	AA	**	CC	CC	GG	TT	**	AG	AC	CC	GT	**	CC	CG	AA	AG	AA	AG	AA	GG	GG	**	CC	AA	AA
380	39	46	46	Mowi	198	25.3	Female	CT	CT	CC	GG	CT	CT	AG	TT	AG	GG	TT	AA	AA	CT	TT	AT	CC	CC	**	TT	CC	AG	TT	**	GG	AA	TT	TT	**	CT	CC	AG	GG	AG	AG	AC	GG	GG	**	AC	AA	AG
381	41	48	54	Mowi	298	28.3	Male	CT	CT	CT	GG	CC	CT	AG	CC	GG	CG	CT	AT	AT	CT	CT	TT	GG	AC	**	CT	AC	AA	TT	**	GG	CC	**	**	**	**	**	**	**	**	**	**	**	**	**	**	**	**
382	49	34	26	Mowi	219	25.6	NA	TT	TT	CT	TT	TT	CT	AA	TT	GG	CG	CT	TT	AA	CT	CC	TT	CC	CC	**	CT	CC	AA	TT	**	AA	AC	**	**	**	**	**	**	**	**	**	**	**	**	**	**	**	**
383	36	43	34	Mowi	252	26.9	Female	CT	CT	TT	GG	CC	CT	AG	CT	GG	CG	CC	AT	AT	CT	CT	AT	CC	AC	**	TT	AC	AA	CT	**	AG	AA	**	**	**	**	**	**	**	**	**	**	**	**	**	**	**	**
384	54	61	19	Vosso	54	16.4	Male	TT	TT	CC	GG	CT	CC	GG	CT	AA	CG	CC	AA	TT	CT	CC	AT	CG	CC	**	TT	CC	AG	CT	**	AG	CC	TT	GT	**	CC	GG	GG	AA	GG	AG	AC	AG	TT	**	CC	AT	AA
385	17	45	41	Mowi X Figgjo	81	18.7	NA	TT	TT	CC	GT	CT	CC	GG	CT	AG	CC	TT	AT	AT	CT	CC	AT	CG	AC	**	CT	AC	AG	CT	**	AA	AC	**	**	**	**	**	**	**	**	**	**	**	**	**	**	**	**
386	9	3	4	Arna	44	15.7	Female	TT	CC	CT	GT	TT	CT	AA	TT	GG	CG	CT	AA	TT	TT	CC	AA	CC	AC	**	CC	AC	AG	TT	**	AG	AA	CT	GG	**	CC	CG	**	AG	GG	AG	AC	GG	GT	**	AC	AT	AA
387	8	3	3	Arna	30	14	NA	CT	CT	CT	TT	CT	CC	AA	TT	AA	CG	CC	AA	AT	CT	CC	TT	CG	AC	**	CT	CC	AG	CT	**	AG	AC	TT	TT	**	**	GG	**	**	**	AA	CC	**	**	**	CC	**	**
388	36	27	32	Figgjo x Mowi	15	11.7	NA	CT	CT	CC	GT	CT	TT	AG	TT	AG	CG	CT	AA	AT	CT	TT	AT	CC	AC	**	CT	CC	AG	TT	**	AA	AA	**	**	**	**	**	**	**	**	**	**	**	**	**	**	**	**
389	40	31	48	Figgjo x Mowi	104	21	Male	CT	CC	CT	TT	TT	CT	AG	CT	GG	CG	TT	AT	TT	CT	CC	TT	CC	CC	**	TT	AC	GG	CT	**	AG	CC	CC	GT	**	TT	CG	AA	AA	AG	AG	AC	AA	TT	**	AC	AA	GG
390	38	45	42	Mowi	226	26.2	NA	CT	CC	CC	GG	TT	CT	AA	TT	AG	GG	CC	TT	AA	CC	CC	TT	CC	AC	**	CC	CC	AG	CT	**	GG	CC	CC	GT	**	**	**	**	**	**	AG	CC	**	**	**	CC	**	**
391	38	45	42	Mowi	339	30.7	NA	CT	CT	CC	GT	TT	CT	AG	TT	AG	GG	TT	TT	AA	CT	CC	TT	CG	AA	**	CC	CC	AG	CT	**	AG	AA	CC	GT	**	TT	GG	**	AA	AG	AG	**	AG	GT	**	AC	**	AA
392	19	31	47	Figgjo	67	18.1	Female	TT	CC	CT	GT	TT	CC	AG	TT	GG	CG	CT	AT	TT	TT	CT	TT	CG	AC	**	CC	AA	AA	CT	**	AG	CC	CC	GT	**	TT	CC	**	GG	**	GG	AC	GG	**	**	AC	**	AA
393	16	44	37	Mowi X Figgjo	90	20	Female	CT	CT	CT	GT	TT	CC	AA	TT	AG	CG	TT	TT	AT	CT	CT	AT	CG	AC	**	CC	CC	AA	CT	**	AG	AC	CT	TT	**	TT	CG	AG	AG	AG	GG	AC	AG	GT	**	CC	AA	AG
394	39	30	44	Figgjo x Mowi	78	18.1	NA	TT	CT	CT	GT	CT	CT	AG	TT	AA	GG	CT	TT	AT	TT	CT	AT	CG	AC	**	CT	AC	AA	TT	**	AG	AA	**	**	**	**	**	**	**	**	**	**	**	**	**	**	**	**
395	15	27	31	Figgjo	79	19	Female	**	**	**	**	**	**	**	**	**	**	**	**	**	**	**	**	**	**	**	**	**	**	**	**	**	**	CC	GT	**	CT	CG	**	AG	GG	AG	**	GG	GT	**	AC	**	AG
396	17	45	41	Mowi X Figgjo	148	21.9	NA	TT	TT	CC	GG	CC	CC	GG	TT	AA	CG	CT	AT	AT	CC	CC	TT	CG	AC	**	CC	AC	AG	TT	**	AA	CC	CT	TT	**	TT	GG	**	AG	AG	GG	AC	AG	GG	**	AC	TT	AA
397	54	61	19	Vosso	106	21	Female	TT	TT	CC	TT	CT	CC	AG	CT	AG	CG	CT	AA	TT	CT	CC	AT	CG	AC	**	TT	AC	AG	TT	**	AG	CC	CT	GT	**	CT	CG	GG	AA	GG	GG	AC	AG	GT	**	CC	AT	AA
398	51	58	16	Vosso	28	12.8	NA	CT	CT	CC	TT	CT	CC	AG	CT	AA	CG	TT	AT	TT	CT	TT	TT	CG	CC	**	CT	AA	AG	TT	**	AA	AC	CC	GT	**	TT	CG	AG	AA	AG	GG	AA	AG	GG	**	AA	AT	AA
399	18	46	45	Mowi X Figgjo	113	21.4	NA	CT	CT	CC	GG	CC	TT	AG	CT	AA	CG	TT	AT	AT	CC	CC	TT	CC	AA	**	TT	AA	AG	CT	**	AG	AC	CT	TT	**	CT	CG	GG	GG	AG	GG	CC	GG	GG	**	CC	AT	GG
400	36	43	34	Mowi	324	29.8	Female	CT	CT	CC	GT	CT	TT	AG	TT	GG	CG	CC	AA	AA	CC	CT	TT	CC	AA	**	TT	AC	AA	CT	**	AA	AA	TT	GT	**	CC	GG	**	AA	GG	AG	AC	GG	GG	**	AC	AA	**
401	49	34	26	Mowi	182	23.7	NA	CT	TT	CC	GG	TT	TT	AA	TT	AA	GG	CT	TT	AT	CT	CC	TT	CC	AA	**	CT	CC	AG	TT	**	AG	AC	CC	GG	**	CT	CG	GG	AG	AG	AA	CC	GG	TT	**	AC	AA	AA
402	41	32	52	Figgjo x Mowi	94	19.8	Female	TT	CT	CC	GT	TT	CC	AA	CT	AG	CC	CT	AT	TT	TT	TT	AT	CG	AC	**	CC	AC	AG	CT	**	AG	CC	TT	GG	**	CT	CG	AG	AG	AA	GG	AC	GG	TT	**	CC	AT	AG
403	19	31	47	Figgjo	58	17	Male	TT	CC	TT	GT	CT	CT	AG	CT	GG	GG	CT	AT	TT	TT	CT	TT	CC	AC	**	TT	AA	AG	TT	**	AG	AC	CC	GG	**	TT	CC	AA	AG	AA	GG	CC	AG	TT	**	AC	AA	AA
404	14	42	29	Mowi X Figgjo	90	19.7	Male	CT	CC	CC	GG	TT	TT	GG	TT	AA	GG	CT	AT	TT	CC	TT	AT	CC	CC	**	CT	AC	AA	TT	**	GG	CC	CT	GT	**	CT	CG	**	GG	AA	AG	AC	AG	TT	**	AC	AA	**
405	7	1	2	Arna	85	19.1	NA	CT	CT	TT	TT	CT	CT	AA	TT	AA	CC	CT	AT	TT	CT	CT	TT	CC	CC	**	TT	AA	AG	CT	**	AA	CC	CC	GG	**	CT	CC	AA	AG	GG	AG	CC	GG	GT	**	AA	AT	AG
406	14	42	29	Mowi X Figgjo	82	18.9	Male	CT	CT	CT	GG	CT	TT	GG	CT	AG	GG	CT	AA	TT	CC	TT	TT	CG	AC	**	CT	AC	AA	CT	**	AG	AA	TT	GT	**	CT	CG	GG	GG	AA	AG	AC	GG	TT	**	CC	AA	AG
407	41	32	52	Figgjo x Mowi	119	21.5	Female	TT	CT	CC	GG	CT	CC	AA	CT	AG	CC	CT	AT	AT	CT	TT	AT	CG	AC	**	TT	AC	AG	CT	**	AG	CC	CT	GT	**	CC	CG	AG	AA	AG	GG	AC	GG	GT	**	CC	AT	GG
408	55	62	20	Vosso	53	16.4	Female	TT	TT	CC	**	CC	CC	GG	CT	GG	CG	CC	AA	TT	CT	CT	AT	CC	CC	**	CT	CC	GG	TT	**	GG	AA	CT	TT	**	CT	CG	GG	AG	AA	AG	AA	AG	TT	**	AC	AT	AA
409	38	45	42	Mowi	161	22.8	NA	TT	CC	CC	GT	TT	CT	AA	TT	AG	CC	CT	TT	AA	CT	CC	TT	CG	AC	**	CC	CC	AG	TT	**	GG	AC	CC	GT	**	CT	GG	GG	AA	AA	AG	AC	GG	GT	**	AC	AA	AA
410	12	11	23	Figgjo	29	14.2	NA	**	CT	CT	GG	CT	CT	GG	CT	AG	CG	CT	AT	AT	TT	CT	AT	CC	AC	**	CC	AC	**	CT	**	AG	AC	CT	GT	**	CC	CC	GG	**	AG	**	AA	**	GT	**	AC	**	AG
411	51	58	16	Vosso	26	12.9	Male	CT	CT	CC	TT	TT	CC	AG	TT	AG	CG	TT	AA	TT	CT	CT	AT	CG	CC	**	CC	AC	AG	CC	**	AA	AC	TT	GT	**	TT	CG	AA	AA	AA	GG	AA	GG	GT	**	AA	AT	AG
412	8	3	3	Arna	43	15.1	Male	CC	CT	CT	TT	CT	CC	AG	CT	AG	CC	CC	AA	TT	CT	CC	AT	CG	AC	**	CC	CC	AG	CC	**	AA	AC	CT	GT	**	CT	CG	AA	GG	AG	AG	CC	GG	GG	**	CC	AT	AA
413	13	33	55	Figgjo	36	14.7	NA	CT	CC	CC	GT	CC	CT	AA	CT	AG	GG	CT	AT	AT	CC	CC	TT	CG	CC	**	CT	AC	AG	TT	**	AG	CC	CT	GT	**	**	CC	**	GG	AA	GG	CC	**	**	**	**	**	AA
414	16	44	37	Mowi X Figgjo	71	18.9	Female	CC	CC	CT	TT	TT	CC	AG	CT	GG	CG	TT	TT	AT	CT	CT	TT	CG	AC	**	CC	CC	AG	CT	**	AA	AA	CT	TT	**	TT	CG	**	AG	AG	GG	AC	AG	TT	**	CC	AA	AA
415	7	1	2	Arna	45	15.5	Male	CC	CT	TT	TT	CC	CC	GG	TT	AA	CC	TT	AA	TT	CT	CT	TT	CC	CC	**	CT	AA	AG	CT	**	AA	AC	CC	GG	**	CT	CG	AA	AA	AG	GG	AA	AG	TT	**	AC	AT	AG
416	18	30	43	Figgjo	53	16.5	Female	TT	CT	TT	GG	CC	CT	AA	TT	AA	GG	CT	TT	TT	CT	CT	AT	CG	AC	**	CT	AA	AG	TT	**	AA	AC	CC	GG	**	TT	CC	GG	GG	AG	GG	AC	GG	GT	**	CC	AT	AG
417	39	46	46	Mowi	217	24.8	NA	CT	CT	CC	GG	CT	CC	GG	TT	GG	GG	CT	AA	AA	CT	TT	TT	CC	AA	**	TT	AC	GG	TT	**	GG	AA	TT	TT	**	CT	CC	AG	GG	AG	AG	AC	GG	GG	**	AC	AT	AA
418	14	42	29	Mowi X Figgjo	97	20	Female	TT	CC	CC	GG	CT	CT	AG	CT	AG	CC	TT	AT	AT	CT	CT	TT	CC	CC	**	CT	AC	AA	TT	**	AG	AC	CT	GG	**	CT	CG	AG	GG	AA	AG	CC	AG	TT	**	AC	AA	AG
419	40	47	50	Mowi	264	28.7	NA	**	**	**	**	**	**	**	**	**	**	**	**	**	**	**	**	**	**	**	**	**	**	**	**	**	**	CC	TT	**	CT	GG	AG	AG	AA	AG	CC	AG	GT	**	CC	AT	GG
420	36	27	32	Figgjo x Mowi	85	19.4	Female	CT	TT	CT	GT	CT	CT	AG	TT	AG	CG	CT	AA	AT	CT	TT	AT	CC	AC	**	CT	AC	AG	TT	**	AA	AC	CT	GG	**	CT	CG	GG	AG	AG	AG	AC	GG	GT	**	CC	AA	AA
421	54	61	19	Vosso	37	14.5	Male	CT	TT	CT	GG	CT	CC	GG	CT	AA	CG	CT	AA	TT	CT	CC	AT	CG	CC	**	CC	AC	AG	CT	**	AG	AC	CT	GT	**	CT	CG	GG	AA	GG	AA	AA	GG	TT	**	CC	AT	AG
422	16	44	37	Mowi X Figgjo	30	13.6	Male	CC	CT	CT	GT	CC	CT	AG	CT	AG	CG	TT	AT	AT	CT	CT	AT	CG	AC	**	CC	CC	AA	CT	**	AG	AA	TT	GT	**	TT	CG	**	AG	AG	GG	AC	AG	TT	**	AA	**	AG
423	20	32	51	Figgjo	36	14.5	Female	TT	CC	CT	TT	CT	CC	AA	TT	AG	CG	CT	TT	TT	TT	CT	AT	CG	AA	**	CC	AA	GG	CC	**	AA	CC	TT	GT	**	CT	CC	AA	AG	AA	AG	AA	AA	TT	**	CC	AA	GG
424	6	1	1	Arna	72	18.4	NA	TT	CT	CT	GT	CT	CT	GG	CT	AG	CG	CT	AA	TT	CC	CT	TT	CG	AC	**	CT	AC	AA	CT	**	AG	CC	CC	GT	**	CT	CG	AA	GG	GG	GG	AC	GG	TT	**	AC	TT	AG
425	39	30	44	Figgjo x Mowi	103	20.4	Female	CT	CT	CT	GG	CT	CT	GG	TT	GG	GG	TT	AT	AA	TT	TT	AT	CG	CC	**	TT	AC	AA	TT	**	AG	AC	CT	TT	**	CC	CG	AA	GG	AG	AG	AA	GG	GT	**	AC	AA	AA
426	49	34	26	Mowi	226	25.5	NA	TT	TT	CC	GT	TT	CT	AA	TT	GG	CG	CT	TT	AA	TT	CC	TT	CC	AC	**	CT	CC	AA	TT	**	AA	AA	CT	GG	**	CT	CC	AG	AG	AG	AG	CC	AG	TT	**	AC	AA	AA
427	36	27	32	Figgjo x Mowi	97	20	NA	CT	CT	TT	GT	CC	TT	GG	TT	AA	CG	CT	AA	AT	CT	TT	AT	CC	AA	**	CT	AC	AG	TT	**	GG	AA	CT	GG	**	CT	CG	GG	AG	AA	GG	AA	GG	GT	**	AC	AA	AG
428	39	46	46	Mowi	154	22.8	NA	CT	CT	CC	GG	CT	CC	GG	TT	AA	CG	CT	AT	AT	CT	CT	AT	CC	AC	**	TT	CC	AA	TT	**	GG	AA	TT	TT	**	CC	CC	**	GG	AG	AG	AC	GG	GG	**	AC	AA	AG
429	39	30	44	Figgjo x Mowi	112	27.9	Male	TT	CT	CT	GG	CC	CT	AG	TT	AG	GG	CT	AT	AT	CT	TT	TT	CG	CC	**	CT	CC	AG	TT	**	AG	AA	CT	GT	**	TT	CC	AG	GG	GG	AG	AA	GG	GT	**	AC	AT	AA
430	65	50	15	Vosso	79	18.6	Female	CT	CC	CT	TT	CT	CC	AG	TT	AG	CC	CC	AT	TT	CC	CC	TT	CG	CC	**	CT	CC	AG	TT	**	AA	CC	TT	GT	**	CT	GG	AG	AG	GG	AG	AA	AG	TT	**	CC	AA	AG
431	40	47	50	Mowi	310	29.8	NA	TT	CC	CT	GT	CT	CC	AG	CT	AG	CG	CT	AT	TT	CC	TT	AT	CG	AC	**	CT	AC	AG	TT	**	AG	CC	CT	TT	**	TT	GG	**	AA	AA	AG	**	AA	TT	**	CC	AA	AG
432	16	44	37	Mowi X Figgjo	115	21.4	Male	CT	CT	CT	GG	CC	CC	AA	CT	AA	CC	TT	AT	TT	CT	CT	TT	CC	AA	**	CC	CC	AG	TT	**	AA	AA	TT	TT	**	CT	CG	AG	AG	GG	GG	AA	AG	TT	**	CC	AT	AG
433	12	34	25	Mowi X Figgjo	84	19	NA	CT	TT	CC	GG	TT	TT	AG	TT	GG	CC	TT	TT	AT	TT	CC	AT	CC	AC	**	CT	CC	AA	CT	**	AA	AC	CC	GG	**	CC	CG	GG	AG	GG	AG	CC	GG	TT	**	AA	AA	AG
434	15	43	33	Mowi X Figgjo	117	21	Male	TT	CC	CC	GG	TT	CT	AG	TT	GG	CG	CT	AT	AT	CT	CT	TT	CC	AC	**	TT	AC	AA	CT	**	GG	AA	CT	TT	**	CC	CC	AG	AG	GG	AA	CC	AG	TT	**	AC	TT	AG
435	40	47	50	Mowi	161	23.3	NA	TT	CC	TT	TT	CT	CC	AG	TT	AG	CG	TT	TT	AT	CC	TT	AT	CC	AC	**	CT	CC	AG	CT	**	AG	CC	CC	GT	**	TT	GG	AG	AA	AG	AA	AC	AG	GT	**	CC	AA	AG
436	49	34	26	Mowi	135	21.8	NA	TT	TT	CC	TT	TT	TT	AA	TT	GG	CC	CT	TT	AT	CC	CC	TT	CC	AA	**	CT	CC	AG	TT	**	AG	AC	CT	GT	**	CT	GG	AG	GG	GG	AG	CC	GG	TT	**	AC	AA	AG
437	12	34	25	Mowi X Figgjo	103	20.4	NA	TT	CT	CT	TT	TT	TT	AG	CT	GG	GG	CT	TT	AT	CT	CT	AT	CC	AC	**	CT	AC	AG	CT	**	AA	AC	CC	GG	**	CC	CG	AA	AA	GG	AG	CC	GG	TT	**	AC	AA	AG
438	37	44	38	Mowi	148	23	NA	TT	CT	CC	**	TT	CC	**	TT	AA	GG	CT	AA	TT	CC	CT	AA	CG	AC	**	TT	CC	AG	TT	**	AA	AA	TT	GT	**	TT	GG	GG	AA	GG	AG	AA	GG	GT	**	AA	AA	GG
439	36	27	32	Figgjo x Mowi	130	21.9	Female	CT	CT	CT	GT	CT	CT	AG	TT	AG	CC	CT	AA	AT	CT	TT	AT	CG	AC	**	CT	AA	AG	TT	**	AG	AA	CT	GT	**	CT	GG	GG	AA	AG	GG	AC	GG	GT	**	AC	AA	AA
440	8	3	3	Arna	65	17.5	Female	CC	CT	CT	GT	CT	CC	AA	CC	GG	CC	CC	AT	TT	CT	CC	TT	CG	AC	**	CT	CC	AG	TT	**	AG	AC	CC	GT	**	CT	GG	AG	GG	AG	AG	AC	GG	GG	**	CC	AT	AG
441	7	1	2	Arna	77	18.7	Female	CT	CT	CT	TT	CT	CT	AG	TT	AA	CG	CT	AT	TT	CT	CT	TT	CC	CC	**	TT	AA	GG	CT	**	AA	CC	CC	GG	**	CT	GG	AA	AG	AA	GG	AC	AG	GT	**	AA	TT	AG
442	19	31	47	Figgjo	43	15.5	Female	TT	CC	CC	GG	TT	CT	AA	TT	GG	CC	CT	AT	TT	TT	CT	AT	CG	AC	**	CT	AA	AA	CT	**	AG	CC	CC	GT	**	CT	CC	AA	AG	AG	GG	CC	AG	GT	**	AC	AT	AA
443	52	59	17	Vosso	60	17.7	NA	CC	CC	CT	GT	CT	CC	AG	CC	AG	GG	CT	AT	TT	CT	CT	AT	CG	CC	**	CC	AA	GG	TT	**	AA	AA	CC	GT	**	CT	CG	GG	AA	AA	AA	AA	GG	GT	**	AC	AA	AG
444	8	3	3	Arna	67	17.8	Female	CT	CC	CT	GT	CT	CC	AG	CT	AA	CG	CC	AT	AT	CT	CC	AT	CG	AC	**	TT	CC	AG	CT	**	AG	CC	TT	GT	**	CT	GG	AG	GG	AG	AA	AC	GG	GG	**	CC	AT	AA
445	8	3	3	Arna	54	16.5	Female	CT	CC	CT	GT	CT	CC	AA	CT	AA	CG	CC	AA	AT	CT	CC	TT	CG	AC	**	CT	CC	AG	CT	**	AA	CC	TT	GT	**	CT	GG	**	GG	GG	AA	CC	GG	GT	**	CC	AT	AA
446	38	29	40	Figgjo x Mowi	119	21.8	NA	TT	CT	CT	GT	CT	CC	AG	TT	AA	CG	CT	AT	AT	CT	CT	TT	GG	AC	**	CT	CC	AA	CT	**	GG	AA	CT	GT	**	TT	CC	AG	GG	GG	GG	AC	AA	TT	**	AC	AT	AA
447	51	58	16	Vosso	57	17.8	NA	CT	CC	CT	TT	CC	CC	AG	TT	AG	CC	TT	AT	TT	CT	CT	TT	CC	CC	**	CT	AA	AG	CT	**	AG	AA	CT	GG	**	CC	CC	AA	AG	GG	GG	AC	GG	GT	**	AA	AA	AA
448	65	50	15	Vosso	47	16	Male	CT	CC	CT	**	CT	CT	AG	CC	AA	CC	CT	AT	TT	CT	CC	TT	CC	CC	**	CC	CC	GG	TT	**	AG	AC	CT	GG	**	CT	CG	AG	AA	AG	GG	AA	GG	TT	**	CC	AT	AG
449	20	32	51	Figgjo	37	14.9	Male	TT	CC	CT	GG	CT	CC	AG	CT	AG	GG	CC	TT	AT	TT	CT	AA	CG	AA	**	CT	AC	GG	CT	**	AA	CC	TT	GT	**	TT	CC	AA	AG	GG	AG	AA	AG	TT	**	CC	AA	GG
450	18	30	43	Figgjo	48	16.3	NA	TT	CT	TT	GG	CC	TT	AG	CT	AG	CG	CT	TT	TT	CT	CT	AT	CG	AC	**	TT	AA	AA	TT	**	AA	CC	CT	TT	**	CC	CC	GG	GG	AG	GG	AC	GG	GT	**	AC	AT	AG
451	36	27	32	Figgjo x Mowi	121	22.6	Male	CT	CT	CC	GT	CC	CC	GG	CT	GG	CG	CT	AA	AT	CT	TT	AT	CC	AC	**	CT	CC	AG	TT	**	GG	AA	CT	GT	**	CT	GG	GG	AA	AG	AA	AC	GG	GT	**	AC	AA	AA
452	39	30	44	Figgjo x Mowi	118	20.9	NA	TT	CT	CT	GT	CT	CC	AG	TT	AG	CG	TT	AA	TT	TT	CT	AA	CG	AC	**	CT	CC	AG	TT	**	AG	AC	CT	TT	**	**	**	**	GG	**	AA	AA	GG	**	**	AA	AA	AA
453	16	44	37	Mowi X Figgjo	42	15.8	Male	CC	CT	TT	TT	CT	CT	AG	TT	GG	CC	CT	AT	TT	CT	TT	TT	CC	AA	**	CC	CC	GG	TT	**	AG	AA	CT	GT	**	CT	CG	AG	AG	GG	GG	AA	AG	TT	**	AC	AA	AA
454	37	44	38	Mowi	365	31	NA	TT	CT	CC	**	TT	CC	**	TT	AA	GG	CC	AA	AA	CC	CC	TT	**	AA	**	CT	CC	AA	TT	**	AA	AC	TT	TT	**	TT	GG	**	AA	GG	AG	AA	GG	GT	**	CC	AT	AG
455	39	46	46	Mowi	161	22.5	Male	CC	CT	CC	GT	CT	CT	AG	TT	AG	GG	TT	AT	AA	CC	CT	TT	CC	AC	**	TT	CC	AG	TT	**	GG	AC	TT	TT	**	CT	CC	AG	GG	AG	AG	AC	GG	GG	**	AC	AT	AA
456	40	47	50	Mowi	172	24.3	NA	CT	CC	CT	TT	TT	CC	AG	TT	GG	CG	TT	AT	TT	CC	TT	AT	CC	AC	**	CT	CC	AG	CT	**	AA	CC	CC	GT	**	TT	GG	AG	AA	AG	AG	AA	AA	TT	**	CC	AA	AG
457	7	1	2	Arna	84	18.9	NA	CC	CT	TT	TT	CT	CT	GG	TT	AG	CC	TT	AA	TT	CT	CT	TT	CC	CC	**	TT	AA	AA	TT	**	AG	CC	CC	GT	**	CC	CG	AA	AG	GG	AG	AC	AG	GT	**	AC	TT	AG
458	39	46	46	Mowi	125	21.5	Male	CT	TT	CC	GT	CC	CC	AG	TT	GG	GG	CT	AA	AT	CT	CT	AT	CC	CC	**	TT	CC	GG	TT	**	GG	AC	TT	TT	**	CT	CC	AG	GG	AG	AG	AC	GG	GG	**	AC	AA	AA
459	15	27	31	Figgjo	68	17.9	Female	TT	CT	TT	GT	CT	CT	AG	TT	GG	CC	CT	AT	TT	TT	TT	AT	CG	AC	**	CT	AA	AG	TT	**	GG	AA	CC	GT	**	CT	CG	AG	AA	GG	AA	AC	AG	TT	**	AC	AA	AA
460	41	48	54	Mowi	189	24.2	NA	TT	CT	CT	GG	CT	CT	GG	CT	AG	CG	CT	AA	AT	CT	CC	AT	CG	CC	**	TT	AC	AA	TT	**	GG	AC	CT	GG	**	CT	GG	AG	AG	GG	GG	CC	GG	GT	**	CC	AT	AA
461	40	47	50	Mowi	274	27.9	NA	CT	CC	CT	GT	CT	CC	AG	TT	AG	CG	TT	AT	AT	CC	TT	AT	CC	AC	**	TT	AC	AG	TT	**	AG	CC	CT	TT	**	TT	GG	AG	AG	AG	AG	AC	AA	GT	**	CC	AT	GG
462	39	46	46	Mowi	179	23.6	Male	CT	CT	CC	GG	CT	CC	GG	TT	GG	CG	CT	AT	AA	CT	TT	TT	CC	AA	**	TT	CC	AG	TT	**	GG	AA	CT	TT	**	CT	CG	AG	GG	AG	GG	AC	GG	GG	**	AC	AT	AG
463	36	27	32	Figgjo x Mowi	99	19.7	Female	CT	CT	CC	GT	CT	CT	GG	CT	GG	CG	CT	AA	AT	CT	TT	AT	CG	AC	**	CT	AA	AG	TT	**	AG	AC	CT	GT	**	CT	CG	GG	AA	AA	AA	AC	GG	GT	**	AC	AA	AG
464	9	3	4	Arna	27	12.7	NA	CC	CT	CT	GT	TT	CC	AA	CC	GG	CG	CT	AT	AT	TT	CC	AT	CC	AC	**	CC	AC	GG	TT	**	AA	AC	TT	GT	**	CT	GG	AA	AG	AA	AG	AA	GG	GT	**	AC	AA	AA
465	18	46	45	Mowi X Figgjo	16	10.7	NA	TT	TT	CC	GG	CT	CT	AA	CT	GG	CG	CC	TT	AT	CC	CT	TT	CC	CC	**	CT	AA	GG	CT	**	AG	AC	TT	GT	**	CC	CC	GG	GG	AG	GG	CC	GG	GT	**	CC	AT	GG
466	57	64	22	Vosso	52	17.9	Female	CT	CT	CT	GT	TT	CC	AA	TT	AG	CC	CT	AT	AT	**	**	AT	**	CC	**	TT	**	AG	**	**	AG	AC	CC	GT	**	CT	CG	AA	GG	AG	AG	AA	AA	GG	**	AA	TT	AG
467	54	61	19	Vosso	67	18.2	Female	TT	TT	CT	GG	CT	CC	AG	CT	AG	CG	CT	AA	TT	CT	CC	AT	CC	CC	**	CC	AC	**	CT	**	AG	CC	TT	GT	**	CC	GG	GG	AA	GG	AG	AA	GG	TT	**	CC	AT	AG
468	20	48	53	Mowi X Figgjo	99	19	NA	CT	CT	CT	GG	CC	CT	GG	CT	AA	CG	CT	TT	AA	CT	CC	TT	GG	AC	**	CT	CC	AG	CT	**	AG	CC	CT	GG	**	TT	CG	AG	AG	AG	AG	AC	AG	TT	**	CC	AA	AG
469	41	48	54	Mowi	233	26.5	NA	CT	TT	CT	GG	CC	CT	AG	CT	GG	CC	CT	AA	AT	CC	CT	AT	CG	AC	**	CT	CC	AG	TT	**	GG	AC	CC	GT	**	CT	CG	AA	AA	GG	GG	CC	GG	GT	**	CC	AT	AA
470	19	47	49	Mowi X Figgjo	160	23.7	Male	TT	CC	CT	GT	TT	CC	AA	TT	GG	CG	CT	TT	AT	CT	CT	AT	CC	AC	**	TT	AA	AA	CT	**	AG	CC	CT	GT	**	CT	CG	AG	AG	AA	GG	AC	AG	GG	**	CC	AT	AG
471	40	31	48	Figgjo x Mowi	93	20.2	Female	TT	CC	CT	GT	TT	CC	AG	CT	GG	CC	CT	AT	TT	CT	CT	TT	GG	CC	**	CT	AC	AG	CT	**	GG	CC	CC	GT	**	CT	CG	AA	AA	AG	AG	CC	AA	TT	**	AC	AT	AG
472	7	1	2	Arna	60	17.4	NA	CC	CT	TT	TT	CT	CT	AG	TT	AA	CG	CT	AT	TT	CT	CT	TT	CC	CC	**	TT	AA	AA	TT	**	AG	CC	CC	GT	**	CT	CG	AA	GG	GG	GG	AA	AG	TT	**	AC	AT	AA
473	37	44	38	Mowi	240	26	NA	CT	CC	CT	TT	CT	CT	AG	CC	AG	GG	CT	AT	AT	CC	CC	TT	CC	AC	**	TT	CC	AA	TT	**	AA	AC	TT	TT	**	TT	GG	**	AA	GG	GG	AC	GG	TT	**	CC	AA	AA
474	54	61	19	Vosso	33	13.6	NA	CT	TT	CC	GT	CT	CC	AG	CT	AA	CG	CC	AA	TT	CT	CC	AT	CC	AC	**	CC	AC	AA	CT	**	AG	CC	CT	TT	**	CC	GG	GG	AA	GG	AA	AA	AG	TT	**	CC	TT	AG
475	17	29	39	Figgjo	53	17	Female	TT	CT	CT	**	CC	CC	**	TT	**	CC	TT	AT	TT	CC	CC	AT	**	CC	**	CT	CC	GG	CT	**	AG	AC	CT	GG	**	TT	CG	AG	GG	AG	AG	AA	AA	GT	**	AC	AA	AG
476	57	64	22	Vosso	58	17.3	Female	CT	CC	CT	GT	TT	CC	AG	TT	AG	CG	CT	AA	AT	CT	CC	AT	GG	AC	**	CT	AC	AG	CC	**	AG	CC	CT	GT	**	CT	CG	AA	AG	GG	AA	AA	AG	GT	**	AA	TT	AG
477	17	45	41	Mowi X Figgjo	138	22	Female	CT	CC	CC	GG	CC	CC	GG	TT	AG	CC	CT	AT	AT	CC	CC	TT	CG	AC	**	CT	AC	AA	CT	**	AA	AC	CT	TT	**	CT	CC	AG	AA	AA	AG	AC	AG	GG	**	AC	TT	AA
478	52	59	17	Vosso	70	18.3	Female	CC	CC	CT	GT	CT	CT	GG	CT	AG	GG	CT	AA	TT	CT	CT	AT	GG	CC	**	CT	CC	AG	CT	**	AA	AA	CC	GT	**	TT	CG	GG	AA	AG	AG	AA	AG	TT	**	AA	AT	AG
479	12	34	25	Mowi X Figgjo	70	18	NA	TT	CT	CC	TT	TT	CT	AG	TT	AG	GG	TT	AT	TT	TT	CT	AT	CC	AC	**	CT	CC	AG	CT	**	AA	AC	CC	GG	**	CC	CC	GG	AA	AG	AA	AC	GG	TT	**	AC	AA	AA
480	13	33	55	Figgjo	25	12.8	Male	TT	CT	CT	GT	CC	CT	AA	CC	AA	CG	CT	AT	TT	CT	CC	TT	CG	AC	**	CT	AC	GG	TT	**	GG	CC	CT	GT	**	CT	CC	GG	GG	AG	GG	AA	AG	TT	**	AA	AT	AG
481	41	32	52	Figgjo x Mowi	66	17.9	Male	CT	TT	CT	GG	CT	CC	AG	TT	AG	CG	CT	AT	TT	TT	TT	AT	CG	AC	**	CT	AA	GG	CT	**	AA	CC	CT	GG	**	CC	CG	AA	AG	AG	GG	AC	GG	GT	**	CC	AA	AG
482	17	45	41	Mowi X Figgjo	92	19.3	NA	TT	CT	CC	GT	CT	CT	AG	TT	AG	CG	CC	AT	AT	CT	CC	TT	CG	AC	**	CT	AC	AG	TT	**	AG	CC	CC	TT	**	TT	CG	AG	AA	AA	GG	AC	AG	GG	**	AC	AT	AA
483	38	45	42	Mowi	262	27.5	NA	TT	CC	CC	GG	CT	CC	AG	TT	AA	CG	TT	TT	AA	CC	CC	TT	CC	AC	**	CC	CC	AA	CT	**	AG	AC	CC	GT	**	TT	CC	GG	AA	AG	AG	AC	AG	GG	**	AC	AT	AA
484	6	1	1	Arna	56	17.2	NA	CT	CT	CT	GT	TT	CT	AG	CT	AA	CG	CT	AA	TT	CC	CT	TT	CG	CC	**	CC	AA	AA	CT	**	AG	AC	CC	TT	**	CT	CG	AA	AG	AG	AG	CC	AG	GT	**	AC	AT	GG
485	20	32	51	Figgjo	55	17	Male	TT	CT	TT	TT	CT	CC	AA	TT	AA	GG	CC	TT	TT	CT	CT	AA	GG	AA	**	CC	CC	GG	CC	**	AA	CC	CT	GT	**	CT	CC	AG	GG	AG	GG	AA	AA	TT	**	CC	AA	GG
486	57	64	22	Vosso	45	16	NA	CT	CC	CC	GG	TT	CC	GG	TT	AG	CG	TT	AA	AT	CT	CC	AT	GG	CC	**	CT	CC	AG	TT	**	AG	CC	CT	TT	**	CT	CG	AA	AG	GG	AA	AA	GG	GT	**	AA	TT	AG
487	20	32	51	Figgjo	66	17.8	Male	TT	CC	TT	GT	CT	CC	AG	CT	AG	CC	CC	TT	TT	CT	CT	AT	CC	AA	**	CC	AA	GG	CC	**	AA	CC	TT	GT	**	TT	CC	AA	AA	AG	AG	AA	AG	TT	**	CC	AT	AG
488	65	50	15	Vosso	66	17.7	Female	CT	CC	CT	GT	CC	CC	AA	CT	AG	CC	CT	AT	TT	CT	CC	TT	CG	CC	**	CC	CC	AG	TT	**	AA	AC	TT	GG	**	CT	GG	AA	AG	AG	AG	AC	GG	TT	**	CC	AA	AG
489	10	4	5	Arna	62	17.3	Male	CT	TT	CT	TT	TT	CC	AG	CT	GG	CG	TT	AA	AT	CC	CC	TT	CC	AA	**	CT	AC	GG	TT	**	AA	CC	CC	GT	**	CC	CG	AA	AG	GG	AG	AC	GG	TT	**	AC	AT	AG
490	12	34	25	Mowi X Figgjo	76	18.3	NA	TT	CT	CC	GG	CT	CT	AG	CT	AG	CG	CT	TT	AT	CT	CT	AT	CC	AC	**	CC	CC	AA	TT	**	AA	AC	CC	GT	**	CC	CG	AA	AG	GG	AG	AC	GG	TT	**	AA	AT	AA
491	9	3	4	Arna	39	15	Male	CC	CT	CC	GT	TT	CT	AA	TT	GG	CG	CT	AT	AA	TT	CC	AT	CC	AC	**	CC	AC	GG	TT	**	AA	AC	CT	TT	**	CC	GG	AA	GG	GG	AG	AA	AG	GT	**	AC	AA	AA
492	37	44	38	Mowi	170	23.1	NA	CT	CC	CT	GT	TT	CC	AG	TT	AG	GG	CC	AA	TT	CC	CC	TT	CG	AC	**	TT	CC	AA	TT	**	AG	AC	TT	TT	**	TT	CG	AG	AA	GG	AG	AC	GG	GT	**	CC	AA	AA
493	18	46	45	Mowi X Figgjo	90	19.7	Male	TT	TT	CT	GG	CT	CT	AA	CT	AA	CC	CC	TT	AT	CC	CT	TT	CC	CC	**	TT	AC	GG	CT	**	AG	AC	CT	TT	**	CC	CG	GG	GG	AG	GG	CC	GG	GG	**	CC	AT	GG
494	36	43	34	Mowi	420	33.5	Male	CT	CT	CT	GG	CT	TT	AG	CT	AG	GG	CC	AT	AA	CT	CT	AT	CG	CC	**	TT	AC	AA	CT	**	AA	AA	TT	GT	**	CT	CG	GG	AG	AG	AA	CC	GG	GT	**	AC	AA	GG
495	36	43	34	Mowi	145	22.8	Male	CC	CT	TT	GT	CT	CT	AG	TT	AG	GG	CC	AA	AT	CC	CT	AT	CG	CC	**	TT	AA	AA	CT	**	AA	AA	TT	GT	**	CC	CG	GG	AG	AG	AG	AC	GG	GT	**	AC	AT	GG
496	38	45	42	Mowi	138	22.3	NA	TT	CT	CC	GT	CT	CT	GG	TT	AA	CC	TT	TT	AA	CT	CC	TT	CG	AC	**	CC	CC	AA	TT	**	AG	AA	CC	GT	**	CT	CC	GG	AG	AA	AG	AC	GG	GT	**	AC	AT	AA
497	38	29	40	Figgjo x Mowi	160	23.5	NA	TT	CC	CC	GT	TT	CC	AG	TT	AG	CC	TT	TT	AT	CC	CC	AT	CG	AA	**	CT	CC	AG	CT	**	GG	AC	CC	GG	**	CC	GG	AG	AG	AA	AG	AA	GG	TT	**	AC	AA	AG
498	39	30	44	Figgjo x Mowi	68	17.8	Male	CT	CT	CT	GG	CC	CC	AG	TT	AG	GG	TT	AT	TT	CT	CT	AA	CG	CC	**	TT	AC	AA	TT	**	AG	AC	CT	TT	**	CT	CC	AG	GG	AG	AG	AA	GG	GT	**	AC	AT	AA
499	16	44	37	Mowi X Figgjo	62	17.2	Male	CT	CT	CT	GT	CC	CT	AG	TT	AA	CC	CT	TT	AT	CT	CT	AT	CC	AA	**	CC	CC	GG	CT	**	AA	AC	CT	TT	**	TT	CG	GG	AG	AG	GG	AA	AG	GT	**	AC	AA	AG
500	51	58	16	Vosso	63	17.5	Male	CT	CT	CC	TT	CT	CC	AG	TT	AG	CC	TT	AA	TT	CT	CT	AT	CC	CC	**	CC	AA	AA	CT	**	AG	AC	TT	GG	**	TT	CG	AA	AA	AA	GG	AC	GG	GG	**	AA	AT	AG
501	57	64	22	Vosso	52	16.8	Female	CT	CT	CC	GG	TT	CC	AA	TT	AG	CC	CT	AT	TT	TT	CT	AT	CG	CC	**	CT	CC	GG	TT	**	AG	AC	CC	GT	**	CT	CG	AG	GG	AG	GG	AA	AG	GG	**	AA	TT	AG
502	16	44	37	Mowi X Figgjo	43	15.5	Male	CT	CC	CT	TT	CT	CC	AG	CT	AG	CG	CT	AT	AT	CT	CT	TT	CG	AC	**	CT	CC	AA	TT	**	AA	AC	TT	TT	**	TT	CG	AG	AG	AG	GG	AA	AG	TT	**	AA	AA	AG
503	54	61	19	Vosso	72	18.7	Female	TT	TT	CT	TT	CT	CC	AG	CT	GG	CG	CT	AA	TT	CC	CC	AT	CC	CC	**	TT	AC	AG	CT	**	AG	CC	CT	TT	**	CC	GG	GG	AG	AG	GG	AA	GG	GT	**	CC	AT	AG
504	19	47	49	Mowi X Figgjo	62	17.6	Female	TT	CC	CT	TT	CT	CT	AG	TT	AG	CG	CT	AT	TT	CT	CT	AA	CC	AC	**	CC	AA	AA	CT	**	AA	AC	CC	GT	**	CT	CG	AG	AG	AA	GG	AC	GG	GT	**	CC	AT	AA
505	13	33	55	Figgjo	44	15.9	Female	TT	CC	CC	GT	CC	CT	AA	CT	AA	CG	CT	AT	AT	CC	CC	TT	CG	CC	**	CT	AC	AG	TT	**	AG	CC	CT	GT	**	CT	CC	GG	AG	GG	AG	AC	AG	GT	**	CC	AT	AG
506	51	58	16	Vosso	47	15.7	NA	CT	CC	CT	GG	CT	CC	AA	TT	AA	CC	TT	AT	TT	CT	CT	AT	CG	CC	**	CC	AA	AA	CT	**	AA	AA	CC	GG	**	CT	CG	**	GG	**	GG	AC	AA	GT	**	AA	**	AG
507	36	43	34	Mowi	232	27.3	Female	**	**	**	**	**	**	**	**	**	**	**	**	**	**	**	**	**	**	**	**	**	**	**	**	**	**	TT	GT	**	CT	CG	GG	AA	AG	GG	CC	GG	GT	**	AA	AA	AG
508	10	4	5	Arna	40	15.5	Female	CC	CT	CC	TT	TT	CC	AG	CT	GG	CC	TT	AA	TT	CC	CC	TT	CG	AC	**	CC	AA	AG	TT	**	AG	CC	CC	GT	**	CT	CG	AA	GG	AG	GG	AC	AG	TT	**	AC	AA	AG
509	53	60	18	Vosso	60	17.3	Female	TT	CC	CC	GT	CC	CC	AG	CT	GG	CG	TT	AT	AT	CC	TT	AT	CC	CC	**	CT	AC	GG	TT	**	AG	CC	TT	GT	**	TT	CG	GG	AG	AA	AG	CC	GG	GT	**	AC	AT	AG
510	36	27	32	Figgjo x Mowi	98	20	Male	CT	CT	CC	GT	CC	TT	GG	CC	GG	CC	CT	AA	AT	CT	TT	AT	CG	AC	**	CT	AC	AG	TT	**	GG	AC	CT	GT	**	CT	CG	GG	AA	GG	AG	AC	GG	GT	**	AC	AA	AG
511	15	27	31	Figgjo	61	18	Male	TT	CC	CT	GT	CT	TT	GG	CT	GG	CG	TT	AT	TT	TT	TT	AT	CG	AC	**	CT	AA	GG	TT	**	AG	AA	CC	GT	**	CT	CG	AG	AG	AG	AG	AC	AG	TT	**	AC	AA	AA
512	39	46	46	Mowi	188	24.4	NA	TT	TT	CC	GT	CC	CT	GG	TT	AG	CG	CT	AT	AA	CC	CC	TT	CC	AA	**	TT	CC	AG	TT	**	GG	AC	TT	TT	**	CC	GG	AG	GG	AG	AG	AC	GG	GG	**	AC	AT	AA
513	41	48	54	Mowi	172	23.9	Male	CC	CT	CC	GG	CC	CT	GG	TT	GG	CC	TT	AT	AT	TT	CC	TT	CG	CC	**	TT	CC	AG	TT	**	AG	CC	CT	GG	**	CT	GG	AA	AA	AA	GG	AC	GG	GT	**	CC	AT	AA
514	38	29	40	Figgjo x Mowi	100	20.2	Female	CT	CT	CT	GT	TT	CC	AA	TT	AG	CG	CT	AT	AT	CT	CT	AT	CG	AC	**	CC	CC	AG	CT	**	GG	AC	**	**	**	**	**	**	**	**	**	**	**	**	**	**	**	**
515	38	29	40	Figgjo x Mowi	87	19.3	Male	CT	CC	CT	GT	TT	CC	AG	TT	AG	CG	CT	TT	AT	CT	CC	AT	GG	AA	**	CC	CC	AA	TT	**	GG	AC	CC	GT	**	CC	CG	AG	AG	AA	AG	AC	AG	GT	**	AA	AT	AG
516	12	34	25	Mowi X Figgjo	91	19.7	NA	CT	TT	TT	**	CT	TT	**	CT	**	CC	TT	TT	TT	CT	CC	AT	CC	AC	**	CC	CC	AG	TT	**	AA	AC	CC	GT	**	CC	GG	AG	AG	AG	AG	AC	GG	TT	**	AC	AT	AG
517	55	62	20	Vosso	47	16.1	NA	CT	TT	CT	TT	CC	CT	AA	CT	AG	CG	CC	AT	TT	CC	TT	AT	CG	CC	**	CC	CC	GG	TT	**	GG	AA	CC	TT	**	TT	CG	AA	AG	AG	AG	CC	GG	GT	**	AC	AT	AA
518	17	45	41	Mowi X Figgjo	82	19	NA	CT	CC	CC	GT	CC	CT	GG	CT	GG	CC	CT	AT	AT	CC	CC	AT	CG	AC	**	CT	AC	AA	CT	**	AA	CC	CC	TT	**	TT	CG	AG	AA	AA	GG	AC	AG	GG	**	CC	AT	AA
519	38	29	40	Figgjo x Mowi	91	19.8	NA	CT	CC	CC	GT	TT	CC	AA	TT	AG	CC	CT	AT	AT	CT	CC	AT	CG	AC	**	CT	CC	GG	CC	**	GG	AC	CT	GT	**	TT	CC	AG	AG	AG	GG	AC	AG	GT	**	CC	AA	AG
520	38	29	40	Figgjo x Mowi	79	19.1	NA	TT	CC	CC	GT	CT	CC	AG	TT	AG	CG	CT	AT	AT	CT	CC	TT	GG	AA	**	CC	CC	AG	CC	**	GG	AA	CC	GT	**	CT	CG	AG	AG	GG	GG	AA	AG	GG	**	CC	AA	AA
521	53	60	18	Vosso	78	18.6	Male	TT	CC	CC	GG	CT	CT	AG	CT	AA	CG	TT	AA	TT	CT	CT	AT	CC	CC	**	CT	CC	AG	TT	**	AG	AC	CT	GT	**	CT	CG	AA	GG	AA	GG	AC	AG	GT	**	AC	AT	AA
522	10	4	5	Arna	70	18.2	*	CC	TT	CT	TT	TT	CT	AA	TT	GG	CG	CT	AA	TT	CC	CC	TT	CG	AA	**	CC	AC	AG	TT	**	AG	CC	CC	GT	**	CC	CG	AA	AG	GG	AG	AC	GG	TT	**	AC	AA	AG
523	10	4	5	Arna	36	15	Male	CC	CT	CC	TT	TT	CT	AG	CT	GG	CG	TT	AA	TT	CC	CC	AT	CG	CC	**	CC	AA	GG	TT	**	AA	CC	CC	GT	**	CT	CG	AA	GG	AG	GG	AC	AG	TT	**	AC	AA	AG
524	6	1	1	Arna	76	18.9	Male	TT	TT	TT	GT	TT	CT	GG	CT	AA	CG	CT	AA	TT	CC	CT	TT	CG	AC	**	TT	AC	AA	CT	**	AG	AC	CC	GT	**	TT	CG	AA	AA	AG	AA	CC	AG	TT	**	AC	AT	GG
525	7	1	2	Arna	75	18.5	NA	CC	CT	CT	TT	TT	CT	GG	TT	AG	CC	CT	AT	TT	TT	CT	TT	CC	CC	**	CT	AA	AA	TT	**	AG	AC	CC	GT	**	TT	CG	AA	AG	AG	AG	AA	AG	GT	**	AC	TT	AA
526	49	11	24	Figgjo x Mowi	70	18.1	Female	CT	CT	CT	TT	TT	TT	AA	TT	AG	CC	CC	AT	TT	TT	CC	AT	CC	AA	**	CC	AC	AA	CT	**	AG	AC	TT	GT	**	CT	CC	AG	AG	AG	AG	AC	AG	GT	**	CC	AA	AG
527	54	61	19	Vosso	96	20.3	Female	CT	TT	CC	TT	CT	CC	AG	CT	AG	CG	CC	AA	TT	CT	CC	AT	CG	AC	**	TT	AC	AA	TT	**	AG	CC	CT	TT	**	CT	GG	GG	AA	AG	GG	AA	AG	GT	**	CC	TT	AA
528	39	30	44	Figgjo x Mowi	72	17.8	NA	TT	CT	CT	TT	CT	CC	GG	TT	**	GG	TT	TT	AT	TT	CT	AA	CG	AC	**	CT	AC	AG	TT	**	AG	AA	CC	GT	**	TT	CC	AA	GG	AG	GG	AA	GG	GT	**	AC	AA	AA
529	17	45	41	Mowi X Figgjo	97	19.5	Male	CT	CC	CC	GG	CC	CC	AG	CT	GG	CG	CT	AT	AT	CC	CC	TT	CG	AC	**	CC	AC	AG	TT	**	AA	AC	CT	TT	**	TT	CG	GG	AA	AG	GG	AC	AG	GG	**	AC	AT	AA
530	19	31	47	Figgjo	34	14.2	Male	TT	CC	TT	GG	TT	CT	AA	CT	GG	CG	CT	AA	TT	TT	CC	AT	CC	AC	**	CT	AA	AA	CT	**	AA	AC	CC	GG	**	CC	CC	**	GG	AA	GG	CC	**	TT	**	CC	**	AA
531	6	1	1	Arna	50	16.3	NA	CT	TT	TT	TT	CC	CC	GG	CT	AG	GG	CT	AA	TT	CC	CT	TT	CG	AC	**	CT	AC	AG	CT	**	AG	AC	CC	GT	**	CT	CG	AA	AG	GG	AG	AC	AG	TT	**	AC	TT	AG
532	51	58	16	Vosso	19	11.8	NA	CT	CC	CT	GT	CC	CC	AG	CT	AA	CC	TT	AA	TT	CC	TT	AT	CG	CC	**	CT	AA	AG	CT	**	AA	AC	CT	GT	**	CC	CG	AG	AG	GG	GG	AC	AG	GG	**	AA	AA	AA
533	52	59	17	Vosso	88	20	Female	CC	CC	CC	GT	CT	CT	GG	CC	AG	GG	CT	AA	TT	CC	CT	AT	CG	CC	**	CT	AA	AG	CT	**	AG	AC	CC	GT	**	**	CG	**	AA	GG	AG	**	GG	**	**	AC	**	AA
534	38	45	42	Mowi	230	26	NA	TT	CT	CC	GG	TT	CT	AA	TT	AA	CG	CT	TT	AA	CT	CC	TT	CG	AA	**	CC	CC	AG	TT	**	GG	AC	CC	GT	**	CT	CG	GG	AA	AG	AG	CC	AG	GT	**	CC	AA	AA
535	40	47	50	Mowi	210	26.4	NA	CT	CC	TT	TT	CT	CC	AG	CT	GG	CG	TT	AT	AT	CC	TT	AT	CC	AC	**	TT	AC	AG	TT	**	GG	CC	CC	GT	**	TT	GG	AG	AA	AG	AG	CC	AA	TT	**	CC	AA	AG
536	16	44	37	Mowi X Figgjo	91	19.9	Male	CC	CT	TT	GG	TT	CT	AA	CT	GG	CG	TT	AT	AT	CT	TT	AT	CC	AC	**	CT	CC	AG	CT	**	AA	AA	TT	GT	**	TT	CG	GG	AG	AG	GG	AA	AG	GT	**	AC	AA	AA
537	20	48	53	Mowi X Figgjo	121	21.8	Male	TT	CT	CT	GT	CC	CT	AG	CT	AG	CG	TT	AT	AA	CT	CC	AT	GG	AC	**	CT	CC	AG	TT	**	AG	CC	CT	GT	**	TT	CC	AG	AG	GG	GG	AA	AG	TT	**	CC	AT	GG
538	15	43	33	Mowi X Figgjo	204	25.2	NA	CT	CC	CT	GT	TT	CT	AG	TT	AG	CG	CT	TT	AA	CT	CT	TT	CC	AC	**	TT	AA	AA	CT	**	GG	AA	CT	TT	**	CC	CC	AG	AG	GG	AA	CC	AG	GT	**	AC	AT	GG
539	18	46	45	Mowi X Figgjo	78	19	Male	TT	TT	CT	GG	CC	TT	AA	TT	GG	CC	CT	TT	AT	CC	CT	TT	CC	CC	**	CT	AC	AG	TT	**	AG	CC	TT	GT	**	CC	CC	GG	GG	AG	GG	AC	GG	GT	**	CC	AA	AG
540	14	42	29	Mowi X Figgjo	90	19.2	Male	CT	CC	CC	GG	CC	TT	GG	CT	AG	CC	CT	AA	TT	CC	CT	TT	CG	AC	**	CT	AA	AA	TT	**	AG	AA	CT	GT	**	CT	GG	GG	AG	AA	AG	AC	AG	TT	**	AC	AA	AG
541	39	30	44	Figgjo x Mowi	79	18.5	Female	CT	CT	CT	GG	CC	CC	GG	TT	AG	GG	CT	TT	AT	TT	CT	AA	CG	AC	**	TT	CC	AA	TT	**	AG	AA	CC	GT	**	CC	CC	AG	GG	AG	GG	AA	GG	GT	**	AC	AT	AA
542	10	4	5	Arna	44	16.2	Male	CC	TT	CT	TT	TT	CC	AG	CT	GG	CG	TT	AA	TT	CC	CC	AT	CG	CC	**	CC	AA	GG	TT	**	AA	CC	CC	GT	**	CT	CG	AA	AG	AG	GG	AC	GG	TT	**	AC	AA	AG
543	51	58	16	Vosso	26	13.2	NA	CT	CT	CC	GG	TT	CC	AA	CT	AG	CG	TT	AA	TT	CC	CT	AT	CG	CC	**	CC	AA	AG	CT	**	AG	AC	TT	GG	**	TT	CG	AG	AA	AG	GG	AA	AG	GT	**	AA	AT	AA
544	40	47	50	Mowi	187	25.4	NA	TT	CC	CC	GT	CC	CC	AG	CT	GG	CG	CT	TT	TT	CC	TT	AT	CC	AC	**	CT	CC	AG	CT	**	GG	CC	**	**	**	**	**	**	**	**	**	**	**	**	**	**	**	**
545	15	43	33	Mowi X Figgjo	117	21	Female	TT	CT	TT	GT	TT	TT	AG	TT	AG	GG	CT	AA	AT	CT	CT	TT	CC	AC	**	TT	AC	AA	CT	**	GG	AA	CT	TT	**	CT	CG	AG	AA	GG	AG	CC	AG	GG	**	AC	TT	AG
546	39	46	46	Mowi	180	24.5	Male	CT	CT	CC	GT	CT	CT	GG	TT	AG	CG	CT	AT	AT	CT	TT	TT	CC	AA	**	TT	CC	AA	TT	**	GG	AA	CT	TT	**	CC	CC	AG	GG	AG	GG	AC	GG	GG	**	AC	AT	AA
547	39	30	44	Figgjo x Mowi	98	20	NA	CT	CT	CT	GT	CT	CT	GG	TT	GG	GG	CT	AT	AA	TT	CT	AT	CG	CC	**	CT	AC	AG	TT	**	AG	AC	CC	GT	**	CC	CC	AA	GG	GG	AG	AA	GG	GT	**	AC	AA	AA
548	17	45	41	Mowi X Figgjo	103	20	Male	CT	CC	CC	GG	CC	CC	GG	CT	AG	CC	CT	AT	AT	CC	CC	TT	CG	AC	**	CT	AC	AG	CT	**	AA	AC	CC	GT	**	CT	CG	GG	AA	AG	AG	AC	AG	GG	**	AC	TT	AA
549	41	48	54	Mowi	215	25.4	Female	CT	TT	CT	**	CC	CT	GG	CT	GG	CC	CT	AA	AA	CT	CC	TT	CG	AC	**	TT	AC	AA	TT	**	GG	AC	CT	GG	**	CT	GG	AG	AA	AG	GG	CC	GG	TT	**	CC	AT	AA
550	18	30	43	Figgjo	64	17.4	Female	TT	CT	TT	**	CC	CT	AA	TT	GG	CC	CC	TT	AT	CT	CT	AT	CG	CC	**	CT	AA	AG	TT	**	AA	AC	CC	GT	**	CT	CC	AG	GG	AG	GG	AA	GG	GT	**	AC	AT	AG
551	2	5	6	Arna	66	17.5	NA	CT	TT	CC	**	CT	CT	**	TT	**	CG	CT	AA	TT	CT	CT	AA	CC	AC	**	CC	CC	AG	TT	**	AG	AC	CC	TT	**	CT	CC	GG	AG	GG	GG	AA	GG	GT	**	CC	AA	AA
552	19	47	49	Mowi X Figgjo	80	18.9	Female	**	**	**	**	**	**	**	**	**	**	**	**	**	**	**	**	**	**	**	**	**	**	**	**	**	**	CT	GG	**	CC	CG	AG	AG	AG	GG	CC	AG	GG	**	CC	AA	AG
553	39	46	46	Mowi	195	24.8	NA	TT	CT	CC	GG	CT	CT	AG	TT	AG	CG	TT	AT	AT	CC	CT	TT	CC	AA	**	TT	AC	GG	TT	**	GG	AA	TT	TT	**	CC	GG	AG	GG	AG	AG	AC	GG	GG	**	AC	AT	AA
554	52	59	17	Vosso	58	17.5	Male	CT	CC	CT	TT	CT	CT	AA	CT	AG	GG	TT	AA	TT	CT	CT	AT	GG	CC	**	CC	CC	AG	TT	**	AA	AC	CT	GT	**	CC	CG	AA	AA	AG	AG	AA	GG	GT	**	AC	AT	AA
555	17	45	41	Mowi X Figgjo	159	23.2	Male	TT	TT	CC	GG	CC	CT	GG	CT	AG	CC	CT	AT	AT	CC	CC	AT	CC	AC	**	CC	CC	AA	CT	**	AG	CC	CT	GT	**	CT	GG	AG	AG	AG	GG	AC	AG	GG	**	CC	AT	AA
556	9	3	4	Arna	50	16	Male	CC	CC	CC	GT	TT	CT	AA	CT	GG	GG	CT	AA	AT	TT	CT	AA	CC	AC	**	TT	AC	AG	TT	**	AG	AC	CC	GT	**	CT	CG	**	GG	AG	AG	AC	AG	GT	**	AC	**	AA
557	40	47	50	Mowi	203	25.7	NA	TT	CC	TT	GT	TT	CC	AG	TT	AG	CG	TT	AT	AT	CC	TT	AT	CC	AC	**	CT	AC	AG	TT	**	GG	CC	CC	TT	**	TT	GG	AG	AA	GG	AG	CC	AA	TT	**	CC	AA	GG
558	7	1	2	Arna	51	16.4	NA	CT	CT	CT	TT	CT	CC	AA	TT	AG	CG	CT	AA	TT	CT	CT	TT	CC	CC	**	CT	AA	AG	CT	**	AG	CC	CC	GT	**	CT	CG	AA	AG	GG	AG	AC	AA	TT	**	AC	TT	AG
559	20	32	51	Figgjo	61	17.5	Male	TT	CT	CT	GT	CT	CC	AG	CT	AG	GG	CT	TT	TT	CT	CT	AA	GG	AA	**	CT	AC	GG	CC	**	AA	CC	CT	GT	**	CT	CC	AA	AG	AG	GG	AA	AA	TT	**	CC	AT	AG
560	13	33	55	Figgjo	32	14	Female	CT	CT	CC	GT	CC	CT	AA	CT	GG	CC	CT	AT	AT	CT	CC	TT	CG	CC	**	CT	AC	GG	TT	**	AG	CC	CT	GT	**	CT	CC	GG	AG	AG	AG	AA	AG	GT	**	AC	AT	AA
561	18	30	43	Figgjo	33	14.1	Male	TT	CT	CT	GG	CC	TT	AG	CT	AG	GG	TT	AT	AT	CT	CT	AT	CG	AC	**	CT	AC	AG	CT	**	AA	AC	CT	GT	**	CT	CC	GG	GG	AG	AG	AC	GG	GT	**	CC	AT	AG
562	36	27	32	Figgjo x Mowi	19	12	NA	CT	CT	TT	GT	CC	CT	GG	CC	AA	CG	CT	AA	AT	CT	TT	AT	CC	CC	**	CT	AC	AG	TT	**	AG	AA	CT	GT	**	CT	CG	GG	AG	AA	AA	AA	GG	GT	**	CC	AA	AG
563	9	3	4	Arna	24	12.5	NA	CC	CC	CC	TT	TT	CT	AG	CC	GG	CG	CT	AT	AA	TT	CT	AA	CC	AC	**	TT	CC	AG	CT	**	AG	AC	CT	GT	**	CT	GG	**	GG	AA	AG	AC	GG	GT	**	AC	AT	AA
564	40	31	48	Figgjo x Mowi	119	21.4	Female	TT	CC	TT	GT	CC	CC	AG	TT	GG	CG	TT	AA	TT	CT	TT	TT	CG	AC	**	TT	AC	AG	CC	**	AG	CC	CC	GT	**	CT	CG	AA	AA	GG	GG	CC	GG	TT	**	AC	TT	GG
565	40	47	50	Mowi	122	26.4	NA	TT	CC	CT	GT	CT	CC	AG	TT	GG	CG	TT	TT	TT	CC	TT	AT	CC	CC	**	TT	AC	AG	CT	**	AG	CC	CC	TT	**	CT	GG	AG	AA	AG	AA	AC	AG	TT	**	CC	AA	GG
566	12	11	23	Figgjo	54	17.3	NA	TT	CT	CT	TT	TT	TT	GG	CT	AG	CG	CC	AT	AT	TT	CC	AA	CC	CC	**	CT	AC	AG	CT	**	AA	CC	CT	GG	**	CC	CG	AG	AG	AG	GG	AC	AG	GT	**	CC	AT	AG
567	52	59	17	Vosso	96	19.5	NA	CT	CC	CC	GT	CT	CT	GG	TT	AG	CG	CT	AA	TT	CT	CT	AT	GG	CC	**	CC	AC	AA	CT	**	AG	AA	CT	GT	**	CT	GG	AG	AA	GG	AG	AA	GG	GT	**	AC	AT	AA
568	36	43	34	Mowi	319	30.1	NA	CC	CT	CC	GG	CC	TT	AG	CT	AG	CG	CC	AT	AT	CT	CT	AT	CC	AC	**	TT	AC	AA	CT	**	GG	AA	TT	GT	**	**	CG	GG	AA	**	AG	CC	GG	GT	**	CC	AA	GG
569	49	11	24	Figgjo x Mowi	120	21	Male	CC	CT	CC	GG	TT	CT	AA	TT	AA	CG	TT	AT	AT	TT	CC	TT	CC	AA	**	CC	AC	AA	TT	**	AG	CC	TT	GT	**	CT	CG	AG	AG	AG	GG	AC	GG	GT	**	CC	AA	AG
570	19	47	49	Mowi X Figgjo	110	21.2	Male	TT	CC	CT	GT	CT	CT	AG	TT	GG	GG	CT	AT	AT	CT	CT	AA	CC	AC	**	CC	AC	AA	TT	**	AG	CC	CT	GT	**	CT	CG	AG	AG	AG	AG	AC	AG	GT	**	CC	AT	AA
571	7	1	2	Arna	71	17.8	NA	CT	CT	TT	TT	CT	CC	GG	TT	AG	CC	CT	AT	TT	CT	CT	TT	CC	CC	**	CT	AA	AA	CT	**	AG	CC	CC	GG	**	CC	CC	AA	AG	AG	GG	AC	AA	GT	**	AC	AT	AA
572	36	27	32	Figgjo x Mowi	104	20.9	Female	CT	TT	TT	GT	CT	CT	AG	CT	AA	CC	CT	AA	AT	CT	TT	AT	CG	AC	**	CT	AC	AG	TT	**	AA	AC	CT	GT	**	CT	GG	GG	AG	AG	AG	AC	GG	GT	**	CC	AA	AG
573	38	45	42	Mowi	272	27	NA	TT	TT	CC	GT	CT	CC	**	TT	AA	CC	CT	TT	AA	CC	CC	TT	CC	AC	**	CC	CC	AG	CT	**	AG	AC	CC	GT	**	CT	CG	GG	AG	GG	AG	AC	AG	GG	**	CC	AT	AA
574	36	27	32	Figgjo x Mowi	95	20	Female	CT	CT	CC	GT	CC	CT	AG	CT	AG	CC	CT	AA	AT	CT	TT	AT	CG	AA	**	CT	AC	AG	TT	**	AG	AC	CT	GG	**	CT	GG	GG	AA	AA	AG	AC	GG	GT	**	CC	AA	AG
575	6	1	1	Arna	95	19.6	Male	TT	CT	CC	GT	CC	CC	AG	CT	AG	GG	CT	AA	TT	CT	CT	TT	CG	CC	**	CT	AA	AA	CT	**	AG	AC	CC	GT	**	CC	CC	AA	AG	AG	GG	AC	GG	GT	**	AC	TT	AG
576	18	46	45	Mowi X Figgjo	128	21.9	Female	TT	CT	CC	GG	CT	CT	AG	CT	AG	GG	CT	AT	AT	CC	CC	TT	CC	AA	**	TT	AC	AA	CT	**	AG	AC	CT	GT	**	CC	CG	GG	GG	AG	GG	CC	GG	GT	**	CC	TT	GG
577	38	45	42	Mowi	224	26.5	NA	TT	CT	CC	GT	CT	CT	GG	TT	AG	CG	CT	TT	AA	CC	CC	TT	CC	AA	**	CC	CC	AA	CT	**	GG	AC	CC	GT	**	CT	CG	GG	AA	AG	AG	CC	AG	GT	**	AC	TT	AA
578	38	29	40	Figgjo x Mowi	104	20.7	Male	TT	CT	CC	GT	CT	CC	AG	TT	AG	CG	TT	TT	AT	CC	CT	TT	CG	CC	**	CC	CC	AG	CC	**	GG	CC	CC	GG	**	CC	CG	AG	GG	AG	GG	AC	AG	GG	**	CC	AA	AA
579	65	50	15	Vosso	67	18.1	Female	CT	CC	CT	GT	CT	CT	AA	CC	GG	CC	TT	AT	TT	CT	CC	AT	CG	CC	**	CT	CC	GG	TT	**	AG	AC	TT	GG	**	CT	GG	AG	AG	AG	AG	AC	GG	TT	**	AC	AA	AG
580	36	43	34	Mowi	204	25.2	NA	CC	CT	CT	GT	CC	TT	AG	CT	GG	GG	CC	AA	AA	CC	CT	TT	CC	AA	**	TT	AC	AA	CT	**	AG	AA	TT	GT	**	CC	CC	GG	AG	GG	AG	AC	GG	GT	**	AC	AA	AG
581	41	32	52	Figgjo x Mowi	90	19.8	Male	TT	TT	CT	GG	TT	CC	AA	CT	AG	CG	CT	AT	TT	CT	TT	AT	CG	AC	**	CT	CC	AG	CT	**	AG	CC	CT	GT	**	CT	CG	AA	AG	AG	GG	AC	AG	GT	**	CC	AA	AG
582	49	11	24	Figgjo x Mowi	84	19	NA	TT	CT	CT	GG	CT	TT	AA	CT	AG	CG	CT	AT	AA	TT	CC	TT	CC	AC	**	CT	AC	AG	CT	**	AG	AA	CT	GG	**	CT	CC	AG	AG	AG	AG	AC	AA	GT	**	AC	AA	AA
583	49	34	26	Mowi	210	24.8	NA	TT	CT	CC	GT	TT	TT	AA	TT	GG	GG	TT	TT	AA	CC	CC	TT	CC	AC	**	CT	CC	AG	TT	**	AG	AC	CC	GT	**	CT	CG	AG	GG	GG	AA	CC	AG	TT	**	AC	AA	AG
584	6	1	1	Arna	60	17.2	NA	TT	TT	CT	TT	CT	CC	AG	CT	AG	CG	CT	AA	TT	CT	CT	TT	CG	AC	**	TT	AA	AG	CT	**	AA	AC	CC	TT	**	CT	CC	AA	AG	AA	AG	AC	AG	GT	**	AC	AT	AG
585	18	46	45	Mowi X Figgjo	96	19.4	Female	TT	CT	CC	GG	CC	TT	AG	TT	AG	CG	CC	TT	AT	CC	CC	TT	CC	AC	**	CT	AA	AA	CT	**	AG	AC	CT	GT	**	CT	CC	GG	GG	AG	GG	CC	GG	GG	**	CC	AT	GG
586	41	32	52	Figgjo x Mowi	80	18.7	Male	CT	TT	CT	GG	CT	CC	AG	TT	AG	CG	CT	AT	AT	CT	CT	AT	CG	AC	**	CT	CC	GG	CT	**	AA	CC	TT	GG	**	CC	CG	AA	AG	AG	GG	AC	GG	GT	**	CC	AT	AG
587	18	30	43	Figgjo	37	14.8	Male	TT	CT	CT	GG	CC	CC	AG	TT	AA	CC	CT	TT	TT	CT	CT	AT	CG	CC	**	CT	AA	AA	CT	**	AA	AC	CT	GT	**	CT	CC	AG	GG	GG	GG	AC	GG	GT	**	CC	AT	AG
588	39	30	44	Figgjo x Mowi	77	18.6	NA	CT	CT	CT	GT	CC	CT	GG	TT	GG	GG	CT	AA	TT	CT	CT	TT	CG	CC	**	CT	CC	AA	TT	**	AG	AC	CT	TT	**	CT	CC	AG	GG	GG	AA	AA	GG	GT	**	AA	AT	AA
589	12	34	25	Mowi X Figgjo	86	19.8	NA	CT	TT	CT	TT	CT	CT	AG	CT	GG	CG	CC	TT	TT	CC	CT	AT	CC	AC	**	TT	CC	AG	CT	**	AA	AC	CC	GT	**	CC	CC	AG	AG	AG	AG	CC	GG	TT	**	AA	AT	AA
590	12	34	25	Mowi X Figgjo	90	19.5	Male	CT	TT	CT	GT	CT	TT	AG	TT	GG	CG	CT	TT	TT	CC	CT	AT	CC	CC	**	CT	AC	AG	CT	**	AA	AC	CC	GT	**	CC	CC	AG	AG	GG	AG	CC	GG	TT	**	AC	AT	AG
591	36	27	32	Figgjo x Mowi	88	19.5	NA	CT	TT	CT	GT	CC	CT	GG	CT	AG	CC	CT	AA	AT	CT	TT	AT	CC	CC	**	CT	AC	AG	TT	**	AG	AC	CT	GG	**	CT	CG	GG	AA	GG	AA	AC	GG	GT	**	CC	AA	AG
592	19	31	47	Figgjo	46	15.5	Male	**	**	**	**	**	**	**	**	**	**	**	**	**	**	**	**	**	**	**	**	**	**	**	**	**	**	CC	GT	**	TT	CC	**	AG	AG	GG	AC	GG	TT	**	AC	TT	AA
593	17	45	41	Mowi X Figgjo	125	21.7	Female	TT	CT	CC	GG	CC	CC	GG	CT	AA	CG	CT	AT	AT	CT	CC	TT	CC	AC	**	CC	CC	AA	TT	**	AA	AC	CT	GT	**	CT	CC	AG	AG	AG	GG	AC	AG	GG	**	AC	TT	AA
594	40	47	50	Mowi	194	24.9	Female	TT	CC	CC	GT	CT	CC	AG	TT	AG	CG	CT	TT	TT	CC	CT	AT	CG	CC	**	CT	AC	AG	CT	**	AA	CC	CC	TT	**	TT	GG	AG	AG	AA	AG	AC	GG	GT	**	CC	AA	AG
595	17	45	41	Mowi X Figgjo	117	21.2	Female	CT	CT	CC	GT	CT	CT	GG	TT	AG	CG	CT	AT	AT	CC	CC	TT	CG	AC	**	CC	AC	AA	TT	**	AA	CC	CC	GT	**	CT	GG	GG	AG	GG	GG	AC	AG	GG	**	CC	AA	AA
596	40	47	50	Mowi	209	25.2	NA	CT	CC	CC	TT	CT	CC	AG	TT	GG	CG	TT	TT	TT	CC	TT	AT	CC	AC	**	CT	AC	AG	CT	**	GG	CC	CT	TT	**	TT	GG	AG	AG	AA	AA	AC	AA	TT	**	CC	AT	AG
597	19	47	49	Mowi X Figgjo	68	18	Male	TT	CC	CT	GT	CT	CT	AG	CT	GG	CG	CT	AT	TT	CT	CT	AT	CC	AC	**	CC	AC	AA	CT	**	AG	AC	CC	GT	**	CC	CG	AG	AG	AG	GG	AC	GG	GT	**	CC	AA	AA
598	15	27	31	Figgjo	46	16.2	Male	TT	TT	CT	GT	CT	TT	GG	TT	AG	CC	TT	AA	TT	TT	TT	AT	CC	AC	**	CT	AA	GG	TT	**	AG	AA	CC	TT	**	CT	CG	AG	AA	AG	AG	AC	AG	TT	**	AC	AA	AG
599	20	32	51	Figgjo	45	15.8	Female	TT	CT	CT	TT	CT	CC	AA	TT	AG	CC	CT	TT	TT	TT	CT	AT	CC	AA	**	CT	AC	GG	CC	**	AA	CC	CT	GG	**	CT	CC	AG	GG	GG	GG	AA	AG	TT	**	CC	AA	GG
600	36	27	32	Figgjo x Mowi	115	21.2	Female	CT	CT	CT	GT	CT	TT	AG	CT	AG	CC	CT	AA	AT	CT	TT	AT	CC	CC	**	CT	CC	AG	TT	**	AG	AC	CT	GT	**	CT	CG	GG	AG	AG	AG	AA	GG	GT	**	AC	AA	AG
601	52	59	17	Vosso	71	18.5	Male	CC	CC	CC	GT	CT	CT	GG	CT	AG	CG	CT	AT	TT	CC	CT	AT	CG	CC	**	CC	CC	AG	CT	**	AA	AC	CC	GT	**	CC	CG	GG	AA	GG	AA	AA	AG	TT	**	AA	AT	AG
602	41	48	54	Mowi	210	25.6	NA	TT	TT	CT	GG	CT	CT	AG	TT	AG	CC	TT	AT	AA	TT	CC	AT	GG	CC	**	TT	AC	AA	TT	**	GG	CC	CT	GT	**	CT	CG	AG	AG	AG	GG	CC	GG	GT	**	CC	AT	AG
603	18	46	45	Mowi X Figgjo	42	15.2	Male	CT	CT	CC	GG	CT	CC	AA	TT	AG	CG	TT	TT	AT	CC	CT	TT	CC	AC	**	CT	AC	AG	CT	**	AG	CC	TT	GT	**	CC	CG	GG	GG	AG	GG	AC	GG	GG	**	CC	TT	AG
604	13	33	55	Figgjo	53	17	Female	CT	CT	CT	GT	CC	CT	AA	CC	AG	CG	TT	AT	TT	CT	CC	TT	CG	CC	**	CT	AC	AA	TT	**	AG	CC	CT	GT	**	CT	CC	GG	GG	AG	GG	AA	AG	TT	**	AC	AT	AG
605	12	34	25	Mowi X Figgjo	68	18.1	Female	TT	CT	CC	**	TT	CT	**	TT	GG	CC	CC	AT	TT	CT	CC	AT	CC	CC	**	CC	CC	AG	TT	**	AA	AC	CC	GT	**	CC	CG	GG	AA	GG	AG	AC	GG	TT	**	AA	AA	AA
606	12	11	23	Figgjo	54	17	Female	CT	CT	CT	GG	CT	CT	AG	CT	AG	GG	CC	AT	AT	CT	CC	AA	CC	CC	**	CC	AC	AA	CT	**	AG	CC	CT	GT	**	CC	CC	GG	AG	AG	AG	AA	AG	GT	**	AC	TT	AG
607	16	44	37	Mowi X Figgjo	68	18.3	Male	CC	CT	TT	GG	CT	CC	AA	TT	GG	CG	CT	TT	AT	CT	TT	TT	CC	AA	**	CC	CC	AG	TT	**	AA	AA	CT	TT	**	TT	CG	GG	AG	AG	GG	AC	AG	TT	**	AC	AT	AG
608	40	31	48	Figgjo x Mowi	144	22.8	Female	**	**	**	**	**	**	**	**	**	**	**	**	**	**	**	**	**	**	**	**	**	**	**	**	**	**	CC	GT	**	CT	CG	AA	GG	AA	AG	AC	AG	TT	**	CC	AT	AG
609	10	4	5	Arna	58	16.8	Male	CT	TT	CT	TT	TT	CC	AA	CC	GG	CG	TT	AA	AT	CC	CC	AT	CG	AA	**	CT	AC	AG	TT	**	AA	CC	CC	TT	**	CC	CG	AA	AG	AG	GG	AC	AG	TT	**	AC	AT	AG
610	19	47	49	Mowi X Figgjo	106	21	Female	TT	CC	TT	GT	CT	CC	AA	TT	GG	CG	CT	AT	AT	CT	CT	AT	CC	AC	**	CT	AA	AA	TT	**	AG	AC	CT	GG	**	CC	CG	AG	AG	AG	GG	AC	AG	GT	**	CC	AA	AA
611	9	3	4	Arna	41	15.3	NA	CC	CC	CT	GT	TT	CT	AG	CC	GG	CG	CT	AT	AA	TT	CT	AT	CC	AA	**	CT	AC	AG	CT	**	AA	AC	CC	GT	**	CC	CG	AA	AG	AG	AG	AA	AG	GT	**	AC	AT	AA
612	19	47	49	Mowi X Figgjo	74	18.6	Female	TT	CC	CT	TT	CT	CT	AG	TT	GG	CG	CT	AT	AT	CT	CT	AA	CC	AC	**	TT	AC	AA	TT	**	AG	AC	CC	GG	**	CT	CG	AG	AG	AA	GG	AC	AG	GT	**	CC	AT	AA
613	40	31	48	Figgjo x Mowi	142	22.9	Male	CT	CC	TT	TT	TT	CT	AG	CT	GG	CG	CT	AA	TT	CT	CT	TT	CC	CC	**	TT	AC	GG	TT	**	AA	CC	CC	GT	**	CT	CG	AA	AG	GG	GG	AA	AG	TT	**	CC	AT	AG
614	65	50	15	Vosso	60	17.2	NA	CT	CC	CT	GG	TT	CC	AG	CT	AG	CC	CC	AT	TT	CT	CC	AT	CG	CC	**	CT	CC	GG	TT	**	AA	CC	TT	GG	**	CT	CG	AG	AG	AG	AG	AC	AG	TT	**	CC	AT	AG
615	16	44	37	Mowi X Figgjo	78	19	Female	CT	TT	TT	GT	CT	CC	AG	CT	AG	CC	CT	TT	TT	CT	CC	TT	CG	AC	**	CC	CC	AG	CT	**	AG	AA	CT	TT	**	CT	CG	GG	AG	GG	GG	AC	AG	GT	**	AA	AT	AA
616	38	29	40	Figgjo x Mowi	92	19.7	Male	TT	CT	CT	GT	TT	CC	AG	TT	AG	CC	TT	TT	AT	CC	CC	TT	GG	AC	**	CC	CC	AA	CT	**	GG	AC	CT	GG	**	TT	GG	AG	GG	AG	AG	AC	AA	GG	**	AC	AT	AA
617	18	46	45	Mowi X Figgjo	91	19.6	Female	CT	CT	CT	GG	CT	CT	AG	CT	AG	CG	TT	TT	AT	CC	CT	TT	CC	AA	**	CT	AC	AG	TT	**	AG	AC	**	**	**	**	**	**	**	**	**	**	**	**	**	**	**	**
618	20	32	51	Figgjo	45	15.3	Female	TT	CT	TT	GG	CT	CC	AG	CT	AA	CC	CC	TT	AT	TT	CT	AA	CG	AA	**	CC	CC	GG	CC	**	AA	CC	CT	GG	**	TT	CC	AG	AG	AG	GG	AA	AA	TT	**	CC	AA	AG
619	18	30	43	Figgjo	40	15	NA	TT	CT	TT	GT	CT	CC	AA	TT	GG	GG	CT	AT	AT	CT	CT	TT	CG	CC	**	CT	AC	AG	CT	**	AA	CC	CT	TT	**	CT	CC	GG	GG	GG	AG	AA	GG	TT	**	CC	AT	AG
620	39	46	46	Mowi	187	24.4	NA	TT	TT	CC	**	CT	CT	AG	TT	**	GG	CT	AT	AT	CT	TT	AT	CC	AC	**	TT	AC	AA	TT	**	GG	AA	CT	TT	**	CC	CG	AG	GG	AG	GG	AC	GG	GG	**	AC	AT	AG
621	38	29	40	Figgjo x Mowi	119	21.8	Male	CT	CC	CT	GT	CT	CC	AG	TT	AG	CG	CT	AT	AT	CT	CC	AT	CG	AC	**	CT	CC	GG	CC	**	GG	AC	CT	GT	**	CC	CG	AG	AG	AA	GG	AA	AA	GT	**	AA	AA	AA
622	36	43	34	Mowi	250	27.3	Female	CC	CT	CC	GG	CC	TT	AG	CT	AG	GG	CC	AT	AA	CC	CT	TT	CC	AC	**	TT	AC	AA	CT	**	AA	AA	TT	GT	**	CT	GG	GG	AA	AG	AA	CC	GG	GG	**	AC	AT	GG
623	15	27	31	Figgjo	67	18.1	Male	TT	CT	CC	GT	CT	CT	AG	TT	AG	CC	TT	AT	AT	TT	TT	AT	CC	CC	**	CT	AA	AG	TT	**	GG	AC	CC	TT	**	CT	CG	AG	AG	GG	AG	AC	GG	TT	**	AC	AT	AA
624	49	34	26	Mowi	142	22.5	NA	CT	CT	CC	TT	TT	CT	AA	TT	AA	CG	CT	TT	AT	TT	CC	TT	CC	CC	**	CT	CC	AG	TT	**	AG	AA	CC	GG	**	CT	CC	GG	AA	GG	AA	CC	GG	TT	**	AC	AA	AG
625	36	43	34	Mowi	113	21	NA	CT	CT	TT	GT	TT	CT	AG	CT	AG	GG	CC	AT	AT	CT	CT	AT	CG	AC	**	TT	AC	AA	CT	**	AG	AA	TT	GT	**	CT	CG	GG	AG	GG	AG	CC	GG	GG	**	AC	AT	AG
626	8	3	3	Arna	52	16.6	Female	CC	CT	CT	TT	CT	CC	AA	CT	GG	CC	CC	AT	AT	CT	CC	AA	CG	AC	**	CT	CC	AG	CT	**	AA	AC	CC	GT	**	CT	CG	AG	GG	AG	AG	AC	GG	GG	**	CC	AA	AG
627	39	30	44	Figgjo x Mowi	93	19.8	Male	TT	CT	CT	GT	CT	CC	GG	TT	AA	CG	TT	TT	AA	CT	CT	TT	CG	CC	**	TT	CC	AG	TT	**	AG	AC	CC	TT	**	CT	CG	AA	GG	GG	GG	AA	GG	GT	**	AA	AT	AA
628	2	5	6	Arna	42	15.5	Female	CT	TT	CC	TT	CT	CT	AG	CC	GG	GG	CC	AA	TT	CT	CC	AA	CC	AC	**	CC	CC	GG	TT	**	AG	AC	CC	TT	**	CT	CG	AA	AG	GG	GG	AA	GG	GG	**	CC	AA	AA
629	19	31	47	Figgjo	23	12.5	NA	TT	CC	CC	GT	CT	CT	AA	TT	GG	CG	CT	AT	TT	TT	CT	AT	CG	AC	**	TT	AA	AA	CC	**	AA	CC	CC	GT	**	CC	CC	AA	GG	AG	GG	CC	AG	TT	**	CC	AA	AA
630	36	27	32	Figgjo x Mowi	164	23.7	Female	CT	CT	CC	GT	CT	CT	GG	CC	AG	CG	CT	AA	AT	CT	TT	AT	CC	AA	**	CT	AC	AG	TT	**	AA	AC	CT	GT	**	CT	GG	GG	AA	AG	AG	AA	GG	GT	**	CC	AA	AG
631	2	5	6	Arna	62	17.6	Female	CT	CT	CC	GG	CT	CT	AA	TT	AG	GG	CT	AA	TT	TT	CT	AA	CC	AC	**	CC	CC	GG	TT	**	AG	AC	CC	TT	**	CC	CC	AG	AG	AG	GG	AA	GG	GG	**	CC	AA	AA
632	40	31	48	Figgjo x Mowi	113	21.5	Female	CT	CC	TT	GT	CC	CC	AG	CT	GG	CG	CT	AA	TT	CT	TT	TT	CC	CC	**	CT	AC	GG	CT	GG	AG	CC	CC	GT	**	TT	CG	AA	AG	AG	GG	CC	AG	TT	**	CC	AT	GG
633	54	61	19	Vosso	94	20	Female	CT	CT	CT	TT	CT	CC	AG	CT	AG	CG	CT	AA	TT	CC	CC	AT	CC	CC	**	CC	AA	AG	CT	GG	AG	AC	CC	TT	**	CC	GG	GG	AG	GG	AG	AA	GG	GT	**	CC	AT	AA
634	36	43	34	Mowi	210	25.6	NA	CC	CT	CT	GT	CT	TT	**	CT	AG	CG	CC	AA	AA	CC	CT	AT	CG	AC	**	TT	AA	AA	CT	GG	AG	AA	TT	GT	**	CT	CG	GG	AA	GG	GG	CC	GG	GT	**	AC	AA	GG
635	14	42	29	Mowi X Figgjo	90	19.1	Male	CT	CC	CC	GG	CC	TT	AG	CT	AG	CG	TT	AT	TT	CC	CT	AT	CG	CC	**	CT	AC	AA	CT	GG	AG	AC	CT	GT	**	CC	GG	GG	AG	AA	AG	AA	AG	TT	**	CC	AA	AG
636	12	34	25	Mowi X Figgjo	77	18.2	NA	TT	CT	TT	GT	TT	CT	AG	TT	GG	CG	TT	TT	TT	TT	CC	AT	CC	CC	**	TT	AC	AA	CT	GG	AA	AC	CC	GG	**	CC	CC	AA	AG	GG	AG	AC	GG	TT	**	AA	AA	AA
637	19	31	47	Figgjo	40	14.9	Male	TT	CC	CC	TT	TT	CC	GG	TT	GG	CG	CT	AT	TT	TT	CC	AT	CG	AC	**	CT	AA	AA	CC	GG	AA	CC	CC	GG	**	CT	CC	AA	AG	AG	GG	AC	AG	GT	**	CC	AT	AG
638	2	5	6	Arna	85	19	Female	CC	CT	CC	GG	CT	CC	AA	CC	GG	GG	CC	AA	TT	CT	CT	AA	CC	AC	**	CC	CC	AG	TT	GG	AG	AC	CC	GT	**	CC	CC	GG	AG	AA	AG	AA	GG	GT	**	CC	AA	AA
639	38	45	42	Mowi	294	28.8	NA	CT	TT	CC	GT	CT	CT	GG	TT	GG	GG	CT	TT	AA	CC	CC	TT	CG	AA	**	CC	CC	AG	CT	GG	GG	AC	CT	GT	**	CT	CG	GG	AG	AG	GG	AC	AG	GG	**	CC	AT	AA
640	41	48	54	Mowi	215	25.6	Female	CT	TT	CT	GG	CT	CT	AG	TT	AG	CG	CT	AT	AA	CT	CC	TT	CG	CC	**	CT	CC	AG	TT	GG	AG	AC	CT	GT	**	CT	CG	AG	AG	GG	GG	CC	GG	TT	**	CC	AA	GG
641	10	4	5	Arna	45	16	Female	CC	TT	CT	TT	TT	CC	AG	CC	GG	CC	CT	AA	TT	CC	CC	AA	CG	CC	**	CT	AA	GG	TT	GG	AA	CC	CC	TT	**	CC	CG	AA	AG	AG	AG	AC	GG	TT	**	AC	AT	AG
642	41	48	54	Mowi	212	25.3	NA	CT	CT	CT	GG	CC	CT	GG	CC	AG	CG	CT	AA	AA	CT	CC	AT	GG	CC	**	CT	AA	AG	TT	GG	AG	AC	CT	GG	**	CT	GG	AG	AA	AG	GG	AC	GG	TT	**	CC	AA	AG
643	37	44	38	Mowi	330	30.1	NA	CT	CC	CT	GG	TT	CT	AG	TT	AG	GG	TT	TT	AT	CC	CC	AA	CC	AA	**	TT	CC	AG	TT	GG	AA	AC	TT	TT	**	TT	CG	AG	AA	GG	GG	AA	GG	GT	**	AC	AA	AG
644	41	48	54	Mowi	164	23.1	Male	CC	TT	CT	GG	CC	CT	AG	CT	GG	CC	TT	AT	AT	CT	CC	TT	GG	CC	**	TT	AA	AG	TT	GG	AG	CC	TT	GG	**	CT	GG	AG	AA	AA	GG	CC	GG	GT	**	CC	AT	AA
645	18	46	45	Mowi X Figgjo	135	22	Female	TT	TT	CC	GG	CT	CT	AA	CT	AG	CG	CT	TT	AT	CC	CC	TT	CC	AA	**	TT	AA	AG	CT	GG	AG	AC	TT	GT	**	CT	CG	GG	GG	AG	GG	CC	GG	GT	**	CC	TT	GG
646	38	29	40	Figgjo x Mowi	125	21.7	NA	TT	CC	CT	GT	CT	CC	AA	TT	AA	CC	CT	TT	AT	CT	CC	AT	GG	AA	**	CC	CC	AA	CC	GG	GG	AC	CC	GT	**	CT	GG	AG	AG	AG	AG	AA	AA	TT	**	AC	AA	AG
647	38	45	42	Mowi	352	30.2	NA	CT	CT	CC	GT	TT	CC	GG	TT	AG	CG	CT	TT	AA	CC	CC	TT	CG	AC	**	CC	CC	AG	CT	GG	GG	CC	CT	GT	**	CC	CG	GG	AG	AG	GG	CC	AG	GG	**	CC	AT	AA
648	38	29	40	Figgjo x Mowi	141	22.4	Female	TT	CC	CT	GT	TT	CC	AG	TT	AG	CC	TT	AT	AT	CT	CT	TT	CG	CC	**	CC	CC	AG	CT	GG	GG	AC	CT	GG	**	CC	CG	AG	AG	AA	GG	AA	AG	TT	**	AA	AT	AG
649	39	46	46	Mowi	128	21.1	Male	TT	CT	CC	GT	CC	CC	GG	TT	AG	GG	CT	TT	AT	CT	CC	AT	CC	AA	**	TT	AC	GG	TT	GG	GG	AA	CT	TT	**	CT	CC	AG	GG	AG	GG	AC	GG	GG	**	AC	AT	AA
650	14	42	29	Mowi X Figgjo	139	22	Female	TT	CT	CT	GG	CT	CT	AG	CT	AG	CG	TT	AT	TT	CT	CT	AA	CC	AC	**	CT	AA	AA	TT	GG	GG	AA	CT	**	**	CT	CG	GG	GG	AA	AG	AA	AG	TT	**	AC	AA	AG
651	40	31	48	Figgjo x Mowi	102	20.4	NA	TT	CC	CC	TT	CC	CT	GG	CT	GG	CG	CT	AT	TT	CT	CT	TT	CC	CC	**	TT	AC	AG	TT	GG	AG	CC	CC	GT	**	TT	CG	AA	GG	AA	AG	AC	AA	TT	**	AC	AT	GG
652	54	61	19	Vosso	47	16.3	Female	TT	CT	CT	TT	CT	CC	AG	CT	GG	CG	CT	AA	TT	CC	CC	AT	CG	AC	**	CT	AC	AA	TT	AA	AG	AC	CT	TT	**	CC	CG	AG	AG	AG	GG	AC	AG	GG	**	CC	TT	AA
653	17	29	39	Figgjo	30	13.2	Male	CT	CT	CC	GT	CC	CC	AG	CT	AG	CC	TT	AT	TT	CT	CT	AT	GG	AC	**	CC	AC	AA	CT	GG	AG	AC	CC	GG	**	TT	GG	AA	GG	AG	AG	AA	AA	GG	**	AA	AA	AG
654	19	31	47	Figgjo	64	17.5	Female	TT	CC	TT	GG	TT	CT	AG	TT	GG	CG	CT	AA	TT	TT	CT	TT	CG	AC	**	CT	AA	AA	TT	GG	AG	AC	**	**	**	**	**	**	**	**	**	**	**	**	**	**	**	**
655	6	1	1	Arna	48	16.2	NA	CT	TT	TT	TT	CC	CT	GG	CT	AA	CG	CT	AA	TT	CC	CT	TT	CG	CC	**	CT	AA	AG	CT	GG	AG	AC	CC	GT	**	TT	CG	AA	AA	AG	AG	AC	AG	GT	**	AC	TT	AG
656	20	48	53	Mowi X Figgjo	92	19.5	Male	TT	CT	CT	GG	CC	CT	GG	CC	AG	CC	CT	TT	AA	TT	CC	AT	CG	AC	**	CT	AA	AG	TT	GG	AG	CC	CC	GG	**	TT	CC	AG	AA	AG	GG	AA	AG	TT	**	CC	AA	GG
657	36	27	32	Figgjo x Mowi	64	17.9	Male	CT	CT	CT	GT	CT	CT	AG	CC	AA	CG	CT	AA	AT	CT	TT	AT	CG	AC	**	CT	AA	AG	TT	GG	AG	AA	CT	GG	**	CT	CG	GG	AG	GG	AA	AC	GG	GT	**	AC	AA	AG
658	9	3	4	Arna	25	12.9	NA	TT	CC	CC	GT	TT	CC	AG	TT	AG	CG	CT	AT	AA	TT	CC	AA	CC	AC	**	CC	CC	AG	TT	GG	AG	AA	TT	GT	**	CT	GG	AG	GG	AG	AG	CC	AG	GT	**	AC	AA	AA
659	41	32	52	Figgjo x Mowi	70	17.9	Female	TT	CT	CT	GG	TT	CC	AA	TT	AG	CC	CT	AT	TT	TT	TT	AT	CG	AC	**	CT	AC	GG	CT	GG	AG	CC	TT	GG	**	CT	CG	AA	AG	GG	GG	AC	GG	TT	**	CC	AT	AG
660	53	60	18	Vosso	71	18	NA	TT	CC	CT	GG	CC	CT	AG	CT	GG	CC	TT	AT	TT	CC	CT	AT	CC	CC	**	CC	CC	AA	TT	GG	AG	AA	CT	GT	**	CT	CG	AG	GG	AA	AG	CC	GG	GT	**	CC	AT	AG
661	14	42	29	Mowi X Figgjo	114	21.2	NA	TT	CT	CT	GG	TT	CT	GG	CT	AG	CC	CT	AA	TT	CT	TT	AT	CG	AC	**	CT	CC	AA	CT	GG	GG	CC	TT	GG	**	CT	GG	AG	AG	AA	AG	AC	AG	TT	**	AC	AA	AG
662	53	60	18	Vosso	98	19.5	NA	TT	CC	CC	GT	CC	CT	AG	CT	AG	CG	TT	AT	AT	CT	CT	AT	CC	CC	**	TT	CC	AG	TT	AA	AA	AC	TT	GT	**	CT	CG	AA	AG	AA	AG	CC	AG	GT	**	AC	AT	AA
663	52	59	17	Vosso	59	17.5	Male	CC	CC	CT	GT	CT	CT	AG	CT	AG	GG	CC	AT	TT	CC	CT	AT	CG	CC	**	CT	AC	AG	CT	**	AG	AA	CT	GT	**	CC	CG	GG	AA	GG	AA	AA	GG	GT	**	AC	AT	AA
664	49	11	24	Figgjo x Mowi	85	19.1	Male	CT	CT	CC	GT	CT	CT	AG	TT	AA	GG	CC	AT	AT	CT	CT	AT	CC	CC	**	CT	AC	AG	CT	GG	AG	AC	CT	GT	**	CT	CG	AG	AG	AG	AG	AC	AA	GT	**	CC	AT	AG
665	15	43	33	Mowi X Figgjo	160	23	Male	TT	CT	TT	GT	CT	CT	AG	TT	AG	CG	CC	AT	AA	CT	CT	TT	CC	CC	**	TT	AA	AG	CT	GG	AG	AA	CT	TT	**	CC	CG	AG	AA	GG	AA	CC	GG	GT	**	AC	TT	GG
666	40	31	48	Figgjo x Mowi	126	22.2	Male	TT	CC	CT	GT	CC	CT	GG	CT	GG	CG	CT	AA	TT	CT	CT	TT	CG	AC	**	TT	AC	GG	CT	GG	AA	CC	CC	GT	**	TT	CG	AA	AG	AG	GG	AA	AG	TT	**	CC	TT	AG
667	40	47	50	Mowi	158	23.8	NA	TT	CC	CC	GT	CT	CC	AG	TT	AG	CG	TT	TT	TT	CC	TT	AT	CC	CC	**	CT	AC	AG	CT	GG	AG	CC	CT	GT	**	CT	GG	AG	AG	GG	AA	AA	GG	TT	**	CC	AA	AG
668	14	42	29	Mowi X Figgjo	144	22.4	NA	TT	CC	CC	GG	CC	CT	AG	CC	AG	GG	CT	AA	AT	CT	CT	AT	CG	AA	**	CT	AC	AA	CT	GG	GG	AC	TT	GG	**	CT	GG	AG	GG	AA	AG	AA	GG	TT	**	AC	AA	AG
669	41	32	52	Figgjo x Mowi	54	17.8	Male	TT	TT	CT	GG	CT	CC	AA	CT	AG	CC	CT	AT	AT	TT	CT	AT	GG	AC	**	CT	AC	GG	CT	GG	AG	CC	TT	GG	**	CT	CG	AA	AA	AA	GG	AC	GG	TT	**	CC	AT	AA
670	13	33	55	Figgjo	35	14.7	NA	TT	CC	CC	GT	CC	CT	AA	CT	AA	CG	CT	AT	TT	CC	CC	TT	CC	CC	**	CT	AC	AG	TT	**	AG	CC	CT	GT	**	CT	CC	GG	AG	AG	AG	AC	AG	TT	**	AC	AT	AA
671	37	44	38	Mowi	240	27.2	NA	CT	CC	CT	GT	TT	CT	AG	CC	AA	CG	CC	TT	AT	CC	CT	AA	CG	AA	**	TT	CC	AG	TT	GG	AA	AC	TT	TT	**	TT	GG	AG	AA	GG	GG	AC	GG	GT	**	AC	AA	AG
672	16	44	37	Mowi X Figgjo	90	20	Female	CC	TT	TT	GT	TT	CT	AG	CT	AG	CC	CT	AT	AT	CT	CC	TT	CG	AC	**	CT	CC	AG	TT	GG	AG	AC	TT	GT	**	TT	CG	GG	AG	AG	GG	AC	AG	TT	**	AA	AA	AA
673	20	48	53	Mowi X Figgjo	134	22.2	Female	TT	CC	CT	GT	CC	CT	AG	CC	AG	CG	CC	AT	AA	CC	CC	AA	GG	AC	**	CT	CC	AG	CT	GG	AG	AC	TT	TT	**	TT	CC	AA	AG	AG	AG	AC	AG	TT	**	CC	AA	GG
674	20	32	51	Figgjo	51	16.9	Female	TT	CT	TT	GG	CT	CC	AG	CT	AG	CG	CC	TT	TT	TT	CT	AA	CG	AA	**	CT	CC	GG	CC	GG	AA	CC	TT	GT	**	TT	CC	AA	AA	AA	AG	AA	AG	TT	**	CC	AT	GG
675	36	43	34	Mowi	191	25.2	NA	CT	CT	TT	GT	CT	CT	AG	TT	AG	GG	CC	AA	AA	CT	CT	AT	CG	AA	**	TT	AA	AA	CT	GG	AA	AA	TT	GT	**	CC	CC	GG	AG	GG	AG	AC	GG	GG	**	AA	AT	AG
676	40	47	50	Mowi	244	28.2	Male	TT	CC	TT	TT	CC	CC	AG	CT	GG	CG	CT	AT	TT	CC	TT	AT	CG	CC	**	CT	AC	AG	TT	GG	AA	CC	CC	TT	**	TT	GG	AG	AA	AA	AG	AC	AG	TT	**	CC	AT	GG
677	19	31	47	Figgjo	33	14.5	NA	TT	CC	CT	TT	TT	CC	AG	CT	GG	CC	CT	AT	TT	TT	CT	TT	CG	AC	**	CT	AA	AG	CT	GG	AA	AC	CC	GG	**	CC	CC	AA	GG	AG	GG	CC	AG	TT	**	CC	AT	AA
678	17	29	39	Figgjo	71	18.2	Male	TT	CT	CT	GT	CC	CC	AG	CT	AG	CC	CT	AT	TT	CT	CC	AA	CG	AC	**	CT	CC	AA	TT	GG	AG	CC	CT	GG	**	TT	CG	AA	GG	GG	AG	AA	AG	GG	**	AC	AA	AG
679	15	27	31	Figgjo	73	18.3	Female	TT	CT	CT	GT	CT	CC	GG	TT	AG	CC	TT	AT	TT	TT	TT	AT	CC	CC	**	CT	AA	AG	TT	GG	AG	AA	CC	GT	**	CT	CG	AG	AG	AG	AA	AC	AG	TT	**	AC	AA	AG
680	49	34	26	Mowi	245	26.5	NA	CT	TT	CC	TT	TT	TT	AA	TT	AG	CG	CC	TT	AT	CT	CC	TT	CC	AC	**	CC	CC	AG	TT	GG	AA	AA	CT	GG	**	CT	CC	AG	AA	AG	AG	CC	GG	TT	**	AC	AA	AG
681	37	44	38	Mowi	221	25.9	NA	CT	CT	CT	GG	TT	CT	AG	CT	AG	CG	TT	TT	AT	CC	CT	AT	CC	AA	**	CT	CC	AA	TT	GG	AA	AC	TT	TT	**	TT	GG	GG	AA	GG	GG	AC	GG	GT	**	CC	AT	GG
682	57	64	22	Vosso	27	13.2	Male	CT	CT	CC	GT	TT	CC	GG	TT	AA	CC	CT	AA	TT	CT	CT	AT	GG	AC	**	CC	CC	GG	TT	GG	AG	AC	CT	GT	**	CT	CG	AG	GG	AA	AG	AC	AG	GT	**	AA	TT	GG
683	9	3	4	Arna	50	16.2	Female	CC	CC	CC	TT	TT	CT	AA	TT	GG	CC	CT	AA	AA	TT	CC	AA	CC	AC	**	TT	CC	GG	TT	GG	AA	CC	TT	GG	**	CC	CG	AG	GG	AG	AG	AC	GG	GT	**	AC	AT	AA
684	40	47	50	Mowi	255	28.5	NA	CT	CC	TT	GT	TT	CC	AG	TT	AG	CG	CT	AT	TT	CC	TT	AT	CG	CC	**	CT	AC	AG	CT	GG	AG	CC	CC	TT	**	CT	GG	AG	AA	GG	AG	AC	AA	GT	**	CC	AA	GG
685	38	45	42	Mowi	259	26.6	NA	CT	CC	CC	GT	TT	CT	AA	TT	GG	CG	CT	TT	AA	CC	CC	TT	CC	AC	**	CC	CC	AG	TT	GG	GG	AC	CT	GT	**	CT	CC	GG	AA	AA	GG	CC	GG	GT	**	CC	AA	AA
686	15	43	33	Mowi X Figgjo	122	21.3	Female	TT	CC	CC	GT	CT	CT	AG	TT	AG	GG	CC	AT	TT	TT	CT	AT	CG	AC	**	TT	AA	AA	CT	GG	GG	AA	CT	TT	**	CT	CG	AG	AG	GG	AG	CC	GG	GT	**	AC	AA	AG
687	55	62	20	Vosso	58	17.1	NA	CT	TT	CC	GT	CC	CT	AA	CC	AG	CG	CC	AT	TT	CT	TT	AT	CG	CC	**	CT	CC	GG	TT	GG	AG	AA	CC	TT	**	CT	GG	AG	AG	AA	GG	AA	AA	TT	**	CC	AT	AA
688	19	47	49	Mowi X Figgjo	90	19.9	Male	TT	CC	TT	GT	CT	CC	AA	CT	AG	GG	CT	TT	TT	CT	CT	AA	CC	AC	**	TT	AA	AA	CT	GG	AG	CC	CC	GG	**	CC	CG	AG	AG	AA	GG	CC	AG	GG	**	CC	AA	AA
689	17	29	39	Figgjo	65	18	Female	CT	CT	CT	GT	CT	CC	AG	TT	AG	CC	TT	AT	TT	CT	CT	AT	GG	AC	**	CT	AC	AG	CT	GG	AG	CC	CC	GT	**	CT	CG	AA	GG	AA	AG	AA	AA	GG	**	AC	AT	AA
690	10	4	5	Arna	33	14	Male	CT	TT	CT	TT	TT	CT	AA	CT	GG	CG	TT	AA	TT	CC	CC	AA	CC	AC	**	CT	AC	GG	TT	GG	AA	CC	CC	TT	**	CC	CG	AA	AG	GG	GG	AC	AG	TT	**	AC	AT	AG
691	53	60	18	Vosso	104	19.5	Female	TT	CC	CT	GG	CC	CC	AG	CT	AA	CG	TT	AA	TT	TT	TT	AT	CC	CC	**	CT	CC	GG	TT	GG	AG	AC	TT	GT	**	TT	CG	AG	GG	AA	GG	AC	AG	GT	**	CC	AT	AG
692	36	43	34	Mowi	181	24.2	NA	CC	CT	TT	GG	CC	TT	AG	TT	GG	GG	CC	AA	AA	CT	CT	AT	CG	AA	**	TT	AC	AA	CT	GG	AA	AA	TT	GT	**	CT	CG	GG	AG	GG	AG	CC	GG	GT	**	AC	AA	GG
693	41	32	52	Figgjo x Mowi	87	19	Female	CT	CC	CC	GG	TT	CC	AG	CT	AG	CC	CT	AT	AT	TT	TT	AT	GG	AC	**	CT	AC	GG	CT	GG	AG	CC	TT	GG	**	CT	CG	AG	AA	AG	GG	AC	GG	TT	**	CC	AA	AA
694	53	60	18	Vosso	25	12.5	Male	TT	CC	CC	GT	CT	CC	AG	CT	AG	GG	CT	AT	TT	CT	CT	TT	CC	CC	**	CC	CC	AG	TT	GG	AA	CC	TT	GT	**	CT	CG	AA	AG	AA	AG	AC	GG	GT	**	AC	AT	AG
695	19	31	47	Figgjo	61	17.1	Female	TT	CC	CT	GT	TT	CT	AA	TT	GG	GG	CT	AA	TT	TT	CC	TT	CC	AC	**	CT	AA	AA	CT	GG	AA	AC	CC	GT	**	CT	CC	AA	GG	AA	GG	CC	GG	GT	**	CC	AT	AG
696	54	61	19	Vosso	40	14.6	NA	CT	CT	CT	TT	CT	CC	GG	CT	AG	CG	CC	AA	TT	CC	CC	AT	CC	CC	**	CC	AA	AA	TT	GG	AG	CC	CT	GT	**	CT	GG	GG	AA	AG	GG	AA	GG	TT	**	CC	AT	AG
697	15	27	31	Figgjo	63	18.1	Female	TT	CC	CT	GT	CT	CT	GG	CT	GG	CG	TT	AA	AT	CT	TT	AT	CG	AC	**	CT	AA	AG	TT	AA	GG	AC	CC	GT	**	CT	CG	AG	AG	AG	AG	AC	AG	TT	**	AC	AT	AG
698	39	30	44	Figgjo x Mowi	165	23.6	Female	CT	CT	CT	GT	CT	CC	AG	TT	GG	GG	TT	TT	AA	TT	CT	AT	CG	CC	**	TT	AC	AA	TT	GG	AG	AC	CC	TT	**	CC	CG	AA	GG	AG	GG	AA	GG	GT	**	AA	AA	AA
699	65	50	15	Vosso	69	18.1	Female	CT	CC	CC	TT	TT	CC	AG	CC	AA	CC	CT	AT	AT	CC	CC	TT	CC	CC	**	CC	CC	GG	TT	GG	AG	AC	CT	GT	**	CT	GG	AG	AG	AG	AG	AA	GG	TT	**	CC	AT	AG
700	10	4	5	Arna	55	17.4	Female	CT	TT	CT	TT	TT	CC	AG	CT	GG	CG	TT	AA	TT	CC	CC	TT	CC	AC	**	CC	AC	GG	TT	GG	AG	CC	CC	TT	**	CT	CG	AA	AG	GG	AG	AC	AG	TT	**	AC	AA	AG
701	38	45	42	Mowi	112	20	NA	CT	TT	CC	GT	TT	CT	AG	TT	GG	CG	CT	TT	AA	CC	CC	TT	CG	AA	**	CC	CC	AG	CT	**	GG	AA	CT	GT	**	CC	CC	GG	AG	AA	AG	CC	GG	GT	**	CC	AA	AA
702	41	32	52	Figgjo x Mowi	52	16.3	Female	CT	CT	CT	GT	CT	CC	AG	TT	AG	CG	CT	AT	TT	TT	CT	AT	GG	AC	**	CC	AA	GG	CT	GG	AG	CC	CT	GG	**	CT	CG	AG	AG	AG	GG	AC	AG	TT	**	CC	AA	AG
703	41	48	54	Mowi	187	24.8	Female	TT	TT	CT	GG	CC	CT	AG	CT	AG	CC	CT	AT	AA	TT	CC	TT	CG	AC	**	CT	CC	AA	TT	GG	AG	AC	CT	GT	**	CT	CG	AA	AA	AG	GG	CC	GG	TT	**	CC	AT	AG
704	41	32	52	Figgjo x Mowi	84	19	Female	CT	CT	CT	GG	TT	CC	AA	CT	AG	CC	CT	AT	TT	TT	CT	AT	CC	AC	**	CC	CC	GG	CT	GG	AA	CC	CT	GG	**	CC	CG	AA	AG	AA	GG	AC	AG	GT	**	CC	AA	AG
705	18	46	45	Mowi X Figgjo	128	21.7	Female	TT	CT	CT	GG	CC	CC	AG	TT	AG	CC	CC	AT	AT	CC	CT	TT	CC	CC	**	TT	AA	GG	CT	GG	AG	AC	TT	GT	**	CT	CG	GG	GG	AG	GG	AC	GG	GT	**	CC	AT	GG
706	36	27	32	Figgjo x Mowi	67	17.5	Female	CT	TT	TT	GT	CC	CT	GG	CT	AG	CG	CT	AA	AT	CT	TT	AT	CG	CC	**	CT	AC	AG	TT	GG	AA	AC	CT	GG	**	CT	GG	GG	AG	AG	AG	AC	GG	GT	**	CC	AA	AA
707	9	3	4	Arna	22	12	Male	CT	CT	CT	GT	TT	CT	AG	CT	GG	CC	CT	AT	TT	TT	CT	AA	CC	AA	**	CT	AC	GG	CT	GG	AA	CC	TT	TT	**	CT	GG	AA	AG	AA	AG	AA	GG	GT	**	AC	AT	AA
708	8	3	3	Arna	46	16	Male	CC	CT	CT	TT	CT	CC	AG	CT	GG	CG	CC	AA	AT	CT	CC	TT	CG	AC	**	CC	CC	AG	CT	GG	AG	AC	CT	GT	**	CT	CG	AG	GG	GG	AA	CC	GG	GG	**	CC	AA	AA
709	12	11	23	Figgjo	33	14.5	Female	CT	CT	CT	GT	CC	CT	GG	CT	AG	GG	CC	AT	TT	TT	TT	AT	CC	CC	**	CC	AA	AG	TT	GG	AA	CC	CT	GG	**	CC	CG	GG	AG	AG	GG	AA	GG	GT	**	AC	AT	AG
710	41	32	52	Figgjo x Mowi	98	19.7	Female	TT	TT	CT	GG	TT	CC	AG	CT	AG	CC	CT	AT	TT	TT	CT	AT	CG	AC	**	CC	AA	AG	CT	GG	AG	CC	CT	GT	**	CC	CG	AG	AG	GG	GG	AC	GG	TT	**	CC	AT	AG
711	15	43	33	Mowi X Figgjo	190	24.9	Female	**	CT	CT	GG	CT	CT	**	TT	GG	CG	CT	AT	TT	CC	CT	AT	CC	CC	**	TT	AA	AG	CT	GG	AG	AA	CT	TT	**	CC	CC	AG	AA	GG	AA	CC	GG	GT	**	AC	AA	AG
712	17	29	39	Figgjo	55	17.2	Female	TT	CC	CT	GT	CT	CC	AG	CT	AA	CC	CT	AT	TT	CC	CT	AT	GG	CC	**	CT	AC	AA	CT	GG	AG	AC	CC	GT	**	TT	CC	AA	AG	AG	AG	AA	AG	GG	**	AA	AA	AG
713	20	48	53	Mowi X Figgjo	144	22.8	Male	CT	CC	CT	GT	CC	CT	AG	CT	GG	CG	CT	AT	AA	TT	CC	AT	CG	AA	**	CT	AA	AG	CT	GG	AG	AC	CT	GG	**	TT	CG	AA	AG	GG	AG	AC	AG	TT	**	CC	AA	AG
714	13	33	55	Figgjo	52	16.7	Female	CT	CC	CT	GT	CC	CT	AA	CC	AG	CG	TT	AT	TT	CC	CC	TT	CC	CC	**	CT	AC	AG	TT	GG	AG	CC	CT	GT	**	CT	CC	GG	AG	AG	GG	AC	AG	GT	**	AC	AT	AA
715	39	30	44	Figgjo x Mowi	129	21.8	Female	CT	CT	CT	GT	CT	CT	GG	TT	GG	GG	TT	AT	AT	CT	CT	AT	CG	AC	**	TT	CC	AA	TT	GG	AG	AA	CT	TT	**	CT	CG	AA	GG	AG	AG	AA	GG	GT	**	AA	AA	AA
716	20	48	53	Mowi X Figgjo	100	20	Female	TT	CC	CT	GT	CC	CT	AG	CT	AA	GG	CT	TT	AA	CT	CC	AA	GG	AC	**	CT	CC	AG	CT	GG	AG	AC	CT	GT	**	TT	CG	AG	AA	AA	AG	AC	AG	TT	**	CC	AT	GG
717	40	47	50	Mowi	135	21.8	NA	CT	CC	CT	GT	CC	CC	AG	CT	GG	CG	TT	AT	TT	CC	TT	AT	CG	AC	**	CT	CC	AG	TT	GG	AA	CC	CC	GT	**	CT	GG	AG	AA	AA	AG	AA	AG	TT	**	CC	AT	GG
718	17	29	39	Figgjo	29	13.6	Female	CT	CC	CC	GT	CT	CC	AG	CT	AG	CC	CT	AT	TT	CT	CC	AT	CG	CC	**	TT	CC	AG	CT	GG	AG	AC	CT	GG	**	TT	CC	AA	AG	AA	AG	AA	AG	GG	**	AA	AT	AG
719	38	29	40	Figgjo x Mowi	99	20.4	Male	CT	CC	CC	GT	CT	CC	AA	TT	AG	CG	TT	AT	AT	CT	CC	TT	CG	AC	**	CT	CC	AG	CT	GG	GG	CC	CT	GG	**	CC	CC	AG	AG	AG	GG	AA	AG	TT	**	AC	AA	AG
720	41	48	54	Mowi	156	23.7	Female	CC	TT	CT	GG	CC	CT	AG	CC	GG	CG	CT	AA	AA	CT	CT	TT	GG	CC	**	TT	AA	AG	TT	GG	GG	AC	CT	GG	**	CT	GG	AG	AG	AA	GG	AC	GG	TT	**	CC	AA	AG
721	65	50	15	Vosso	82	19	NA	CT	CC	CC	GT	CT	CC	AA	CT	AG	CC	CT	AT	TT	CC	CC	AT	CG	CC	**	CC	CC	GG	TT	GG	AA	AA	CC	GT	**	CT	GG	AG	AG	AG	GG	AC	GG	TT	**	AC	AA	AG
722	41	32	52	Figgjo x Mowi	87	18.9	Female	CT	CT	CT	GT	TT	CC	AA	TT	AG	CG	CT	AT	AT	CT	TT	AT	CG	AC	**	CC	AC	GG	CT	GG	AA	CC	TT	GG	**	CC	CG	AA	AA	AG	GG	AC	GG	GT	**	CC	AT	AA
723	9	3	4	Arna	58	17.3	Male	CC	CT	CT	TT	TT	CC	AG	TT	AG	CC	CT	AA	AT	TT	CT	AA	CC	AC	**	TT	CC	GG	CT	GG	AG	AC	TT	TT	**	CC	CG	AA	AG	AG	AG	CC	GG	GT	**	AC	AT	AA
724	38	29	40	Figgjo x Mowi	141	22.7	Male	CT	CT	CT	GT	TT	CC	AA	TT	AG	CC	TT	AT	AT	CC	CT	AT	GG	AA	**	CT	CC	AG	CC	GG	GG	AC	CC	GG	**	CT	CG	AG	GG	AA	GG	AC	AA	GT	**	AC	AA	AA
725	18	46	45	Mowi X Figgjo	49	16	Male	TT	TT	CT	GG	CT	CT	AG	TT	GG	CC	CT	AT	AT	CC	CC	TT	CC	CC	**	TT	AC	AG	TT	GG	AG	CC	CT	GT	**	CC	CG	GG	GG	AG	GG	AC	GG	GT	**	CC	AT	AG
726	41	32	52	Figgjo x Mowi	90	19.7	Female	CT	TT	CT	GT	CT	CC	AG	CT	AG	CC	CT	AT	AT	CT	TT	AT	CC	AC	**	CT	AC	AG	CT	GG	AG	CC	CT	GG	**	CT	CG	AG	AA	GG	GG	AC	GG	TT	**	CC	AA	AA
727	36	27	32	Figgjo x Mowi	38	17.1	NA	CT	TT	CT	GT	CC	CT	GG	CT	AG	CC	CT	AA	AT	CT	TT	AT	CG	CC	**	CT	AC	AG	TT	GG	AG	AA	CT	GG	**	CT	GG	GG	AG	AA	AG	AA	GG	GT	**	CC	AA	AG
728	49	34	26	Mowi	126	21.7	NA	CT	CT	CT	GT	TT	CT	AA	TT	AA	CG	TT	TT	TT	CT	CC	TT	CC	AA	**	CC	CC	AA	TT	GG	AA	AC	CC	GT	**	CT	CC	AG	AG	GG	AA	CC	AG	TT	**	AC	AA	AG
729	49	34	26	Mowi	208	24.8	NA	CT	TT	CC	GG	TT	TT	AA	TT	AA	CG	CT	TT	AT	CT	CC	TT	CC	CC	**	CT	CC	AA	TT	GG	AG	AA	CT	GT	**	CT	GG	GG	GG	AG	AG	CC	AG	TT	**	AC	AA	AA
730	19	47	49	Mowi X Figgjo	131	21.9	Female	TT	CC	CC	GT	TT	CT	AA	CT	AG	GG	CT	AT	TT	CT	CT	AT	CC	AC	**	TT	AA	AA	CT	GG	AG	AC	CC	GT	**	CT	CG	AG	AG	AG	GG	CC	AG	GT	**	CC	AA	AG
731	14	42	29	Mowi X Figgjo	72	18.6	Male	TT	CT	CT	GG	CC	CT	GG	CT	GG	GG	CT	AT	AT	CT	TT	TT	CC	CC	**	CT	AA	AA	TT	GG	AG	AC	CT	GG	**	CC	CG	AG	AG	AA	AG	AC	AG	TT	**	CC	AA	AG
732	36	43	34	Mowi	245	27.4	NA	CT	CT	CC	GG	CC	TT	AG	TT	GG	GG	CC	AA	AA	CC	CT	AT	CG	CC	**	TT	AA	AA	CT	GG	AG	AA	TT	GT	**	CC	CG	GG	AA	GG	AG	CC	GG	GT	**	AA	AT	GG
733	8	3	3	Arna	16	10.6	NA	CC	CC	CT	GT	CT	CC	AA	CC	AG	CG	CC	AA	TT	CT	CC	TT	CG	AC	**	TT	CC	AG	TT	GG	AG	CC	CC	GT	**	CT	CG	GG	GG	AG	AG	CC	GG	GG	**	CC	AA	AG
734	18	30	43	Figgjo	52	16.5	Female	TT	CT	CT	GT	CC	CT	AA	CT	AG	CG	TT	TT	AT	CT	CT	TT	CG	AC	**	TT	AA	AA	TT	GG	AA	AC	CT	TT	**	CC	CC	AG	GG	GG	GG	AA	GG	GT	**	AC	AT	AG
735	7	1	2	Arna	68	17.8	Female	CT	CT	TT	TT	CC	CT	GG	TT	AA	CG	CT	AT	TT	CT	CT	TT	CC	CC	**	CC	AA	GG	CT	GG	AG	CC	CC	GG	**	CT	CG	AA	AG	AA	GG	AC	GG	GT	**	AC	AT	AA
736	36	43	34	Mowi	141	23.1	NA	CT	CT	CT	GT	TT	TT	AG	TT	AG	CG	CC	AA	AT	CC	CT	TT	CG	AC	**	TT	AA	AA	CT	GG	AG	AA	TT	GT	**	CC	CG	GG	AG	GG	AG	CC	GG	GT	**	AC	AT	GG
737	51	58	16	Vosso	19	12	NA	CT	CT	CC	GT	CC	CC	AG	TT	AG	CG	TT	AT	TT	CC	CT	TT	CC	CC	**	CC	AA	AA	CT	GG	AG	AC	CT	GG	**	TT	CG	AA	AA	AA	GG	AC	AG	GT	**	AA	AA	AA
738	17	29	39	Figgjo	36	14.9	Female	CT	CT	CT	GT	CC	CC	AG	CT	AG	CC	CT	AT	TT	CT	CT	AT	CG	AC	**	TT	CC	AG	TT	GG	AG	CC	CT	GT	**	CT	CG	AG	GG	AA	AG	AA	AA	GG	**	AC	AA	AA
739	16	44	37	Mowi X Figgjo	53	17	Male	CC	CT	TT	GG	CC	CC	AA	CT	GG	CG	CT	AT	AT	CT	TT	TT	CC	CC	**	CC	CC	AG	TT	GG	AG	AC	CT	TT	**	TT	CG	GG	AG	AG	GG	AA	AG	TT	**	AC	AT	AG
740	38	29	40	Figgjo x Mowi	135	22.6	Male	CT	CT	CC	GT	TT	CC	AA	TT	GG	CC	TT	TT	AT	CC	CT	TT	GG	AC	**	CT	CC	AG	TT	GG	GG	AC	CC	GG	**	CT	CC	AG	GG	AG	AG	AA	GG	GG	**	CC	AT	AG
741	57	64	22	Vosso	46	15.7	Male	CT	CC	CT	GT	TT	CC	AA	TT	AG	CC	TT	AA	TT	TT	TT	AT	GG	AC	**	TT	CC	AG	CT	GG	AG	CC	CT	GG	**	CT	CG	GG	AG	AG	AG	AC	GG	GT	**	AA	TT	GG
742	65	50	15	Vosso	69	18.1	NA	CT	CC	CC	GT	CC	CC	AG	CT	GG	CC	CC	AT	AT	CT	CC	TT	CG	CC	**	CT	CC	GG	TT	GG	AA	AC	CT	GG	**	CT	CG	AG	GG	GG	AG	AA	GG	TT	**	CC	AA	AG
743	18	30	43	Figgjo	43	15	Male	TT	CT	TT	GG	CT	CT	AG	TT	AG	CC	CT	AT	TT	CT	CT	AT	CG	AC	**	CT	AC	AG	TT	GG	AA	CC	CT	GG	**	CT	CC	AG	GG	AG	AG	AC	GG	GT	**	CC	AA	AG
744	15	27	31	Figgjo	76	18.9	Male	TT	TT	CT	GT	CT	TT	GG	CT	AA	CC	TT	AA	AT	TT	TT	AT	CC	CC	**	CT	AC	AG	TT	GG	AG	AC	CC	GT	**	CT	CG	AG	AA	GG	AG	AC	AG	GT	**	AC	AA	AG
745	19	31	47	Figgjo	27	12.7	NA	TT	CC	CC	TT	CT	TT	AG	CT	GG	CC	CT	AT	TT	TT	CC	AT	CC	AC	**	CC	AA	AG	CT	GG	AA	CC	CC	GT	**	CT	CC	AA	AG	AA	GG	CC	GG	GT	**	AC	AA	AA
746	15	27	31	Figgjo	57	17.1	Female	TT	TT	TT	GT	CT	CT	GG	CT	AG	CC	TT	AT	AT	TT	TT	AT	CG	AC	**	CT	AA	AG	TT	AA	GG	AC	CC	TT	**	CT	CG	AG	AA	GG	AA	AC	AG	GT	**	AC	AT	AG
747	8	3	3	Arna	20	10.9	NA	CT	CT	CT	GT	CT	CC	AA	CC	AG	CG	CC	AA	AT	CT	CC	AT	CG	AC	**	CC	CC	AG	CC	GG	AA	AC	CT	TT	**	CT	CG	GG	GG	AA	AG	CC	GG	GT	**	CC	AT	AG
748	10	4	5	Arna	20	12.2	NA	CT	CT	CC	TT	TT	CC	AG	TT	GG	CC	TT	AA	TT	CC	CC	AT	CG	CC	**	CT	AA	AG	TT	GG	AG	CC	CC	GT	**	CC	CG	AA	GG	AG	GG	AC	GG	TT	**	AC	AA	AG
749	49	11	24	Figgjo x Mowi	80	19	Female	CT	CT	CT	**	**	CT	AA	TT	AA	CG	CT	AT	AT	CT	CT	TT	CC	AC	**	CT	AC	AA	CT	GG	**	AC	TT	GT	**	CT	CC	**	**	AG	**	AC	AG	GT	**	AC	AT	AG
750	49	34	26	Mowi	150	22.7	NA	TT	CT	CC	GT	TT	CT	AA	TT	AG	CC	CC	TT	AA	CT	CC	TT	CC	AC	**	CT	CC	AG	TT	GG	AG	AC	CT	GG	**	CT	CG	AA	AG	AG	AG	CC	GG	TT	**	AC	AA	AG
751	40	47	50	Mowi	236	27.5	Female	TT	CC	CT	GT	CC	CC	AG	CT	AG	CG	CT	TT	TT	CC	CT	AT	CG	AC	**	TT	AC	AG	TT	GG	AA	CC	CT	GT	**	TT	GG	AG	AA	AA	AA	AC	AG	TT	**	CC	AT	GG
752	2	5	6	Arna	65	17.1	Male	CT	CT	CC	GT	CT	CC	AA	CC	AG	GG	TT	AA	TT	CT	CT	AT	CC	AA	**	CC	CC	AG	TT	GG	AA	AC	CC	GT	**	CT	CC	GG	AG	GG	AG	AA	GG	GT	**	CC	AA	AA
753	36	27	32	Figgjo x Mowi	83	19	Male	CT	CT	TT	GT	CT	CT	GG	TT	AG	CG	CT	AA	AT	CT	TT	AT	CC	AC	**	CT	AC	AG	TT	GG	AG	AC	CT	GT	**	CT	GG	GG	AG	AG	AG	AC	GG	GT	**	AC	AA	AG
754	15	43	33	Mowi X Figgjo	128	21.8	Male	CT	CC	CT	GT	TT	CT	AG	TT	GG	CG	CT	AA	AT	CT	CT	AT	CC	AC	**	TT	AC	AA	CT	GG	AG	AA	CT	TT	**	CC	CC	AG	AG	GG	AG	CC	GG	GT	**	AA	TT	GG
755	39	46	46	Mowi	181	24.2	Female	CT	CT	CC	GT	CT	CC	AG	TT	GG	CG	TT	AA	AT	CT	CT	AT	CC	AC	**	TT	AC	GG	TT	GG	GG	AA	TT	TT	**	CC	CG	AG	GG	AG	AG	AC	GG	GG	**	AC	AT	AG
756	41	48	54	Mowi	246	27.1	Female	CT	TT	CT	GG	CT	CT	AG	CT	AG	CG	CT	AA	AA	CT	CT	TT	CG	AC	**	TT	AC	AA	TT	GG	AG	CC	CT	GG	**	CT	CG	AG	AG	AG	GG	CC	GG	GT	**	CC	AA	GG
757	15	27	31	Figgjo	85	19.8	Male	TT	CC	CT	GT	CT	TT	AG	CT	AG	CG	CT	AT	AT	TT	TT	AT	CC	CC	**	CT	AA	GG	TT	GG	AG	AC	CC	TT	**	CT	CG	AG	AG	AG	AG	AC	AG	GT	**	AC	AT	AA
758	40	31	48	Figgjo x Mowi	90	19.7	Male	CT	CC	CT	GT	CT	CT	AG	CT	GG	CC	TT	AA	TT	CT	TT	TT	CG	AC	**	TT	AC	GG	CT	GG	AA	CC	CC	GT	**	CT	CG	AA	AA	AG	GG	AA	GG	TT	**	AC	AT	AG
759	12	11	23	Figgjo	62	17.4	Male	CT	CT	TT	GG	CT	CT	AG	CT	AG	CC	CC	AT	AT	CT	TT	AT	CC	CC	**	CT	AC	AA	CT	GG	AA	AC	CT	GT	**	CC	CC	AG	AG	AG	AG	AA	GG	GT	**	AC	TT	AG
760	12	34	25	Mowi X Figgjo	68	18.3	NA	TT	CT	TT	TT	TT	CT	AG	CT	AG	CC	CT	AT	AT	CC	CT	AT	CC	CC	**	TT	AC	AA	CT	GG	AA	AC	CC	GT	**	CC	CC	AG	AA	AG	AA	AC	GG	TT	**	AA	AA	AA
761	54	61	19	Vosso	102	20.5	NA	CT	CT	CT	GT	CT	CC	AG	CT	AA	CG	TT	AA	TT	CT	CC	AT	CG	CC	**	CC	AC	AG	TT	GG	AG	AC	CT	GT	**	CT	GG	AG	AA	AG	AG	AA	AG	TT	**	CC	TT	AG
762	40	31	48	Figgjo x Mowi	140	23	Male	CT	CC	CT	GT	CT	CC	GG	TT	GG	CC	TT	AA	TT	CT	TT	TT	CG	AC	**	TT	AC	GG	TT	GG	AG	AC	CC	GT	**	TT	CG	AA	AG	GG	GG	AC	AG	TT	**	CC	AA	AG
763	38	29	40	Figgjo x Mowi	69	18.1	NA	CT	CC	CT	GT	TT	CC	AA	TT	AG	CG	CT	TT	AT	CT	CC	TT	GG	CC	**	CT	CC	AA	TT	GG	GG	AC	CC	GT	**	CT	GG	AG	AG	AG	AG	AC	AG	GT	**	CC	AT	AA
764	54	61	19	Vosso	49	15.8	Male	CT	TT	CC	GT	CT	CC	GG	CT	AG	CG	TT	AA	TT	CT	CC	AT	CG	CC	**	TT	AC	AG	TT	GG	AG	AC	CT	GT	**	CC	GG	GG	AG	AG	AG	AC	AG	GT	**	CC	AT	AG
765	12	11	23	Figgjo	38	15.1	Male	CT	CT	CT	TT	CC	TT	GG	CC	AG	GG	CT	AT	AT	TT	CT	AT	CC	CC	**	CC	AA	AG	CC	GG	AA	AC	CT	GG	**	CC	CG	GG	AG	AG	AG	AC	AG	GT	**	AA	TT	AG
766	13	33	55	Figgjo	31	13.5	NA	CT	CT	CT	GT	CC	CT	AA	CC	AG	CG	CT	AT	TT	CT	CC	TT	CG	AC	**	CT	AC	AG	TT	**	AG	CC	CT	GT	**	CT	CC	AG	GG	AG	AG	AA	AG	TT	**	AC	AT	AA
767	12	11	23	Figgjo	26	13.5	Female	CT	CT	CT	GT	CT	CT	GG	CC	AG	GG	TT	AA	TT	CT	CT	AA	CC	AC	**	CC	AC	AG	CC	GG	AA	CC	CT	GT	**	CC	CC	AG	AG	AG	AG	AC	GG	GT	**	AA	AT	GG
768	41	32	52	Figgjo x Mowi	53	16.8	Male	CT	CC	CT	GG	CT	CC	AG	TT	AG	CC	CT	AT	TT	CT	TT	AT	GG	AC	**	CT	AA	AG	CT	GG	AA	CC	CT	GT	**	CT	CG	AG	AG	AG	GG	AC	GG	GT	**	CC	AT	AA
769	36	27	32	Figgjo x Mowi	27	12.9	NA	CT	TT	TT	GT	CT	TT	GG	CC	AA	CG	CT	AA	AT	CT	TT	AT	CG	AC	**	CT	AA	AG	TT	GG	AG	AA	CT	GT	**	CT	GG	GG	AG	AG	GG	AC	GG	GT	**	AC	AA	AA
770	39	46	46	Mowi	147	22.5	NA	CT	CT	CC	GT	CC	CT	AG	TT	AA	CG	TT	TT	AA	CC	CT	AT	CC	AC	**	TT	CC	GG	TT	GG	GG	AA	CT	TT	**	CC	GG	AG	GG	AG	GG	AC	GG	GG	**	AC	AT	AG
771	14	42	29	Mowi X Figgjo	68	17.6	Male	TT	CC	CC	GG	CC	CT	GG	CC	GG	CG	TT	AA	TT	CC	CT	AA	CC	CC	**	CT	CC	AA	TT	**	GG	AC	TT	GT	**	CT	CG	AG	GG	AA	AG	AC	AG	TT	**	CC	AA	AG
772	37	44	38	Mowi	189	24.7	Female	CT	CT	CC	GT	CT	CC	AG	CC	AG	GG	CT	AT	AT	CC	CT	AT	CG	AC	**	TT	CC	AG	TT	GG	AG	AA	TT	GT	**	TT	GG	AG	AA	GG	AG	AC	GG	GT	**	CC	TT	AG
773	20	48	53	Mowi X Figgjo	175	24.8	Female	TT	CC	CT	GG	CC	CT	GG	TT	AG	GG	CC	AT	AT	TT	CC	AT	CG	AC	**	CT	AA	AG	CT	GG	AG	CC	TT	GT	**	TT	CC	AG	AG	AG	AG	AA	AG	TT	**	CC	AT	AG
774	40	31	48	Figgjo x Mowi	104	21	Female	TT	CC	CC	GT	TT	CC	AG	CT	GG	CG	TT	AT	TT	CT	CC	TT	CC	AC	**	CT	AC	AG	CT	GG	AA	AC	CC	GT	**	TT	CG	AA	AG	AA	AG	AC	GG	TT	**	AC	AT	AG
775	9	3	4	Arna	41	15.2	Male	CC	CC	CT	TT	TT	CC	AG	TT	GG	GG	CT	AA	AT	TT	CC	AT	CC	AA	**	CT	CC	AG	CT	GG	AA	AC	CT	TT	**	CT	CG	AA	AG	AG	AG	AC	GG	GT	**	AC	AA	AA
776	7	1	2	Arna	91	19.8	NA	CT	CT	TT	TT	CC	CT	AG	TT	AG	CG	TT	AT	TT	CT	CT	TT	CC	CC	**	CT	AA	AA	CT	GG	AA	AC	CC	GG	**	CT	CG	AA	AA	GG	GG	AC	AA	GT	**	AA	AT	AG
777	14	42	29	Mowi X Figgjo	46	16.2	Male	TT	CC	CC	GG	CT	CT	AG	CC	GG	CG	TT	AT	TT	CC	TT	AT	CG	AC	**	CT	AC	AA	CT	GG	AG	AA	CT	GT	**	CT	CG	GG	GG	AA	AG	AA	GG	TT	**	AC	AA	AG
778	12	34	25	Mowi X Figgjo	84	19.4	NA	CT	CT	CT	GT	CT	TT	AG	TT	GG	GG	CT	TT	TT	CT	CT	AT	CC	AC	**	CT	AC	AA	TT	GG	AA	AC	CC	GG	**	CC	CC	AG	AA	GG	AG	CC	GG	TT	**	AA	AT	AA
779	36	27	32	Figgjo x Mowi	76	18.7	Female	CT	TT	CT	GT	CC	CT	AG	CT	GG	CG	CT	AA	AT	CT	TT	AT	CC	AA	**	CT	AC	AG	TT	GG	AA	AA	CT	GG	**	CT	GG	GG	AA	AA	AA	AA	GG	GT	**	CC	AA	AG
780	57	64	22	Vosso	42	15.5	Male	CT	CC	CT	GT	TT	CC	AA	TT	AG	CC	TT	AA	TT	CT	TT	AA	CG	AC	**	TT	AC	GG	TT	GG	AG	CC	CT	GT	**	CT	CG	AG	AG	AG	AA	AA	GG	GT	**	CC	TT	GG
781	53	60	18	Vosso	64	17.2	Female	TT	CC	CT	GT	CT	CT	AG	CT	AG	GG	CT	AT	AT	CC	CT	AA	CG	CC	**	TT	AA	AG	TT	AA	AG	CC	CT	GT	**	CC	CG	GG	AG	AA	AG	AC	GG	GT	**	CC	AT	AG
782	14	42	29	Mowi X Figgjo	87	19	Male	CT	CC	CC	GG	CC	TT	GG	CT	AG	CG	TT	AA	AT	CT	TT	TT	CC	AA	**	CT	CC	AA	TT	GG	GG	AC	TT	GG	**	CC	GG	AG	AG	AA	AG	AA	GG	TT	**	CC	AA	AG
783	53	60	18	Vosso	88	19	Male	TT	CC	CT	GT	CT	CC	AG	CT	AG	GG	CT	AA	TT	CT	CT	AT	CG	CC	**	CT	AC	AA	TT	GG	AG	AC	CT	GT	**	TT	CG	GG	AG	AA	GG	CC	AG	GT	**	CC	AT	AA
784	15	43	33	Mowi X Figgjo	181	24.8	NA	CT	CT	TT	GG	TT	CT	AG	TT	GG	CG	CT	AT	AT	CC	CT	AT	CC	CC	**	TT	AA	AG	CT	GG	AG	AA	CT	TT	**	CC	CG	AG	AA	GG	AG	CC	AG	TT	**	AA	AT	GG
785	65	50	15	Vosso	48	16.4	Female	CT	CC	CC	TT	CT	CC	AG	CT	GG	CC	TT	AT	AT	CC	CC	AT	CG	CC	**	CT	CC	AG	TT	GG	AA	CC	TT	GT	**	CT	CG	AA	AG	AG	AG	AA	GG	TT	**	CC	AA	AG
786	40	47	50	Mowi	160	23.9	NA	TT	CC	CC	TT	CT	CC	AG	CT	AG	CG	TT	TT	AT	CC	CT	AT	CG	CC	**	TT	CC	AG	TT	GG	GG	CC	CT	GT	**	CT	GG	AG	AG	AG	AG	CC	AA	TT	**	CC	AA	AG
787	19	47	49	Mowi X Figgjo	53	16.9	Male	TT	CC	CT	GG	TT	CC	AA	CT	AG	CG	CT	AT	AT	CT	CT	AT	CC	AC	**	CT	AA	AA	CT	GG	AA	CC	CC	GG	**	TT	CG	AG	AG	AG	AG	CC	GG	GG	**	CC	AA	AA
788	12	11	23	Figgjo	25	13.4	Male	**	CT	TT	**	CT	CT	**	CT	AG	CG	CT	AT	AT	TT	CT	AT	CC	CC	**	CC	AA	AA	TT	GG	**	**	CT	GT	**	CC	CG	GG	AG	AG	**	AA	**	GT	**	AC	AT	AG
789	49	34	26	Mowi	196	24.8	NA	TT	CT	CC	GG	TT	TT	AA	TT	GG	CG	CT	TT	AT	CC	CC	TT	CC	CC	**	CC	CC	AA	TT	GG	AA	AC	CT	GT	**	CT	CG	AA	AG	AG	AG	CC	AG	TT	**	AC	AA	AG
790	41	32	52	Figgjo x Mowi	101	20.2	Female	TT	TT	TT	GT	CT	CC	AA	TT	AG	CC	CT	AT	AT	TT	CT	AT	GG	AC	**	CC	AC	GG	CT	GG	AG	CC	CT	GT	**	CC	CG	AA	AG	GG	GG	AC	GG	GT	**	CC	AT	AG
791	40	47	50	Mowi	154	23.4	Female	CT	CC	CT	TT	CT	CC	AG	CT	GG	CG	CT	AT	AT	CC	CT	AT	CG	CC	**	TT	CC	AG	CT	GG	GG	CC	CC	TT	**	CT	GG	AG	AG	GG	AG	AC	GG	TT	**	CC	AT	AG
792	37	44	38	Mowi	307	28.5	Male	TT	CT	CC	GG	CT	CT	AG	CT	AA	GG	CT	AT	AT	CC	CC	AT	CC	AC	**	CT	CC	AA	TT	GG	AG	AC	TT	TT	**	TT	CG	AG	AA	GG	AG	AC	GG	TT	**	AC	TT	AA
793	54	61	19	Vosso	34	14.3	Male	CT	TT	CC	TT	CT	CC	GG	CT	AG	CG	CT	AA	TT	CT	CC	AT	CC	CC	**	CT	AA	AA	CT	GG	AG	AC	CC	GT	**	CT	GG	GG	AA	GG	GG	AC	GG	GT	**	CC	AT	AG
794	36	43	34	Mowi	272	28.2	NA	CT	CT	CT	GG	CC	CT	AG	CT	AG	GG	CC	AA	AT	CT	CT	TT	CC	AC	**	TT	AC	AA	CT	GG	GG	AA	TT	GT	**	CT	GG	GG	AA	GG	AG	CC	GG	GT	**	AA	AT	GG
795	49	11	24	Figgjo x Mowi	80	19	Male	CT	CT	CC	TT	CT	TT	AA	CT	AA	GG	CT	AT	AT	TT	CT	AT	CC	AA	**	CT	AC	AA	CT	GG	AA	CC	CT	GT	**	CT	CC	GG	GG	AG	AA	AC	AG	GT	**	AC	AA	GG
796	14	42	29	Mowi X Figgjo	84	19.2	Male	TT	CT	CT	GG	CC	CT	AG	TT	GG	CC	CT	AT	AT	CT	CT	AA	CC	AC	**	CT	AC	AA	TT	GG	AG	AA	CT	GG	**	CT	GG	GG	GG	AA	AG	AC	AG	TT	**	AC	AA	AG
797	49	11	24	Figgjo x Mowi	138	22.7	Female	CC	CT	CC	GT	TT	CT	AG	CT	AA	CC	TT	AT	AT	TT	CC	AT	CC	AC	**	CT	AC	AA	CT	GG	AA	AC	CT	GG	**	CT	CC	GG	GG	AG	AA	AC	GG	GT	**	CC	AA	AA
798	36	27	32	Figgjo x Mowi	97	20.3	Female	CT	CT	CT	GT	CT	CC	GG	TT	AG	CG	CT	AA	AT	CT	TT	AT	CC	AC	**	CT	CC	AG	TT	GG	GG	AA	CT	GT	**	CT	CG	GG	AA	GG	AG	AA	GG	GT	**	AC	AA	AA
799	16	44	37	Mowi X Figgjo	105	21.3	NA	CT	CT	TT	GT	CT	CT	AG	CT	AG	CG	CT	AA	AT	CT	CC	AT	CG	AC	**	CT	CC	AG	CT	GG	AG	AC	TT	TT	**	TT	CG	AG	AG	AG	GG	AC	AG	TT	**	AC	AA	AG
800	52	59	17	Vosso	24	12.8	NA	CT	CC	CT	TT	CT	CC	AA	CC	AG	CC	TT	AA	TT	CC	CT	AT	CG	CC	**	CT	CC	AG	TT	GG	AA	AC	CC	GT	**	CC	CG	GG	AA	GG	AG	AA	AG	TT	**	AA	AA	AA
801	10	4	5	Arna	40	15	Male	CC	CT	CC	TT	TT	CC	AA	CT	GG	CG	TT	AA	AT	CC	CC	AT	CC	AC	**	CC	AC	GG	TT	GG	AA	CC	CC	GT	**	CT	CG	AA	GG	GG	AG	AC	AG	TT	**	AC	AT	AG
802	49	11	24	Figgjo x Mowi	98	19.7	Male	CT	CT	CT	GT	CT	TT	AG	CT	AG	CG	TT	AT	AA	TT	CT	TT	CC	AA	**	CC	AC	AA	TT	GG	AG	AC	TT	GT	**	CT	CG	AG	GG	AG	GG	AC	GG	GT	**	CC	AT	AG
803	37	44	38	Mowi	218	25.7	NA	CT	CT	CT	GT	TT	CC	AG	CT	AG	GG	CC	AA	AT	CC	CC	AT	CC	AC	**	CT	CC	AA	TT	GG	AG	CC	TT	TT	**	TT	GG	AG	AA	GG	AG	AC	GG	GT	**	AC	AA	AG
804	38	45	42	Mowi	220	25.4	NA	TT	CC	CC	GT	CT	CC	GG	TT	AA	CC	TT	TT	AA	CT	CC	TT	CC	AA	**	CC	CC	AG	TT	**	GG	AA	CC	GT	**	CT	GG	GG	AA	AG	AG	AC	AG	GT	**	AC	AT	AA
805	49	11	24	Figgjo x Mowi	76	18.2	Male	**	CT	CT	GG	TT	CT	AA	TT	AA	GG	TT	AT	AA	TT	CC	AT	CC	AC	**	CC	AC	AA	CT	GG	AA	AC	TT	GT	**	CT	CG	AG	AG	AG	AG	AC	GG	GT	**	AC	AA	AG
806	15	27	31	Figgjo	56	17.2	Male	TT	CC	CC	GT	CT	CT	GG	TT	GG	CG	TT	AA	AT	CT	TT	AT	CC	AC	**	CT	AC	GG	TT	GG	AG	AC	CC	TT	**	CT	CG	AG	AG	AG	AA	AC	GG	GT	**	AC	AT	AG
807	17	29	39	Figgjo	50	16.5	Female	TT	CC	CC	GT	CC	CC	AG	TT	AG	CC	TT	AA	TT	CT	CT	AT	GG	CC	**	CC	AC	AA	CT	GG	AG	CC	CT	GT	**	CT	CG	AA	AG	AG	GG	AA	AG	GG	**	AA	AT	AA
808	57	64	22	Vosso	53	16.6	Female	CT	CC	CC	GT	TT	CC	AG	TT	AA	CC	CT	AA	TT	TT	CT	AT	GG	AC	**	CT	AC	AG	TT	GG	AG	CC	CT	GG	**	CT	CG	GG	AG	AG	AG	AA	AA	GT	**	AC	TT	GG
809	65	50	15	Vosso	75	18.5	Female	CT	CC	CT	GT	TT	CC	AA	TT	GG	CC	CC	AT	TT	CC	CC	AT	CG	CC	**	CC	CC	GG	TT	GG	AG	AC	CT	GT	**	CT	GG	AA	AA	AG	GG	AC	AG	TT	**	AC	AT	AG
810	17	29	39	Figgjo	67	17.6	Female	TT	CT	CC	GT	CT	CC	AG	TT	AG	CC	TT	AT	TT	CC	CT	AA	GG	CC	**	CT	AC	AG	CT	GG	AG	CC	CT	GT	**	CT	CG	AA	GG	AA	AG	AA	AA	GT	**	AC	AT	AG
811	15	27	31	Figgjo	95	20	Male	TT	CT	CT	GT	CT	CC	GG	CT	AG	CG	CT	AT	AT	TT	TT	AT	CC	AC	**	CT	AC	GG	TT	GG	AG	AA	CC	TT	**	CT	CG	AG	AA	GG	AA	AC	GG	GT	**	AC	AA	AG
812	51	58	16	Vosso	26	13	NA	CT	CC	CT	GG	CC	CC	AA	TT	AG	CC	TT	AT	TT	CC	TT	TT	CG	CC	**	CC	AC	AA	CC	GG	AA	AC	CC	GT	**	CT	CG	AA	AG	AG	GG	AC	GG	GT	**	AC	AA	AG
813	18	30	43	Figgjo	56	17.1	Female	TT	CT	TT	GT	CC	CT	AA	CT	AA	GG	CT	AT	TT	CT	CT	AT	CG	AC	**	TT	AC	AG	TT	GG	AA	CC	CC	GT	**	CT	CC	AG	GG	AG	AG	AC	GG	TT	**	CC	AT	AG
814	15	43	33	Mowi X Figgjo	169	24.2	NA	CT	CT	TT	GT	CT	TT	AG	TT	AG	GG	CC	AT	AT	CT	CT	TT	CG	AC	**	TT	AC	AA	CT	GG	AG	AA	CT	TT	**	CC	CC	AG	AA	GG	AA	CC	AG	TT	**	AA	AT	AG
815	36	27	32	Figgjo x Mowi	94	20	Female	CT	CT	CC	GT	CT	CC	GG	CT	AG	CG	CT	AA	AT	CT	TT	AT	CC	AA	**	CT	AC	AG	TT	GG	AG	AC	CT	GT	**	CT	GG	GG	AA	AG	AA	AA	GG	GT	**	CC	AA	AA
816	57	64	22	Vosso	43	15.7	Male	CT	CC	CC	GG	TT	CC	AG	TT	GG	CG	TT	AA	AT	CT	TT	AT	CG	AC	**	CT	AC	GG	CC	GG	AG	CC	CT	GT	**	CT	CG	AG	AG	AA	AG	AA	GG	GT	**	AC	TT	GG
817	19	31	47	Figgjo	33	14	Male	TT	CC	CT	GT	CT	CT	AG	CT	GG	CG	CT	AA	TT	TT	CT	TT	CG	AC	**	CT	AA	AG	CC	GG	AG	CC	CC	GG	**	TT	CC	AA	AG	AG	GG	AC	AG	TT	**	AC	TT	AG
818	40	31	48	Figgjo x Mowi	111	20.9	Female	CT	CC	CT	GT	CC	CC	GG	TT	GG	CC	TT	AT	TT	CT	CT	TT	GG	AC	**	CT	AC	GG	CC	GG	GG	AC	CC	GT	**	TT	CG	AA	GG	AG	AG	AC	AG	TT	**	CC	TT	AG
819	20	48	53	Mowi X Figgjo	113	21	Male	CT	CC	CT	GT	CC	CT	AG	TT	GG	CG	CC	AT	AA	TT	CC	TT	CG	AC	**	CT	AC	AG	TT	GG	AG	CC	CT	GG	**	TT	CC	AA	AA	AA	AG	AA	AG	TT	**	CC	AA	AG
820	18	30	43	Figgjo	51	16.2	Female	TT	CT	TT	GT	CC	CT	AG	TT	AG	CC	CT	TT	TT	CT	CT	TT	CG	AC	**	CC	AA	AG	TT	GG	AA	AC	CT	GT	**	CT	CC	AG	GG	AG	GG	AC	GG	GT	**	CC	AT	AG
821	19	47	49	Mowi X Figgjo	69	18.2	Female	TT	CC	CT	GT	TT	CT	AA	CT	GG	CG	CT	AT	TT	CT	CT	AA	CC	AC	**	CT	AC	AA	CT	GG	AG	CC	CT	GT	**	CT	CG	AG	AG	AG	GG	AC	GG	GT	**	CC	AT	AA
822	12	11	23	Figgjo	40	15.3	Male	CT	CT	CT	TT	CT	CT	GG	CT	AG	CG	CC	AA	TT	TT	TT	AA	CC	AC	**	CC	AA	AG	CC	GG	AA	CC	CT	GT	**	CC	CG	AG	AG	AG	AA	AA	AG	GT	**	AC	AT	GG
823	55	62	20	Vosso	38	17.3	NA	TT	CT	CT	TT	CC	CC	AA	CT	AG	CG	CT	AT	TT	CC	TT	TT	CC	CC	**	CC	CC	AG	CT	GG	AG	AA	CC	TT	**	CT	GG	AG	AG	AG	AG	AA	AA	GT	**	AA	AT	AA
824	8	3	3	Arna	54	16.5	Female	CC	CC	CT	GT	CT	CC	AG	CT	AG	CG	CC	AT	TT	CT	CC	AT	CG	AC	**	CC	CC	AG	CC	GG	AA	AC	CC	GT	**	CT	CG	GG	GG	AA	AG	AC	GG	GG	**	CC	AT	AG
825	17	45	41	Mowi X Figgjo	112	21	NA	TT	TT	CC	GG	CC	CC	GG	TT	AG	CC	CT	AT	AT	CT	CC	TT	CG	AC	**	CC	AC	AA	TT	GG	AG	CC	CT	TT	**	TT	GG	GG	AG	AG	AG	AC	AG	GG	**	AC	AT	AA
826	17	29	39	Figgjo	34	14.3	Male	TT	CT	CC	GT	CC	CC	AG	TT	AG	CC	TT	AA	TT	CT	CT	AT	CG	CC	**	CC	CC	AG	CT	GG	AG	AC	**	**	**	**	**	**	**	**	**	**	**	**	**	**	**	**
827	2	5	6	Arna	89	19.7	Female	CT	TT	CC	GT	CT	CT	AA	TT	AG	CG	CC	AA	TT	CT	CT	AT	CC	AA	**	CC	CC	AG	TT	GG	AA	AC	CC	TT	**	CT	CG	AA	AG	AG	GG	AA	GG	GG	**	CC	AA	AA
828	37	44	38	Mowi	227	25.8	Male	CT	CT	CC	GT	CT	CC	AG	TT	AG	GG	CC	AT	AT	CC	CC	AA	CG	AA	**	CT	CC	AA	TT	GG	AA	CC	TT	GT	**	TT	CG	GG	AA	GG	AG	AA	GG	GT	**	AC	AA	AG
829	49	11	24	Figgjo x Mowi	97	20	Female	**	CT	CC	**	TT	TT	**	TT	**	CC	CC	AT	AT	TT	CC	AT	CC	AA	**	CT	AC	AG	TT	GG	AA	AC	TT	GT	**	CT	CC	AG	GG	AG	AG	AC	AG	GT	**	CC	AA	GG
830	39	30	44	Figgjo x Mowi	91	19.8	Male	CT	CT	CT	TT	CT	CT	AG	TT	GG	CG	CT	AA	AA	CT	TT	TT	CG	AC	**	TT	CC	AG	TT	GG	AG	AA	CT	TT	**	CT	CG	AA	GG	GG	AA	AA	GG	GT	**	AC	AT	AA
831	52	59	17	Vosso	66	18.1	Female	CC	CC	CC	TT	CT	CT	AA	CC	AG	CG	CC	AA	TT	CT	CT	AT	CG	CC	**	CC	CC	AG	CT	GG	AA	AA	CC	GT	**	CT	CG	AG	AA	GG	AG	AA	AG	TT	**	AC	AA	AG
832	14	42	29	Mowi X Figgjo	70	18.2	Female	CT	CT	CT	GG	CC	TT	GG	TT	AG	CG	TT	AT	TT	CT	TT	AT	CG	CC	**	CT	AA	AA	TT	GG	GG	AC	TT	GG	**	CC	GG	GG	AG	AA	AG	AA	GG	TT	**	AC	AA	AG
833	12	34	25	Mowi X Figgjo	100	19.9	NA	TT	TT	CT	GG	CT	CT	AG	CT	GG	CG	CT	AT	TT	CT	CC	AT	CC	CC	**	CC	AC	AA	CT	GG	AA	AC	CC	GG	**	CC	CG	AG	AG	AG	AA	AC	GG	TT	**	AC	AT	AG
834	37	44	38	Mowi	266	27.1	NA	TT	CC	CT	GT	TT	CT	AG	CT	AA	GG	TT	AT	AT	CC	CC	AT	CC	AA	**	TT	CC	AA	TT	GG	AA	CC	**	**	**	**	**	**	**	**	**	**	**	**	**	**	**	**
835	9	3	4	Arna	60	16.9	Female	**	CC	CT	**	TT	CC	AA	TT	GG	CC	CT	AA	AT	TT	CC	AT	CC	AC	**	TT	AC	AG	TT	GG	AA	AA	TT	TT	**	CT	GG	AA	AG	AG	AG	AC	GG	GT	**	AC	AA	AA
836	57	64	22	Vosso	75	18.8	Female	CT	CC	CT	GT	TT	CC	AA	TT	GG	CG	TT	AT	AT	TT	CT	AA	GG	AC	**	CT	CC	AG	CC	GG	AG	AC	CC	GT	**	CT	CG	AG	AG	GG	GG	AC	AG	GG	**	AC	TT	GG
837	49	11	24	Figgjo x Mowi	50	16.3	Male	CT	CT	CC	TT	TT	TT	AG	TT	AG	CC	CC	AT	AT	TT	CC	AT	CC	AC	**	CC	AC	AG	CT	GG	AG	AC	CT	GT	**	CT	CG	GG	AG	AG	AA	AC	AG	GT	**	AC	AT	AA
838	7	1	2	Arna	51	17	Male	CT	CT	TT	TT	TT	CC	AA	TT	AA	CG	TT	AT	TT	TT	CT	TT	CC	CC	**	CT	AA	AA	CT	GG	AA	AC	CC	GT	**	CC	GG	AA	GG	GG	GG	AC	AG	GT	**	AA	TT	AG
839	17	29	39	Figgjo	58	17.8	Female	TT	CT	CC	GT	CC	CC	AG	CT	GG	CC	CT	AT	TT	CC	CT	AT	CG	CC	**	CC	CC	AA	CC	GG	AG	AC	CT	GT	**	TT	CG	AG	GG	AA	AG	AA	AA	GG	**	AC	AA	AA
840	7	1	2	Arna	82	19.4	NA	CC	CT	CT	TT	CT	CT	AA	TT	AA	CG	CT	AA	TT	CT	CT	TT	CC	CC	**	CT	AA	GG	TT	GG	AA	AC	CC	GT	**	CT	GG	AA	AG	AA	AG	AC	GG	GT	**	AA	AT	AA
841	17	29	39	Figgjo	70	18.4	NA	CT	CT	CC	GT	CT	CC	AG	TT	GG	CC	CT	AT	TT	CT	CC	AT	CG	AC	**	CT	CC	AG	CT	GG	AG	CC	CC	TT	**	CT	CC	AG	GG	AG	AG	AA	AG	GT	**	AC	AT	AG
842	19	31	47	Figgjo	52	16.9	Male	TT	CC	TT	GT	CT	CC	AG	TT	GG	GG	CT	AA	TT	TT	CT	AT	CG	AC	**	TT	AA	AG	CT	GG	AG	AC	**	**	**	**	**	**	**	**	**	**	**	**	**	**	**	**
843	18	30	43	Figgjo	49	16	Female	TT	CT	CT	GG	CC	CT	AA	TT	GG	CG	CT	AT	TT	CT	CT	TT	CG	CC	**	CC	AA	AA	TT	GG	AA	AC	CT	TT	**	CC	CC	GG	GG	GG	AG	AC	GG	GT	**	AC	TT	AG
844	19	31	47	Figgjo	33	14.6	Female	TT	CC	CT	GT	TT	CT	AG	TT	GG	GG	CT	AT	TT	TT	CC	TT	CC	AC	**	CC	AA	AA	CT	GG	AA	AA	CC	GT	**	CT	CC	AA	GG	AG	GG	CC	AG	GT	**	CC	AT	AA
845	12	11	23	Figgjo	32	14	Male	TT	CT	CT	GT	CC	CT	GG	CT	AG	GG	CC	AT	AT	TT	CC	AT	CC	AC	**	CT	AC	AG	TT	GG	AG	AC	CT	GT	**	CC	CC	AG	AG	AG	GG	AA	AG	GT	**	AA	TT	GG
846	20	32	51	Figgjo	42	16	Female	TT	CC	TT	GG	CT	CC	AG	CT	AA	CC	CT	TT	AT	CT	CT	AT	GG	AA	**	CT	CC	GG	CC	GG	AA	CC	TT	TT	**	TT	CC	AA	AG	AA	AG	AA	AG	TT	**	CC	AT	GG
847	39	30	44	Figgjo x Mowi	131	22.2	NA	TT	CT	CT	GT	CC	CT	AG	TT	AA	CG	CT	AA	TT	CT	CT	AT	CG	AC	**	TT	CC	AA	TT	GG	AG	AC	CT	GT	**	TT	CC	AA	GG	AG	AA	AA	GG	GT	**	AA	AA	AA
848	18	30	43	Figgjo	48	16.6	Female	TT	CT	CT	GT	CT	TT	AG	TT	AG	CC	TT	TT	AT	CT	CT	TT	CG	CC	**	CT	AC	AG	CT	GG	AA	AC	CC	GT	**	CT	CC	GG	GG	AG	GG	AA	GG	TT	**	CC	AT	AG
849	6	1	1	Arna	65	18	Male	TT	CT	CT	GT	CT	CC	AG	CT	AA	GG	CT	AA	TT	CC	CT	TT	CG	AC	**	CT	AC	AG	CT	GG	AG	CC	CC	GT	**	CT	CG	AA	GG	GG	AG	AC	GG	TT	**	AC	TT	AG
850	54	61	19	Vosso	61	17.7	Male	TT	TT	CC	GT	CT	CC	AG	CT	GG	CG	CC	AA	TT	CT	CC	AT	CC	CC	**	CT	AA	AA	CT	AA	AG	CC	**	**	**	**	**	**	**	**	**	**	**	**	**	**	**	**
851	9	3	4	Arna	52	16.6	Male	CC	CC	CC	TT	TT	CC	AA	CC	GG	GG	CT	AA	AT	TT	CT	AA	CC	AA	**	TT	CC	GG	TT	GG	AA	CC	CC	GT	**	CT	CG	AG	GG	AA	AG	CC	AG	GT	**	AC	AT	AA
852	9	3	4	Arna	33	14	Male	CT	CT	CC	GT	TT	CT	AG	CT	GG	CG	CT	AT	AA	TT	CT	AA	CC	AA	**	TT	AC	AG	TT	GG	AG	AC	CC	GT	**	CT	GG	AG	GG	AG	AG	AC	GG	GT	**	AC	AA	AA
853	18	30	43	Figgjo	53	16.4	Female	TT	CT	CT	GG	CT	CC	AG	TT	GG	CC	TT	TT	AT	CT	CT	AT	CG	AC	**	CC	AC	AG	TT	GG	AA	AC	CC	GT	**	TT	CC	AG	GG	GG	GG	AA	GG	TT	**	CC	TT	AG
854	18	46	45	Mowi X Figgjo	106	20.6	Female	TT	CT	CC	GG	CT	TT	AG	CT	AA	CC	TT	AT	AT	CC	CC	TT	CC	AA	**	CT	AA	AA	TT	GG	AG	CC	CT	GT	**	CT	CG	GG	GG	AG	GG	CC	GG	GG	**	CC	AT	AG
855	10	4	5	Arna	36	14.9	NA	CC	TT	CT	TT	TT	CC	AA	CC	GG	CC	CT	AA	AT	CC	CC	AA	CG	AC	**	CT	AA	AG	TT	GG	AG	CC	CC	TT	**	CT	CG	AA	AG	GG	GG	AC	AG	TT	**	AC	AA	AG
856	9	3	4	Arna	27	12.8	NA	CT	CT	CC	GT	TT	CT	AG	CT	AG	CG	CT	AT	AT	TT	CT	AT	CC	AA	**	TT	CC	GG	TT	GG	AA	CC	TT	GG	**	CT	CG	AG	GG	AG	AG	CC	GG	GT	**	AC	AA	AA
857	16	44	37	Mowi X Figgjo	42	15.9	Male	CC	CT	CT	TT	CT	CT	AG	TT	AG	CC	CT	AT	TT	CT	TT	TT	CG	CC	**	CC	CC	AG	TT	GG	AG	AA	TT	GT	**	TT	CG	AG	AG	AG	GG	AC	AG	TT	**	AC	AA	AG
858	9	3	4	Arna	55	16.6	Male	CT	CC	CT	GT	TT	CC	AG	TT	AG	GG	CT	AA	TT	TT	CT	AA	CC	AC	**	CT	CC	AG	CT	GG	AG	AA	TT	GG	**	CT	GG	AA	AG	AA	AG	AC	GG	GT	**	AC	AT	AA
859	13	33	55	Figgjo	39	15	Female	CT	CC	CT	GT	CC	CT	AA	CC	GG	CC	CT	AT	AT	CT	CC	TT	CG	AC	**	CT	AC	GG	TT	**	GG	CC	CT	GT	**	CT	CC	AG	GG	AG	GG	AC	AG	GT	**	CC	AT	AG
860	52	59	17	Vosso	30	13.8	NA	CC	CC	CC	GT	CT	CC	GG	CC	AG	CG	CT	AT	TT	CC	CT	AT	CG	CC	**	CC	AA	AA	TT	GG	AG	AC	CC	GT	**	CT	CG	GG	AA	AA	AA	AA	AG	GT	**	AA	AT	AA
861	36	43	34	Mowi	200	25.6	Male	CC	CT	TT	GG	CC	TT	AG	TT	GG	GG	CC	AT	AT	CT	CT	TT	CC	AA	**	TT	AC	AA	CT	GG	GG	AA	TT	GT	**	CT	CG	GG	AG	AG	AA	CC	GG	GT	**	AC	AA	GG
862	37	44	38	Mowi	266	28.1	Female	CT	CT	CC	GT	TT	CC	AG	CC	AG	CG	TT	AA	AA	CC	CC	TT	CG	AA	**	CT	CC	AG	TT	GG	AG	AC	TT	GT	**	TT	CG	AG	AA	GG	AG	AC	GG	TT	**	AC	AA	AG
863	39	46	46	Mowi	208	25	NA	CC	CT	CC	GG	CT	CT	AG	TT	AG	GG	CT	AT	AA	CC	TT	TT	CC	CC	**	TT	AC	GG	TT	GG	GG	AA	TT	TT	**	CT	GG	AG	GG	AG	AG	AC	GG	GG	**	AC	AT	AA
864	40	31	48	Figgjo x Mowi	112	21.7	Female	CT	CC	CT	GT	CC	CC	AG	TT	GG	CG	CT	AA	TT	CT	CT	TT	CC	AC	**	TT	AC	AG	CC	GG	AA	AC	CC	GT	**	CT	CG	AA	GG	AA	GG	CC	AG	TT	**	CC	TT	AG
865	14	42	29	Mowi X Figgjo	44	15.7	NA	TT	CC	CC	GG	CC	CT	AG	CT	AG	CG	CT	AA	TT	CT	CT	AT	CC	AC	**	CT	AC	AA	TT	**	GG	CC	TT	GG	**	CT	CG	AG	GG	AA	AG	AC	GG	TT	**	CC	AA	AG
866	54	61	19	Vosso	60	17.4	NA	CT	CT	CC	GG	**	**	**	CT	AA	**	CT	AA	TT	CC	CC	AT	**	AC	**	CC	AC	**	CT	**	AG	CC	CC	TT	**	CC	GG	GG	AG	AG	AG	AC	AG	GG	**	CC	TT	AA
867	20	32	51	Figgjo	42	15.5	NA	TT	CT	CT	GT	CT	CC	AG	TT	AA	CG	CT	TT	AT	CT	CT	AT	GG	AA	**	CC	AC	GG	CC	GG	AA	CC	TT	GT	**	TT	CC	AG	AG	GG	AG	AA	AG	TT	**	CC	AT	AG
868	55	62	20	Vosso	49	16.3	Male	TT	CT	TT	GT	CT	CC	AA	CT	GG	CG	CC	AT	TT	CT	CT	AT	CC	CC	**	CC	CC	AG	CT	GG	AA	AA	CC	TT	**	CT	CC	AA	AG	AG	AG	AA	AA	TT	**	AC	AT	AA
869	40	31	48	Figgjo x Mowi	121	21.8	Female	CT	CC	CT	TT	CT	CT	GG	CT	GG	CG	CT	AT	TT	CT	CC	TT	CC	AC	**	CT	AC	AG	TT	GG	AG	AC	CC	GT	**	TT	CG	AA	GG	AG	AG	AC	AG	TT	**	AC	AT	AG
870	41	48	54	Mowi	209	26	Male	CT	CC	CC	GG	CT	CT	AG	TT	GG	CC	CT	AT	AT	TT	CT	TT	CG	AC	**	TT	CC	AG	TT	GG	GG	CC	CC	GG	**	CT	CG	AA	AA	AG	GG	CC	GG	GT	**	CC	AT	AA
871	38	45	42	Mowi	150	22.2	NA	CT	CT	CC	GG	TT	CT	AA	TT	AG	CG	CT	TT	AA	CT	CC	TT	CG	AC	**	CC	CC	AA	CT	GG	AG	AC	CC	GT	**	CC	CG	GG	AG	AG	AG	CC	GG	GT	**	CC	AA	AA
872	54	61	19	Vosso	43	15.5	Male	CT	CT	CT	TT	CT	CC	GG	CT	AA	CG	CC	AA	TT	CC	CC	AT	CC	AC	**	CC	AC	AA	TT	GG	AG	CC	CT	TT	**	CT	CG	GG	AG	AG	AG	AC	AG	TT	**	CC	AT	AG
873	18	46	45	Mowi X Figgjo	58	17	Male	CT	CT	CC	GG	CC	CT	AG	CT	AG	CC	TT	TT	AT	CC	CC	TT	CC	AA	**	CT	AC	AG	CT	GG	AG	CC	CT	GT	**	CT	CG	GG	GG	AG	GG	AC	GG	GG	**	CC	AA	GG
874	18	46	45	Mowi X Figgjo	81	19	Female	CT	CT	CT	GG	CT	CT	AG	TT	AA	CC	TT	AT	AT	CC	CT	TT	CC	CC	**	CT	AC	GG	CT	GG	AG	CC	CT	GT	**	CT	CC	GG	GG	AG	GG	CC	GG	GT	**	CC	TT	AG
875	14	42	29	Mowi X Figgjo	59	17	Male	TT	CT	CT	GG	TT	CT	AG	CT	AA	CC	CT	AA	AT	CT	TT	TT	CC	AC	**	CT	AC	AA	CT	GG	AG	AC	TT	GG	**	CC	GG	GG	AG	AA	AG	AC	GG	TT	**	AC	AA	AG
876	40	31	48	Figgjo x Mowi	82	19.1	Female	CT	CC	CT	TT	CT	CT	AG	CT	GG	CC	TT	AA	TT	CT	CC	TT	CC	CC	**	CT	AC	GG	CC	GG	AA	CC	CC	GT	**	CT	CG	AA	AG	GG	GG	CC	AG	TT	**	CC	AT	AG
877	12	34	25	Mowi X Figgjo	82	19	NA	CT	TT	CT	GG	TT	CT	**	CT	AG	CG	CT	AT	AT	CT	CC	AT	CC	AC	**	CT	AC	AG	CT	GG	AA	AC	CC	GT	**	CC	GG	AG	AA	AG	AA	AC	GG	TT	**	AA	AA	AA
878	52	59	17	Vosso	21	12.2	NA	CT	CC	CC	TT	CT	CC	AA	CT	AG	CG	TT	AT	TT	CC	CT	AT	CC	CC	**	CT	AA	AA	TT	GG	AA	AC	CT	GT	**	CT	CG	AA	AA	AG	AA	AA	GG	TT	**	AC	AA	AG
879	49	34	26	Mowi	133	21.9	NA	CT	TT	CC	GG	TT	CT	AA	TT	AG	GG	CT	TT	AT	CT	CC	TT	CC	CC	**	TT	CC	AG	TT	GG	AA	AA	CC	GG	**	CT	CG	AG	AG	GG	AA	CC	GG	TT	**	AC	AA	AA
880	36	43	34	Mowi	268	27.4	NA	CT	CT	CT	GT	TT	CT	AG	TT	GG	CG	CC	AA	AA	CC	CT	TT	CG	AC	**	TT	AC	AA	CT	GG	AG	AA	TT	GT	**	CT	GG	GG	AG	AG	GG	AC	GG	GT	**	CC	AT	GG
881	53	60	18	Vosso	60	17.5	Male	TT	CC	CT	GG	CC	CC	AG	CT	AA	CG	TT	AA	AT	TT	TT	AA	CC	CC	**	CT	AC	AA	TT	GG	AA	AC	TT	GT	**	CT	CG	GG	GG	AA	GG	CC	GG	GT	**	CC	AT	AA
882	15	27	31	Figgjo	80	18.9	Female	TT	CT	CT	GT	CT	TT	GG	CT	AG	CG	TT	AA	AT	TT	TT	AT	CC	CC	**	CT	AC	AG	TT	GG	GG	AA	CC	GT	**	CT	CG	AG	AA	GG	AA	AC	GG	GT	**	AC	AT	AA
883	39	30	44	Figgjo x Mowi	108	20.4	NA	CT	CT	CT	GT	CT	CC	AG	TT	GG	GG	CT	AT	AA	CT	CT	AT	CG	AC	**	TT	AC	AA	TT	GG	AG	AC	CT	TT	**	CT	CC	AG	GG	AG	AG	AA	GG	GT	**	AC	AT	AA
884	36	43	34	Mowi	285	28.8	NA	CC	CT	TT	GG	CC	TT	AG	TT	GG	GG	CC	AT	AA	CC	CT	AT	CC	AA	**	TT	AC	AA	CT	GG	AG	AA	TT	GT	**	CT	CC	GG	AG	GG	AG	AC	GG	GT	**	AA	AA	AG
885	6	1	1	Arna	56	17	Female	CT	TT	CT	TT	CT	CC	GG	CT	AA	CG	CT	AA	TT	CT	CT	TT	CG	CC	**	CC	AA	AA	CT	GG	AG	AC	CC	GG	**	CT	CG	AA	AG	AG	GG	AA	GG	GT	**	AC	TT	AG
886	51	58	16	Vosso	87	19.1	NA	CT	CT	CC	GT	CC	CC	AA	TT	AG	CG	TT	AT	TT	CC	TT	AT	CC	CC	**	CC	AA	AA	TT	GG	AG	AA	CC	GT	**	CT	CC	AA	AG	AG	GG	AA	GG	GT	**	AA	AA	AA
887	39	30	44	Figgjo x Mowi	119	21.1	NA	TT	CT	CT	GG	CC	CC	**	TT	**	CG	CT	AT	AT	CT	TT	AT	CG	CC	**	TT	CC	AG	TT	GG	AG	AA	CC	TT	**	CT	CG	AA	GG	AG	AG	AA	GG	GT	**	AA	AT	AA
888	20	32	51	Figgjo	44	15.9	Male	TT	CC	TT	GT	CT	CC	AG	CT	AG	CC	CC	TT	AT	CT	CT	AT	CG	AA	**	CC	AC	GG	CT	GG	AA	CC	CT	GT	**	CT	CC	AG	AA	AG	GG	AA	AA	TT	**	CC	AT	AG
889	41	32	52	Figgjo x Mowi	70	18.1	Male	TT	CC	CC	GT	TT	CC	AG	TT	AG	CC	CT	AT	TT	TT	CT	AT	GG	AC	**	CT	AA	AG	CT	GG	AG	CC	CT	GT	**	CC	CG	AA	AG	AG	GG	AC	AG	TT	**	CC	AT	GG
890	18	46	45	Mowi X Figgjo	49	15.5	Male	CT	TT	CT	GG	CT	CT	AA	CT	AG	GG	CT	TT	AT	CC	CC	TT	CC	CC	**	TT	AA	GG	TT	GG	AG	AC	TT	GT	**	CT	CC	GG	GG	AG	GG	AC	GG	GG	**	CC	AT	AG
891	20	32	51	Figgjo	31	14.3	Female	TT	CC	TT	GT	CT	CC	AA	CT	AG	GG	CT	TT	AT	CT	CT	AT	CG	AA	**	CT	AA	GG	CT	GG	AA	CC	CT	TT	**	CT	CC	AG	AG	AG	GG	AA	AG	TT	**	CC	AA	AG
892	19	31	47	Figgjo	24	12.7	NA	TT	CC	CT	GT	TT	CC	AA	TT	GG	CC	CT	AA	TT	TT	CC	TT	CG	AC	**	CT	AA	AA	CT	GG	AA	AC	CC	GT	**	CC	CC	AA	GG	AG	GG	CC	AG	TT	**	AC	AT	AG
893	38	45	42	Mowi	228	26.7	NA	TT	CC	CC	GG	CT	CC	GG	TT	AG	CG	CC	TT	AA	CT	CC	TT	CG	AA	**	CC	CC	AA	TT	GG	AG	AC	CT	GT	**	CC	CG	GG	AA	AG	AG	CC	GG	GG	**	CC	TT	AA
894	37	44	38	Mowi	266	27.2	Female	CT	CT	CC	GG	TT	CC	AG	TT	AG	GG	CT	AA	TT	CC	CC	TT	CG	AA	**	TT	CC	AG	TT	GG	AG	CC	TT	TT	**	TT	CG	GG	AA	GG	AG	CC	GG	GT	**	AC	AA	AG
895	41	48	54	Mowi	188	24.8	NA	CC	CT	CT	GG	CC	CT	AG	TT	GG	CG	TT	AT	AA	CT	CC	TT	CG	AC	**	TT	AC	AG	TT	GG	GG	CC	CC	GT	**	CT	GG	AG	AG	AG	GG	AC	GG	TT	**	CC	AA	GG
896	36	43	34	Mowi	202	25.4	NA	CT	CT	TT	GT	CT	TT	AG	TT	GG	GG	CC	AA	AA	CT	CT	AT	CG	CC	**	TT	AA	AA	CT	GG	GG	AA	TT	GT	**	CC	CG	GG	AG	AG	AG	CC	GG	GT	**	CC	AA	AG
897	19	47	49	Mowi X Figgjo	70	18.5	Male	TT	CC	CT	GT	TT	CC	AG	CT	GG	GG	CT	TT	TT	CT	CT	AA	CC	AC	**	CT	AA	AA	CT	GG	AG	AC	CT	GT	**	TT	CG	AG	AG	AG	GG	AC	AG	GG	**	CC	AT	AA
898	54	61	19	Vosso	64	17.9	NA	CT	CT	CT	GG	CT	CC	AG	CT	GG	CG	CT	AA	TT	CT	CC	AT	CG	CC	**	CC	AC	AA	CT	**	AG	AC	TT	TT	**	CT	GG	GG	AG	AG	AG	AC	GG	GT	**	CC	TT	AG
899	51	58	16	Vosso	37	17	NA	CT	CT	CC	GT	CT	CC	AG	CT	AG	CG	TT	AT	TT	CC	TT	TT	CC	CC	**	CC	AA	AA	CC	GG	AG	AA	CT	GG	**	CC	CG	AA	AA	AG	GG	AC	AA	GT	**	AC	AA	AA
900	65	50	15	Vosso	80	19	Male	CT	CC	CT	TT	CT	CT	AA	CT	AG	CC	CC	AT	AT	CT	CC	TT	CC	CC	**	CT	CC	GG	TT	GG	AA	AC	CT	GG	**	CT	GG	AA	AA	AG	AG	AA	AG	TT	**	CC	AA	AG
901	39	30	44	Figgjo x Mowi	126	21.8	Male	CT	CT	CT	TT	CC	CT	AG	TT	GG	CG	TT	TT	AA	CT	CT	AT	CG	CC	**	TT	AC	AG	TT	GG	AG	AC	CC	GT	**	CT	CC	AA	GG	AG	GG	AA	GG	GT	**	AA	AT	AA
902	12	11	23	Figgjo	48	16.3	Female	CC	CT	CT	GT	CC	CT	GG	TT	AG	GG	CC	AT	AT	CT	TT	AT	CC	CC	**	CC	AC	AG	CT	GG	AG	AC	CT	GT	**	CC	CG	GG	AG	AG	GG	AC	AG	GT	**	AC	AT	AG
903	52	59	17	Vosso	51	16.8	NA	CT	CC	CC	TT	CT	CT	AA	TT	AG	CG	TT	AT	TT	CC	CT	AT	CC	CC	**	CC	AA	AG	TT	GG	AA	AA	CC	GT	**	CT	CG	AG	AA	AA	AA	AA	GG	TT	**	AA	AA	AA
904	20	48	53	Mowi X Figgjo	107	20.5	NA	CT	CT	CT	GG	CC	CT	GG	TT	AG	GG	CT	AT	AA	CC	CC	AT	CG	AC	**	CT	AA	AG	TT	GG	AG	AC	CT	GT	**	TT	CC	AG	AG	AA	GG	AC	AG	TT	**	CC	AA	GG
905	20	32	51	Figgjo	38	15	Male	TT	CT	CT	GG	CT	CC	AG	TT	AA	CC	CT	TT	TT	TT	CT	AT	CG	AA	**	CC	AC	GG	CT	GG	AA	CC	CT	GT	**	CT	CC	AG	AA	AG	GG	AA	AA	TT	**	CC	AT	GG
906	39	30	44	Figgjo x Mowi	121	21.2	NA	TT	CT	CT	GT	CT	CC	AG	TT	AA	GG	CT	AT	TT	TT	TT	AT	CG	AC	**	TT	AC	AG	TT	GG	AG	AC	CC	TT	**	CC	CC	AG	GG	GG	AG	AA	GG	GT	**	AA	AT	AA
907	20	32	51	Figgjo	41	15.5	Female	TT	CC	TT	GT	CT	CC	AA	CT	AG	CG	CT	TT	AT	TT	CT	AA	CC	AA	**	CT	AA	GG	CC	GG	AA	CC	TT	GT	**	CT	CC	AA	AG	AG	AG	AA	AA	TT	**	CC	AT	GG
908	19	31	47	Figgjo	70	18.4	Female	TT	CC	CT	TT	TT	CT	GG	TT	GG	CC	CT	AT	TT	TT	CC	TT	CG	AC	**	CT	AA	AA	TT	GG	AA	CC	CC	GG	**	TT	CC	AA	AG	AA	GG	AC	GG	GT	**	CC	AT	AA
909	18	46	45	Mowi X Figgjo	88	19.3	NA	TT	TT	CT	GG	CC	TT	AG	TT	GG	CC	CC	TT	AT	CC	CC	TT	CC	AC	**	CT	AC	AG	CT	GG	AG	AC	CT	TT	**	CC	CG	GG	GG	AG	GG	AC	GG	GT	**	CC	AT	GG
910	57	64	22	Vosso	54	16.8	NA	**	CT	CC	GG	TT	CC	**	TT	AG	CC	TT	AT	TT	CT	CT	AT	GG	CC	**	CC	CC	GG	CT	GG	AG	CC	CC	TT	**	CT	CG	AG	GG	AA	AG	AA	AG	GG	**	AA	TT	AG
911	12	34	25	Mowi X Figgjo	83	18.8	NA	TT	CT	CT	GT	CT	TT	AG	TT	AG	CG	CC	AT	TT	CT	CC	AT	CC	CC	**	CT	CC	AG	CT	GG	AA	AC	CC	GG	**	CC	GG	AG	AG	AG	AA	AC	GG	TT	**	AC	AT	AA
912	17	29	39	Figgjo	44	15.9	Female	CT	CT	CC	GT	CT	CC	AG	TT	GG	CC	CT	AT	TT	CC	CT	AT	GG	CC	**	TT	AC	AA	CT	GG	AG	CC	CC	TT	**	CT	CC	AG	GG	AA	AG	AA	AA	GT	**	AC	AA	AA
913	7	1	2	Arna	65	17.9	NA	CT	CT	CT	TT	CT	CC	AG	TT	AA	CG	TT	AT	TT	TT	CT	TT	CC	CC	**	CT	AA	AG	CT	GG	AA	CC	CC	GG	**	CT	GG	AA	AG	GG	AG	CC	AG	GT	**	AC	TT	AA
914	37	44	38	Mowi	272	29.5	NA	CT	CC	CC	GT	TT	CT	AG	CT	AG	CG	TT	AT	TT	CC	CT	AT	CC	AA	**	TT	CC	AG	TT	GG	AA	AC	TT	GT	**	TT	GG	GG	AA	GG	AG	CC	GG	TT	**	AA	AT	AA
915	16	44	37	Mowi X Figgjo	83	19.8	Male	CC	TT	TT	TT	CC	CT	AG	TT	AG	CG	CT	AT	TT	CT	CT	TT	CG	AA	**	CC	CC	AG	TT	GG	AG	AA	TT	TT	**	TT	CG	AG	AG	AG	GG	AC	AG	TT	**	AA	AT	AA
916	10	4	5	Arna	24	18.7	Male	CC	CT	CC	TT	TT	CC	AA	CT	GG	CG	TT	AA	TT	CC	CC	AA	CC	CC	**	CT	AA	GG	TT	GG	AA	CC	CC	GT	**	CT	CG	AA	GG	GG	AG	AC	AG	TT	**	AC	AT	AG
917	51	58	16	Vosso	70	18.1	Male	CT	CT	CC	GT	CC	CC	AG	CT	AG	CG	TT	AT	TT	CT	CT	TT	CG	CC	**	CT	AC	AA	TT	GG	AA	AA	CT	GG	**	CT	CG	AG	AA	AG	GG	AC	AG	GG	**	AA	AA	AG
918	9	3	4	Arna	54	16.7	NA	CT	CC	CC	TT	TT	CT	AA	CT	AG	GG	CT	AT	AT	TT	CT	AA	CC	AA	**	CT	CC	AG	CT	GG	AA	AC	CC	TT	**	CC	CG	AG	GG	GG	AG	AA	GG	GT	**	AC	AT	AA
919	55	62	20	Vosso	45	15.7	NA	TT	CT	TT	GT	CT	CC	AG	CC	GG	CG	CC	AA	TT	CT	CT	AT	CC	CC	**	CC	CC	GG	CT	GG	AA	AA	CT	TT	**	CT	CC	GG	AG	AA	GG	AA	GG	GT	**	CC	AT	AA
920	2	5	6	Arna	67	17.8	Female	CT	CC	CT	GT	CT	CT	AA	CT	GG	CG	CC	AA	TT	CT	CC	AT	CC	AA	**	CC	CC	AG	TT	GG	AA	AC	CC	GT	**	CC	CG	AG	AG	AG	GG	AA	GG	GG	**	CC	AA	AA
921	20	32	51	Figgjo	43	15.5	Male	TT	CT	TT	TT	CT	CC	AA	CT	AA	CG	CC	TT	AT	TT	CT	AA	GG	AA	**	CT	AC	GG	CT	GG	AA	CC	CT	GG	**	TT	CC	AA	GG	AA	GG	AA	AA	TT	**	CC	AA	GG
922	18	46	45	Mowi X Figgjo	102	20	Female	CT	TT	CT	GG	CT	CT	AA	CT	AA	GG	CC	TT	AT	CC	CC	TT	CC	AC	**	CT	AA	GG	CT	GG	AG	AC	TT	TT	**	CT	CG	GG	GG	AG	GG	CC	GG	GG	**	CC	AT	AG
923	7	1	2	Arna	58	17	Male	CT	CT	CT	TT	CT	CT	AG	TT	AG	CG	TT	AT	TT	CT	CT	TT	CC	CC	**	CT	AA	AG	TT	GG	AG	CC	CC	GG	**	TT	CC	AA	AG	AG	AG	AA	AA	GT	**	AA	TT	AG
924	39	46	46	Mowi	157	22.3	NA	CT	CT	CC	GT	CT	CT	GG	TT	GG	GG	TT	TT	AT	CT	CC	AT	CC	AC	**	TT	AC	AA	TT	GG	GG	AA	CT	TT	**	CC	CG	AG	GG	AG	GG	AC	GG	GG	**	AC	AT	AA
925	57	64	22	Vosso	44	13.4	Male	CT	CT	CC	GT	TT	CC	GG	TT	AG	CG	TT	AA	AT	TT	CT	AT	CG	CC	**	CT	AC	AG	CC	GG	AG	AC	CT	GT	**	CT	CG	GG	GG	AG	AG	AA	AA	GG	**	CC	TT	GG
926	65	50	15	Vosso	74	18.7	Male	CT	CC	CC	TT	CT	CT	AA	CT	GG	CC	CT	AT	AT	CC	CC	TT	CG	CC	**	CT	CC	GG	TT	GG	AG	AA	CT	GT	**	CT	GG	AG	AA	AG	GG	AA	AG	TT	**	CC	AT	AG
927	49	34	26	Mowi	112	20.8	NA	TT	TT	CT	TT	TT	CT	AA	TT	AG	CG	CT	TT	TT	TT	CC	TT	CC	AA	**	CT	CC	AG	TT	GG	AG	AC	CT	GG	**	CT	CG	AA	GG	GG	AG	CC	GG	TT	**	AC	AA	AG
928	14	42	29	Mowi X Figgjo	71	18.2	Female	CT	CC	CC	GG	CC	CT	GG	CT	AA	CG	TT	AT	TT	CC	TT	AT	CC	AC	**	CT	CC	AA	TT	GG	GG	AC	CT	GT	**	CT	CG	AG	GG	AA	AG	CC	GG	TT	**	CC	AA	AG
929	20	32	51	Figgjo	31	13.5	Male	TT	CT	CT	GG	CT	CC	**	CT	AG	CG	CC	TT	TT	CT	CT	AA	CG	AA	**	CT	AC	GG	CC	GG	AA	CC	CT	GT	**	TT	CC	AA	AG	AG	GG	AA	AA	TT	**	CC	AA	GG
930	12	11	23	Figgjo	37	15.2	Male	TT	CT	TT	TT	CT	CT	AG	CC	AG	GG	TT	AT	AT	TT	TT	AA	CC	CC	**	CC	AA	AG	TT	GG	AG	CC	CT	GT	**	CC	CG	GG	AG	AG	AG	AC	AG	GT	**	AC	AT	AG
931	15	27	31	Figgjo	60	17.4	Female	TT	CC	CT	GT	CT	CC	GG	TT	AG	CC	TT	AA	AT	CT	TT	AT	CG	CC	**	CT	AC	GG	TT	**	GG	AA	CC	GT	**	CT	CG	AG	AG	AG	AG	AC	AG	GT	**	AC	AA	AG
932	57	64	22	Vosso	55	16.8	Female	CT	CC	CC	GT	TT	CC	GG	TT	GG	CC	CT	AT	TT	TT	TT	AA	CG	AC	**	CT	AC	GG	TT	GG	AG	AC	CC	GG	**	CT	CG	GG	AG	GG	GG	AC	GG	GG	**	AC	TT	GG
933	20	48	53	Mowi X Figgjo	95	20.2	Female	TT	CT	CT	GT	CC	CT	AG	TT	AG	CC	CT	AT	AT	CC	CC	TT	GG	AC	**	CT	AC	AG	CT	GG	AG	AC	TT	TT	**	TT	CC	AA	AG	GG	AG	AC	AG	TT	**	CC	AT	AG
934	12	11	23	Figgjo	40	14.9	Male	CC	CT	CT	GT	TT	CT	GG	CC	AG	CG	CC	AT	TT	CT	CT	AA	CC	AC	**	CC	AC	AA	CT	GG	AG	CC	CT	GT	**	CC	CG	AG	AG	AG	AG	AC	GG	GT	**	CC	AA	**
935	54	61	19	Vosso	17	11.5	NA	TT	TT	CT	GT	CT	CC	AG	CT	GG	CG	CT	AA	TT	CT	CC	AT	CC	AC	**	CT	AA	AA	CT	GG	AG	CC	CT	GT	**	CT	GG	AG	AA	GG	GG	AA	AG	GT	**	CC	AT	AA
936	8	3	3	Arna	49	16.2	NA	CT	CC	CT	TT	CT	CC	AG	CT	AG	GG	CC	AA	TT	CT	CC	AT	CG	AC	**	TT	CC	AG	TT	GG	AG	AC	CC	GT	**	CT	GG	GG	GG	AG	AA	CC	GG	GG	**	CC	AT	AA
937	41	48	54	Mowi	155	23.5	Male	CC	CT	CT	GG	CC	CT	GG	CT	GG	CG	CT	AA	AT	CT	CT	TT	GG	CC	**	CT	AA	AA	TT	GG	GG	AC	CT	GT	**	CT	GG	AA	AA	AG	GG	AC	GG	TT	**	CC	AA	AG
938	18	46	45	Mowi X Figgjo	89	19.5	Female	TT	CT	CT	GG	CT	CC	AG	TT	GG	CG	TT	AT	AT	CC	CC	TT	CC	CC	**	TT	AA	AG	TT	GG	AG	AC	TT	TT	**	CT	CC	GG	GG	AG	GG	AC	GG	GG	**	CC	AT	GG
939	36	43	34	Mowi	290	30.2	Male	CC	CT	CC	GG	CC	CT	AG	CT	GG	GG	CC	AA	AA	CC	CT	AT	CC	AA	**	TT	CC	AA	CT	GG	AG	AA	TT	GT	**	CT	CG	GG	AA	GG	AG	AC	GG	GG	**	AC	AA	GG
940	7	1	2	Arna	117	21.5	NA	CT	CT	TT	TT	CT	CT	AG	TT	AG	CC	CT	AA	TT	TT	CT	TT	CC	CC	**	TT	AA	AG	CT	GG	AG	CC	CC	GT	**	TT	CC	AA	AG	AA	AG	AC	AG	TT	**	AC	TT	AA
941	41	32	52	Figgjo x Mowi	104	20.2	Male	CT	CT	TT	GT	TT	CC	AG	TT	AG	CG	CT	AT	AT	CT	CT	AT	CC	AC	**	TT	CC	AG	CT	GG	AA	CC	CT	GG	**	CT	CG	AG	AG	AA	GG	AC	AG	TT	**	CC	AT	GG
942	18	46	45	Mowi X Figgjo	105	20.7	Female	CT	CT	CT	GG	CT	CC	AG	CT	AG	CG	CT	TT	AT	CC	CT	TT	CC	AC	**	TT	AC	AA	TT	GG	AG	CC	TT	GT	**	CC	CC	GG	GG	AG	GG	AC	GG	GT	**	CC	AT	GG
943	18	46	45	Mowi X Figgjo	101	20.1	Female	TT	TT	CC	GG	CC	CT	AA	CT	AG	CG	CT	TT	AT	CC	CT	TT	CC	CC	**	CT	AC	AG	CT	GG	AG	CC	TT	TT	**	CT	CC	GG	GG	AG	GG	AC	GG	GG	**	CC	AA	AG
944	12	11	23	Figgjo	38	15	Male	**	CT	TT	**	TT	TT	**	CT	AG	CG	CC	AT	TT	CT	CT	AA	CC	CC	**	CC	AA	AA	CT	GG	AA	CC	CT	GT	**	CC	CG	GG	AG	AG	GG	AA	GG	GT	**	AC	AA	AG
945	12	34	25	Mowi X Figgjo	88	19.1	NA	TT	CT	CC	GG	CT	CT	AG	CT	AG	CG	CT	AT	TT	TT	CC	AT	CC	AC	**	CT	AC	AA	TT	GG	AA	AC	CC	GG	**	CC	CG	AG	AA	GG	AA	AC	GG	TT	**	AC	AT	AG
946	16	44	37	Mowi X Figgjo	74	18.8	Male	**	CT	TT	TT	CC	**	**	TT	**	CG	CT	AT	TT	CT	TT	**	CG	AC	**	CT	CC	AG	CT	GG	AA	AC	TT	TT	**	TT	CG	AG	AG	AG	GG	AC	AG	GT	**	AA	AT	AG
947	2	5	6	Arna	37	14.7	Female	CT	CT	CC	GT	CT	CT	AG	TT	GG	GG	CC	AA	TT	TT	CT	TT	CC	AC	**	CC	CC	GG	TT	GG	AA	AC	CC	TT	**	CT	CG	AG	AG	GG	GG	AA	GG	GG	**	CC	AA	AA
948	18	30	43	Figgjo	27	12.8	NA	TT	CT	CT	GT	CT	CC	AA	TT	AG	CG	CT	TT	AT	CT	CT	AT	CG	CC	**	CT	AC	AG	TT	GG	AA	CC	CC	GT	**	CT	CC	GG	GG	AG	GG	AA	GG	GT	**	AC	AA	AG
949	36	43	34	Mowi	183	25.1	NA	CT	CT	CT	GT	CT	CT	AG	TT	GG	CG	CC	AA	AT	CT	CT	AT	CC	AC	**	TT	CC	AA	CT	GG	AG	AA	TT	GT	**	CT	CG	GG	AG	GG	AG	CC	GG	GG	**	CC	AA	GG
950	16	44	37	Mowi X Figgjo	51	17	Female	CT	CC	CT	GT	TT	CC	AG	CT	AG	CC	TT	AT	TT	CT	CT	AT	CC	AA	**	CT	CC	GG	TT	GG	AG	AA	CT	GT	**	CT	CG	AG	AG	GG	GG	AA	AG	GT	**	AA	AA	AA
951	18	46	45	Mowi X Figgjo	60	17.3	NA	CT	CT	CC	GG	CC	CC	AG	TT	AA	CG	CT	AT	AT	CC	CC	TT	CC	AC	**	TT	AA	AG	TT	GG	AG	CC	TT	GT	**	CT	CG	GG	GG	AG	GG	CC	GG	GT	**	CC	AT	AG
952	41	48	54	Mowi	168	23.8	Female	TT	CT	CT	GG	CT	CT	GG	CT	AG	CC	TT	AA	AT	TT	CT	TT	GG	CC	**	TT	AA	AG	TT	GG	AG	CC	TT	GT	**	CT	GG	AA	AG	GG	GG	AC	GG	TT	**	CC	AA	GG
953	52	59	17	Vosso	60	17.3	Male	CT	CC	CT	TT	CT	CC	AA	CC	AG	GG	CT	AT	TT	CC	CT	AT	GG	CC	**	CT	CC	AG	TT	GG	AG	AA	CT	GT	**	TT	CG	AA	AA	AG	AA	AA	GG	TT	**	AC	AA	AG
954	39	46	46	Mowi	114	20.8	Female	TT	CT	CC	GT	CT	CC	GG	TT	AG	GG	CT	TT	AT	CC	CT	TT	CC	CC	**	TT	CC	AG	TT	GG	GG	AC	CT	TT	**	CC	CG	AG	GG	AG	GG	AC	GG	GG	**	AC	AA	AG
955	38	45	42	Mowi	230	26.8	NA	CT	CT	CC	GT	CT	CT	AA	TT	AG	GG	CT	TT	AA	CT	CC	TT	CG	AA	**	CC	CC	AG	CT	GG	GG	AC	CT	GT	**	CT	CC	GG	AA	AA	AG	AC	GG	GT	**	CC	AA	AA
956	52	59	17	Vosso	48	15.9	Male	CC	CC	CC	TT	CT	CC	AG	TT	AG	CC	CT	AT	TT	CT	CT	AT	GG	CC	**	CC	CC	GG	CT	GG	AG	AA	CT	GT	**	TT	CG	AG	AA	AA	AA	AA	AG	TT	**	AA	AT	AG
957	51	58	16	Vosso	26	13	NA	CT	CT	CC	GT	CT	CC	AA	CT	AA	CG	TT	AA	TT	CC	CT	TT	CG	CC	**	CC	AC	AG	CT	GG	AA	AC	CT	GG	**	CC	CG	AG	AG	AG	GG	AC	AG	GT	**	AC	AT	AA
958	41	32	52	Figgjo x Mowi	80	19	Male	CT	TT	CT	GG	TT	CC	AG	CT	AG	CC	CT	AT	TT	CT	TT	AT	GG	AC	**	CT	AC	GG	CT	GG	AG	CC	CT	GG	**	CC	CG	**	AG	AA	GG	AC	GG	TT	**	CC	AA	GG
959	15	43	33	Mowi X Figgjo	205	25.8	Female	TT	CC	CT	GG	TT	TT	AG	TT	AG	GG	CT	AA	AA	TT	CT	AT	CC	CC	**	TT	AA	AG	CT	GG	AG	AA	CT	TT	**	CT	CC	AG	AG	GG	AG	CC	AG	GG	**	AA	AT	GG
960	49	34	26	Mowi	185	24.5	NA	TT	CT	CC	TT	TT	CT	AA	TT	GG	CC	CT	TT	AA	CC	CC	TT	CC	CC	**	CC	CC	AG	TT	GG	AA	AC	CT	GT	**	CT	GG	AG	AA	GG	AG	CC	AG	TT	**	AC	AA	AA
961	41	48	54	Mowi	174	24.5	Male	CT	CT	CT	GG	CT	CT	AG	CC	GG	CG	CT	AA	AT	CT	CC	AT	CG	CC	**	TT	CC	AG	TT	GG	AG	CC	CT	GG	**	CT	CG	AG	AG	AG	GG	AC	GG	GT	**	CC	AT	GG
962	10	4	5	Arna	42	15.7	Male	CT	TT	CT	TT	TT	CT	AA	CT	GG	GG	CT	AA	AT	CC	CC	AA	CG	AC	**	CC	AA	GG	TT	GG	AG	CC	CC	GT	**	CT	CG	AA	AG	GG	AG	AC	AG	TT	**	AC	AA	AG
963	40	31	48	Figgjo x Mowi	110	21.1	Male	CT	CC	TT	GT	CT	CC	AG	TT	GG	CC	TT	AT	TT	CT	CC	TT	CG	CC	**	CT	AC	AG	TT	**	AA	AC	CC	GT	**	CT	CG	AA	AA	AG	AG	AC	AG	TT	**	CC	AA	GG
964	41	48	54	Mowi	198	25	Male	CC	CC	CC	GG	CC	CT	AG	CT	GG	CC	TT	AT	AA	CT	CC	AT	CG	CC	**	CT	CC	AA	TT	GG	GG	AC	TT	GT	**	CT	CG	AG	AG	GG	GG	AC	GG	TT	**	CC	AA	AG
965	8	3	3	Arna	54	16.9	Female	CC	CT	CT	GT	CT	CC	AA	CT	GG	CG	CC	AT	TT	CT	CC	AA	CG	AC	**	CT	CC	AG	TT	GG	AG	AC	CT	TT	**	CT	CG	AG	GG	AG	AA	AC	GG	GG	**	CC	AT	AG
966	55	62	20	Vosso	65	17.5	NA	CT	TT	CT	TT	CT	CC	AG	TT	AG	CG	CC	AT	TT	CT	CT	TT	CC	CC	**	CT	CC	AG	TT	GG	AG	AA	CC	GT	**	TT	CG	AG	AG	AG	AG	AA	AG	GT	**	AA	AT	AA
967	37	44	38	Mowi	309	30	Male	TT	CC	CT	GT	TT	CT	AG	CC	AA	GG	CT	AT	AT	CC	CT	TT	CG	AA	**	TT	CC	AA	TT	GG	AA	CC	TT	TT	**	TT	GG	GG	AA	GG	AG	AA	GG	GT	**	AC	AT	AA
968	10	4	5	Arna	29	14.8	NA	CC	CT	CC	TT	TT	CC	AG	CC	GG	CC	CT	AA	AT	CC	CC	AA	CG	AC	**	CT	AC	GG	TT	GG	AG	CC	CC	TT	**	CT	CG	AA	GG	GG	AG	AC	AG	TT	**	AC	AT	AG
969	2	5	6	Arna	55	16.7	Male	CC	CT	CC	TT	CT	CT	AG	CT	AG	GG	CC	AA	TT	CT	CT	TT	CC	AA	**	CC	CC	AG	TT	GG	AG	AC	CC	TT	**	CT	CC	AG	AG	AG	GG	AA	GG	GT	**	CC	AA	AA
970	52	59	17	Vosso	52	17	NA	CT	CC	CC	GT	CT	CC	AG	CT	AG	CG	TT	AA	TT	CT	CT	AT	CC	CC	**	CT	AC	GG	TT	**	AG	AC	CC	GT	**	CC	CG	AG	AA	GG	AG	AA	AG	GT	**	AA	AT	AG
971	52	59	17	Vosso	70	18.6	NA	CC	CC	CT	GT	CT	CT	GG	CT	AG	GG	CT	AT	TT	CC	CT	AT	CG	CC	**	CT	AC	AG	TT	AA	AA	AA	CT	GT	**	CC	CG	AA	AA	AG	AA	AA	GG	GT	**	AC	AA	AG
972	13	33	55	Figgjo	28	13.3	Male	CT	CT	CT	GT	CC	CT	AA	CC	GG	GG	CT	AT	AT	CT	CC	TT	CG	CC	**	CT	AC	AA	TT	GG	AG	CC	CT	GT	**	CT	CC	GG	AG	AG	AG	AA	AG	TT	**	AC	AT	AA
973	54	61	19	Vosso	99	20.4	Female	CT	CT	CC	TT	CT	CC	AG	CT	AA	CG	TT	AA	TT	CC	CC	AT	CC	CC	**	CC	AC	AG	TT	GG	AG	AC	CC	GT	**	CC	GG	GG	AA	AG	AG	AA	AG	GG	**	CC	TT	AG
974	39	46	46	Mowi	190	25	NA	TT	CT	CC	**	CC	CT	AG	TT	**	CG	TT	AT	AA	CT	CT	TT	CC	AC	**	TT	CC	AA	TT	GG	GG	AC	TT	TT	**	CT	CC	AG	GG	AG	AG	AC	GG	GG	**	AC	AA	AA
975	55	62	20	Vosso	52	16.4	Female	TT	TT	CT	GT	CT	CC	AG	CT	GG	CG	CT	AT	TT	CT	TT	TT	CG	CC	**	CC	CC	AG	TT	GG	AG	AA	CC	TT	**	TT	GG	AG	AG	AG	AG	AC	AG	GT	**	AA	AT	AA
976	39	46	46	Mowi	161	22.9	Female	TT	CT	CC	GG	CC	CT	AG	TT	AA	GG	CT	AA	AT	CC	CT	TT	CC	AC	**	TT	CC	AA	TT	GG	GG	AA	TT	TT	**	CC	GG	AG	GG	AG	AG	AC	GG	GG	**	AC	AA	AA
977	40	47	50	Mowi	265	28.5	NA	CT	CC	CT	GT	CT	CC	AG	TT	AG	CG	TT	TT	AT	CC	CT	AT	CC	CC	**	CT	AC	AG	CT	GG	GG	CC	CT	GT	**	CT	GG	AG	AG	AG	AG	AA	AA	GT	**	CC	AT	GG
978	6	1	1	Arna	71	18.6	NA	CT	CT	CC	GT	CT	CT	AG	CT	AG	GG	CT	AA	TT	CT	CT	TT	CG	CC	**	CT	AC	AG	CT	GG	AG	AC	CC	GG	**	TT	CG	AA	GG	AG	AG	AC	GG	GT	**	AC	TT	GG
979	20	32	51	Figgjo	54	17.3	NA	TT	CT	CT	GG	CT	CC	AG	TT	AA	GG	CC	TT	TT	CT	CT	AA	CG	AA	**	CC	AA	GG	CT	GG	AA	CC	TT	TT	**	CT	CC	AG	AA	GG	AG	AA	AG	TT	**	CC	AA	AG
980	15	27	31	Figgjo	77	18.3	Female	TT	CC	CC	GT	CT	CT	GG	TT	AG	CC	TT	AA	AT	CT	TT	AT	CC	AC	**	CT	AA	AG	TT	AA	AG	AC	CC	TT	**	CT	CG	AG	AG	AG	AA	AC	AG	TT	**	AC	AA	AG
981	7	1	2	Arna	96	20	NA	CT	CT	CT	TT	CT	CC	AG	TT	AA	CC	CT	AT	TT	TT	CT	TT	CC	CC	**	CC	AA	AA	CT	GG	AA	AC	CC	GG	**	TT	GG	AA	AA	AG	AG	AA	GG	TT	**	AC	TT	AG
982	57	64	22	Vosso	66	17.7	Female	CT	CT	CC	GG	TT	CC	AA	TT	AA	CG	TT	AA	AT	CT	CT	AT	CG	AC	**	TT	AC	AG	CT	GG	AG	AC	CT	GT	**	CT	CG	AG	GG	AA	AG	AA	GG	GT	**	AA	TT	GG
983	49	11	24	Figgjo x Mowi	89	19.5	NA	TT	CT	CC	GT	TT	CT	AG	TT	AG	GG	CT	AT	TT	TT	CC	TT	CC	AC	**	CC	AC	AG	CT	GG	GG	CC	CT	GG	**	CT	CC	GG	GG	AG	AA	AC	AG	GT	**	AC	AT	AG
984	15	43	33	Mowi X Figgjo	145	22.2	Female	CT	CC	CT	GT	TT	CT	AG	TT	AG	GG	CT	TT	AT	CT	CT	AT	CC	AC	**	TT	AA	AG	CT	GG	GG	AA	CT	TT	**	CC	CG	AG	AG	GG	AA	CC	AG	TT	**	AC	AT	AG
985	40	31	48	Figgjo x Mowi	99	20.1	Female	CT	CC	TT	TT	CC	CT	GG	CT	GG	CG	CT	AT	TT	CT	CC	TT	GG	AC	**	CT	AC	AG	TT	GG	GG	AC	CC	GT	**	CT	CG	AA	AA	GG	AG	AC	GG	TT	**	CC	TT	AG
986	41	48	54	Mowi	181	25	Female	CT	TT	CT	GG	CT	CT	GG	CC	GG	CC	TT	AT	AT	CT	CT	AT	CG	CC	**	TT	AC	AG	TT	GG	GG	CC	CC	GG	**	CT	CG	AA	AA	GG	GG	AC	GG	GT	**	CC	AA	AG
987	39	46	46	Mowi	193	24.5	Male	CT	CT	CC	GT	CC	CT	AG	TT	AA	CG	CT	AT	AT	CT	TT	AT	CC	AC	**	TT	CC	GG	TT	GG	GG	AA	CT	TT	**	CT	CG	AG	GG	AG	GG	AC	GG	GG	**	AC	AA	AA
988	19	47	49	Mowi X Figgjo	78	19	Female	TT	CC	TT	GT	CT	CT	AA	CT	AG	CG	CT	TT	TT	CT	CT	AA	CC	AC	**	CC	AC	AA	CT	GG	AG	AC	CT	GG	**	CT	CG	AG	AG	AA	GG	CC	GG	TT	**	CC	AT	AG
989	37	44	38	Mowi	300	29.2	NA	TT	CT	CT	GG	TT	CC	AG	CT	AA	CG	CT	AA	TT	CC	CC	AA	CG	AA	**	CT	CC	AG	TT	GG	AA	CC	TT	TT	**	TT	CG	GG	AA	GG	AG	AA	GG	GT	**	AA	AT	GG
990	53	60	18	Vosso	71	18.2	Female	TT	CC	CC	GG	CT	CC	AG	CT	AG	CG	CT	AT	AT	CC	CT	TT	CC	CC	**	TT	AC	AG	TT	**	AA	AC	TT	GT	**	CT	CG	AA	AG	AA	GG	CC	AG	GT	**	CC	AT	AG
991	65	50	15	Vosso	85	19.4	NA	CT	CC	CT	GT	CT	CT	AA	TT	AG	CC	CC	AT	AT	CT	CC	AT	CC	CC	**	CC	CC	AG	TT	GG	AG	CC	CT	GG	**	CT	GG	AA	AG	AG	GG	AC	AG	TT	**	AC	AA	AG
992	19	31	47	Figgjo	57	16.9	Female	TT	CC	CT	GT	TT	CT	AG	TT	GG	CG	CT	AA	TT	TT	CT	TT	CC	AC	**	CT	AA	AA	TT	GG	AG	AC	CC	GG	**	CT	CC	AA	GG	AA	GG	CC	GG	GT	**	CC	AA	AG
993	15	27	31	Figgjo	65	17.9	Male	TT	CT	CT	GT	CT	TT	AG	CT	AG	CG	CT	AT	AT	TT	TT	AT	CC	AC	**	CT	AA	AG	TT	GG	GG	AA	CC	GT	**	CT	CG	AG	AA	AG	AG	AC	GG	GT	**	AC	AA	AG
994	51	58	16	Vosso	56	16.8	NA	CT	CT	CC	GT	TT	CC	AA	TT	AG	CC	TT	AT	TT	CT	TT	AT	CG	CC	**	CT	AA	AA	CT	GG	AG	AC	CT	GT	**	CT	CG	AG	AG	AG	GG	AC	AG	GT	**	AA	AT	AG
995	54	61	19	Vosso	97	20.3	Male	TT	TT	CT	GT	CT	CC	AG	CT	GG	CG	CC	AA	TT	CT	CC	AT	CC	AC	**	CT	AC	AG	TT	**	AG	AC	CT	TT	**	CT	GG	AG	AG	AG	AA	AC	AG	GG	**	CC	TT	AG
996	55	62	20	Vosso	41	16	NA	TT	CT	CT	TT	CT	CT	GG	CC	AG	CG	CC	AT	TT	CC	CT	TT	CG	CC	**	CT	CC	AG	CT	GG	AA	AA	CC	GT	**	CT	CC	AG	AG	AA	GG	AA	AG	GT	**	AA	AT	AA
997	2	5	6	Arna	32	14	Male	TT	CT	CT	GT	CT	CC	AG	CT	GG	CG	TT	AA	TT	TT	CT	TT	CC	AA	**	CC	CC	AG	TT	GG	AG	AC	CC	TT	**	CT	CC	GG	AG	AG	AG	AA	GG	GG	**	CC	AA	AA
998	16	44	37	Mowi X Figgjo	31	14.2	Male	CT	CC	CT	TT	TT	CC	AG	CT	AG	CC	CT	TT	AT	CT	CT	TT	CG	AA	**	CT	CC	AG	CT	GG	AG	AA	CT	GT	**	CT	CG	AG	AG	GG	GG	AA	AG	GT	**	CC	AA	AG
999	14	42	29	Mowi X Figgjo	117	21	NA	CT	CT	CT	GG	CT	TT	AG	CT	AG	GG	TT	AT	AT	CC	CT	AA	CC	AC	**	CT	AC	AA	TT	GG	AG	AC	CT	GT	**	CC	CG	GG	GG	AA	AG	CC	AG	TT	**	CC	AA	AG
1000	37	44	38	Mowi	207	25.5	NA	CT	CT	CT	GT	TT	CC	AG	CT	AG	CG	CT	AT	AT	CC	CT	AT	CG	AA	**	TT	CC	AG	TT	GG	AA	CC	TT	TT	**	TT	CG	GG	AA	GG	GG	AC	GG	TT	**	CC	AT	GG
1001	39	46	46	Mowi	266	28.4	Female	CC	TT	CC	GT	CT	CC	GG	TT	AG	CG	CT	AT	AA	CT	CT	TT	CC	AC	**	TT	CC	GG	TT	GG	GG	AC	TT	TT	**	CC	CG	AG	GG	AG	AG	AC	GG	GG	**	AC	AA	AG
1002	40	47	50	Mowi	233	27.5	Female	CT	CC	CT	TT	CT	CC	AG	CT	AG	CG	TT	TT	TT	CC	TT	AT	CG	AC	**	CT	CC	AG	CT	GG	GG	CC	CT	TT	**	TT	GG	AG	AG	AA	AG	AC	AA	GT	**	CC	AT	AG
1003	49	11	24	Figgjo x Mowi	86	19.4	Male	CT	CT	CT	GG	TT	CT	AA	TT	AG	CG	CC	AT	TT	TT	CT	AT	CC	CC	**	CT	AC	AA	CT	GG	AG	AC	CT	GG	**	CT	CG	AG	GG	AG	AA	AC	AG	GT	**	AC	AA	AG
1004	18	30	43	Figgjo	61	17.4	Female	TT	CT	TT	GG	CT	CT	AG	TT	GG	CG	CT	AT	AT	CT	CT	TT	CG	CC	**	CT	AC	AA	TT	GG	AA	CC	CC	GT	**	CT	CC	GG	GG	AG	AG	AC	GG	GT	**	AC	AT	AG
1005	53	60	18	Vosso	82	18.5	Female	TT	CC	CT	GG	CC	CT	AG	CT	GG	CC	CT	AA	AT	CT	CT	AT	CG	CC	**	CC	AA	AG	TT	GG	AA	AC	CT	GT	**	CT	CG	AG	GG	AA	AG	AC	GG	GT	**	CC	AT	AG
1006	52	59	17	Vosso	80	19.2	Female	CC	CC	CT	GT	CT	CT	AG	CT	AG	CC	CC	AT	TT	CC	CT	AT	CG	CC	**	CC	CC	AG	CT	**	AA	AA	CC	GT	**	CT	CG	AG	AA	AG	AA	AA	GG	TT	**	AC	AT	AG
1007	16	44	37	Mowi X Figgjo	61	18.1	Male	CC	TT	TT	GG	CT	CT	AA	CT	AG	CG	CT	TT	TT	CT	CT	AT	CC	CC	**	CT	CC	GG	TT	**	AG	AC	CT	GT	**	TT	CG	AG	AG	AG	GG	AC	AG	TT	**	CC	AA	AA
1008	20	32	51	Figgjo	29	13.8	Male	TT	CT	TT	TT	CT	CC	AA	TT	AG	GG	CT	TT	AT	CT	CT	AT	CG	AA	**	CT	AC	GG	CT	**	AA	CC	CT	TT	**	CT	CC	AG	AA	AG	GG	AA	AA	TT	**	CC	AA	GG
1009	13	33	55	Figgjo	70	18.5	Female	TT	CT	CT	GT	CC	CT	AA	CC	AA	GG	CT	AT	TT	CC	CC	TT	CG	CC	**	CT	AC	GG	TT	**	AA	CC	CT	GT	**	CT	CC	AG	GG	AG	AG	CC	AG	TT	**	AC	AT	AA
1010	20	32	51	Figgjo	32	14	NA	TT	CT	TT	GT	CT	CC	AG	CT	AA	GG	CT	TT	AT	TT	CT	AT	CG	AA	**	CC	AA	GG	CC	**	AA	CC	CT	GT	**	TT	CC	AA	AG	GG	GG	AA	AG	TT	**	CC	AA	GG
1011	55	62	20	Vosso	42	16	Male	TT	TT	CT	GT	CT	CT	AG	CC	GG	CG	CC	AA	TT	CC	CT	AT	CC	CC	**	CT	CC	AG	CT	**	GG	AA	CT	GT	**	CT	CG	AG	AG	AA	AG	AA	GG	TT	**	CC	AT	AA
1012	19	31	47	Figgjo	35	14.2	NA	TT	CC	CC	TT	TT	CT	GG	CT	GG	GG	CT	AT	TT	TT	CT	AT	CC	AC	**	TT	AA	AG	TT	**	AA	AC	CC	GT	**	CT	CC	AA	AG	AA	GG	AC	GG	GT	**	CC	AT	AA
1013	6	1	1	Arna	63	18	Male	TT	CT	CC	GT	CT	CT	AG	CT	AG	GG	CT	AA	TT	CT	CT	TT	CG	AC	**	CT	AA	AG	CT	**	AA	CC	CC	GT	**	CT	CC	AA	GG	AG	GG	CC	AG	GT	**	AC	TT	GG
1014	54	61	19	Vosso	38	14.8	Male	CT	CT	CT	GT	CT	CC	GG	CT	AA	CG	CT	AA	TT	CC	CC	AT	CG	CC	**	CT	AC	AG	CT	**	AG	CC	CT	GT	**	CT	GG	GG	AA	AG	GG	AC	GG	GT	**	CC	TT	AG
1015	9	3	4	Arna	28	13	NA	**	CT	CC	**	TT	**	**	CT	GG	GG	CT	AA	AT	TT	CC	AA	CC	AC	**	CT	AC	GG	CT	**	AA	CC	TT	GT	**	CT	GG	AG	GG	AA	AG	AC	AG	GT	**	AC	AT	AA
1016	52	59	17	Vosso	28	13.2	NA	CT	CC	CC	TT	CT	CC	AA	CC	AG	GG	CT	AT	TT	CC	CT	AT	GG	CC	**	CT	AC	GG	TT	**	AG	AC	CT	GT	**	CC	GG	GG	AA	AG	AA	AA	GG	GT	**	AA	AA	AG
1017	9	3	4	Arna	26	12.9	NA	CT	CC	CC	TT	TT	CC	AG	TT	AG	CC	CT	AT	AT	TT	CC	AT	CC	AC	**	CC	CC	GG	CT	**	AA	AC	CT	GG	**	CC	CG	AA	GG	AG	AG	AC	AG	GT	**	AC	AT	AA
1018	13	33	55	Figgjo	59	17.4	Female	CT	CC	CT	GT	CC	CT	AA	CT	AG	CG	TT	AT	TT	CC	CC	TT	CC	AC	**	CT	AC	AG	TT	**	AG	CC	CT	GT	**	CT	CC	GG	AG	AA	GG	AA	AG	TT	**	CC	AT	AG
1019	49	34	26	Mowi	186	24.1	NA	TT	TT	CT	GT	TT	TT	AA	TT	GG	CG	CT	TT	AT	CC	CC	TT	CC	AC	**	CT	CC	AA	TT	**	AG	AA	CT	GT	**	CT	CC	GG	AA	AG	AG	CC	GG	TT	**	AC	AA	AG
1020	41	48	54	Mowi	301	28.4	NA	CT	CT	CT	GG	CT	CT	AG	CT	AG	CC	TT	AA	AA	CT	CC	TT	GG	CC	**	CT	AC	AG	TT	**	AG	AC	CT	GG	**	CT	GG	AG	AG	AG	GG	CC	GG	GT	**	CC	AT	GG
1021	57	64	22	Vosso	61	17.5	NA	CT	CC	CT	GG	TT	CC	AA	TT	AG	CC	TT	AT	TT	TT	CT	AA	GG	AC	**	CC	AC	GG	TT	**	AG	AC	CC	GT	**	CT	CG	AA	AG	AG	GG	AC	AA	GG	**	CC	TT	GG
1022	38	29	40	Figgjo x Mowi	80	19.1	Male	CT	CT	CC	GT	TT	CC	AG	TT	AG	CG	CT	AT	AT	CC	CC	TT	GG	AC	**	CT	CC	AG	CC	**	GG	CC	CT	GG	**	CT	CG	AG	GG	AG	GG	AC	AG	GT	**	AC	AT	AA
1023	41	48	54	Mowi	300	29.5	Male	TT	CT	CT	GG	CC	CT	GG	CC	AG	CG	TT	AT	AA	CT	CT	AT	GG	CC	**	TT	AC	AA	TT	**	AG	AC	CT	GG	**	CT	GG	AA	AA	GG	GG	CC	GG	TT	**	CC	AA	AG
1024	55	62	20	Vosso	87	19.3	Male	TT	CT	CT	GT	CT	CT	AA	CT	AG	CG	CC	AA	TT	CT	TT	AT	CG	CC	**	CC	CC	GG	TT	**	AA	AA	CT	TT	**	CT	GG	AA	AG	AG	GG	CC	GG	TT	**	CC	AT	AA
1025	14	42	29	Mowi X Figgjo	146	23.1	Female	CT	CC	CC	GG	CT	TT	GG	CT	AG	CG	CT	AA	AT	CT	CT	AT	CC	AA	**	CT	AC	AA	CT	**	AG	AC	TT	GG	**	CT	GG	AG	GG	AA	AG	AA	AG	TT	**	AC	AA	AG
1026	65	50	15	Vosso	69	18.1	Male	CT	CC	CC	TT	TT	CT	AG	TT	AG	CC	CC	AT	TT	CC	CC	TT	CC	CC	**	CT	CC	GG	TT	**	AA	AA	CT	GT	**	CT	CG	AG	AG	AG	GG	AA	AG	TT	**	CC	AT	AG
1027	38	45	42	Mowi	*	*	*	CT	TT	CC	GT	TT	CC	AG	TT	GG	GG	CT	TT	AA	CC	CC	TT	CG	AA	**	CC	CC	AG	TT	**	AG	AC	CC	GT	**	TT	GG	GG	AG	AG	AG	AC	GG	GG	**	AC	AT	AA
1028	49	34	26	Mowi	185	24.5	NA	CT	CT	CT	GT	TT	CT	AA	TT	AA	CC	TT	TT	TT	CT	CC	TT	CC	AC	**	CC	CC	AG	TT	**	AG	AC	CT	GG	**	CT	CG	GG	AG	GG	AG	CC	AG	TT	**	AC	AA	AA
1029	40	31	48	Figgjo x Mowi	130	21.9	Female	TT	CC	CT	TT	TT	CC	GG	TT	GG	CC	TT	AA	TT	CT	CT	TT	GG	CC	**	CT	AC	GG	CC	**	GG	CC	CC	GT	**	TT	CG	AA	AG	AG	GG	AC	GG	TT	**	CC	AA	AG
1030	36	27	32	Figgjo x Mowi	95	20.2	Female	CT	CT	CT	GT	CT	TT	GG	CT	AA	CG	CT	AA	AT	CT	TT	AT	CC	AC	**	CT	CC	AG	TT	**	AA	AA	CT	GG	**	CT	CG	GG	AA	AG	GG	AC	GG	GT	**	CC	AA	AA
1031	12	11	23	Figgjo	34	14.6	Female	CT	CT	CT	GT	CT	TT	GG	CT	**	CG	CC	AT	AT	CT	TT	AT	CC	AC	**	CT	AA	AG	TT	**	AG	AC	CT	GT	**	CC	CG	**	AG	AG	AG	**	**	GT	**	AC	AT	AG
1032	15	27	31	Figgjo	79	19.1	NA	TT	CT	CC	GT	CT	TT	GG	TT	AA	CG	CT	AT	TT	CT	TT	AT	CC	AC	**	CT	AA	GG	TT	**	AG	AC	CC	TT	**	CT	CG	AG	AG	AG	AA	AC	GG	TT	**	AC	AA	AA
1033	9	3	4	Arna	62	17.6	NA	CC	CT	CT	TT	TT	CC	AG	CC	GG	CG	CT	AA	AT	TT	CC	AT	CC	AA	**	CT	AC	AG	CT	**	AG	AC	CT	GT	**	CC	CG	AG	AG	AG	AG	CC	GG	GT	**	AC	AT	AA
1034	55	62	20	Vosso	38	15.8	Female	CT	TT	TT	GT	CC	CT	AG	TT	AG	CG	CT	AT	TT	CT	CT	TT	CC	CC	**	CC	CC	AG	TT	**	GG	AA	CC	TT	**	TT	CG	AA	AG	AG	GG	AC	AG	TT	**	AA	AT	AA
1035	8	3	3	Arna	40	15	NA	CC	CT	CT	GT	CT	CC	AG	CT	GG	CG	CC	AA	AT	CT	CC	TT	CG	AC	**	CT	CC	AG	CT	**	AG	CC	CT	TT	**	CT	GG	GG	GG	AG	AG	CC	GG	GT	**	CC	AA	AG
1036	52	59	17	Vosso	57	17.5	Male	CT	CC	CC	GT	CT	CC	AG	TT	AG	GG	CT	AT	TT	CT	CT	AT	CC	CC	**	CC	AA	AG	CT	**	AG	AC	CC	GT	**	CT	CG	AG	AA	AA	AA	AA	AG	GT	**	AA	AA	AA
1037	39	30	44	Figgjo x Mowi	48	15.3	NA	CT	CT	CT	TT	CC	CC	GG	TT	AG	CG	CT	AT	TT	TT	CT	AA	CG	AC	**	TT	AC	AA	TT	**	AG	AC	CT	TT	**	CT	CG	AA	GG	GG	AG	AA	GG	GT	**	AA	AT	AA
1038	39	30	44	Figgjo x Mowi	108	21	Female	CT	CT	CT	GT	CC	CC	AG	TT	AG	CG	CT	AA	AT	CT	CT	AT	CG	AC	**	TT	CC	AA	TT	**	AG	AC	CT	TT	**	TT	CC	AA	GG	AG	AA	AA	GG	GT	**	AC	AA	AA
1039	12	34	25	Mowi X Figgjo	91	19.8	Female	CT	CT	TT	GG	CT	TT	AG	CT	GG	GG	TT	AT	AT	CC	CC	AT	CC	CC	**	TT	CC	AG	TT	**	AA	AC	CC	GT	**	CC	CC	GG	AG	GG	AA	CC	GG	TT	**	AC	AT	AG
1040	41	32	52	Figgjo x Mowi	41	15.5	Male	CT	CT	CC	GT	CT	CC	AG	CT	AG	CG	CT	AT	TT	TT	TT	AT	CG	AC	**	CT	AA	AG	CT	**	AG	CC	CT	GT	**	CT	CG	AA	AG	GG	GG	AC	AG	TT	**	CC	AA	GG
1041	20	48	53	Mowi X Figgjo	145	22.8	Male	TT	CC	CT	GT	CC	CT	AG	CT	AA	GG	CT	TT	AT	CT	CC	AA	CG	AC	**	CT	AA	AG	TT	**	AG	AC	CT	GT	**	TT	CC	AG	GG	AG	AG	AA	AG	TT	**	CC	AA	GG
1042	36	27	32	Figgjo x Mowi	97	20.2	Female	CT	TT	TT	GT	CC	TT	GG	CT	AG	CC	CT	AA	AT	CT	TT	AT	CG	AC	**	CT	AA	AG	TT	**	AG	AC	CT	GT	**	CT	GG	GG	AG	AA	GG	AC	GG	GT	**	AC	AA	AG
1043	9	3	4	Arna	46	16.2	Male	TT	CT	CT	TT	TT	CT	AG	TT	AG	CG	CT	AT	AT	TT	CT	AA	CC	AA	**	TT	CC	AG	CT	**	AG	AC	TT	TT	**	CT	CG	AA	AG	AG	AG	AC	GG	GT	**	AC	AT	AA
1044	51	58	16	Vosso	54	16.6	NA	CT	CC	CT	GT	CT	CC	AA	CT	AG	CC	TT	AT	TT	CC	CT	TT	CG	CC	**	CT	AA	AG	CC	**	AG	AA	CT	GT	**	CT	CC	AG	AG	GG	GG	AA	AA	GG	**	AA	AT	AA
1045	13	33	55	Figgjo	40	15.4	Female	TT	CC	CT	GT	CC	CT	AA	CC	AG	CC	CT	AT	AT	CT	CC	TT	CG	AC	**	CT	AC	AG	TT	**	AG	CC	CT	GT	**	CT	CC	GG	AG	AG	GG	AC	AG	GT	**	AC	AT	AA
1046	2	5	6	Arna	73	19	Male	CT	CT	CC	GT	CT	CT	AG	CC	AG	GG	TT	AA	TT	CT	CT	AT	CC	AA	**	CC	CC	GG	TT	**	AA	AC	CC	GT	**	CT	CG	AG	AG	AG	AG	AA	GG	GT	**	CC	AA	AA
1047	15	27	31	Figgjo	71	18.5	Male	TT	CT	TT	GT	CT	TT	GG	CT	GG	CC	CT	AT	TT	TT	TT	AT	CG	CC	**	CT	AA	AG	TT	**	AG	AA	CC	TT	**	CT	CG	AG	AA	AG	AA	AC	AG	GT	**	AC	AA	AA
1048	20	32	51	Figgjo	50	16.3	Male	TT	CT	CT	GT	CT	CC	AG	CT	AG	GG	CC	TT	AT	TT	CT	AA	CG	AA	**	CT	CC	GG	CT	**	AA	CC	TT	GG	**	CT	CC	AA	AG	GG	AG	AA	AA	TT	**	CC	AA	GG
1049	18	30	43	Figgjo	33	14.1	NA	TT	CT	CT	GG	CC	CT	AG	TT	AA	CC	CT	AT	TT	CT	CT	AT	CG	AC	**	CT	AC	AA	TT	**	AA	AC	CT	TT	**	CT	CC	GG	GG	GG	AG	AA	GG	TT	**	AC	AT	AG
1050	7	1	2	Arna	44	15.4	Male	CC	CT	CT	TT	TT	CT	GG	TT	AG	CC	TT	AA	TT	CT	CT	TT	CC	CC	**	CT	AA	AG	CT	**	AG	AC	CC	GG	**	CT	GG	AA	AG	AG	GG	AA	AG	GT	**	AA	TT	AG
1051	2	5	6	Arna	83	19.2	Male	TT	TT	CC	GT	CT	CT	AG	CT	AG	CG	CT	AA	TT	CT	TT	AT	CC	AA	**	CC	CC	AG	TT	**	AG	AC	CC	TT	**	CT	CG	AG	AG	GG	AG	AA	GG	GG	**	CC	AA	AA
1052	8	3	3	Arna	78	19	NA	CT	CC	CT	TT	CT	CC	AG	CT	AA	GG	CC	AT	TT	CT	CC	AA	CG	AC	**	TT	CC	AG	CC	**	AG	AC	CC	GG	**	CT	GG	AG	GG	GG	AG	CC	GG	GT	**	CC	AT	AG
1053	49	11	24	Figgjo x Mowi	79	18.7	Female	CT	CT	CT	TT	TT	TT	AG	CT	AG	GG	CT	AT	TT	TT	CT	TT	CC	CC	**	CC	AC	AA	TT	**	AG	CC	CT	GT	**	CT	CC	**	AG	AG	AG	**	**	GT	**	CC	AA	AG
1054	49	11	24	Figgjo x Mowi	95	19.6	Female	CC	CT	CC	GG	TT	TT	AG	TT	AA	GG	CT	AT	TT	TT	CT	AT	CC	CC	**	CC	AC	AA	CT	**	AG	AA	TT	GT	**	CT	CC	GG	GG	AG	GG	AC	AG	GT	**	AC	AT	GG
1055	36	27	32	Figgjo x Mowi	64	17.6	Male	CT	CT	CT	GT	CC	TT	AG	CC	GG	CG	CT	AA	AT	CT	TT	AT	CG	AA	**	CT	AA	AG	TT	**	AG	AA	CT	GT	**	CT	CG	GG	AA	AG	AG	AC	GG	GT	**	CC	AA	AG
1056	18	30	43	Figgjo	60	17.1	NA	TT	CT	CT	GT	CC	TT	AG	CT	AA	GG	CC	AT	AT	CT	CT	AT	CG	CC	**	TT	AC	AA	TT	**	AA	AC	CT	TT	**	CT	CC	GG	GG	GG	AG	AC	GG	GT	**	AC	AT	AG
1057	20	32	51	Figgjo	56	16.9	Male	TT	CC	TT	GT	CT	CC	AG	CT	AA	CG	CC	TT	TT	CT	CT	AT	CG	AA	**	CC	AC	GG	CT	**	AA	CC	TT	TT	**	CT	CC	AA	AA	GG	AG	AA	AG	TT	**	CC	AA	AG
1058	57	64	22	Vosso	48	17.4	NA	CT	CT	CT	GG	TT	CC	AG	TT	GG	CC	CT	AT	TT	TT	CC	AT	CG	CC	**	CC	CC	GG	CT	**	AG	AC	CC	GT	**	CT	CG	AG	GG	AG	AG	AC	GG	GT	**	CC	TT	AG
1059	2	5	6	Arna	40	15	NA	CT	CT	CC	TT	CT	CC	AG	CT	AG	CG	CT	AA	TT	CT	CC	AT	CC	AC	**	CC	CC	GG	TT	**	AG	AC	CC	TT	**	CT	CC	AA	AG	GG	GG	AA	GG	GT	**	CC	AA	AA
1060	53	60	18	Vosso	27	12.6	Male	TT	CC	CC	GT	CC	CT	AG	CT	GG	CC	TT	AA	TT	CT	TT	AT	CG	CC	**	CC	AA	AG	TT	**	AG	AC	TT	GT	**	CT	CG	AA	AG	AA	GG	CC	AG	GT	**	CC	AT	AA
1061	52	59	17	Vosso	43	16	Male	CC	CC	CC	GT	CT	CT	GG	TT	AG	CC	CT	AA	TT	CC	CT	AT	CG	CC	**	CC	CC	AA	CT	**	AG	AA	CT	GT	**	TT	CG	AA	AA	AG	AG	AA	GG	TT	**	AA	AT	AG
1062	53	60	18	Vosso	65	17.4	Female	TT	CC	CT	GG	CC	CC	AG	CT	AG	GG	CT	AT	TT	CT	TT	AT	CC	CC	**	CT	AC	GG	TT	**	AA	CC	TT	GT	**	CT	CG	AG	AG	AA	GG	AC	GG	GT	**	CC	AT	AG
1063	51	58	16	Vosso	78	18.8	Male	CT	CC	CT	GG	TT	CC	AA	CT	AG	CC	TT	AA	TT	CT	TT	AT	CC	CC	**	CC	AC	AA	CT	**	AA	AC	CT	GG	**	CT	CG	AA	AG	GG	GG	AC	AG	GG	**	AC	AT	AA
1064	53	60	18	Vosso	86	18.9	Female	TT	CC	CC	GT	CT	CT	AG	CT	AG	CG	TT	AA	AT	CC	TT	TT	CC	CC	**	TT	AC	AG	TT	**	AA	AC	CT	GT	**	CC	CG	AG	GG	AA	AG	AC	AG	GT	**	CC	AT	AA
1065	39	30	44	Figgjo x Mowi	79	18.7	Female	CT	CT	CT	GT	CT	CC	AG	TT	GG	GG	TT	AT	TT	CT	CT	AA	CG	CC	**	CT	CC	AA	TT	**	AG	AC	CC	TT	**	CT	CG	AA	GG	AG	AG	AA	GG	GT	**	AA	AA	AA
1066	55	62	20	Vosso	60	17.6	Female	TT	TT	CT	TT	CT	CT	AG	CC	GG	CG	CC	AT	TT	CT	CT	AT	CG	CC	**	CC	CC	GG	TT	**	AA	AA	CC	TT	**	CT	CG	AG	AG	AG	GG	AC	GG	GT	**	CC	AT	AA
1067	52	59	17	Vosso	74	18.5	Male	CT	CC	CT	GT	CT	CT	AG	CC	AG	CG	TT	AA	TT	CC	CT	AT	GG	CC	**	CC	AC	AG	TT	**	AG	AA	CC	GT	**	CT	CG	AA	AA	AA	AG	AA	GG	TT	**	AC	AT	AA
1068	19	47	49	Mowi X Figgjo	93	20.2	Female	TT	CC	CC	GT	TT	CT	AA	TT	AG	CG	CT	AT	TT	CT	CT	AA	CC	AC	**	CT	AA	AA	TT	**	AG	CC	CC	GT	**	CC	CG	AG	AG	AG	AG	AC	AG	GT	**	CC	AA	AG
1069	40	47	50	Mowi	222	26.9	NA	TT	CC	CT	GT	CT	CC	AG	TT	GG	CG	CT	AT	TT	CC	CT	AT	CC	AC	**	TT	AC	AG	TT	**	AG	CC	CT	TT	**	TT	GG	AG	AG	AG	GG	CC	AA	TT	**	CC	AA	AG
1070	65	50	15	Vosso	72	18.6	NA	CT	CC	CC	TT	CC	CC	AA	CT	GG	CC	CT	AT	TT	CT	CC	TT	CG	CC	**	CC	CC	GG	TT	**	AA	CC	CC	GG	**	CT	CG	AA	AG	AG	GG	AC	GG	TT	**	CC	AA	AG
1071	40	31	48	Figgjo x Mowi	129	21.7	Female	CT	CC	CT	GT	CT	CT	GG	CT	GG	CG	TT	AA	TT	CT	CT	TT	CC	AC	**	TT	AC	GG	CC	**	AG	CC	CC	GT	**	CT	CG	AA	AG	AG	GG	AC	GG	TT	**	CC	AT	GG
1072	14	42	29	Mowi X Figgjo	60	16.8	Male	CT	CC	CC	GG	CT	CT	GG	CC	AA	CG	TT	AT	TT	CC	CT	TT	CG	AC	**	CT	AC	AA	CT	**	GG	CC	CT	GT	**	CT	GG	AG	GG	AA	AG	AA	AG	TT	**	CC	AA	AG
1073	39	46	46	Mowi	162	23	NA	CC	TT	CC	GT	CC	CT	GG	TT	AG	GG	TT	AA	AA	CC	CT	TT	CC	AC	**	TT	AC	GG	TT	**	GG	AA	TT	TT	**	CT	CG	AG	GG	AG	AG	AC	GG	GG	**	AC	AA	AA
1074	36	43	34	Mowi	277	28.3	NA	CT	CT	CC	GT	CT	CT	AG	TT	AG	CG	CC	AT	AA	CC	CT	TT	CC	AC	**	TT	CC	AA	CT	**	AG	AA	TT	GT	**	CT	CG	GG	AA	AG	AG	AC	GG	GG	**	AC	AT	GG
1075	49	34	26	Mowi	198	24.9	NA	CT	TT	CT	GT	TT	CT	AA	TT	AA	CG	CT	TT	TT	CT	CC	TT	CC	AA	**	CT	CC	AG	TT	**	AG	AC	CC	GT	**	CT	CC	GG	AG	AG	AA	CC	GG	TT	**	AC	AA	AA
1076	18	30	43	Figgjo	70	18	Female	TT	CT	TT	GT	CC	TT	AG	TT	AG	CG	CT	TT	AT	CT	CT	AT	CG	AC	**	CC	AC	AG	CT	**	AA	CC	**	**	**	**	**	**	**	**	**	**	**	**	**	**	**	**
1077	49	11	24	Figgjo x Mowi	69	17.8	Male	CC	CT	CT	GT	CT	CT	AG	CT	AA	CC	CT	AT	TT	TT	CT	TT	CC	CC	**	CC	AC	AG	CT	**	GG	AC	CT	GG	**	CT	CC	AG	AG	AG	AG	AC	GG	GT	**	CC	AT	AG
1078	8	3	3	Arna	59	16.9	Female	CT	CT	CT	GT	CT	CC	AG	CC	AG	CG	CC	AT	TT	CT	CC	AA	CG	AC	**	CC	CC	AG	CT	**	AA	AC	CT	GG	**	CT	GG	AG	GG	AG	AG	CC	GG	GT	**	CC	AT	AA
1079	20	48	53	Mowi X Figgjo	77	18.5	NA	CT	CT	CT	GG	CC	CT	GG	CT	AG	GG	CC	AT	AA	CT	CC	AA	GG	AA	**	CT	CC	AG	CT	**	AG	CC	TT	TT	**	TT	CG	AA	AA	AG	AG	AC	AG	TT	**	CC	AA	AG
1080	40	47	50	Mowi	256	27.8	Female	CT	CC	CT	GT	CT	CC	AG	CT	GG	CG	CT	AT	TT	CC	CT	AT	CG	AC	**	CT	AC	AG	TT	**	AG	CC	CT	TT	**	CT	GG	AG	AG	AG	AG	CC	AA	GT	**	CC	AT	AG
1081	52	59	17	Vosso	64	17.5	NA	CC	CC	CT	TT	CT	CC	AA	TT	AG	CC	CT	AT	TT	CT	CT	AT	CG	CC	**	CT	AC	AA	CT	**	AG	AC	CC	GT	**	CT	CC	AG	AA	GG	AA	AA	AG	TT	**	AC	AT	AA
1082	14	42	29	Mowi X Figgjo	74	18.2	NA	CT	CT	CT	GG	TT	CT	GG	TT	AA	CG	TT	AA	AT	CT	TT	AA	CG	AC	**	CT	CC	AA	TT	**	AG	AA	CT	GG	**	CC	CG	GG	AG	AA	AG	AA	AG	TT	**	AC	AA	AG
1083	36	27	32	Figgjo x Mowi	169	24.5	Female	CT	CT	CT	GT	CT	CT	GG	CC	AG	CC	CT	AA	AT	CT	TT	AT	CG	AC	**	CT	AA	AG	TT	**	AG	AA	CT	GG	**	CT	CG	GG	AA	GG	GG	AA	GG	GT	**	CC	AA	AA
1084	20	48	53	Mowi X Figgjo	121	21.7	Male	TT	CT	CT	GT	CC	CT	AG	CT	AG	CG	CT	TT	AA	CT	CC	AT	CG	AC	**	CT	AC	AG	CT	**	AG	CC	CT	GG	**	TT	CC	AG	AA	AG	AG	AA	AG	TT	**	CC	AA	AG
1085	41	32	52	Figgjo x Mowi	51	16.3	Male	TT	CT	CT	GG	TT	CC	AG	CT	AG	CG	CT	AT	TT	TT	TT	AT	CG	AC	**	CT	AA	AG	CT	**	AA	CC	TT	GG	**	CC	CG	AG	AG	GG	GG	AC	AG	TT	**	CC	AA	AG
1086	49	11	24	Figgjo x Mowi	89	19.2	Male	CT	CT	CT	TT	CT	CT	AA	TT	AA	CC	CC	AT	AA	TT	CT	TT	CC	AC	**	CT	AC	AG	TT	**	AG	AC	TT	GT	**	CT	CC	AG	GG	AG	AG	AC	GG	GT	**	CC	AT	AG
1087	15	43	33	Mowi X Figgjo	123	21.1	NA	CT	CT	CT	GT	TT	TT	AG	TT	GG	GG	CT	AA	TT	TT	CT	TT	CC	CC	**	TT	AC	AA	CT	**	AG	AA	CT	TT	**	CC	CG	AG	AA	GG	AG	CC	AG	GG	**	AA	AT	GG
1088	36	43	34	Mowi	213	26	Female	CT	CT	CT	GT	CT	TT	AG	TT	AG	CG	CC	AA	AA	CT	CT	AT	CC	AC	**	TT	AC	AA	CT	**	AG	AA	TT	GT	**	CC	GG	GG	AA	AG	AG	AC	GG	GT	**	CC	AT	AG
1089	53	60	18	Vosso	92	19.6	Female	TT	CC	CT	GG	CT	CC	AG	CT	AG	CC	TT	AA	AT	CT	TT	AA	CC	CC	**	CT	AC	AA	TT	**	AG	AC	TT	GT	**	CT	CG	GG	GG	AA	GG	CC	AG	GT	**	AC	AT	AA
1090	14	42	29	Mowi X Figgjo	105	20.5	Female	CT	CC	CC	GG	CC	TT	AG	CT	AG	CG	CT	AA	AT	CC	TT	AT	CC	AA	**	CT	AC	AA	TT	**	AG	AC	CT	GT	**	CC	CG	AG	AG	AA	AG	AC	AG	TT	**	AC	AA	AG
1091	6	1	1	Arna	52	16.3	NA	TT	CT	CT	TT	CT	CC	AG	CT	AG	CG	CT	AA	TT	CT	CT	TT	CG	CC	**	TT	AC	AA	CT	**	AG	AC	CC	GT	**	TT	CC	AA	AG	AA	AG	AA	GG	TT	**	AC	AT	AG
1092	49	11	*	*	61	17.1	Male	CT	CT	CT	TT	CT	CT	AA	TT	AA	CG	CT	AT	AT	TT	CC	AT	CC	AC	**	CC	AC	AG	CT	**	AG	AC	TT	GT	**	CT	CC	**	GG	AG	AG	**	**	GT	**	AC	AT	AG
1093	20	48	53	Mowi X Figgjo	108	20.5	Female	CT	CC	CT	GG	CC	CT	GG	TT	AG	CC	CT	AT	AT	CT	CC	AT	GG	AA	**	CT	AC	AG	CT	**	AG	AC	TT	GT	**	TT	CG	AG	GG	AA	AG	AA	AG	TT	**	CC	AT	AG
1094	8	3	3	Arna	*	*	NA	CC	CC	CT	TT	CT	CC	AG	TT	AG	CG	CC	AT	AT	CT	CC	TT	CG	AC	**	TT	CC	AG	CT	**	AA	CC	CT	GG	**	CT	CG	AG	GG	AA	AA	CC	GG	GT	**	CC	AA	AG
1095	13	33	55	Figgjo	*	*	Female	CT	CT	CC	GT	CC	CT	AA	CC	GG	CC	CT	AT	TT	CC	CC	TT	CG	AC	**	CT	AC	AG	TT	**	AG	CC	CT	GT	**	CT	CC	AG	GG	AG	AG	AC	AG	GT	**	AC	AT	AA
1096	6	1	1	Arna	*	*	Female	TT	TT	TT	GT	CT	CT	GG	CT	AG	CG	CT	AA	TT	CC	CT	TT	CG	CC	**	CC	AC	AA	TT	**	AG	CC	CC	GT	**	TT	CG	AA	AG	AA	AG	CC	GG	GT	**	AC	AT	AG
1097	15	27	31	Figgjo	*	*	NA	TT	TT	TT	GT	CT	CC	GG	CT	AA	CG	TT	AA	TT	CT	TT	AT	CG	CC	**	CT	AA	GG	TT	**	AG	AA	CC	GT	**	CT	CG	AG	AA	AG	AG	AC	AG	TT	**	AC	AA	AG
1098	40	47	50	Mowi	*	*	NA	CT	CC	CT	TT	CC	CC	AG	TT	AG	CG	CT	AT	TT	CC	TT	AT	CC	AC	**	CT	AC	AG	CT	**	AG	CC	CC	GT	**	TT	GG	AG	AA	AG	AG	CC	AG	TT	**	CC	AT	AG
1099	49	11	24	Figgjo x Mowi	*	*	Female	CT	CT	CT	GT	CT	TT	AG	CT	AG	CG	CT	AT	AT	TT	CC	AT	CC	CC	**	CT	AC	AA	CT	**	GG	AC	TT	GG	**	CT	CG	GG	GG	AG	GG	AC	GG	GT	**	CC	AA	GG
1100	38	45	42	Mowi	224	26.1	NA	CT	TT	CC	GG	CT	CT	AG	TT	AG	CC	CT	TT	AA	CT	CC	TT	CC	AC	**	CC	CC	AG	TT	**	GG	AC	CT	GT	**	CT	CG	GG	AG	AG	GG	AC	GG	GG	**	AC	AT	AA
1101	39	30	44	Figgjo x Mowi	77	18.7	Male	CT	CT	CT	GT	CC	CT	GG	TT	GG	GG	TT	AT	AA	CT	TT	AT	CG	AC	**	TT	AC	AA	TT	**	AG	AC	CT	TT	**	CT	CG	AA	GG	GG	AG	AA	GG	GT	**	AC	AT	AA
1102	36	43	34	Mowi	158	23.1	NA	CC	CT	CT	GT	CT	CT	AG	TT	GG	CG	CC	AT	AT	CC	CT	AT	CG	AC	**	TT	AA	AA	CT	**	AA	AA	TT	GT	**	CC	CG	GG	AG	GG	AA	AC	GG	GG	**	AA	AT	AG
1103	16	44	37	Mowi X Figgjo	109	21.5	Male	CC	CC	TT	TT	CT	CC	AG	TT	AG	CG	CT	AA	TT	CT	CT	AT	CC	CC	**	CT	CC	GG	TT	**	AA	AA	TT	GT	**	TT	CG	AG	AG	AG	GG	AA	AG	TT	**	AC	AA	AA
1104	17	29	39	Figgjo	89	19.7	Male	CT	CC	CC	GT	CT	CC	AG	CT	AG	CC	CT	AT	TT	CT	CC	AT	CG	AC	**	CC	CC	AG	CT	**	AG	AC	CT	TT	**	TT	CC	AA	AG	AA	AG	AA	AA	GT	**	AA	AT	AG
1105	41	48	54	Mowi	225	26.5	Male	CC	TT	CT	GG	CT	CT	GG	CC	GG	CC	CT	AT	AA	CT	CT	AT	GG	AC	**	CT	AA	AA	TT	**	GG	AC	TT	GT	**	CT	GG	AA	AA	GG	GG	AC	GG	GT	**	CC	AT	AA
1106	20	48	53	Mowi X Figgjo	108	21.3	Female	TT	CC	CT	GG	CC	CT	GG	TT	AA	GG	CT	TT	AA	CT	CC	AT	GG	AC	**	CT	AC	AG	TT	**	AG	CC	CC	GG	**	TT	CC	AA	GG	AA	GG	AC	AG	TT	**	CC	AA	AG
1107	20	32	51	Figgjo	42	15.6	Male	TT	CC	CT	GG	CT	CC	**	TT	AG	CC	CT	TT	AT	TT	CT	AA	GG	AA	**	CC	AC	GG	CT	**	AA	CC	CT	GG	**	TT	CC	AA	AG	AA	GG	AA	AG	TT	**	CC	AT	AG
1108	65	50	15	Vosso	69	18.1	Male	CT	CC	CC	GT	CC	CT	AG	CT	AA	CC	CT	AT	TT	CT	CC	TT	CG	CC	**	CC	CC	GG	TT	**	AA	AC	CT	GG	**	CT	CG	AA	GG	AG	GG	AC	AG	TT	**	CC	AA	AG
1109	10	4	5	Arna	56	17.2	NA	CT	CT	CC	TT	TT	CT	AG	CT	GG	GG	TT	AA	AT	CC	CC	AA	CG	AC	**	CC	AA	GG	TT	**	AG	CC	CC	GT	**	CT	CG	AA	GG	AG	AG	AC	GG	TT	**	AC	AT	AG
1110	65	50	15	Vosso	90	19.4	Male	CT	CC	CC	GT	CT	CT	AG	TT	AG	CC	CT	AT	AT	CC	CC	AT	CG	CC	**	CC	CC	GG	TT	**	AG	AA	CT	GT	**	CT	GG	AG	AG	GG	GG	AC	GG	TT	**	AC	AA	AG
1111	15	43	33	Mowi X Figgjo	143	22.6	Male	CT	CC	CC	GT	TT	CT	AG	TT	GG	GG	CT	AT	AT	TT	CT	AT	CC	CC	**	TT	AA	AG	CT	**	AG	AA	CT	TT	**	CC	CC	**	AG	GG	AG	CC	AG	GT	**	AA	AT	AG
1112	53	60	18	Vosso	94	19.8	NA	TT	CC	CC	GG	CC	CC	AG	CT	AG	CC	TT	AT	AT	TT	TT	AA	CC	CC	**	TT	AC	GG	TT	**	AG	AC	TT	GT	**	TT	CG	AG	AG	AA	AG	AC	GG	GT	**	CC	AT	AG
1113	8	3	3	Arna	51	16.6	Female	CT	CT	CT	TT	CT	CC	AA	CC	AG	CG	CC	AA	AT	CT	CC	TT	CG	AC	**	CC	CC	AG	CT	**	AG	AC	CT	TT	**	CT	GG	GG	GG	AG	AG	CC	GG	GT	**	CC	AT	AA
1114	49	11	24	Figgjo x Mowi	84	19	Female	TT	CT	CT	GT	TT	CT	AA	TT	AG	CG	TT	AT	AT	CT	CC	AT	CC	AA	**	CT	AC	AG	TT	**	AG	CC	CT	TT	**	CT	CC	GG	GG	AG	AG	AC	AG	GT	**	AC	AA	AA
1115	19	47	49	Mowi X Figgjo	74	18.6	Female	TT	CC	TT	TT	TT	CT	AG	TT	AG	CG	CT	AT	AT	CT	CT	AA	CC	AC	**	CT	AC	AA	TT	**	AG	CC	CT	GT	**	CT	CG	AG	AG	AA	GG	CC	GG	GT	**	CC	AT	AA
1116	15	27	31	Figgjo	83	19.1	Female	TT	CT	TT	GT	CT	CT	AG	TT	GG	CC	CT	AT	TT	TT	TT	AT	CG	AC	**	CT	AA	GG	TT	**	GG	AC	CC	TT	**	CT	CG	AG	AA	GG	AG	AC	AG	GT	**	AC	AT	AG
1117	7	1	2	Arna	65	18.3	Female	CC	CT	TT	TT	TT	CC	AA	TT	AA	CC	CT	AT	TT	CT	CT	TT	CC	CC	**	TT	AA	AG	TT	**	AG	CC	CC	GG	**	TT	CG	AA	AG	AA	GG	AC	AA	GT	**	AA	TT	AA
1118	7	1	2	Arna	71	18.8	Female	CT	CT	CT	TT	CT	CC	AG	TT	AA	CG	TT	AT	TT	CT	CT	TT	CC	CC	**	CC	AA	AG	TT	**	AA	CC	CC	GG	**	TT	CG	AA	AG	AG	GG	AA	AG	TT	**	AA	AT	AG
1119	36	43	34	Mowi	167	23	Female	CT	CT	CT	GG	CT	CT	AG	TT	GG	GG	CC	AA	AT	CC	CT	AT	CG	CC	**	TT	AA	AA	CT	**	GG	AA	TT	GT	**	CC	GG	GG	AA	AG	AG	AC	GG	GT	**	AC	AT	AG
1120	15	27	31	Figgjo	82	19.5	Male	TT	CT	CT	GT	CT	CC	AG	CT	AG	CG	TT	AA	TT	CT	TT	AT	CG	CC	**	CT	AA	AG	TT	**	GG	AC	CC	GT	**	CT	CG	AG	AG	GG	AG	AC	AG	GT	**	AC	AT	AA
1121	38	29	40	Figgjo x Mowi	97	20.2	Female	CT	CT	CT	GT	TT	CC	AA	TT	GG	CC	CT	AT	AT	CC	CC	AT	CG	AA	**	CT	CC	AG	CT	**	GG	AA	CT	GT	**	CT	CG	AG	GG	AA	GG	AC	AG	GG	**	AC	AA	AG
1122	57	64	22	Vosso	56	17.1	NA	CT	CC	CT	GT	TT	CC	GG	TT	AG	CC	TT	AT	AT	CT	TT	AT	CG	CC	**	CT	AC	AG	CT	**	AG	AC	CC	TT	**	CT	CG	AG	AG	AA	AG	AC	GG	GG	**	AC	TT	AG
1123	55	62	20	Vosso	58	16.9	Female	TT	CT	CT	GT	CC	CT	GG	CC	GG	CG	CT	AA	TT	CC	CT	AT	CG	CC	**	CT	CC	GG	TT	**	GG	AA	CT	GT	**	TT	CC	AG	AG	AG	GG	AC	AG	GT	**	CC	AT	AA
1124	12	11	23	Figgjo	32	14.3	Female	TT	CT	CT	GT	CC	CT	GG	CT	AG	GG	CC	AA	AT	TT	TT	AA	CC	AC	**	CT	AC	AG	TT	**	AG	CC	CT	GT	**	CC	CC	GG	AG	AG	AA	AA	GG	GT	**	AC	AT	AA
1125	37	44	38	Mowi	171	24.1	NA	TT	CC	CT	GT	CT	CT	AG	CT	AA	CG	CT	TT	AT	CC	CT	AT	CG	AA	**	TT	CC	AG	TT	**	AG	CC	TT	GT	**	TT	CG	AG	AA	GG	GG	CC	GG	TT	**	AC	TT	AG
1126	41	32	52	Figgjo x Mowi	89	19.6	Male	TT	CT	CC	GG	CT	CC	AA	CT	AG	CG	CT	AT	AT	TT	CT	AT	CG	AC	**	TT	AC	GG	CT	**	AA	CC	CT	GT	**	CT	CG	AA	AG	AA	GG	AC	GG	TT	**	CC	AT	AA
1127	39	46	46	Mowi	160	23.4	Male	CT	TT	CC	GG	CC	CC	GG	TT	GG	CG	TT	AA	AT	CT	CT	AT	CC	AC	**	TT	AC	AG	TT	**	GG	AC	TT	TT	**	CT	CG	AG	GG	AG	AG	AC	GG	GG	**	AC	AA	AG
1128	49	11	24	Figgjo x Mowi	59	17.1	Female	CT	CT	CT	GT	CT	TT	AA	CT	AG	GG	CC	AT	AT	TT	CT	AT	CC	AA	**	CC	AC	AG	CT	**	GG	CC	TT	GT	**	CT	CG	AG	AG	AG	GG	AC	AG	GT	**	CC	AT	GG
1129	49	34	26	Mowi	148	22.7	NA	TT	CT	CC	GG	TT	CT	AA	TT	GG	CG	CT	TT	AT	CC	CC	TT	CC	AA	**	CC	CC	AA	TT	**	AG	AA	CC	GT	**	CT	CC	AA	AG	AG	AA	CC	GG	TT	**	AC	AA	AA
1130	15	27	31	Figgjo	76	18.9	Female	TT	CT	TT	GT	CT	CT	AG	TT	AA	CC	CT	AA	AT	TT	TT	AT	CC	CC	**	CT	AA	GG	TT	**	GG	AA	CC	TT	**	CT	CG	AG	AA	GG	AA	AC	AG	TT	**	AC	AA	AG
1131	15	43	33	Mowi X Figgjo	143	22.6	Female	CT	CC	CT	GG	TT	TT	AG	TT	AG	CG	CT	AT	AT	CT	CT	TT	CC	CC	**	TT	AA	AG	CT	**	GG	AA	CT	TT	**	CT	CG	AG	AG	GG	AG	CC	AG	GT	**	AA	AT	GG
1132	12	34	25	Mowi X Figgjo	110	20.5	NA	CT	TT	TT	GT	CT	CT	AG	TT	AG	GG	CT	TT	AT	CT	CT	AT	CC	AC	**	CC	CC	AA	CT	**	AA	AC	CC	GT	**	CC	GG	AA	AG	GG	AG	CC	GG	TT	**	AA	AT	AG
1133	15	27	31	Figgjo	99	19.7	Male	TT	CT	TT	GT	CT	TT	GG	CT	GG	CC	CT	AT	AT	CT	TT	AT	CC	CC	**	CT	AC	AG	TT	**	GG	AC	CC	GT	**	CT	CG	AG	AA	GG	AA	AC	AG	GT	**	AC	AA	AA
1134	40	47	50	Mowi	241	26.8	Male	TT	CC	CT	TT	CC	CC	AG	CT	AG	CG	CT	AT	TT	CC	CT	AT	CC	CC	**	CT	AC	AG	TT	**	GG	CC	CC	TT	**	TT	GG	**	AA	AG	GG	**	AG	GT	**	CC	AT	**
1135	49	11	24	Figgjo x Mowi	103	20.1	NA	CT	CT	CC	GG	TT	TT	AA	CT	AA	CC	CT	AT	AA	TT	CC	AT	CC	AC	**	CT	AC	AG	CT	**	GG	CC	TT	GG	**	CT	CC	GG	GG	AG	GG	AC	AA	GT	**	CC	AA	AG
1136	2	5	6	Arna	55	16.3	Female	CT	TT	CC	GG	CT	CC	AA	CT	AG	GG	CT	AA	TT	TT	CT	AT	CC	AA	**	CC	CC	GG	TT	**	AA	AC	CC	GT	**	CT	CC	AG	AG	GG	AG	**	GG	GT	**	CC	AA	AA
1137	53	60	18	Vosso	65	17.5	Male	TT	CC	CC	GT	CC	CC	AG	CT	GG	GG	CT	AT	AT	CT	TT	AT	CG	CC	**	CT	AA	AG	TT	**	AA	CC	CT	GT	**	TT	CG	AA	GG	AA	GG	CC	AG	GT	**	AC	AT	AG
1138	54	61	19	Vosso	35	14.5	NA	CT	CT	CT	GT	CT	CC	GG	CT	AG	CG	CT	AA	TT	CT	CC	AT	CC	CC	**	CT	AC	AA	TT	**	AG	AC	CT	GT	**	CT	CG	AG	AG	GG	AA	AC	GG	GT	**	CC	TT	AG
1139	39	30	44	Figgjo x Mowi	80	19.1	Male	CT	CT	CT	GT	CC	CC	GG	TT	AG	GG	TT	AT	AT	TT	TT	TT	CG	CC	**	CT	AC	AA	TT	**	AG	AA	CT	TT	**	TT	CC	AG	GG	GG	AG	AA	GG	GT	**	AA	AT	AA
1140	41	48	54	Mowi	185	24.7	NA	TT	CT	CT	GG	CC	CT	AG	CT	AG	CC	CT	AT	AA	TT	CC	AT	CG	CC	**	CT	CC	AA	TT	**	AG	AC	CC	GG	**	CT	GG	AG	AG	AG	GG	CC	GG	TT	**	CC	AT	GG
1141	19	47	49	Mowi X Figgjo	73	18.4	Male	TT	CC	CT	TT	TT	CT	AG	TT	GG	CG	CT	TT	AT	CT	CT	AT	CC	AC	**	CT	AC	AA	CT	**	AA	CC	CC	GT	**	CC	CG	AG	AG	AA	AG	AC	AG	GG	**	CC	AA	AG
1142	18	30	43	Figgjo	69	17.9	Female	TT	CT	CT	GT	CT	TT	AA	CT	GG	CG	CC	TT	AT	CT	CT	AT	CG	CC	**	TT	AA	AA	CT	**	AA	CC	CC	GT	**	CT	CC	AG	GG	AG	GG	AA	GG	TT	**	AC	AT	AG
1143	55	62	20	Vosso	63	17.6	Female	CT	CT	TT	GT	CT	CT	AG	CC	AG	CG	CC	AT	TT	CT	TT	AT	CC	CC	**	CC	CC	AG	TT	**	GG	AA	CC	TT	**	CT	CG	AA	AG	AA	GG	AA	AG	GT	**	AC	AT	AA
1144	53	60	18	Vosso	64	17.4	Male	TT	CC	CT	GG	CT	CC	AG	CT	GG	CG	CT	AA	TT	CC	TT	AA	CG	CC	**	CT	AC	AA	TT	**	AG	AA	CT	GT	**	TT	CG	**	GG	AA	GG	AC	GG	GT	**	AC	AT	AA
1145	17	45	41	Mowi X Figgjo	255	26.8	Female	CT	CC	CC	GT	CC	CC	GG	CT	AG	CG	CC	AT	AT	CC	CC	AT	CG	AC	**	CC	AC	AG	CT	**	AA	CC	CC	TT	**	TT	CC	AG	AA	GG	GG	AC	AG	GG	**	CC	TT	AA
1146	20	48	53	Mowi X Figgjo	103	21	Male	CT	CC	CT	GT	CC	CT	AG	CT	AG	CC	CC	AT	AA	TT	CC	TT	GG	AA	**	CT	AC	AG	CT	**	AG	CC	CT	GT	**	TT	CC	AG	AG	AG	GG	AC	AG	TT	**	CC	AA	AG
1147	7	1	2	Arna	64	18	NA	CT	CT	CT	TT	CT	CT	GG	TT	AA	CG	TT	AT	TT	CT	CT	TT	CC	CC	**	CT	AA	GG	TT	**	AA	AC	CC	GT	**	TT	CG	AA	AA	AA	AG	AA	AA	GT	**	AA	TT	AA
1148	19	31	47	Figgjo	56	17.1	Female	TT	CC	CC	TT	CT	CC	GG	TT	GG	CG	CT	AA	TT	TT	CT	TT	CG	AC	**	CT	AA	AG	TT	**	AA	AC	CC	GG	**	CC	CC	AA	AG	AG	GG	CC	AG	TT	**	CC	TT	AA
1149	53	60	18	Vosso	96	19.3	NA	TT	CC	CC	GT	CT	CT	AG	CT	AG	CC	CT	AA	AT	TT	CT	AA	CC	CC	**	CT	AC	AA	TT	**	AG	AC	CT	GT	**	TT	CG	GG	AG	AA	AG	AC	GG	GT	**	CC	AT	AA
1150	52	59	17	Vosso	46	16.2	NA	CC	CC	CT	GT	CT	CC	AG	CT	AG	CG	CT	AA	TT	CT	CT	AT	GG	CC	**	CC	CC	AA	TT	**	AG	AC	CT	GT	**	TT	CC	AG	AA	AG	AG	AA	AG	GT	**	AC	AA	AA
1151	57	64	22	Vosso	62	18	Female	CT	CC	CT	GG	TT	CC	AG	TT	GG	CG	CT	AT	TT	TT	CT	AA	CG	AC	**	CC	CC	AG	TT	**	AG	CC	CC	GT	**	CT	CG	AG	AG	AG	GG	AA	AA	GT	**	CC	TT	GG
1152	65	50	15	Vosso	96	20.1	Female	CT	CC	CT	GT	CC	CT	AG	CC	GG	CC	CT	AT	AT	CC	CC	TT	CC	CC	**	CT	CC	AG	TT	**	AG	AC	TT	GT	**	CT	CG	AA	AG	GG	AG	AA	GG	TT	**	CC	AA	AG
1153	19	47	49	Mowi X Figgjo	82	19.2	Male	TT	CC	TT	GG	TT	CC	AA	CT	AG	CG	CT	TT	AT	CT	CT	AA	CC	AC	**	TT	AA	AA	TT	**	AA	AC	CT	TT	**	CT	CG	AG	AG	AG	GG	CC	GG	GG	**	CC	AA	AG
1154	9	3	4	Arna	48	16.3	Female	CT	CC	CT	TT	TT	CT	AA	TT	AG	GG	CT	AA	AT	TT	CC	AT	CC	AC	**	TT	CC	AG	TT	**	AA	AC	CT	GT	**	CC	CG	AG	AG	AG	AG	AC	AG	GT	**	AC	AA	AA
1155	6	1	1	Arna	45	16.1	Male	CT	TT	TT	GT	TT	CT	AG	CT	AG	CG	CT	AA	TT	CT	CT	TT	CG	AC	**	CT	AA	AA	CT	**	AG	AC	CC	GT	**	CT	CG	AA	AA	GG	AG	CC	AG	TT	**	AC	AT	GG
1156	36	27	32	Figgjo x Mowi	22	12	NA	CT	CT	CC	GT	CC	TT	AG	TT	AG	CC	CT	AA	AT	CT	TT	AT	CG	AA	**	CT	AA	AG	TT	**	AG	AC	CT	GG	**	CT	GG	GG	AA	AG	AA	AC	GG	GT	**	AC	AA	AA
1157	49	11	24	Figgjo x Mowi	154	22	Male	CT	CT	CC	GG	CT	CT	AG	TT	AA	CC	CT	AT	AT	CT	CT	TT	CC	AA	**	CC	AC	AG	CT	**	GG	AC	CT	TT	**	CT	CC	GG	GG	AG	AG	AC	AG	GT	**	CC	AT	GG
1158	15	27	31	Figgjo	59	17.2	Male	TT	CC	CC	GT	CT	CC	GG	CT	AG	CC	TT	AA	AT	TT	TT	AT	CC	CC	**	CT	AA	AG	TT	**	AG	AA	CC	TT	**	CT	CG	AG	AG	AG	AA	AC	AG	GT	**	AC	AA	AA
1159	40	47	50	Mowi	196	25.6	NA	TT	CC	CT	TT	CT	CC	AG	CT	GG	CG	TT	AT	AT	CC	CT	AT	CG	AC	**	TT	CC	AG	CT	**	AG	CC	CT	TT	**	TT	GG	AG	AA	AG	AG	AA	AA	GT	**	CC	AA	AG
1160	53	60	18	Vosso	67	17.7	NA	TT	CC	CT	GT	CT	CT	AG	CT	AA	GG	TT	AT	AT	CT	TT	TT	CC	CC	**	CC	AC	AA	TT	**	AG	AC	TT	GT	**	TT	CG	AA	AG	AA	GG	CC	AG	GT	**	AC	AT	AG
1161	36	27	32	Figgjo x Mowi	39	14.3	NA	CT	CT	CC	GT	CT	TT	GG	TT	GG	CG	CT	AA	AT	CT	TT	AT	CC	AC	**	CT	CC	AG	TT	**	AG	AC	CT	GG	**	CT	GG	GG	AA	GG	GG	AC	GG	GT	**	AC	AA	AG
1162	41	48	54	Mowi	222	25.8	Male	TT	CT	CC	GG	CC	CT	AG	CT	AG	CC	CT	AT	AT	CC	CT	AT	CG	AC	**	CT	CC	AA	TT	**	AG	CC	TT	GG	**	CT	CG	AA	AA	AG	GG	CC	GG	TT	**	CC	AA	AG
1163	8	3	3	Arna	80	18.5	Female	CT	CT	CT	TT	CT	CC	AG	CT	AG	CC	CC	AA	TT	CT	CC	TT	CG	AC	**	TT	CC	AG	TT	**	AA	AC	CT	GT	**	CT	GG	GG	GG	GG	AG	CC	GG	GG	**	CC	AT	AG
1164	2	5	6	Arna	77	18.4	Male	CC	CC	CT	TT	CT	CC	AG	CT	AG	CG	TT	AA	TT	CT	CT	AT	CC	AA	**	CC	CC	AG	TT	**	AA	AC	CC	GT	**	CT	CC	AG	AG	AG	AG	AA	GG	GT	**	CC	AA	AA
1165	36	27	32	Figgjo x Mowi	79	18.8	Male	CT	TT	CC	GT	CT	CT	AG	CT	AG	CC	CT	AA	AT	CT	TT	AT	CG	CC	**	CT	AA	AG	TT	**	AG	AC	CT	GG	**	CT	GG	GG	AA	AG	AG	AC	GG	GT	**	CC	AA	AG
1166	9	3	4	Arna	38	15	NA	CT	CC	CC	TT	TT	CC	AG	CC	AG	CG	CT	AT	AT	TT	CT	AT	CC	AA	**	CC	CC	AG	TT	**	AA	AC	CC	TT	**	CC	CG	AA	GG	AG	AG	CC	GG	GT	**	AC	AT	AA
1167	15	27	31	Figgjo	41	15.6	NA	TT	CT	CC	GT	CT	TT	GG	TT	AG	CG	TT	AA	TT	TT	TT	AT	CG	CC	**	CT	AC	AG	TT	**	AG	AA	CC	TT	**	CT	CG	AG	AG	GG	AA	AC	GG	TT	**	AC	AA	AG
1168	55	62	20	Vosso	61	17.4	Male	CT	CT	CT	TT	CT	CC	AG	CT	AG	CG	CT	AT	TT	CT	CT	TT	CC	CC	**	CT	CC	GG	CT	**	AG	AA	CC	GT	**	CC	GG	AG	AG	AA	GG	CC	AG	GT	**	AA	AT	AA
1169	16	44	37	Mowi X Figgjo	94	20.2	Male	CC	CC	CT	GT	CC	CC	AG	TT	AG	CG	TT	AA	TT	CT	CT	TT	CC	AC	**	CC	CC	AG	CT	**	AG	AC	TT	GT	**	CT	CG	GG	AG	GG	GG	AA	AG	GT	**	CC	AT	AA
1170	39	30	44	Figgjo x Mowi	67	17.5	Female	TT	CT	CT	GT	CC	CC	GG	TT	AG	GG	CT	AT	TT	CT	CT	TT	CG	AC	**	TT	CC	AG	TT	**	AG	AA	CC	TT	**	CT	CG	AA	GG	GG	AG	AA	GG	GT	**	AA	AA	AA
1171	12	11	23	Figgjo	31	14.2	Female	CT	CT	CC	GT	CT	TT	AG	TT	AG	GG	CT	AA	AT	CT	CC	AT	CC	CC	**	CT	AC	AG	CC	**	AA	CC	CT	TT	**	CC	CC	GG	AG	AG	AG	AC	AG	GT	**	AC	AA	AG
1172	19	31	47	Figgjo	46	16.5	Female	TT	CC	CT	GT	CT	CT	AA	TT	GG	CG	CT	AA	TT	TT	CT	TT	CG	AC	**	CC	AA	AG	CC	**	AA	CC	CC	GG	**	TT	CC	AA	GG	AA	GG	CC	AG	GT	**	AC	AT	AG
1173	19	31	47	Figgjo	43	15.8	Female	TT	CC	CT	GT	TT	CT	GG	CT	GG	CG	CT	AT	TT	TT	CC	AT	CC	AC	**	CT	AA	AG	CC	**	AG	AC	CC	GT	**	CT	CC	AA	AG	AA	GG	CC	AG	GT	**	CC	TT	AG
1174	17	45	41	Mowi X Figgjo	93	19.3	NA	CT	CT	CC	GG	CC	CC	GG	CT	AG	CG	TT	AT	AT	CT	CC	TT	CG	AC	**	CT	AC	AA	CT	**	AG	AC	CC	TT	**	CT	CG	GG	AG	AG	AG	AC	AG	GG	**	AC	TT	AA
1175	12	34	25	Mowi X Figgjo	75	18.4	Male	TT	CT	CT	GG	CT	CT	AG	CT	AG	GG	CT	AT	TT	CC	CT	AT	CC	CC	**	CT	CC	AG	CT	**	AA	AC	CC	GT	**	CC	CG	AA	AA	GG	AA	AC	GG	TT	**	AA	AT	AG
1176	2	5	6	Arna	56	16.7	NA	CC	TT	CC	GT	CT	CC	AA	CT	AG	GG	CT	AA	TT	CT	CC	AA	CC	AA	**	CC	CC	AG	TT	**	AG	AC	CC	GT	**	CT	CG	AA	AG	GG	AG	AA	GG	GT	**	CC	AA	AA
1177	36	27	32	Figgjo x Mowi	115	21.5	Female	CT	CT	CT	GT	CT	CT	GG	CT	AA	CG	CT	AA	AT	CT	TT	AT	CC	CC	**	CT	AC	AG	TT	**	AG	AA	CT	GG	**	CT	CG	GG	AG	GG	GG	AC	GG	GT	**	CC	AA	AG
1178	39	46	46	Mowi	280	27.8	NA	TT	CT	CC	GT	CC	CC	GG	TT	AG	GG	CT	AA	AA	CC	CT	TT	CC	CC	**	TT	AC	AG	TT	**	GG	AA	TT	TT	**	CT	GG	AG	GG	AG	AG	AC	GG	GG	**	AC	AT	AG
1179	40	31	48	Figgjo x Mowi	98	20.6	NA	CT	CC	CC	TT	CT	CC	GG	TT	GG	CC	CT	AT	TT	CT	CC	TT	GG	CC	**	CT	AC	AG	TT	**	GG	AC	CC	GT	**	TT	CG	AA	GG	AA	AG	AC	GG	TT	**	AC	AT	AG
1180	49	11	24	Figgjo x Mowi	80	18.6	NA	CC	CT	CT	GT	TT	CT	AA	TT	AA	GG	TT	AT	TT	TT	CC	AT	CC	AA	**	CT	AC	AA	CT	**	AA	AC	TT	GG	**	CT	CC	GG	GG	AG	AG	AC	GG	GT	**	CC	AA	AG
1181	40	31	48	Figgjo x Mowi	120	21.4	NA	TT	CC	CC	TT	CT	CT	AG	TT	GG	CG	TT	AT	TT	CT	CC	TT	CC	AC	**	CT	AC	GG	CC	**	GG	CC	CC	GT	**	TT	CG	AA	AG	AG	AG	CC	AG	TT	**	AC	AT	GG
1182	2	5	6	Arna	42	15	Female	CT	CT	CT	TT	CT	CC	AG	CC	AG	CG	CT	AA	TT	CT	CC	AA	CC	AA	**	CC	CC	AG	TT	**	AA	AC	CC	GT	**	CT	CC	AG	AG	GG	GG	AA	GG	GT	**	CC	AA	AA
1183	40	47	50	Mowi	205	25.2	NA	CT	CC	CC	GT	TT	CC	AG	TT	AG	CG	TT	TT	AT	CC	CT	AT	CC	AC	**	CT	CC	AG	CT	**	AG	CC	CC	GT	**	TT	GG	AG	AG	AG	AA	AC	AA	TT	**	CC	AA	AG
1184	57	64	22	Vosso	78	18.8	Female	CT	CT	CT	GG	TT	CC	AG	TT	AG	CC	TT	AA	TT	CT	CT	AA	GG	AC	**	CC	AC	GG	CT	**	AG	CC	CT	GT	**	CT	CG	GG	GG	AG	AA	AA	AG	GG	**	AC	TT	AG
1185	12	11	23	Figgjo	34	14.5	Male	CC	CT	CT	GG	CT	TT	AG	CT	AG	CG	CT	AT	TT	TT	TT	AA	CC	CC	**	CT	AA	AA	TT	**	AG	CC	CT	GG	**	CC	CG	AG	AG	AG	GG	AC	AG	GT	**	AC	AT	AG
1186	39	46	46	Mowi	191	24	Female	CT	TT	CC	GT	CC	CT	GG	TT	AA	CG	TT	TT	AA	CC	CT	AT	CC	AA	**	TT	AC	GG	TT	**	GG	AC	CT	TT	**	CC	GG	AG	GG	AG	GG	AC	GG	GG	**	AC	AA	AA
1187	7	1	2	Arna	75	18.8	NA	CC	CT	TT	TT	CC	CT	AA	TT	AG	CG	TT	AA	TT	CT	CT	TT	CC	CC	**	CT	AA	GG	TT	**	AG	CC	CC	GT	**	CT	CC	AA	GG	AG	AG	CC	AG	GT	**	AA	AT	AG
1188	18	46	45	Mowi X Figgjo	48	15.8	Male	CT	CT	CT	GG	CT	CC	AA	CT	AA	CC	TT	TT	AT	CC	CT	TT	CC	CC	**	CT	AC	AG	CT	**	AG	AC	CT	TT	**	CC	CG	GG	GG	AG	GG	AC	GG	GG	**	CC	AT	GG
1189	54	61	19	Vosso	62	17.2	Female	CT	TT	CT	TT	CT	CC	GG	CT	AG	CG	CT	AA	TT	CC	CC	AT	CG	CC	**	CT	AC	AG	TT	**	AG	AC	CC	GT	**	CT	CG	AG	AG	AG	GG	AA	GG	GT	**	CC	TT	AG
1190	15	43	33	Mowi X Figgjo	165	23.5	Female	TT	CT	CT	GT	TT	TT	AG	TT	AG	CG	CC	AA	AT	CC	CT	AT	CC	CC	**	TT	AA	AA	CT	**	AG	AA	CT	TT	**	CC	CC	AG	AA	GG	AG	CC	GG	GT	**	AC	TT	GG
1191	12	34	25	Mowi X Figgjo	103	20.2	NA	TT	CT	CT	GT	CT	TT	AG	TT	GG	GG	CT	AT	TT	CT	CT	AT	CC	CC	**	CT	CC	AG	CT	**	AA	AC	CC	GT	**	CC	CC	AG	AA	AG	AA	CC	GG	TT	**	AA	AT	AA
1192	49	11	24	Figgjo x Mowi	96	19.4	Female	CC	CT	CT	GG	TT	CT	AG	TT	AA	CC	CC	AT	AT	CT	CT	TT	CC	AC	**	CT	AC	AA	TT	**	GG	AC	TT	TT	**	CT	CC	AG	GG	AG	AG	AC	AG	GT	**	CC	AA	GG
1193	8	3	3	Arna	56	16.9	Female	CC	CT	CT	TT	CT	CC	AG	CC	AG	GG	CC	AA	TT	CT	CC	TT	CG	AC	**	TT	CC	AG	CT	**	AA	CC	TT	GG	**	CT	CG	AG	GG	GG	AA	CC	GG	GG	**	CC	AT	AG
1194	18	30	43	Figgjo	41	15.8	Female	TT	CT	CT	GT	CT	CT	AA	TT	AA	CC	TT	AT	TT	CT	CT	TT	CG	CC	**	CT	AC	AG	TT	**	AA	AC	CC	TT	**	CC	CC	GG	GG	AG	AG	AA	GG	TT	**	CC	AA	AG
1195	2	5	6	Arna	73	18	Male	TT	TT	CC	GG	CT	CT	AA	CT	GG	CG	CC	AA	TT	TT	TT	TT	CC	AC	**	CC	CC	AG	TT	**	AA	AC	CC	GT	**	CC	CC	AG	AG	AA	AG	AA	GG	GT	**	CC	AA	AA
1196	18	30	43	Figgjo	34	14	Male	TT	CT	TT	GG	CT	CT	AG	TT	AG	GG	CT	TT	AT	CT	CT	AT	CG	AC	**	CC	AA	AG	CT	**	AA	CC	CC	GT	**	TT	CC	AG	GG	AG	GG	AA	GG	GT	**	AC	AA	AG
1197	17	29	39	Figgjo	21	12.1	NA	CT	CT	CT	GT	CC	CC	AG	CT	GG	CC	TT	AA	TT	CT	CT	AA	CG	CC	**	CT	CC	GG	TT	**	AG	AC	CT	GT	**	CT	CG	AA	GG	AA	GG	AA	AA	GT	**	CC	AA	AG
1198	49	34	26	Mowi	158	23	NA	TT	TT	CT	GT	TT	CT	AA	TT	AG	GG	TT	TT	AA	CT	CC	TT	CC	AC	**	CC	CC	AG	TT	**	AA	AC	CT	GG	**	CT	CC	AG	AG	AG	AG	CC	GG	TT	**	AC	AA	AG
1199	39	30	44	Figgjo x Mowi	138	22.4	Female	CT	CT	CT	GG	CT	CT	GG	TT	AG	GG	CT	AA	AT	CT	CT	TT	CG	AC	**	TT	AC	AG	TT	**	AG	AC	CT	TT	**	CT	CG	AA	GG	AG	AA	AA	GG	GT	**	AA	AA	AA
1200	54	61	19	Vosso	115	21.4	NA	CT	TT	CC	GT	CT	CC	GG	CT	AA	CG	TT	AA	TT	CC	CC	AT	CC	AC	**	TT	AC	AA	CT	**	AG	CC	CT	TT	**	CT	GG	AG	AG	AG	GG	AC	GG	GT	**	CC	TT	AA
1201	40	31	48	Figgjo x Mowi	81	19.2	Male	TT	CC	CC	GT	TT	CC	AG	CT	GG	CG	CT	AA	TT	CT	CT	TT	CG	CC	**	CT	AC	AG	CC	**	AG	CC	CC	GT	**	TT	CG	AA	GG	GG	GG	CC	AA	TT	**	CC	AA	AG
1202	55	62	20	Vosso	51	16.6	NA	CT	CT	CC	GT	CT	CT	AG	CT	AG	CG	CC	AA	TT	CC	TT	AT	CG	CC	**	CC	CC	GG	TT	**	GG	AA	CT	TT	**	CT	CC	GG	AG	AG	AG	CC	AG	TT	**	AC	AT	AA
1203	54	61	19	Vosso	25	12.8	Male	CT	TT	CC	GT	CT	CC	AG	CT	AA	CG	CT	AA	TT	CC	CC	AT	CC	AC	**	CT	AA	AA	CT	**	AG	CC	CT	GT	**	CT	CG	GG	AA	GG	AA	AA	GG	GT	**	CC	AT	AG
1204	2	5	6	Arna	42	15	Male	CT	CT	CC	TT	CT	CC	AG	CT	GG	CG	CT	AA	TT	CT	**	AT	CC	AC	**	CC	CC	AG	TT	**	AG	AC	CC	TT	**	CC	CG	AA	AG	AG	GG	AA	GG	GT	**	CC	AA	AA
1205	20	48	53	Mowi X Figgjo	102	20.4	Female	TT	CC	CT	GT	CC	CT	AG	CC	AG	CG	CT	AT	AA	CT	CC	AT	CG	AC	**	CT	AA	AG	CT	**	AG	CC	TT	TT	**	TT	CC	AG	AA	GG	AG	AA	AG	TT	**	CC	AT	AG
1206	49	11	24	Figgjo x Mowi	74	18.2	NA	CT	CT	CC	GT	TT	CT	AA	CT	AA	GG	CT	AT	AT	TT	CC	TT	CC	AC	**	CT	AC	AA	CT	**	AA	AC	CT	GG	**	CT	CC	GG	AG	AG	AA	AC	AG	GT	**	CC	AT	AG
1207	19	47	49	Mowi X Figgjo	106	20.9	Female	TT	CC	TT	GG	TT	CC	AA	TT	GG	GG	CT	TT	TT	CT	CT	AT	CC	AC	**	TT	AC	AA	CT	**	AA	CC	CT	GT	**	CT	CG	AG	AG	AA	AG	AC	GG	GT	**	CC	AT	AA
1208	14	42	29	Mowi X Figgjo	84	18.9	NA	TT	CC	CC	GG	CT	TT	GG	CT	AG	GG	CT	AA	AT	CT	CT	AT	CC	AC	**	CT	AA	AA	CT	**	GG	AA	TT	GG	**	CT	CG	GG	GG	AA	AG	AA	GG	TT	**	AC	AA	AG
1209	65	50	15	Vosso	39	14.9	Male	CT	CC	CT	GT	CT	CT	AA	CT	AG	CC	TT	AT	TT	CT	CC	AT	CC	CC	**	CT	CC	AG	TT	**	AA	AC	CT	GG	**	CT	CG	AG	AG	AG	GG	AA	AG	TT	**	CC	AT	AG
1210	7	1	2	Arna	91	19.5	NA	CT	CT	CT	TT	CC	CC	AA	TT	AA	CC	CT	AT	TT	CC	CT	TT	CC	CC	**	CC	AA	GG	TT	**	AG	AC	CC	GT	**	CT	CC	AA	AG	AA	GG	AA	AG	TT	**	AA	AT	AA
1211	57	64	22	Vosso	35	14.4	Male	CT	CT	CC	GG	TT	CC	AG	TT	GG	CG	TT	AA	TT	TT	CT	AT	GG	CC	**	CT	CC	GG	TT	**	AG	CC	CT	GT	**	CT	CG	AA	GG	AG	AG	AA	AG	GT	**	AA	TT	GG
1212	41	32	52	Figgjo x Mowi	89	19.2	Female	TT	TT	TT	GG	CT	CC	AA	TT	AG	CG	CT	AT	TT	TT	CT	AT	CC	AC	**	CC	AC	GG	CT	**	AG	CC	CT	GG	**	CC	CG	AG	AG	AA	GG	AC	AG	GT	**	CC	AT	AG
1213	51	58	16	Vosso	48	16	NA	CT	CT	CC	TT	CT	CC	AG	CT	AA	CG	TT	AA	TT	CT	TT	AT	CG	CC	**	CT	AC	AG	CT	**	AA	AA	CT	GT	**	CT	CC	AG	AA	GG	GG	AA	AA	GG	**	AC	AT	AG
1214	2	5	6	Arna	56	17	Male	CT	CT	CC	GT	CT	CC	AG	CT	GG	CG	CT	AA	TT	CT	TT	TT	CC	AA	**	CC	CC	AG	TT	**	AA	AC	CC	GT	**	CC	CG	AA	AG	AG	GG	AA	GG	GT	**	CC	AA	AA
1215	41	48	54	Mowi	337	30.9	NA	TT	TT	CT	GG	CC	CT	AG	CC	GG	CC	TT	AT	AT	CT	CC	AT	CG	CC	**	TT	AC	AG	TT	**	AG	AC	CT	GT	**	CT	CG	AG	AG	GG	GG	CC	GG	TT	**	CC	AT	AG
1216	41	48	54	Mowi	288	28.9	Male	CT	CT	CC	GG	CT	CT	AG	TT	GG	CG	CT	AT	AA	CT	CC	AT	CG	AC	**	TT	AC	AG	TT	**	AG	AC	TT	GG	**	CT	GG	AA	AA	AA	GG	CC	GG	GT	**	CC	AT	AG
1217	40	31	48	Figgjo x Mowi	112	21	Female	TT	CC	TT	GT	CT	CT	GG	CT	GG	CC	TT	AA	TT	CT	CC	TT	CG	AC	**	CT	AC	AG	CC	**	AG	CC	CC	GT	**	TT	CG	AA	AG	AG	GG	AA	AA	TT	**	CC	TT	AG
1218	6	1	1	Arna	67	18.3	Male	TT	TT	CT	GT	CT	CC	GG	CT	AG	CG	CT	AA	TT	CT	CT	TT	CG	AC	**	CT	AA	AG	CT	**	AG	AC	CC	GG	**	CT	CG	AA	AA	GG	AG	CC	AG	GT	**	AC	TT	GG
1219	9	3	4	Arna	54	17.1	Female	CC	CC	CT	GT	TT	CT	AA	CC	GG	CG	CT	AA	AA	TT	CT	AA	CC	AA	**	CC	CC	AG	CT	**	AA	AA	CT	GT	**	CT	CG	AA	AG	AA	AG	AA	GG	GT	**	AC	AA	AA
1220	12	34	25	Mowi X Figgjo	95	18.7	NA	CT	CT	CT	TT	CT	TT	AG	TT	GG	GG	CT	TT	AT	CT	CC	AT	CC	AC	**	CT	AC	AA	CT	**	AA	AC	CC	GT	**	CC	CC	AG	AG	GG	AG	CC	GG	TT	**	AA	AT	AA
1221	51	58	16	Vosso	70	18.6	NA	CT	CT	CC	GT	CT	CC	AA	CT	AA	CC	TT	AT	TT	CT	TT	TT	CC	CC	**	CC	AC	AA	TT	**	AG	AC	CT	GT	**	CC	CC	AG	AA	AG	GG	AA	AG	GT	**	AA	AT	AA
1222	6	1	1	Arna	58	17.4	Male	TT	CT	CT	TT	TT	CT	GG	CT	AA	CC	CT	AA	TT	CC	CT	TT	CG	CC	**	CT	AA	AG	CT	**	AG	CC	CC	GT	**	CC	CC	AA	AG	AG	AA	AC	AG	GT	**	AC	AT	GG
1223	57	64	22	Vosso	47	16	Male	CT	CT	CT	GT	TT	CC	AG	TT	AA	CC	TT	AA	TT	TT	TT	AA	CG	AC	**	CT	AC	GG	CT	**	AG	AC	CT	GT	**	CT	CG	AG	GG	AA	AA	AA	AG	GT	**	CC	TT	AG
1224	52	59	17	Vosso	87	19.8	NA	CC	CC	CT	TT	CT	CC	AG	CT	AG	CG	CC	AA	TT	CC	CT	AT	CC	CC	**	CC	AA	AG	TT	**	AA	AA	CC	GT	**	CT	CG	GG	AA	AA	AG	AA	GG	TT	**	AC	AT	AA
1225	65	50	15	Vosso	70	18	NA	CT	CC	CT	GT	CT	CT	AA	CC	AG	CC	TT	AT	AT	CC	CC	TT	CC	CC	**	CC	CC	AG	TT	**	AG	AA	CT	GT	**	CT	GG	AG	AG	AG	AG	AA	AG	TT	**	CC	AT	AG
1226	15	27	31	Figgjo	62	17.7	Female	TT	CT	CT	GT	CT	CT	GG	TT	AA	CG	TT	AA	TT	TT	TT	AT	CG	AC	**	CT	AA	AG	TT	**	AG	AC	CC	GT	**	CT	CG	AG	AG	AG	AA	AC	GG	TT	**	AC	AT	AA
1227	8	3	3	Arna	52	16.7	NA	CT	CT	CT	TT	CT	CC	AG	CT	AG	CG	CC	AA	TT	CT	CC	AA	CG	AC	**	TT	CC	AG	CT	**	AA	AC	CT	GT	**	CT	GG	AG	GG	AA	AG	CC	GG	GT	**	CC	AA	AG
1228	36	43	34	Mowi	310	29.5	NA	CT	CT	CC	GT	TT	TT	AG	CT	GG	CG	CC	AT	AT	CT	CT	AT	CG	AC	**	TT	AA	AA	CT	**	AA	AA	TT	GT	**	CT	GG	GG	AA	AG	AG	CC	GG	GG	**	AC	AT	GG
1229	36	43	34	Mowi	354	30.4	Female	CT	CT	CT	GT	TT	TT	AG	TT	GG	CG	CC	AT	AT	CC	CT	TT	CG	AA	**	TT	AA	AA	CT	**	AG	AA	TT	GT	**	CC	CG	GG	AA	AG	AG	CC	GG	GT	**	CC	AT	GG
1230	36	43	34	Mowi	336	31	NA	CT	CT	CT	GT	CT	TT	AG	TT	GG	GG	CC	AA	AA	CC	CT	AT	CC	AC	**	TT	CC	AA	CT	**	AA	AA	TT	GT	**	CT	CG	GG	AA	GG	AG	AC	GG	GG	**	AC	AA	AG
1231	20	48	53	Mowi X Figgjo	125	21.9	Male	CT	CC	CT	GT	CC	CT	AG	TT	GG	GG	CT	TT	AT	CT	CC	TT	GG	AA	**	CT	CC	AG	CT	**	AG	AC	CC	GG	**	TT	CC	AG	GG	AG	GG	AA	AG	TT	**	CC	AT	GG
1232	2	5	6	Arna	51	15.7	Female	CT	CT	CT	GG	CT	CC	AA	CT	AG	CG	CT	AA	TT	CT	CC	TT	CC	AC	**	CC	CC	AG	TT	**	AA	AC	CC	GT	**	CT	CG	AG	AG	GG	AG	AA	GG	GG	**	CC	AA	AA
1233	19	47	49	Mowi X Figgjo	60	17	Male	TT	CC	TT	TT	CT	CT	AG	TT	GG	GG	CT	AT	TT	CT	CT	AT	CC	AC	**	CT	AA	AA	TT	**	AG	AC	CT	GG	**	TT	CG	AG	AG	AG	AG	CC	AG	TT	**	CC	AT	AG
1234	55	62	20	Vosso	52	16.5	NA	CT	TT	TT	GT	CC	CT	GG	CT	AG	CG	CC	AA	TT	CT	CT	TT	CG	CC	**	CT	CC	AG	TT	**	AA	AA	CT	GT	**	CT	CG	GG	AG	AG	GG	AA	AA	GT	**	AC	AT	AA
1235	65	50	15	Vosso	53	16.6	Female	CT	CC	CT	TT	TT	CT	AA	CT	AG	CC	CC	AT	AT	CC	CC	TT	CC	CC	**	CT	CC	AG	TT	**	AA	AC	CT	GT	**	CT	GG	AA	AA	GG	GG	AA	AG	TT	**	CC	AT	AG
1236	18	30	43	Figgjo	33	14	Male	TT	CT	CT	GG	CT	CC	AG	CT	AA	CC	CT	TT	TT	CT	CT	TT	CG	AC	**	CT	AA	AG	TT	**	AA	CC	CT	GT	**	CC	CC	AG	GG	AG	GG	AA	GG	TT	**	AC	AA	AG
1237	9	3	4	Arna	58	17.3	Male	CT	CC	CT	TT	TT	CT	AA	CT	GG	CC	CT	AT	AT	TT	CT	AA	CC	AC	**	CT	CC	GG	CT	**	AA	AC	CC	GG	**	CT	GG	AA	AG	AA	AG	CC	GG	GT	**	AC	AT	AA
1238	10	4	5	Arna	50	16.3	Female	CT	TT	CT	TT	TT	CC	AA	TT	GG	CC	TT	AA	AT	CC	CC	AT	CC	CC	**	CC	AC	AG	TT	**	AG	CC	CC	GT	**	CC	CG	AA	AG	GG	AG	AC	GG	TT	**	AC	AA	AG
1239	36	27	32	Figgjo x Mowi	78	18.4	NA	CT	TT	CT	GT	CT	CC	AG	CC	AG	CC	CT	AA	AT	CT	TT	AT	CG	AC	**	CT	AA	AG	TT	**	AA	AC	CT	GT	**	CT	CG	GG	AG	AG	AG	**	GG	GT	**	AC	AA	AA
1240	17	45	41	Mowi X Figgjo	149	22.7	NA	CT	TT	CC	GT	CT	CT	AG	CT	GG	CG	CT	AT	AT	CC	CC	AT	CC	AC	**	CT	CC	AA	CT	**	AG	CC	CC	**	**	**	**	**	**	**	**	**	**	**	**	**	**	**
1241	40	31	48	Figgjo x Mowi	130	21.8	NA	CT	CC	CT	GT	CC	CC	GG	CT	GG	CG	TT	AT	TT	CT	CC	TT	CC	AC	**	CT	AC	AG	CC	**	AG	CC	CC	GT	**	CT	CG	AA	AA	AG	AG	CC	AG	TT	**	CC	TT	GG
1242	20	32	51	Figgjo	33	14.3	Female	TT	CT	TT	GT	CT	CC	AA	CT	AG	CG	CT	TT	TT	CT	CT	AA	CC	AA	**	CT	AC	GG	CT	**	AA	CC	CT	GT	**	CT	CC	AG	GG	AG	GG	AA	AG	TT	**	CC	AT	AG
1243	12	34	25	Mowi X Figgjo	110	21	Female	TT	CT	CT	GT	CT	CT	AG	TT	GG	CC	CC	TT	AT	CT	CT	AT	CC	AC	**	CT	AC	AA	TT	**	AA	AC	CC	GT	**	CC	CG	AG	AG	AG	AG	AC	GG	TT	**	AA	AT	AG
1244	37	44	38	Mowi	251	27.2	NA	TT	CT	CT	GT	TT	CC	AG	CT	AA	CG	CC	TT	AT	CC	CC	AT	CG	AC	**	CT	CC	AG	TT	**	AG	AA	TT	GT	**	TT	GG	GG	AA	GG	GG	AA	GG	TT	**	AC	AA	AA
1245	8	3	3	Arna	65	18	Female	CC	CT	CT	GT	CT	CC	AA	CC	AG	CG	CC	AT	TT	CT	CC	TT	CG	AC	**	CC	CC	AG	CT	**	AA	AC	CT	GG	**	CT	GG	AA	GG	AG	AA	AC	GG	GT	**	CC	AT	AG
1246	20	48	53	Mowi X Figgjo	180	24.4	Male	TT	CC	CT	GT	CC	CT	AG	CC	AG	CG	TT	AT	AT	CT	CC	AT	CG	AA	**	CT	AC	AG	CT	**	AG	CC	TT	TT	**	TT	CC	AA	AG	AG	AG	AC	AG	TT	**	CC	AT	GG
1247	12	34	25	Mowi X Figgjo	89	19.5	Male	CT	TT	CC	GT	TT	TT	AG	TT	AG	CG	CT	TT	AT	CT	CC	AT	CC	AC	**	CC	CC	AA	CT	**	AA	AC	CC	GT	**	CC	GG	AA	AG	AG	AG	AC	GG	TT	**	AC	AA	AA
1248	16	44	37	Mowi X Figgjo	90	20	Female	**	CT	**	**	**	**	**	TT	AA	**	CT	**	AT	CT	**	TT	CC	CC	**	CC	CC	GG	CT	**	AA	AA	CT	GT	**	TT	CG	GG	AG	AG	GG	AC	AG	TT	**	AA	AA	AA
1249	17	29	39	Figgjo	48	16.4	Female	CT	CC	CC	GT	CT	CC	AG	CT	GG	CC	CT	AT	TT	CC	CT	TT	CG	CC	**	CT	CC	AA	CC	**	AG	CC	CT	GT	**	TT	CC	AG	AG	AG	AG	AA	AG	GG	**	AA	AA	AG
1250	55	62	20	Vosso	33	14.6	Male	TT	TT	CT	TT	CT	CT	AG	CC	AG	CG	CC	AT	TT	CC	CT	TT	CC	CC	**	CT	CC	AG	TT	**	AG	AA	CC	GT	**	CC	GG	AG	AG	AA	GG	AC	GG	TT	**	AC	AT	AA
1251	41	48	54	Mowi	186	24.5	Female	CC	CC	CC	GG	**	CT	GG	CT	AG	CC	CT	AA	AT	TT	CT	AT	GG	AC	**	CT	AA	AG	TT	**	GG	CC	TT	GT	**	CT	CG	AA	AG	AG	GG	CC	GG	GT	**	CC	AA	AG
1252	15	43	33	Mowi X Figgjo	178	23.5	NA	TT	CT	CT	GT	CT	TT	AG	TT	AG	CG	CC	TT	AT	CT	CT	AT	CC	AC	**	TT	AC	AG	CT	**	GG	AA	CT	TT	**	CC	CG	AG	AA	GG	AA	CC	AG	GT	**	AC	AT	AG
1253	14	42	29	Mowi X Figgjo	102	20.3	Female	TT	CC	CC	GG	CT	CT	GG	CC	GG	CG	CT	AA	TT	CC	CT	AT	CC	CC	**	CT	CC	AA	TT	**	GG	AC	TT	GT	**	CT	GG	GG	AG	AA	AG	AC	AG	TT	**	CC	AA	AG
1254	49	34	26	Mowi	144	22.8	NA	CT	CT	CC	TT	TT	CT	AA	TT	AG	GG	CC	TT	TT	CT	CC	TT	CC	CC	**	TT	CC	AG	TT	**	AA	AA	CT	GT	**	CT	CG	GG	AA	GG	AG	CC	GG	TT	**	AC	AA	AA
1255	55	62	20	Vosso	56	16.8	Male	TT	TT	CT	TT	CT	CT	AA	CT	AG	CG	CC	AA	TT	CC	TT	AT	CC	CC	**	CT	CC	GG	CT	**	AG	AA	CT	GT	**	CT	CC	GG	AG	AA	AG	AC	AG	TT	**	CC	AT	AA
1256	41	48	54	Mowi	209	25.6	Female	CT	CT	CC	GG	CT	CT	AG	CT	AG	CC	CT	AA	AA	CT	CC	AT	GG	AC	**	CT	AC	AG	TT	**	AG	AC	CT	GT	**	CT	CG	AA	AA	AA	GG	AC	GG	TT	**	CC	AA	AG
1257	19	31	47	Figgjo	54	16.9	Female	TT	CC	CT	GT	TT	CT	AG	TT	GG	CC	CT	AA	TT	TT	CC	AT	CG	AC	**	CT	AA	AG	TT	**	AA	AC	CC	GG	**	TT	CC	AA	GG	AG	GG	AC	AG	TT	**	CC	AT	AA
1258	39	30	44	Figgjo x Mowi	42	14.5	NA	TT	CT	CT	GT	CC	CT	GG	TT	AA	GG	TT	AT	TT	TT	TT	AA	CG	AC	**	TT	CC	AA	TT	**	AG	AA	CT	GT	**	TT	CC	AG	GG	AG	AG	AA	GG	GT	**	AC	AA	AA
1259	2	5	6	Arna	69	17.6	Male	CT	CC	CT	GG	CT	CC	AA	CT	GG	CG	TT	AA	TT	CT	CT	AT	CC	AC	**	CC	CC	GG	TT	**	AA	AC	CC	GT	**	CC	CC	GG	AG	AG	AG	AA	GG	GT	**	CC	AA	AA
1260	49	34	26	Mowi	150	22.7	Female	TT	TT	CC	GT	TT	CT	AA	TT	GG	CG	CT	TT	AA	CT	CC	TT	CC	CC	**	CC	CC	AG	TT	**	AG	AC	CT	GG	**	CT	CG	AG	GG	GG	AG	CC	GG	TT	**	AC	AA	AA
1261	39	46	46	Mowi	246	26.5	Male	CC	CT	CC	GG	CC	CT	GG	TT	AG	CG	TT	AT	AA	CC	CT	AT	CC	AC	**	TT	CC	GG	TT	**	GG	AC	CT	TT	**	CT	CG	AG	GG	AG	GG	AC	GG	GG	**	AC	AT	AG
1262	40	31	48	Figgjo x Mowi	128	21.9	Male	TT	CC	TT	GT	TT	CT	GG	CT	GG	CC	TT	AT	TT	CT	TT	TT	CG	CC	**	CT	AC	AG	CC	**	GG	CC	CC	GT	**	CT	CG	AA	AA	AA	AG	AA	AG	TT	**	AC	AT	AG
1263	39	30	44	Figgjo x Mowi	54	16.5	NA	CT	CT	CT	GT	CT	CC	GG	TT	AG	CG	TT	AT	AT	CT	CT	TT	CG	AC	**	TT	CC	AG	TT	**	AG	AC	CT	GT	**	CT	CC	AA	GG	AG	AG	AA	GG	GT	**	AA	AT	AA
1264	57	64	22	Vosso	76	18.8	Female	CT	CC	CT	GT	TT	CC	GG	TT	AA	CC	CT	AT	AT	TT	CC	AT	CG	CC	**	CC	AC	AG	TT	**	AG	CC	CC	GG	**	CT	CG	GG	AG	AG	GG	AA	AG	GG	**	AA	TT	GG
1265	13	33	55	Figgjo	59	17.3	Female	TT	CC	CT	GT	CC	CT	AA	CC	AG	CG	TT	AT	TT	CC	CC	TT	CG	AC	**	CT	AC	AG	TT	**	GG	CC	CT	GT	**	CT	CC	GG	GG	AG	AG	CC	AG	TT	**	CC	AT	AG
1266	17	45	41	Mowi X Figgjo	126	21.5	Male	CT	CC	CC	GT	CC	CT	GG	TT	AG	CC	CC	AT	AT	CT	CC	TT	CG	AC	**	CC	AC	AA	CT	**	AA	AC	CC	TT	**	TT	GG	GG	AA	AG	AG	AC	AG	GG	**	AC	TT	AA
1267	40	47	50	Mowi	332	30.4	NA	TT	CC	TT	TT	CT	CC	AG	TT	GG	CG	TT	AT	TT	CC	TT	AT	CC	AC	**	TT	AC	AG	TT	**	AG	CC	CT	GT	**	TT	GG	AG	AA	AA	GG	AA	AG	TT	**	CC	AT	GG
1268	36	43	34	Mowi	248	27.8	Female	CT	CT	CT	GG	CT	TT	AG	TT	GG	CG	CC	AA	AT	CT	CT	AT	CC	CC	**	TT	AC	AA	CT	**	AG	AA	TT	GT	**	CT	CG	GG	AG	GG	AG	AC	GG	GT	**	CC	AA	GG
1269	39	46	46	Mowi	227	25.4	NA	CC	TT	CC	GG	CC	CC	AG	TT	GG	CG	CT	AA	AA	CC	CT	TT	CC	AA	**	TT	CC	AG	TT	**	GG	AA	TT	TT	**	CT	CG	AG	GG	AG	AG	AC	GG	GG	**	AC	AA	AG
1270	49	11	24	Figgjo x Mowi	95	19.3	Male	TT	CT	CT	GG	CT	TT	AG	TT	AG	CG	TT	AT	AA	TT	CC	TT	CC	CC	**	CT	AC	AA	CT	**	GG	AC	CT	GT	**	CT	CG	AG	AG	AG	AA	AC	AA	GT	**	AC	AT	AG
1271	18	46	45	Mowi X Figgjo	118	21.4	Female	TT	CT	CC	GG	CT	TT	AA	CT	AG	CG	CC	TT	AT	CC	CT	TT	CC	CC	**	TT	AA	AG	TT	**	AG	AC	CT	TT	**	CT	CG	GG	GG	AG	GG	AC	GG	GG	**	CC	AT	AG
1272	57	64	22	Vosso	70	18.2	NA	CT	CT	CT	GT	TT	CC	GG	TT	AG	CG	CT	AT	AT	CT	TT	AT	CG	CC	**	TT	CC	AG	CT	**	AG	AC	CC	TT	**	CT	CG	AG	GG	GG	GG	AC	AG	GT	**	AC	TT	AG
1273	65	50	15	Vosso	58	17.4	Male	CT	CC	CC	TT	CT	CC	AG	CC	AA	CC	CT	AT	AT	CC	CC	AT	CG	CC	**	CT	CC	GG	TT	**	AA	CC	CT	GT	**	CT	GG	AA	AG	AG	AG	AA	AG	TT	**	AC	AT	AG
1274	65	50	15	Vosso	102	20.5	NA	CT	CC	CC	GT	CT	CC	AG	CC	AG	CC	CT	AT	TT	CT	CC	TT	CG	CC	**	CC	CC	GG	TT	**	AA	AC	CT	GG	**	CT	CG	AG	AA	AG	GG	AA	AG	TT	**	AC	AA	AG
1275	12	34	25	Mowi X Figgjo	72	18.5	Male	TT	CT	TT	GT	TT	CT	AG	CT	AG	CG	CT	TT	TT	TT	CT	AT	CC	CC	**	TT	CC	AG	TT	**	AA	AC	CC	GG	**	CC	GG	GG	AG	GG	AG	AC	GG	TT	**	AA	AA	AA
1276	39	30	44	Figgjo x Mowi	80	18.7	Female	CT	CT	CT	GT	CC	CT	GG	TT	GG	GG	TT	AT	TT	CT	CT	AT	CG	AC	**	TT	AC	AG	TT	**	AG	AA	CT	GT	**	CC	CG	AA	GG	AG	AG	AA	GG	GT	**	AC	AT	AA
1277	9	3	4	Arna	48	16	Female	TT	CT	CC	GT	TT	CT	AG	CC	AG	CC	CT	AA	AT	TT	CT	AA	CC	AC	**	CT	AC	AG	TT	**	AA	AA	TT	TT	**	CT	GG	**	GG	AA	AG	**	**	GT	**	AC	AA	AA
1278	57	64	22	Vosso	69	17.8	Male	CT	CC	CC	GG	TT	CC	GG	TT	AA	CG	TT	AA	TT	CT	CT	AT	GG	AC	**	TT	AC	GG	CC	**	AG	AC	CT	GT	**	CT	CG	AA	AG	AG	AA	AC	AG	GT	**	AC	TT	AG
1279	8	3	3	Arna	81	18.9	NA	CC	CC	CT	GT	CT	CC	AG	CT	GG	GG	CC	AT	TT	CT	CC	AA	CG	AC	**	CC	CC	AG	TT	**	AA	CC	CT	GT	**	CT	GG	AG	GG	AG	AG	CC	GG	GT	**	CC	AA	AG
1280	2	5	6	Arna	66	17.2	Female	TT	TT	CC	GT	CT	CC	AA	CC	AG	CG	CT	AA	TT	TT	CC	TT	CC	AC	**	CC	CC	AG	TT	**	AA	AC	CC	GT	**	CT	CC	GG	AG	AG	AG	AA	GG	GT	**	CC	AA	AA
1281	18	30	43	Figgjo	21	12.5	NA	TT	CT	TT	GG	CC	CC	AG	TT	AA	CG	TT	TT	TT	CT	CT	AT	CG	CC	**	CC	AC	AG	TT	**	AA	AC	CT	TT	**	TT	CC	**	GG	**	GG	AA	GG	TT	**	CC	TT	AG
1282	37	44	38	Mowi	288	29	Female	TT	CC	CC	GT	TT	CC	AG	CT	AA	GG	TT	AT	AT	CC	CC	AT	CG	AA	**	TT	CC	AA	TT	**	AA	AA	TT	GT	**	TT	CG	AG	AA	GG	GG	AA	GG	GT	**	AA	AA	AG
1283	39	46	46	Mowi	237	26.5	NA	TT	TT	CC	GT	CT	CC	GG	TT	AG	GG	CT	TT	AT	CT	CT	AT	CC	CC	**	TT	AC	AG	TT	**	GG	AA	CT	TT	**	CT	CG	AG	GG	AG	GG	AC	GG	GG	**	AC	AA	AG
1284	53	60	18	Vosso	100	20	Male	TT	CC	CC	GG	CT	CT	AG	CT	AG	GG	CT	AT	TT	TT	TT	AA	CG	CC	**	TT	AA	AA	TT	**	AG	CC	TT	GT	**	CC	CG	AA	GG	AA	GG	CC	AG	GT	**	AC	AT	AA
1285	41	48	54	Mowi	189	25.5	NA	TT	CT	CT	GG	CT	CT	GG	CC	AG	CC	TT	AT	AT	CT	CC	TT	CG	AC	**	CT	CC	AA	TT	**	AG	AC	CT	GG	**	CT	GG	AA	AA	AA	GG	AC	GG	TT	**	CC	AT	AA
1286	39	30	44	Figgjo x Mowi	145	22.8	Male	TT	CT	CT	GT	CC	CC	AG	TT	AA	GG	TT	TT	AT	TT	TT	AT	CG	AC	**	TT	AC	AG	TT	**	AG	AC	CC	TT	**	CT	CC	AG	GG	GG	GG	AA	GG	GT	**	AC	AT	AA
1287	19	31	47	Figgjo	55	17	Male	TT	CC	CC	GT	TT	CC	AG	CT	GG	CG	CT	AT	TT	TT	CT	TT	CG	AC	**	CT	AA	AA	CT	**	AA	AC	CC	GG	**	TT	CC	AA	AG	AA	GG	AC	GG	GT	**	CC	AT	AA
1288	54	61	19	Vosso	52	16.1	Male	TT	CT	CC	GG	CT	CC	AG	CT	AG	CG	TT	AA	TT	CT	CC	AT	CG	CC	**	TT	CC	AA	TT	**	AG	AC	CC	TT	**	CC	GG	GG	AG	AG	AG	AA	GG	TT	**	CC	TT	AG
1289	36	27	32	Figgjo x Mowi	64	17.8	Female	CT	CT	TT	GT	CC	CC	GG	CT	AG	CC	CT	AA	AT	CT	TT	AT	CC	AA	**	CT	AC	AG	TT	**	AA	AC	CT	GG	**	CT	GG	GG	AG	AG	AG	AC	GG	GT	**	AC	AA	AA
1290	12	11	23	Figgjo	53	16.7	Female	**	CT	TT	GT	TT	TT	GG	CT	AG	CC	CC	AT	AT	CT	CT	AT	CC	CC	**	CC	AC	AG	CT	**	AA	AC	CT	GT	**	CC	CC	GG	AG	AG	AG	AC	GG	GT	**	CC	AA	AG
1291	8	3	3	Arna	51	16.5	NA	CC	CC	CT	TT	CT	CC	AG	CT	GG	CG	CC	AA	TT	CT	CC	AT	CG	AC	**	CC	CC	AG	CC	**	AA	AC	TT	GT	**	CT	CG	AG	GG	AG	AA	CC	GG	GG	**	CC	AT	AA
1292	15	43	33	Mowi X Figgjo	116	20.5	Female	CT	CC	CT	GT	CT	TT	AG	TT	GG	GG	CC	AT	AT	TT	CT	AT	CG	AC	**	TT	AA	AG	CT	**	AG	AA	CT	TT	**	CC	CG	AG	AG	GG	AG	CC	GG	TT	**	AA	AA	GG
1293	2	5	6	Arna	78	18.8	Male	TT	CT	CT	TT	CT	CT	AG	CT	GG	CG	CT	AA	TT	CT	CT	TT	CC	AA	**	CC	CC	AG	TT	**	AA	AC	CC	TT	**	CT	CG	AG	AG	GG	AG	AA	GG	GG	**	CC	AA	AA
1294	55	62	20	Vosso	72	18.3	NA	CT	CT	CT	GT	CC	CC	AG	CC	GG	CG	CC	AA	TT	CT	CT	AT	CG	CC	**	CC	CC	GG	TT	**	AA	AA	CT	TT	**	CT	CC	GG	AG	AG	GG	AA	AA	TT	**	CC	AT	AA
1295	38	45	42	Mowi	148	22.6	NA	CT	CT	CC	GG	CT	CC	AA	TT	AG	CC	CC	TT	AA	CC	CC	TT	CC	AA	**	CC	CC	AG	CT	**	AG	AC	CC	GT	**	TT	GG	GG	AG	AG	AG	CC	GG	GT	**	CC	TT	AA
1296	8	3	3	Arna	41	15.6	NA	CT	CC	CT	TT	CT	CC	AG	TT	AA	CC	CC	AT	AT	CT	CC	TT	CG	AC	**	TT	CC	AG	CC	**	AA	AC	CT	GG	**	CT	CG	AG	GG	AG	AA	CC	GG	GG	**	CC	AA	AA
1297	39	46	46	Mowi	228	26.4	Female	CC	TT	CC	GG	CT	CT	GG	TT	AG	CG	TT	TT	AA	CC	CT	AT	CC	AC	**	TT	CC	AG	TT	**	GG	AA	CT	TT	**	CC	CG	AG	GG	AG	GG	AC	GG	GG	**	AC	AT	AA
1298	39	46	46	Mowi	252	27.3	Female	CT	CT	CC	GT	CT	CC	GG	TT	AG	GG	TT	AA	AA	CC	CC	AT	CC	AC	**	TT	AC	GG	TT	**	GG	AA	TT	TT	**	CC	CG	AG	GG	AG	AG	AC	GG	GG	**	AC	AT	AA
1299	38	45	42	Mowi	199	24.8	NA	CT	CC	CC	GG	CT	CC	GG	TT	AA	CC	CC	TT	AA	CC	CC	TT	CG	AA	**	CC	CC	AA	TT	**	AG	AC	CC	GT	**	CT	CC	GG	AA	AG	AG	CC	GG	GT	**	CC	TT	AA
1300	15	43	33	Mowi X Figgjo	222	28.9	Female	TT	CC	CC	GT	CT	CT	AG	TT	GG	CG	CT	AA	AT	CC	CT	TT	CG	AC	**	TT	AC	AG	CT	**	GG	AA	CT	TT	**	CC	CC	AG	AG	GG	AG	CC	GG	GT	**	AC	AT	AG
1301	10	4	5	Arna	49	16.5	Male	CC	TT	CT	TT	TT	CC	AG	TT	GG	CG	TT	AA	TT	CC	CC	AA	CC	AC	**	CT	AC	AG	TT	**	AA	CC	CC	TT	**	CT	CG	AA	AG	AG	AG	AC	GG	TT	**	AC	AA	AG
1302	39	30	44	Figgjo x Mowi	37	14	NA	CT	CT	CT	GT	CC	CC	GG	TT	GG	GG	CT	TT	AT	TT	CT	AT	CG	AC	**	TT	AC	AA	TT	**	AG	AA	CC	GT	**	TT	CG	AA	GG	AG	GG	AA	GG	GT	**	AA	AT	AA
1303	6	1	1	Arna	62	17.4	Male	CT	TT	CT	TT	CT	CC	AG	CT	AG	CC	CT	AA	TT	CT	CT	TT	CG	AC	**	CT	AA	AG	TT	**	AA	AC	CC	TT	**	CT	CG	AA	AA	AG	AA	AA	GG	TT	**	AC	TT	AG
1304	19	47	49	Mowi X Figgjo	44	15.4	Male	TT	CC	CC	GT	TT	CC	AA	TT	AG	CG	CT	TT	AT	CT	CT	AA	CC	AC	**	CT	AA	AA	CT	**	AG	AC	CT	TT	**	CT	CG	AG	AG	AA	GG	AC	GG	GT	**	CC	AT	AA
1305	36	27	32	Figgjo x Mowi	108	20.8	NA	CT	CT	CC	GT	CT	CT	AG	CT	GG	CC	CT	AA	AT	CT	TT	AT	CC	CC	**	CT	CC	AG	TT	**	AA	AA	CT	GT	**	CT	CG	GG	AA	AA	AG	AC	GG	GT	**	AC	AA	AG
1306	19	47	49	Mowi X Figgjo	101	20.3	Female	TT	CC	TT	TT	CT	CC	AG	TT	GG	GG	CT	AT	TT	CT	CT	AA	CC	AC	**	CT	AA	AA	CT	**	AA	AC	CT	GT	**	CT	CG	AG	AG	AG	AG	AC	GG	GG	**	CC	AA	AG
1307	12	34	25	Mowi X Figgjo	115	21.1	Male	TT	TT	CT	GT	CT	CT	AG	TT	AG	CG	CT	TT	AT	TT	CT	AT	CC	AC	**	TT	AC	AA	CT	**	AA	AC	CC	GG	**	CC	CC	AG	AA	GG	AG	AC	GG	TT	**	AC	AT	AG
1308	18	30	43	Figgjo	24	12.6	Male	TT	CT	TT	GG	CC	CT	AG	TT	AG	CG	CT	TT	AT	CT	CT	TT	CG	AC	**	CT	AA	AA	CT	**	AA	CC	CC	GT	**	CT	CC	GG	GG	GG	GG	AA	GG	GT	**	CC	AT	AG
1309	55	62	20	Vosso	45	16	Female	TT	CT	CT	TT	CT	CT	GG	CT	AG	CG	CT	AA	TT	CC	TT	TT	CG	CC	**	CC	CC	GG	TT	**	GG	AA	CT	TT	**	TT	CC	AG	AG	AG	AG	AC	AG	GT	**	AA	AT	AA
1310	7	1	2	Arna	93	19.7	Male	CT	CT	TT	TT	CT	CT	AG	TT	AG	CG	CT	AA	TT	CC	CT	TT	CC	CC	**	TT	AA	AG	CT	**	AA	AC	CC	GG	**	CC	CG	AA	AG	GG	AG	AC	AG	TT	**	AC	TT	AG
1311	37	44	38	Mowi	422	32.2	Female	CT	CC	CT	GT	CT	CT	AG	CT	AG	CG	CC	AT	AT	CC	CT	AA	CC	AC	**	TT	CC	AG	TT	**	AG	AC	TT	TT	**	TT	GG	GG	AA	GG	AG	AC	GG	TT	**	AA	TT	AG
1312	15	43	33	Mowi X Figgjo	172	24.4	Male	CT	CT	CT	GG	CT	CT	AG	TT	GG	GG	CT	AA	AT	TT	CT	AT	CC	AC	**	TT	AA	AG	CT	**	GG	AA	CT	TT	**	CC	CC	AG	AA	GG	AG	CC	AG	TT	**	AC	AT	GG
1313	38	45	42	Mowi	92	19.2	NA	CT	CT	CC	GG	TT	CC	AG	TT	AG	GG	CC	TT	AA	CC	CC	TT	CC	AC	**	CC	CC	AA	TT	**	GG	AC	CC	GT	**	CC	CG	GG	AA	AG	AG	AC	GG	GT	**	CC	AT	AA
1314	52	59	17	Vosso	46	15.8	Male	CC	CC	CT	TT	CT	CT	AA	CC	AG	CC	CT	AA	TT	CT	CT	AT	CG	CC	**	CT	AC	AA	CT	**	AA	AC	CC	GT	**	CT	GG	AG	AA	AG	AG	AA	GG	TT	**	AC	AA	AA
1315	2	5	6	Arna	59	17	Male	CT	TT	CC	GT	CT	CC	AA	CT	AG	GG	TT	AA	TT	TT	CT	AT	CC	AA	**	CC	CC	AG	TT	**	AA	AC	CC	TT	**	CC	CG	GG	AG	AA	AG	AA	GG	GG	**	CC	AA	AA
1316	36	27	32	Figgjo x Mowi	94	20.1	Female	CT	TT	TT	GT	CC	CC	AG	CT	AG	CC	CT	AA	AT	CT	TT	AT	CC	AC	**	CT	AC	AG	TT	**	AA	AA	CT	GG	**	CT	GG	GG	AG	AA	AG	AA	GG	GT	**	AC	AA	AG
1317	55	62	20	Vosso	45	15.8	Female	CT	TT	CT	TT	CC	CC	AA	CT	AG	CG	CT	AA	TT	CC	CT	AT	CG	CC	**	CT	CC	AG	CT	**	AG	AA	CT	GT	**	CT	CG	GG	AG	AA	AG	AA	AG	GT	**	AC	AT	AA
1318	55	62	20	Vosso	59	17.3	NA	TT	CT	CT	TT	CT	CC	AG	CT	GG	CG	CC	AA	TT	CC	TT	TT	CG	CC	**	CT	CC	GG	TT	**	GG	AA	CT	GT	**	CT	GG	AA	AG	AA	GG	AA	GG	TT	**	AA	AT	AA
1319	9	3	4	Arna	47	16	Male	CT	CC	CC	TT	TT	CT	AG	CC	GG	CG	CT	AT	AT	TT	CC	AA	CC	AA	**	TT	CC	GG	TT	**	AA	AA	CT	GT	**	CT	CG	AG	GG	AG	AG	AC	GG	GT	**	AC	AT	AA
1320	49	11	24	Figgjo x Mowi	59	17.2	Female	TT	CT	CC	GT	CT	CT	AG	TT	AG	CC	CT	AT	AA	TT	CT	TT	CC	AC	**	CT	AC	AG	TT	**	AG	AC	TT	GT	**	CT	CC	GG	GG	AG	AG	AC	AG	GT	**	CC	AA	AG
1321	10	4	5	Arna	69	18	NA	CT	TT	CT	TT	TT	CC	AA	TT	GG	CC	TT	AA	TT	CC	CC	TT	CC	AA	**	CT	AC	AG	TT	**	AG	CC	CC	TT	**	CC	CG	AA	AG	AG	GG	AC	GG	TT	**	AC	AA	AG
1322	55	62	20	Vosso	44	15.1	Male	TT	TT	CT	TT	CT	CC	AA	CC	AG	CG	CC	AA	TT	CT	CT	TT	CC	CC	**	CT	CC	AG	TT	**	AG	AA	CT	GT	**	CT	CG	AG	AG	AA	GG	AC	GG	TT	**	AC	AT	AA
1323	51	58	16	Vosso	24	12.7	NA	CT	CC	CT	GT	CC	CC	AA	CT	AA	CC	TT	AA	TT	CT	TT	AT	CG	CC	**	CT	AC	AG	CT	**	AG	AA	CT	GG	**	CC	CC	AG	AG	AG	GG	AA	AA	GG	**	AC	AA	AG
1324	36	27	32	Figgjo x Mowi	20	11.8	NA	CT	CT	TT	GT	CT	CT	GG	CT	AA	CG	CT	AA	AT	CT	TT	AT	CC	AC	**	CT	CC	AG	TT	**	GG	AA	CT	GG	**	CT	GG	GG	AG	AG	AA	AC	GG	GT	**	AC	AA	AA
1325	39	46	46	Mowi	229	26.3	NA	CC	CT	CC	GT	CT	CC	GG	TT	AG	CG	TT	TT	AA	CT	TT	TT	CC	AA	**	TT	AC	GG	TT	**	GG	AC	CT	TT	**	CT	CC	AG	GG	AG	GG	AC	GG	GG	**	AC	AT	AA
1326	16	44	37	Mowi X Figgjo	95	19.8	Male	CC	CT	TT	GT	CT	CT	AG	TT	AG	CC	TT	AT	AT	CT	TT	TT	CC	AC	**	CT	CC	GG	CT	**	AA	AC	TT	TT	**	TT	CG	AG	AG	AG	GG	AA	AG	GT	**	CC	AA	AA
1327	17	45	41	Mowi X Figgjo	142	22	Male	TT	CT	CC	GT	CT	CC	AG	CT	AG	CG	CT	AT	AT	CT	CC	TT	CC	AC	**	CC	CC	AG	CT	**	AG	CC	CT	TT	**	CT	CG	GG	AA	AA	AG	AC	AG	GG	**	AC	AA	AA
1328	40	47	50	Mowi	199	25.3	Female	CT	CC	TT	GT	CT	CC	AG	TT	GG	CG	CT	AT	TT	CC	CT	AT	CG	AC	**	TT	CC	AG	CT	**	AA	CC	CC	TT	**	CT	GG	AG	AA	AG	AG	AC	GG	GT	**	CC	AT	AG
1329	41	32	52	Figgjo x Mowi	65	17.4	Male	CT	TT	CT	GG	CT	CC	AA	TT	AG	CC	CT	AT	TT	CT	CT	AT	GG	AC	**	CT	AC	GG	CT	**	AA	CC	CT	GG	**	CC	CG	AG	AA	GG	GG	AC	AG	TT	**	CC	AA	AG
1330	53	60	18	Vosso	88	19.2	Female	TT	CC	CC	GG	CC	CT	AG	CT	AA	GG	CT	AT	AT	CT	CT	AT	CG	CC	**	CC	AA	AG	TT	**	AG	CC	CT	GT	**	CT	CG	GG	GG	AA	AG	AC	GG	GT	**	AC	AT	AA
1331	17	29	39	Figgjo	68	18	Male	CT	CT	CC	GT	CC	CC	AG	TT	GG	CC	CT	AT	TT	CT	CT	AA	GG	AC	**	CC	AC	AA	CT	**	AG	CC	CC	GT	**	CT	CC	AA	GG	GG	AG	AA	AG	GG	**	CC	AA	AG
1332	16	44	37	Mowi X Figgjo	123	22	Female	CC	CT	TT	GT	CT	CT	AG	CT	GG	CC	TT	AT	AT	CT	CC	AT	CC	AC	**	CC	CC	AA	TT	**	AA	AC	CT	GT	**	CT	CG	AG	AG	GG	GG	AA	AG	GT	**	CC	AA	AG
1333	15	27	31	Figgjo	63	17.7	Female	TT	CT	CT	GT	CT	CT	AG	TT	AA	CC	CT	AT	AT	CT	TT	AT	CG	AC	**	CT	AA	GG	TT	**	AG	AC	CC	TT	**	CT	CG	AG	AA	AG	AA	AC	AG	GT	**	AC	AA	AG
1334	39	30	44	Figgjo x Mowi	119	21.3	NA	TT	CT	CT	GG	CT	CT	AG	TT	AA	GG	CT	AT	TT	CT	CT	AT	CG	AC	**	CT	AC	AG	TT	**	AG	AA	CT	GT	**	CC	CC	AG	GG	AG	AG	AA	GG	GT	**	AA	AA	AA
1335	2	5	6	Arna	64	17.3	NA	CT	CT	CC	TT	CT	CC	AG	TT	AG	CG	TT	AA	TT	CT	CC	AT	CC	AC	**	CC	CC	GG	TT	**	AG	AC	CC	TT	**	CC	CG	GG	AG	AG	GG	AA	GG	GT	**	CC	AA	AA
1336	49	34	26	Mowi	241	26.8	NA	TT	CT	CC	GT	TT	TT	AA	TT	GG	CG	CT	TT	AT	CT	CC	TT	CC	AC	**	CC	CC	AA	TT	**	AG	AA	CT	GG	**	CT	CG	GG	GG	GG	AG	CC	AG	TT	**	AC	AA	AA
1337	15	43	33	Mowi X Figgjo	213	21	Male	TT	CT	CT	GG	CT	TT	AG	TT	AG	GG	CC	AA	TT	CC	CT	TT	CG	CC	**	TT	AC	AA	CT	**	GG	AA	CT	TT	**	CT	CC	AG	AA	GG	AG	CC	GG	GT	**	AC	AA	GG
1338	19	47	49	Mowi X Figgjo	140	22.5	NA	TT	CC	CT	GG	TT	CC	AA	TT	AG	CG	CT	AT	TT	CT	CT	AT	CC	AC	**	CC	AC	AA	TT	**	AA	CC	CT	TT	**	CT	CG	AG	AG	AG	GG	AC	GG	GT	**	CC	AA	AG
1339	65	50	15	Vosso	75	18.4	Female	CT	CC	CC	GG	TT	CC	AG	CC	AA	CC	CC	AT	AT	CC	CC	TT	CG	CC	**	CC	CC	GG	TT	**	AA	AC	CT	GT	**	CT	CG	AA	AG	GG	GG	AA	AG	TT	**	CC	AT	AG
1340	15	43	33	Mowi X Figgjo	229	27.3	Female	CT	CC	CT	GT	CT	TT	AG	TT	GG	GG	CC	TT	AT	CT	CT	TT	CG	CC	**	TT	AA	AG	CT	**	AG	AA	CT	TT	**	CC	CG	AG	AG	GG	AA	CC	AG	TT	**	AA	AA	AG
1341	40	47	50	Mowi	225	27	NA	CT	CC	TT	TT	TT	CC	AG	TT	GG	CG	CT	TT	TT	CC	TT	AT	CC	CC	**	TT	CC	AG	TT	**	GG	CC	CT	GT	**	CT	GG	AG	AA	GG	AG	AA	AG	GT	**	CC	AA	GG
1342	8	3	3	Arna	26	12.9	NA	CT	CC	CT	TT	CT	CC	AA	CT	AG	CG	CC	AA	AT	CT	CC	TT	CG	AC	**	TT	CC	AG	CT	**	AG	AC	CC	GT	**	CT	GG	AA	GG	AG	AG	AC	GG	GG	**	CC	AT	AG
1343	9	3	4	Arna	34	14.1	NA	TT	CT	CC	TT	TT	CC	AA	CT	AG	CC	CT	AA	AT	TT	CT	AA	CC	AA	**	CT	CC	GG	TT	**	AA	AA	TT	TT	**	CT	CG	AA	GG	AG	AG	AA	AG	GT	**	AC	AA	AA
1344	16	44	37	Mowi X Figgjo	76	18.8	Male	CC	CC	TT	GT	CT	CT	AG	TT	AG	CG	TT	TT	TT	CT	TT	TT	CC	AC	**	CT	CC	AG	TT	**	AG	AA	CT	GT	**	TT	CG	AG	AG	AG	GG	AC	AG	GT	**	AC	AA	AA
1345	41	32	52	Figgjo x Mowi	58	17	Male	TT	CT	TT	GG	CT	CC	AG	TT	AG	CC	CT	AT	TT	TT	CT	AT	GG	AC	**	CC	AC	AG	CT	**	AA	CC	CT	GT	**	CC	CG	AA	AA	AA	GG	AC	AG	GT	**	CC	AA	AG
1346	37	44	38	Mowi	311	30.5	NA	TT	CT	CC	GG	TT	CC	AG	CC	AA	CG	CT	AT	AT	CC	CT	AT	CG	AA	**	CT	CC	AA	TT	**	AG	AC	TT	TT	**	TT	CG	AG	AA	GG	GG	CC	GG	TT	**	AC	AT	AA
1347	49	34	26	Mowi	155	22.9	NA	TT	CT	CC	GG	TT	CT	AA	TT	AG	CC	CC	TT	TT	CT	CC	TT	CC	AC	**	CT	CC	AA	TT	**	AA	AA	CC	GG	**	CT	CG	GG	AA	AG	AA	CC	AG	TT	**	AC	AA	AA
1348	40	47	50	Mowi	286	29.5	NA	TT	CC	CT	TT	CT	CC	AG	TT	AG	CG	CT	AT	TT	CC	TT	AT	CC	AC	**	TT	AC	AG	TT	**	AG	CC	CC	TT	**	CT	GG	AG	AG	AG	AG	AA	AA	TT	**	CC	AA	GG
1349	65	50	15	Vosso	81	18.7	NA	CT	CC	CT	GT	CT	CT	AG	CT	GG	CC	CT	AT	AT	CT	CC	TT	CC	CC	**	CT	CC	GG	TT	**	AG	AA	TT	GG	**	CT	GG	AG	GG	AG	AG	AA	AG	TT	**	CC	AA	AG
1350	19	47	49	Mowi X Figgjo	68	18.1	Female	TT	CC	TT	TT	TT	CC	AG	CT	GG	CG	CT	TT	TT	CT	CT	AA	CC	AC	**	CT	AC	AA	TT	**	AA	AC	CC	GT	**	CT	CG	AG	AG	AG	AG	AC	AG	GT	**	CC	AT	AG
1351	57	64	22	Vosso	66	17.8	Female	CT	CC	CT	GG	TT	CC	GG	TT	GG	CC	CT	AT	TT	TT	CT	AT	GG	AC	**	CT	AC	AG	CT	**	AG	CC	CC	GG	**	CT	CG	GG	AG	AA	GG	AA	AG	GT	**	AC	TT	GG
1352	40	47	50	Mowi	256	28	NA	CT	CC	CC	GT	CT	CC	AG	TT	GG	CG	CT	TT	AT	CC	CT	AT	CG	CC	**	CT	CC	AG	TT	**	AG	CC	CC	GT	**	CT	GG	AG	AG	AA	AA	AC	AG	GT	**	CC	AT	GG
1353	15	43	33	Mowi X Figgjo	165	23.5	Male	TT	CC	CC	GG	TT	TT	AG	TT	GG	CG	CC	TT	TT	CT	CT	TT	CG	AC	**	TT	AA	AA	CT	**	GG	AA	CT	TT	**	CC	CG	AG	AG	GG	AA	CC	AG	TT	**	AA	AA	AG
1354	54	61	19	Vosso	125	21.5	Female	TT	CT	CT	GT	CT	CC	GG	CT	GG	CG	CC	AA	TT	CC	CC	AT	CC	AC	**	TT	AC	AA	TT	**	AG	CC	CT	TT	**	CC	GG	**	AA	AG	GG	**	GG	GG	**	CC	TT	AA
1355	51	58	16	Vosso	34	13.8	NA	CT	CC	CT	GT	CT	CC	AA	CT	AG	CG	TT	AT	TT	CC	CT	TT	CG	CC	**	CC	AC	AA	CT	**	AA	AC	CC	GG	**	CC	CC	AG	AG	GG	GG	AC	GG	GG	**	AA	AT	AG
1356	12	34	25	Mowi X Figgjo	98	20.2	NA	CT	CT	CC	GG	CT	TT	AG	TT	AG	CG	TT	AT	TT	TT	CT	AT	CC	AC	**	CT	CC	AA	TT	**	AA	AC	CC	GG	**	CC	CG	AG	AA	GG	AA	AC	GG	TT	**	AA	AT	AA
1357	17	45	41	Mowi X Figgjo	123	21.6	Female	CT	CT	CC	GG	CC	CT	AG	TT	GG	CC	TT	AT	AT	CT	CC	AT	CG	AC	**	CC	AC	AG	TT	**	AA	AC	**	**	**	**	**	**	**	**	**	**	**	**	**	**	**	**
1358	20	48	53	Mowi X Figgjo	117	21	Male	CT	CT	CT	GT	CC	CT	AG	CC	GG	CC	CC	TT	AA	CC	CC	AT	GG	AA	**	CT	CC	AG	CT	**	AG	CC	CT	TT	**	TT	CG	AG	AA	AA	AG	AC	AG	TT	**	CC	AA	AG
1359	8	3	3	Arna	41	15.6	NA	CT	CT	CT	TT	CT	CC	AG	CC	AA	CG	CC	AT	AT	CT	CC	AT	CG	AC	**	TT	CC	AG	CC	**	AG	CC	TT	TT	**	CT	GG	AA	GG	AG	AA	CC	GG	GG	**	CC	AA	AG
1360	12	11	23	Figgjo	33	14.2	NA	CT	CT	CT	GG	CC	CT	AG	CT	AG	GG	CC	AA	AT	CT	CT	AA	CC	AC	**	CT	AA	AA	TT	**	AG	CC	CT	GT	**	CC	CG	GG	AG	AG	AG	AC	GG	GT	**	AC	TT	AG
1361	51	58	16	Vosso	27	13.4	NA	CT	CC	CT	GT	CT	CC	AG	TT	AA	CC	TT	AA	TT	CT	CT	TT	CG	CC	**	CT	AA	AA	CT	**	AG	AC	TT	GT	**	CT	CG	AA	GG	AA	GG	AA	AA	GT	**	AC	AA	AA
1362	12	11	23	Figgjo	45	15.5	Female	TT	CT	CC	GT	CT	CT	GG	CC	AG	CG	CT	AT	AT	CT	CT	AT	CC	CC	**	CT	AC	AG	CT	**	AG	CC	CT	GT	**	CC	CG	GG	AG	AG	AG	AA	GG	GT	**	AC	TT	AG
1363	2	5	6	Arna	44	15.6	Male	CT	CT	CT	GT	CT	CT	AG	CT	GG	GG	TT	AA	TT	TT	TT	TT	CC	AC	**	CC	CC	AG	TT	**	AG	AC	CC	TT	**	CT	CC	AG	AG	AG	GG	AA	GG	GG	**	CC	AA	AA
1364	41	48	54	Mowi	176	23.9	NA	CC	CT	CT	GG	CT	CT	AG	CC	GG	CC	CT	AT	AT	CT	CT	AT	CG	CC	**	CT	AC	AG	TT	**	AG	AC	CC	GG	**	CT	CG	AA	AG	GG	GG	AC	GG	GT	**	CC	AT	AG
1365	41	48	54	Mowi	231	27.5	Male	CT	CT	CC	GG	CC	CT	GG	CC	AG	CC	TT	AA	AT	TT	CT	AT	GG	AC	**	CT	AC	AG	TT	**	AG	AC	**	**	**	**	**	**	**	**	**	**	**	**	**	**	**	**
1366	17	45	41	Mowi X Figgjo	122	21.3	Male	TT	CT	CC	GT	CC	CC	GG	CT	AG	CC	CC	AT	AT	CT	CC	AT	CC	AC	**	CT	CC	AA	CT	**	AA	AC	CC	TT	**	CT	GG	**	AA	AG	AG	AC	**	GG	**	CC	TT	AA
1367	49	11	24	Figgjo x Mowi	83	18.8	Male	TT	CT	CC	TT	CT	CT	AA	CT	AG	CG	TT	AT	TT	CT	CT	TT	CC	CC	**	CC	AC	AG	TT	**	GG	CC	TT	TT	**	CT	CG	AG	GG	AG	AG	AC	AA	GT	**	CC	AA	GG
1368	6	1	1	Arna	61	17.6	Male	CT	TT	TT	GT	CT	CT	AG	CT	AG	CG	CT	AA	TT	CC	CT	TT	CG	AC	**	CT	AC	AA	TT	**	AA	AC	CC	TT	**	TT	CG	AA	AA	AA	AG	AA	GG	GT	**	AC	TT	AG
1369	10	4	5	Arna	90	19	Male	CC	CT	CC	TT	TT	CC	AG	CT	GG	CG	TT	AA	TT	CC	CC	TT	CG	AA	**	CC	AA	GG	TT	**	AA	CC	CC	GT	**	CC	CG	AA	GG	GG	AG	AC	GG	TT	**	AC	AT	AG
1370	16	44	37	Mowi X Figgjo	53	16.9	Female	CC	CT	TT	GT	CT	CC	AA	CT	AG	CC	CT	AT	TT	CT	CT	AT	CC	AC	**	CC	CC	AA	TT	**	AA	AC	TT	TT	**	CT	CG	GG	AG	GG	GG	AC	AG	TT	**	AA	AA	AA
1371	20	32	51	Figgjo	45	15.6	Male	TT	CC	TT	GG	CT	CC	AG	TT	AA	CG	CT	TT	TT	CT	CT	AA	GG	AA	**	CT	AC	GG	CC	**	AA	CC	TT	TT	**	TT	CC	AA	GG	AA	AG	AA	AG	TT	**	CC	AT	AG
1372	41	32	52	Figgjo x Mowi	93	19.7	Female	TT	TT	TT	GG	CT	CC	AG	TT	AG	CC	CT	AT	AT	TT	TT	AT	CC	AC	**	CT	AC	GG	CT	**	AG	CC	CT	GG	**	CT	CG	AA	AG	AG	GG	AC	GG	GT	**	CC	AT	AA
1373	49	34	26	Mowi	126	22	NA	CT	CT	CT	TT	TT	TT	AA	TT	AG	CG	TT	TT	TT	CC	CC	TT	CC	AC	**	TT	CC	AG	TT	**	AG	AC	**	**	**	**	**	**	**	**	**	**	**	**	**	**	**	**
1374	36	43	34	Mowi	182	24.2	Male	CC	CT	CT	GT	CT	TT	AG	CT	GG	GG	CC	AA	AT	CT	CT	TT	CC	AA	**	TT	CC	AA	CT	**	GG	AA	TT	GT	**	CC	CG	GG	AA	GG	GG	AC	GG	GG	**	AC	AA	AG
1375	19	47	49	Mowi X Figgjo	83	19.1	Male	TT	CC	CC	TT	TT	CT	AG	TT	GG	GG	CT	TT	AT	CT	CT	AA	CC	AC	**	CT	AC	AA	TT	**	AA	AC	CC	TT	**	CT	CG	AG	AG	AA	AG	CC	GG	GT	**	CC	AT	AG
1376	10	4	5	Arna	71	18.2	Female	CC	CT	CC	TT	TT	CT	AA	CT	GG	GG	TT	AA	AT	CC	CC	TT	CG	AC	**	CT	AA	GG	TT	**	AG	CC	CC	GT	**	CC	CG	AA	GG	AG	GG	**	GG	TT	**	AC	AT	AG
1377	37	44	38	Mowi	308	29.2	Female	CT	CC	CT	GT	CT	CT	AG	CC	AA	CG	CC	AT	AT	CC	CT	AT	CG	AC	**	TT	CC	AG	TT	**	AA	AA	TT	GT	**	TT	CG	AG	AA	GG	GG	AC	GG	TT	**	AC	AT	AA
1378	15	43	33	Mowi X Figgjo	167	24.1	NA	TT	CC	CT	GG	TT	TT	AG	TT	GG	CG	CT	AT	AA	CC	CT	TT	CC	AC	**	TT	AA	AA	CT	**	GG	AA	CT	TT	**	CC	CC	AG	AG	GG	AA	CC	GG	GG	**	AC	AT	AG
1379	15	27	31	Figgjo	66	18.2	Female	TT	CC	CC	GT	CT	CC	AG	TT	AG	CG	CT	AA	TT	TT	TT	AT	CC	CC	**	CT	AA	GG	TT	**	GG	AC	CC	TT	**	CT	CG	AG	AG	AG	AG	**	GG	GT	**	AC	AA	AA
1380	41	48	54	Mowi	194	25.1	Female	TT	CT	CC	GG	CC	CT	AG	TT	AG	CC	TT	AT	AT	CT	CC	AT	CG	AC	**	TT	AC	AA	TT	**	AG	CC	CT	GT	**	CT	GG	AG	AA	AG	GG	CC	GG	TT	**	CC	AA	AA
1381	18	30	43	Figgjo	61	17.3	Female	TT	CT	CT	GT	CT	CT	AG	CT	AG	CG	CC	AT	AT	CT	CT	TT	CG	AC	**	CC	AC	AG	CT	**	AA	AC	**	**	**	**	**	**	**	**	**	**	**	**	**	**	**	**
1382	53	60	18	Vosso	74	18.2	Male	TT	CC	CC	GT	CC	CT	AG	CT	AG	CG	CT	AT	TT	CC	CT	TT	CC	CC	**	CC	AC	AG	TT	**	AG	AC	TT	GT	**	CT	CG	GG	AG	AA	AG	AC	**	GT	**	CC	AT	AG
1383	49	11	24	Figgjo x Mowi	153	21.5	Male	CT	CT	CC	GG	TT	CT	AG	TT	AA	GG	CT	AT	AT	CT	CT	AT	CC	AC	**	CC	AC	AG	TT	**	AA	AA	CT	TT	**	CT	CG	GG	GG	AG	AG	AC	GG	GT	**	AC	AA	GG
1384	55	62	20	Vosso	89	19.3	NA	CT	CT	CC	TT	CT	CT	AG	CT	AG	CG	CT	AT	TT	CT	TT	TT	CC	CC	**	CT	CC	AG	TT	**	AG	AA	CC	GT	**	CC	CG	GG	AG	AA	GG	AC	AA	GT	**	AA	AT	AA
1385	41	32	52	Figgjo x Mowi	117	21.3	NA	CT	CC	CC	GT	CT	CC	AA	CT	AG	CC	CT	AT	AT	TT	TT	AT	CG	AC	**	TT	AA	GG	CT	**	AG	CC	TT	GT	**	CC	CG	AA	AA	AG	GG	AC	**	TT	**	**	AA	AG
1386	36	43	34	Mowi	244	27.1	NA	CC	CT	CT	GG	CT	TT	AG	TT	AG	CG	CC	AT	AT	CC	CT	AT	CG	AC	**	TT	AC	AA	CT	**	GG	AA	TT	GT	**	CC	CG	GG	AA	GG	AG	CC	GG	GT	**	AC	AT	GG
1387	40	31	48	Figgjo x Mowi	51	16.9	NA	TT	CC	TT	TT	TT	CT	GG	CT	GG	CG	CT	AA	TT	CT	CT	TT	GG	CC	**	TT	AC	AG	CT	**	AG	AC	CC	GT	**	TT	CG	AA	AG	AA	GG	AA	AG	TT	**	CC	AT	GG
1388	49	11	24	Figgjo x Mowi	100	20	Female	CT	CT	CC	GT	TT	CT	AA	CT	AA	CC	CC	AT	TT	TT	CT	AT	CC	CC	**	CT	AC	AA	CT	**	AG	AC	CT	GT	**	CT	CG	AG	GG	AG	AA	AC	AG	GT	**	CC	AA	AA
1389	41	48	54	Mowi	138	22.4	Female	CC	CT	CT	GG	CC	CT	AG	CC	GG	CG	TT	AT	AA	CC	CC	TT	GG	AC	**	CT	AA	AG	TT	**	AG	CC	CC	GG	**	CT	CG	AA	AG	AG	GG	AC	GG	GT	**	CC	AA	AG
1390	39	30	44	Figgjo x Mowi	78	18.9	NA	CT	CT	CT	GT	CT	CT	AG	TT	GG	GG	CT	AT	AT	TT	TT	AA	CG	CC	**	TT	AC	AG	TT	**	AG	AC	CC	GT	**	CT	CG	AA	GG	GG	AG	AA	GG	GT	**	AC	AA	AA
1391	51	58	16	Vosso	17	11.5	NA	CT	CT	CC	TT	CC	CC	AG	CT	AA	CG	TT	AT	TT	CC	CT	TT	CC	CC	**	CT	AA	AG	CC	**	AA	AA	CT	GG	**	CT	CC	AA	AA	GG	GG	AA	AG	GG	**	AC	AA	AA
1392	49	11	24	Figgjo x Mowi	86	18.9	Female	CT	CT	CT	GG	TT	TT	AG	CT	AA	CC	CC	AT	AA	TT	CT	AT	CC	AA	**	CC	AC	AA	TT	**	AA	AA	CT	GG	**	CT	CC	GG	AG	AG	AG	AC	**	GT	**	**	AT	GG
1393	53	60	18	Vosso	90	18.9	Male	TT	CC	CT	GT	CT	CT	AG	CT	AA	CG	TT	AT	TT	TT	TT	AT	CG	CC	**	CC	AA	GG	TT	**	AG	CC	CT	GT	**	TT	CG	AG	GG	AA	AG	CC	GG	GT	**	CC	AT	AG
1394	2	5	6	Arna	75	18.3	Male	CC	TT	CC	GT	CT	CC	AA	CT	AG	GG	CC	AA	TT	TT	CT	AT	CC	AA	**	CC	CC	AG	TT	**	AG	AC	CC	GT	**	CC	CC	AA	AG	AG	GG	AA	GG	GG	**	CC	AA	AA
1395	54	61	19	Vosso	102	21	Female	TT	TT	CC	GT	CT	CC	AG	CT	GG	CG	TT	AA	TT	CT	CC	AT	CG	AC	**	CT	AC	AA	CT	**	AG	AC	CT	GT	**	CT	GG	AG	AA	GG	GG	AC	AG	GT	**	CC	AT	AA
1396	2	5	6	Arna	97	19.9	NA	CT	CC	CT	TT	CT	CC	AG	CC	GG	GG	CT	AA	TT	TT	CT	AT	CC	AA	**	CC	CC	GG	TT	**	AG	AC	CC	GT	**	CC	CC	AG	AG	AA	GG	AA	GG	GT	**	CC	AA	AA
1397	10	4	5	Arna	53	16.9	Female	**	**	**	**	**	**	AA	**	**	**	**	AA	**	**	**	**	**	**	**	**	**	**	**	**	**	**	CC	GT	**	CT	CG	AA	GG	GG	GG	AC	AG	TT	**	AC	AA	AG
1398	20	48	53	Mowi X Figgjo	113	21	Male	TT	CT	CT	GG	CC	CT	GG	CT	AA	CC	CT	TT	AT	TT	CC	AT	CG	AA	**	CT	AC	AG	TT	**	AG	CC	CC	GT	**	TT	CC	AG	AA	AA	GG	AC	AG	TT	**	CC	AT	GG
1399	65	50	15	Vosso	59	17	NA	CT	CC	CT	GT	CC	CT	AA	CC	AA	CC	TT	AT	TT	CT	CC	AT	CC	CC	**	CT	CC	GG	TT	**	AA	AC	TT	GG	**	CT	CG	AG	AG	GG	AG	AA	AG	TT	**	AC	AA	AG
1400	39	46	46	Mowi	208	25	Female	CC	TT	CC	GG	CT	CT	GG	TT	AG	CG	TT	AT	AA	CC	CC	TT	CC	AC	**	TT	CC	AG	TT	**	GG	AA	CT	TT	**	CC	CC	AG	GG	AG	GG	AC	GG	GG	**	AC	AT	AA
1401	10	4	5	Arna	55	16.6	Male	CT	CT	CC	TT	TT	CT	AA	TT	GG	CC	TT	AA	AT	CC	CC	TT	CC	AC	**	CT	AC	GG	TT	**	AG	CC	CC	GT	**	CT	CG	AA	GG	AG	AG	AC	GG	TT	**	AC	AA	AG
1402	13	33	55	Figgjo	48	16.2	Female	CT	CT	CC	GT	CC	CT	AA	CT	GG	CG	CT	AT	AT	CC	CC	TT	CC	CC	**	CT	AC	AG	TT	**	AG	CC	CT	GT	**	CT	CC	GG	GG	GG	AG	CC	AG	GT	**	AC	AT	AA
1403	7	1	2	Arna	54	17	NA	CT	CT	CT	TT	CT	CC	AG	TT	AA	CG	TT	AT	TT	CC	CT	TT	CC	CC	**	CT	AA	AG	CT	**	AA	CC	CC	GT	**	CC	CG	AA	AA	AG	AG	CC	AG	GT	**	AA	AT	AA
1404	54	61	19	Vosso	31	14	Male	CT	CT	CT	GG	CT	CC	GG	CT	AA	CG	CT	AA	TT	CT	CC	AT	CC	CC	**	CT	AA	AG	CT	**	AG	CC	TT	TT	**	CC	GG	AG	AG	GG	AG	AA	GG	GT	**	CC	AT	AG
1405	19	31	47	Figgjo	33	14.2	NA	TT	CC	CT	**	CT	**	AG	TT	GG	CG	CT	AT	TT	TT	CT	TT	CG	AC	**	TT	AA	AA	CT	**	AG	**	CC	GT	**	CT	CC	AA	AG	**	GG	**	AG	GT	**	AC	AT	AG
1406	7	1	2	Arna	100	20.6	NA	CT	CT	CT	TT	TT	CC	AA	TT	AG	CG	CT	AT	TT	CC	CT	TT	CC	CC	**	CT	AA	AG	TT	**	AG	CC	CC	GT	**	CT	CG	AA	AG	AA	AG	AC	AA	TT	**	AC	TT	AA
1407	57	64	22	Vosso	20	11.9	NA	CT	CT	CC	GT	TT	CC	AG	TT	AA	CC	CT	AA	TT	CT	CT	AT	CG	CC	**	TT	CC	AG	TT	**	AG	AC	CT	GT	**	CT	CG	AG	GG	AA	AG	AA	AG	GT	**	AA	TT	GG
1408	65	50	15	Vosso	55	17	NA	CT	CC	CT	GT	CT	CC	AA	CT	GG	CC	CT	AT	AT	CT	CC	AT	CG	CC	**	CT	CC	AG	TT	**	AA	AC	TT	GG	**	CT	CG	AA	AA	GG	AG	AA	GG	TT	**	AC	AA	AG
1409	12	11	23	Figgjo	42	15.5	Male	CT	CT	CT	GT	CC	CT	GG	CT	AG	CG	CC	AT	AT	CT	TT	AT	CC	AC	**	CT	AA	AG	TT	**	AG	AC	CT	GT	**	CC	CG	GG	AG	AG	AG	AC	AG	GT	**	AA	TT	AG
1410	36	43	34	Mowi	385	32.8	Female	CT	CT	CC	GT	CT	CT	AG	CT	GG	CG	CC	AT	AT	CC	CT	AT	CC	AA	**	TT	AC	AA	CT	**	AG	AA	TT	GT	**	CT	CC	GG	AA	AG	AA	AC	GG	GG	**	CC	AA	AG
1411	37	44	38	Mowi	212	25.4	NA	CT	CT	CC	GT	CT	CT	AG	CC	AG	CG	CT	AT	AT	CC	CT	AT	CC	AA	**	TT	CC	AA	TT	**	AA	AA	TT	GT	**	TT	CG	GG	AA	GG	AG	AC	GG	GT	**	AA	AA	AG
1412	40	47	50	Mowi	269	28.1	NA	TT	CC	CC	GT	CC	CC	AG	CT	GG	CG	CT	TT	AT	CC	CT	AT	CC	AC	**	CT	CC	AG	CT	**	AA	CC	CC	GT	**	TT	GG	AG	AG	AA	AA	AA	AA	GT	**	CC	AT	GG
1413	40	31	48	Figgjo x Mowi	106	20.9	Male	CT	CC	CT	GT	TT	CC	AG	TT	**	CC	TT	AT	TT	CT	CT	TT	GG	CC	**	TT	AC	GG	CT	**	AA	CC	CC	GT	**	CT	CG	AA	AG	GG	AG	CC	AA	TT	**	AC	AT	AG
1414	20	48	53	Mowi X Figgjo	130	22.4	Female	TT	CT	CT	GT	CC	CT	AG	TT	AA	GG	TT	TT	AT	CC	CC	AA	GG	AC	**	CT	CC	AG	TT	**	AG	CC	CT	GT	**	TT	CG	AG	AG	AG	GG	AA	AG	TT	**	CC	AT	GG
1415	41	32	52	Figgjo x Mowi	68	17.6	Female	CT	CC	CT	GT	TT	CC	AA	TT	AG	CG	CT	AT	AT	TT	TT	AT	CG	AC	**	CT	CC	GG	CT	**	AA	CC	CT	GT	**	CT	CG	AA	AG	AA	GG	AC	GG	TT	**	CC	AA	AA
1416	40	31	48	Figgjo x Mowi	58	16.6	Male	CT	CC	CT	TT	CC	CC	AG	CT	GG	CG	TT	AA	TT	CT	CT	TT	CG	CC	**	CT	AC	GG	CC	**	AA	CC	CC	GT	**	TT	CG	AA	AG	AG	GG	CC	AG	TT	**	CC	TT	GG
1417	19	47	49	Mowi X Figgjo	114	21	Male	TT	CC	CT	GT	TT	CC	AA	TT	AG	CG	CT	TT	TT	CT	CT	AT	CC	AC	**	CT	AC	AA	CT	**	AA	CC	CT	GG	**	CT	CG	AG	AG	AA	AG	AC	AG	GT	**	CC	AA	AA
1418	40	31	48	Figgjo x Mowi	102	20.5	Male	TT	CC	CC	TT	TT	CC	GG	TT	GG	CG	CT	AT	TT	CT	CT	TT	CC	CC	**	CT	AC	GG	CT	**	AG	CC	CC	GT	**	TT	CG	AA	GG	AA	AG	AC	GG	TT	**	AC	AA	GG
1419	16	44	37	Mowi X Figgjo	65	18	Male	CT	CC	CT	TT	CT	CT	AG	CT	AA	CC	TT	AT	TT	CT	TT	TT	CC	AA	**	CT	CC	GG	TT	**	AA	AA	CT	GT	**	CT	CG	AG	AG	GG	GG	AC	AG	TT	**	CC	AT	AG
1420	53	60	18	Vosso	89	19.8	Female	TT	CC	CT	GG	CT	CT	AG	CT	AG	CG	CT	AT	AT	TT	TT	TT	CC	CC	**	TT	AC	AG	TT	**	AA	AC	CT	GT	**	TT	CG	AG	AG	AA	AG	CC	AG	GT	**	CC	AT	AG
1421	19	31	47	Figgjo	47	14.8	Female	TT	CC	CT	GT	CT	TT	AA	CT	GG	CC	CT	AT	TT	TT	CC	TT	CC	AC	**	CT	AA	AA	TT	**	AA	AA	CC	GT	**	CT	CC	AA	GG	AG	GG	AC	AG	TT	**	CC	AT	AA
1422	36	27	32	Figgjo x Mowi	20	12	NA	CT	TT	CC	GT	CT	TT	AG	TT	AG	CG	CT	AA	AT	CT	TT	AT	CG	AC	**	CT	AC	AG	TT	**	AG	AA	CT	GT	**	CT	GG	GG	AA	GG	GG	AA	GG	GT	**	CC	AA	AG
1423	36	43	34	Mowi	404	33.5	Male	CT	CT	CC	GT	TT	TT	AG	CT	GG	CG	CC	AT	AA	CC	CT	TT	CC	AA	**	TT	AC	AA	CT	**	AG	AA	TT	GT	**	CC	CC	GG	AA	GG	AG	AC	GG	GG	**	AA	AT	GG
1424	41	48	54	Mowi	143	22.6	Female	CC	TT	CT	GG	CT	CT	AG	TT	GG	CC	CT	AA	AT	CC	CC	TT	GG	CC	**	TT	AA	AG	TT	**	GG	CC	TT	GG	**	CT	GG	AG	AA	AG	GG	AC	GG	TT	**	CC	AT	AG
1425	13	33	55	Figgjo	46	16	Female	TT	CC	CC	GT	CC	CT	AA	CC	AG	CC	TT	AT	AT	CC	CC	TT	CG	AC	**	CT	AC	AA	TT	**	AG	CC	CT	GT	**	CT	CC	GG	AG	GG	GG	AC	AG	GT	**	AA	AT	AA
1426	41	32	52	Figgjo x Mowi	64	18	Male	TT	CT	TT	GT	TT	CC	AA	CT	AG	CC	CT	AT	TT	TT	CT	AT	CC	AC	**	CT	AC	AG	CT	**	AG	CC	CT	GG	**	CT	CG	AG	AA	AG	GG	AC	GG	TT	**	CC	AA	AG
1427	49	34	26	Mowi	229	24.8	NA	CT	CT	CT	GG	TT	TT	AA	TT	AG	CC	CT	TT	TT	CC	CC	TT	CC	AA	**	TT	CC	AG	TT	**	AG	AC	CC	GT	**	CT	CC	GG	AG	AG	AA	CC	GG	TT	**	AC	AA	AG
1428	49	34	26	Mowi	117	21	NA	TT	CT	CC	GG	TT	CT	AA	TT	GG	GG	CT	TT	AT	CT	CC	TT	CC	AC	**	TT	CC	AA	TT	**	AG	AA	CC	GT	**	CT	GG	AG	AG	GG	AA	CC	AG	TT	**	AC	AA	AA
1429	57	64	22	Vosso	78	18.7	Female	CT	CT	CC	GG	TT	CC	AG	TT	AA	CG	CT	AT	TT	CT	CC	AT	GG	AC	**	CT	CC	AG	CT	**	AG	AC	CC	GT	**	CT	CG	AG	GG	AG	GG	AA	GG	GT	**	AC	TT	GG
1430	6	1	1	Arna	84	18.8	Male	TT	CT	CC	TT	TT	CT	AG	CT	AA	GG	CT	AA	TT	CC	CT	TT	CG	CC	**	TT	AC	AA	TT	**	AG	CC	CC	GT	**	CT	CG	AA	AG	GG	GG	CC	GG	TT	**	AC	AT	AG
1431	12	11	23	Figgjo	40	15	Female	CT	CT	CC	GT	CT	CT	GG	CT	AG	CG	CT	AT	AT	CT	CT	AT	CC	CC	**	CC	AA	AA	CT	**	AA	CC	CT	TT	**	CC	CC	GG	AG	AG	GG	AA	AG	GT	**	AA	TT	AA
1432	15	43	33	Mowi X Figgjo	225	26.1	NA	TT	CT	CT	GT	CT	TT	AG	TT	AG	GG	CC	AT	AT	CT	CT	AT	CC	CC	**	TT	AA	AA	CT	**	AG	AA	CT	TT	**	CC	CC	AG	AA	GG	AG	CC	GG	GT	**	AC	AA	AG
1433	39	46	46	Mowi	230	27	NA	CT	TT	CC	GT	CT	CC	GG	TT	GG	CG	TT	AT	AA	CT	TT	AT	CC	AA	**	TT	CC	AG	TT	**	GG	AC	CT	TT	**	CT	CG	AG	GG	AG	GG	AC	GG	GG	**	AC	AT	AG
1434	18	46	45	Mowi X Figgjo	116	20.9	Female	TT	TT	CC	GG	CT	TT	AG	TT	AG	CG	CT	TT	AT	CC	CC	TT	CC	AA	**	CT	AA	GG	TT	**	AG	AC	CT	TT	**	CC	CG	GG	GG	AG	GG	AC	GG	GG	**	CC	AT	AG
1435	49	11	24	Figgjo x Mowi	78	18.4	NA	CC	CT	CC	GT	CT	CT	AG	TT	AA	CG	CC	AT	TT	CT	CT	TT	CC	AC	**	CT	AC	AG	TT	**	AG	CC	CT	GT	**	CT	CG	GG	AG	AG	AA	AC	AG	GT	**	CC	AA	AG
1436	16	44	37	Mowi X Figgjo	73	19	Female	CT	TT	TT	GT	TT	CT	AA	TT	AG	CC	CT	AA	TT	CT	CT	TT	CC	CC	**	CC	CC	GG	CT	**	AA	AC	TT	TT	**	CT	CG	GG	AG	GG	GG	AA	AG	GT	**	AC	AA	AG
1437	2	5	6	Arna	73	18.2	Female	TT	CC	CT	GT	CT	CT	AA	CT	AG	GG	TT	AA	TT	CT	CT	AA	CC	AC	**	CC	CC	AG	TT	**	AG	AC	CC	TT	**	CC	CC	GG	**	**	GG	AA	GG	**	**	CC	AA	AA
1438	17	45	41	Mowi X Figgjo	127	21.5	NA	TT	CC	CC	GT	CC	CC	GG	TT	GG	CG	CT	AT	AT	CC	CC	AT	CC	AC	**	CT	CC	AG	TT	**	AA	CC	CT	TT	**	TT	GG	GG	AA	AG	GG	AC	AG	GG	**	CC	TT	AA
1439	40	31	48	Figgjo x Mowi	53	16.3	Male	TT	CC	CC	TT	TT	CT	AG	CT	GG	CC	TT	AA	TT	CT	CT	TT	CG	AC	**	CT	AC	AG	TT	**	GG	AC	CC	GT	**	CT	CG	AA	AG	AG	GG	CC	GG	TT	**	AC	AT	AG
1440	15	43	33	Mowi X Figgjo	205	25.5	Female	TT	CT	TT	GT	CT	CT	AG	TT	AG	CG	CT	AA	AT	CT	CT	TT	CC	CC	**	TT	AA	AG	CT	**	AG	AA	CT	TT	**	CT	CG	AG	AA	GG	AG	CC	GG	GT	**	AC	TT	AG
1441	49	11	24	Figgjo x Mowi	34	15.2	NA	CT	CT	CT	TT	CT	TT	AA	CT	**	CG	CT	AT	AT	CT	CT	AT	CC	AC	**	CC	AC	AG	CT	**	AG	AC	TT	GT	**	CT	CG	**	GG	AG	AG	AC	AG	GT	**	AC	AT	AG
1442	36	27	32	Figgjo x Mowi	106	21.1	Male	CT	TT	CT	GT	CT	CT	GG	CT	AG	CC	CT	AA	AT	CT	TT	AT	CG	AA	**	CT	AA	AG	TT	**	GG	AC	CT	GG	**	CT	CG	GG	AG	GG	AG	AC	GG	GT	**	AC	AA	AA
1443	12	34	25	Mowi X Figgjo	89	19.5	NA	TT	TT	CT	GG	TT	CT	AG	CT	GG	CG	CT	AT	AT	TT	CC	AT	CC	CC	**	TT	CC	AA	CT	**	AA	AC	CC	GG	**	CC	GG	AA	AA	AG	AA	AC	GG	TT	**	AA	AA	AG
1444	15	43	33	Mowi X Figgjo	124	21.9	Female	TT	CT	TT	GG	TT	CT	AG	TT	AG	GG	CT	TT	AA	TT	CT	TT	CC	CC	**	TT	AC	AG	CT	**	AG	AA	CT	TT	**	CT	CC	AG	AA	GG	AA	CC	AG	GT	**	AA	TT	AG
1445	41	32	52	Figgjo x Mowi	94	19.5	Male	**	**	**	**	**	**	**	**	**	**	**	**	**	**	**	**	**	**	**	**	**	**	**	**	**	**	TT	GT	**	CT	CG	AG	AG	AG	GG	AC	GG	GT	**	CC	AA	GG
1446	49	11	24	Figgjo x Mowi	102	20	Male	CC	CT	CT	GT	TT	CT	AA	TT	AA	GG	CT	AT	TT	CT	CC	TT	CC	AA	**	CC	AC	AA	TT	**	AA	AC	TT	GT	**	CT	CC	GG	GG	AG	AG	AC	GG	GT	**	CC	AA	GG
1447	9	3	4	Arna	56	16.6	Female	CC	CC	CT	GT	TT	CT	AA	CC	AG	GG	CT	AA	AT	TT	CT	AT	CC	AC	**	TT	AC	GG	CT	**	AA	AA	CT	GT	**	CC	GG	AG	AG	GG	AG	AC	GG	GT	**	AC	AA	AA
1448	2	5	6	Arna	60	17.1	Male	TT	CC	CT	GG	CT	CC	AA	TT	GG	GG	CC	AA	TT	TT	CT	AA	CC	AA	**	CC	CC	GG	TT	**	AG	AC	CC	GT	**	CC	CG	AA	AG	AA	GG	AA	GG	GT	**	CC	AA	AA
1449	6	1	1	Arna	60	17.3	NA	CT	CT	CC	GT	TT	CT	AG	CT	AA	CG	CT	AA	TT	CT	CT	TT	CG	AC	**	CC	AA	AG	CT	**	AA	CC	CC	GT	**	CT	CG	AA	AG	AG	AG	AC	AG	TT	**	AC	AT	AG
1450	16	44	37	Mowi X Figgjo	68	18.2	Male	CT	CC	CT	TT	CC	CC	AG	CT	AA	CG	CT	AA	AT	CT	CT	AT	CG	CC	**	CC	CC	AG	TT	**	AG	AC	TT	TT	**	CT	CG	GG	AG	GG	GG	AA	AG	GT	**	AA	AT	AG
1451	36	43	34	Mowi	278	28.9	Male	CT	CT	CT	GT	CT	CT	AG	TT	AG	CG	CC	AT	AA	CT	CT	AT	CG	CC	**	TT	AC	AA	CT	**	AA	AA	TT	GT	**	CC	CC	GG	AA	GG	AA	CC	GG	GG	**	AC	AA	AG
1452	38	29	40	Figgjo x Mowi	104	20.5	Male	TT	CT	CT	GT	TT	CC	AA	TT	AA	CC	CT	TT	AT	CC	CC	TT	GG	AA	**	CC	CC	GG	CT	**	GG	AC	CC	GG	**	CT	CC	AG	GG	AG	AG	AA	AA	GG	**	AC	AA	AA
1453	7	1	2	Arna	88	19.6	Male	CC	CT	CT	TT	TT	CC	GG	TT	AA	CG	CT	AA	TT	CC	CT	TT	CC	CC	**	TT	AA	AG	TT	**	AA	CC	CC	GG	**	TT	CG	AA	GG	AG	GG	AC	AA	GT	**	AC	TT	AA
1454	17	45	41	Mowi X Figgjo	101	21.2	Male	CT	TT	CC	GG	CC	CC	AG	CT	AA	CC	CT	AT	AT	CT	CC	TT	CG	AC	**	CC	AC	AG	TT	**	AA	AC	CC	GT	**	TT	GG	GG	AG	GG	GG	AC	AG	GG	**	AC	TT	AA
1455	12	11	23	Figgjo	47	16.1	Female	CT	CT	TT	GT	CC	TT	AG	TT	AG	CG	CC	AT	AT	CT	CC	AA	CC	CC	**	CC	AC	AA	CC	**	AA	CC	CT	GT	**	CC	CG	AG	AG	AG	GG	AC	GG	GT	**	AC	AT	GG
1456	39	46	46	Mowi	223	26.5	NA	TT	TT	CC	GG	CC	CC	GG	TT	AG	CG	TT	AT	AT	CT	CT	AT	CC	CC	**	TT	CC	AA	**	**	**	AC	TT	TT	**	CT	CG	AG	GG	**	AG	AC	GG	GG	**	AC	AA	**
1457	18	30	43	Figgjo	60	17.6	Female	TT	CT	TT	GT	CC	CT	AA	CT	AG	GG	CC	TT	TT	CT	CT	AT	CG	AC	**	CC	AC	AA	TT	**	AA	AC	CC	GT	**	CC	CC	GG	GG	GG	GG	AA	GG	GT	**	CC	AA	AG
1458	54	61	19	Vosso	85	19.7	Female	CT	TT	CT	TT	CT	CC	AG	CT	AG	CG	CT	AA	TT	CT	CC	AT	CG	CC	**	TT	AC	AG	TT	**	AG	AC	CT	TT	**	CC	GG	AG	AG	GG	GG	AC	AG	GT	**	CC	AT	AG
1459	65	50	15	Vosso	63	17.6	Male	CT	CC	CT	TT	CT	CC	AA	CT	AA	CC	TT	AT	TT	CC	CC	AT	CG	CC	**	CT	CC	GG	TT	**	AG	AC	TT	GT	**	CT	GG	AG	GG	GG	AG	AC	GG	TT	**	AC	AT	AG
1460	9	3	4	Arna	70	18.3	Female	TT	CT	CT	TT	TT	CT	AG	CT	AG	CG	CT	AT	AT	TT	CC	AA	CC	AA	**	CT	AC	GG	TT	**	AA	CC	CT	GT	**	CC	GG	AA	AG	AG	AG	AC	AG	GT	**	AC	AT	AA
1461	18	46	45	Mowi X Figgjo	107	20.5	Female	TT	TT	CC	GG	CC	CC	AG	TT	AG	CC	CC	AT	AT	CC	CC	TT	CC	CC	**	TT	AC	AA	CT	**	AG	CC	TT	GT	**	CT	CC	GG	GG	AG	GG	AC	GG	GG	**	CC	AT	AG
1462	51	58	16	Vosso	28	13.4	NA	CT	CT	CC	GG	CT	CC	AA	CT	AG	CG	TT	AT	TT	CC	CT	AT	CG	CC	**	CC	AC	AG	TT	**	AG	AC	CT	GT	**	CT	CG	AA	AG	AG	GG	AC	AG	GG	**	AA	AA	AA
1463	65	50	15	Vosso	32	14.2	Male	CT	CC	CC	GG	CC	CT	AG	CT	GG	CC	TT	AT	TT	CC	CC	AT	CC	CC	**	CC	CC	GG	TT	**	AG	AC	CC	GT	**	CT	CG	AA	GG	AG	GG	AA	GG	TT	**	AC	AA	AG
1464	16	44	37	Mowi X Figgjo	75	19.1	Female	CC	CC	TT	GT	CC	CT	AA	TT	AG	CC	CT	AA	AT	CT	CC	AT	CG	AA	**	CT	CC	AG	CT	**	AA	AA	TT	TT	**	CT	CG	GG	AG	GG	GG	AC	AG	GT	**	AC	AT	AA
1465	36	43	34	Mowi	251	28.2	Female	CC	CT	TT	GG	CC	TT	AG	CT	AG	CG	CC	AA	AT	CT	CT	AT	CC	AA	**	TT	AC	AA	CT	**	AG	AA	TT	GT	**	CT	CG	GG	AG	AG	GG	CC	GG	GG	**	AC	AA	GG
1466	41	48	54	Mowi	220	26.7	NA	TT	TT	CT	GG	CC	CT	AG	TT	AG	CC	CT	AA	AA	CT	CC	TT	GG	AC	**	TT	AC	AG	TT	**	AG	AC	CT	GT	**	CT	CG	AG	AA	AA	GG	AC	GG	GT	**	CC	AA	GG
1467	36	27	32	Figgjo x Mowi	81	19.1	Female	**	**	**	**	**	**	**	**	**	**	**	**	**	**	**	**	**	**	**	**	**	**	**	**	**	**	CT	GG	**	CT	CG	GG	AA	AA	GG	AA	GG	GT	**	AC	AA	AA
1468	2	5	6	Arna	82	18.9	Female	CC	CC	CT	GT	CT	CT	AA	CT	AG	CG	CC	AA	TT	CT	CC	AT	CC	AA	**	CC	CC	AG	TT	**	AG	AC	CC	GT	**	CC	CC	GG	AG	AG	GG	AA	GG	GG	**	CC	AA	AA
1469	18	30	43	Figgjo	50	16.3	Female	TT	CT	TT	GG	CT	TT	AA	TT	AA	GG	CT	AT	TT	CT	CT	TT	CG	CC	**	CC	AC	AG	CT	**	AA	CC	CC	GT	**	TT	CC	GG	GG	AG	AG	AC	GG	GT	**	CC	AA	AG
1470	15	27	31	Figgjo	87	19.2	Male	TT	CT	TT	GT	CT	TT	GG	CT	AG	CG	TT	AT	TT	TT	TT	AT	CC	AC	**	CT	AA	GG	TT	**	GG	AA	CC	GT	**	CT	CG	AG	AA	AG	AG	AC	GG	GT	**	AC	AT	AG
1471	41	32	52	Figgjo x Mowi	71	18.5	Female	TT	CT	CT	GG	CT	CC	AG	TT	AG	CC	CT	AT	AT	CT	TT	AT	CC	AC	**	TT	AC	AG	CT	**	AG	CC	CT	GG	**	CC	CG	AA	AG	AA	GG	AC	GG	GT	**	CC	AT	AG
1472	9	3	4	Arna	57	17	NA	TT	CT	CT	TT	TT	CT	AG	CT	AG	CC	CT	AA	AA	TT	CC	AT	CC	AC	**	CT	CC	AG	TT	**	AA	AA	CT	GT	**	CT	GG	AA	AG	AG	AG	AC	GG	GT	**	AC	AA	AA
1473	12	11	23	Figgjo	47	16.1	Female	TT	CT	CT	GT	TT	CT	AG	TT	AG	CG	CT	AA	TT	TT	CT	AA	CC	AC	**	CT	AA	AG	CT	**	AA	CC	CT	GG	**	CC	CC	AG	AG	AG	AG	AA	GG	GT	**	CC	AT	AA
1474	9	3	4	Arna	24	12.5	NA	CT	CT	CC	TT	TT	CT	AG	CT	AG	CG	CT	AA	TT	TT	CC	AA	CC	AC	**	TT	CC	GG	CT	**	AG	AC	**	**	**	**	**	**	**	**	**	**	**	**	**	**	**	**
1475	55	62	20	Vosso	16	11.2	NA	CT	CT	CC	TT	CC	CC	AG	CC	AG	CG	CC	AA	TT	CT	CT	TT	CG	CC	**	CC	CC	AG	TT	**	AG	AA	CT	TT	**	TT	CG	GG	AG	AG	GG	AC	AA	GT	**	AC	AT	AA
1476	17	45	41	Mowi X Figgjo	175	24	NA	TT	CT	CC	GG	CC	CC	AG	CT	AA	CG	CT	AT	AT	CC	CC	AT	CC	AC	**	CT	CC	AA	CT	**	AA	AC	CC	TT	**	CT	CG	GG	AA	GG	AG	AC	AG	GG	**	CC	TT	AA
1477	2	5	6	Arna	85	18.9	Female	CT	TT	CC	GT	CT	CT	AG	TT	AG	CG	CC	AA	TT	CT	CT	AT	CC	AC	**	CC	CC	AG	TT	**	AA	AC	CC	GT	**	CT	CC	AG	AG	AG	GG	AA	GG	GG	**	CC	AA	AA
1478	13	33	55	Figgjo	66	18	Female	CT	CT	CC	GT	CC	CT	AA	CC	GG	GG	TT	AT	TT	CC	CC	TT	CC	CC	**	CT	AC	AA	TT	**	AG	CC	CT	GT	**	CT	CC	AG	AG	GG	GG	AA	AG	TT	**	AC	AT	AA
1479	52	59	17	Vosso	51	16.2	NA	CT	CC	CT	GT	CT	CC	GG	CT	AG	CC	CT	AT	TT	CC	CT	AT	CC	CC	**	CC	AC	AG	CT	**	AA	AC	CT	GT	**	CT	CG	AG	AA	AG	AA	AA	GG	TT	**	AC	AT	AG
1480	17	45	41	Mowi X Figgjo	110	21.1	NA	TT	TT	CC	GT	CT	CC	AG	CT	AA	CG	CT	AT	AT	CC	CC	AT	CC	AC	**	CC	CC	AA	TT	**	AG	CC	CC	GT	**	CT	CG	AG	AG	AG	AG	AC	AG	GG	**	CC	AA	AA
1481	17	29	39	Figgjo	74	18.5	Male	CT	CC	CT	GT	CC	CC	AG	TT	AA	CC	TT	AT	TT	CC	CT	TT	CG	AC	**	CT	CC	GG	CC	**	AG	AC	CT	TT	**	TT	CC	AA	AG	AG	AG	AA	AG	GG	**	AC	AT	AA
1482	9	3	4	Arna	48	16	Female	TT	CT	CC	GT	TT	CT	AG	TT	AG	CC	CT	AA	AT	TT	CC	AA	CC	AC	**	TT	AC	AG	CT	**	AA	AC	TT	TT	**	CC	CG	AA	GG	GG	AG	AC	GG	GT	**	AC	AA	AA
1483	65	50	15	Vosso	70	17.8	NA	CT	CC	CT	GT	TT	CC	AA	CT	AG	CC	TT	AT	TT	CT	CC	AT	CC	CC	**	CC	CC	GG	TT	**	AA	AC	CT	GG	**	CT	CG	AG	AA	AG	AG	AA	AG	TT	**	AC	AT	AG
1484	12	11	23	Figgjo	39	15	NA	CT	CT	TT	GT	TT	CT	AG	CC	AG	CG	CC	AA	TT	TT	CT	AA	CC	AC	**	CC	AC	AG	TT	**	AG	AC	**	**	**	**	**	**	**	**	**	**	**	**	**	**	**	**
1485	13	33	55	Figgjo	24	12.6	NA	CT	CT	CC	GT	CC	CT	AA	CC	AG	GG	TT	AT	TT	CC	CC	TT	CC	AC	**	CT	AC	GG	TT	**	GG	CC	CT	GT	**	CT	CC	AG	AG	GG	GG	AC	AG	GT	**	AC	AT	AG
1486	12	11	23	Figgjo	43	15.4	Male	CT	CT	TT	GT	CT	TT	AG	CT	AG	CC	CT	AA	TT	CT	CT	AT	CC	CC	**	CT	AC	AA	CT	**	AG	CC	CT	TT	**	CC	CC	GG	AG	AG	AA	AC	AG	GT	**	AA	AA	GG
1487	18	30	43	Figgjo	23	12.5	NA	TT	CT	TT	GG	CC	CT	AG	TT	AG	CG	CT	AT	AT	CT	CT	TT	CG	AC	**	CT	AC	AA	TT	**	AA	AC	CT	GT	**	CT	CC	AG	GG	AG	AG	AC	GG	GT	**	AC	AT	AG
1488	9	3	4	Arna	74	18.4	Male	CT	CC	CC	TT	TT	CC	AA	CC	GG	GG	CT	AA	TT	TT	CT	AT	CC	AA	**	CT	AC	AG	CT	**	AG	AC	CT	GT	**	CT	GG	AA	GG	AA	AG	AC	AG	GT	**	AC	AT	AA
1489	36	27	32	Figgjo x Mowi	36	14.4	NA	CT	CT	TT	GT	CT	CT	AG	TT	GG	CC	CT	AA	AT	CT	TT	AT	CG	CC	**	CT	AA	AG	TT	**	AA	AA	CT	GG	**	CT	GG	GG	AG	AG	AG	AA	GG	GT	**	AC	AA	AA
1490	38	29	40	Figgjo x Mowi	245	27.9	Female	TT	CT	CC	GT	CT	CC	AG	TT	AG	CC	TT	TT	AT	CT	CC	AT	GG	CC	**	CT	CC	AG	CT	**	GG	AC	CT	GG	**	CT	CC	AG	GG	AG	AG	AC	AG	GT	**	AC	AT	AA
1491	14	42	29	Mowi X Figgjo	74	18.4	Female	CT	CC	CC	GG	CT	CT	AG	CC	AG	CG	CT	AT	AT	CC	CT	TT	CC	AC	**	CT	CC	AA	CT	**	GG	AC	CT	GT	**	CC	GG	AG	AG	AA	AG	AC	AG	TT	**	AC	AA	AG
1492	20	48	53	Mowi X Figgjo	115	21.4	Male	CT	CC	CT	GT	CC	CT	AG	CT	AG	CC	CT	TT	AT	CT	CC	AT	CG	AC	**	CT	AA	AG	TT	**	AG	CC	TT	GT	**	TT	CG	AG	AG	AG	AG	AC	AG	TT	**	CC	AT	GG
1493	15	43	33	Mowi X Figgjo	223	26.6	Female	TT	CT	TT	GG	TT	CT	AG	TT	GG	CG	CC	TT	AT	CT	CT	TT	CG	AC	**	TT	AC	AG	CT	**	AG	AA	CT	TT	**	CC	CG	AG	AA	GG	AA	CC	AG	GT	**	AC	AT	GG
1494	18	46	45	Mowi X Figgjo	98	20	Male	TT	CT	CT	GG	CT	CT	AG	CT	GG	CC	CC	TT	AT	CC	CC	TT	CC	AA	**	CT	AA	AG	TT	**	AG	CC	TT	GT	**	CC	CG	GG	GG	AG	GG	AC	GG	GG	**	CC	AT	GG
1495	12	11	23	Figgjo	52	16.4	Male	TT	CT	CT	TT	CT	CT	AG	CT	AG	CG	CC	AT	AT	CT	CT	AA	CC	CC	**	CC	AA	AG	TT	**	AA	AC	CT	TT	**	CC	CG	AG	AG	AG	AG	AC	GG	GT	**	AA	AT	GG
1496	18	46	45	Mowi X Figgjo	125	21.8	Female	TT	CT	CC	GG	CC	CT	AA	CT	AG	CG	CC	TT	AT	CC	CT	TT	CC	AC	**	CT	AA	AG	TT	**	AG	CC	CT	TT	**	CC	CC	GG	GG	AG	GG	CC	GG	GT	**	CC	AA	AG
1497	39	46	46	Mowi	197	24.4	Female	CT	TT	CC	GG	CT	CT	GG	TT	GG	GG	CT	AT	AA	CC	TT	TT	CC	AC	**	TT	AC	AG	TT	**	GG	AA	TT	TT	**	CC	CC	AG	GG	AG	AG	AC	GG	GG	**	AC	AT	AG
1498	15	43	33	Mowi X Figgjo	189	24.7	Female	TT	CC	CC	GT	TT	CT	AG	TT	AG	GG	CT	AT	AA	CC	CT	AT	CG	CC	**	TT	AC	AG	CT	**	GG	AA	CT	TT	**	CT	CG	AG	AG	GG	AG	CC	GG	GT	**	AA	AT	AG
1499	20	32	51	Figgjo	34	19.5	Female	TT	CC	CT	GT	CT	CC	AA	CT	AG	GG	CT	TT	AT	CT	CT	AA	GG	AA	**	CC	AC	GG	CC	**	AA	CC	CT	GT	**	CT	CC	AG	AA	GG	GG	AA	AA	TT	**	CC	AT	AG
1500	12	34	25	Mowi X Figgjo	70	18.2	Male	CT	CT	CT	GT	CT	TT	AG	TT	AG	CG	TT	AT	AT	CC	CT	AT	CC	CC	**	CT	AC	AG	TT	**	AA	AC	CC	GT	**	CC	CG	AG	AA	AG	AA	CC	GG	TT	**	AA	AT	AG
1501	15	27	31	Figgjo	94	20	Male	TT	CT	TT	GT	CT	CC	AG	CT	GG	CG	CT	AA	TT	CT	TT	AT	CC	CC	**	CT	AC	GG	TT	**	AG	AC	CC	TT	**	CT	CG	AG	AA	AG	AA	AC	AG	GT	**	AC	AT	AA
1502	55	62	20	Vosso	70	18.4	Male	CT	TT	TT	GT	CT	CC	AG	TT	GG	CG	CC	AT	TT	CC	TT	AT	CG	CC	**	CC	CC	GG	TT	**	AG	AA	**	**	**	**	**	**	**	**	**	**	**	**	**	**	**	**
1503	6	1	1	Arna	75	18.8	Female	TT	TT	TT	TT	CT	CC	GG	CT	AA	CC	CT	AA	TT	CT	CT	TT	CG	AC	**	CC	AC	AA	CT	**	AG	AC	CC	GG	**	CC	CC	AA	AG	GG	AA	AC	GG	TT	**	AC	TT	GG
1504	16	44	37	Mowi X Figgjo	71	18.9	Male	CC	CT	TT	GG	TT	CC	AA	TT	GG	CC	TT	AA	TT	CT	CT	TT	CG	AC	**	CC	CC	AG	TT	**	AG	AC	TT	TT	**	TT	CG	GG	AG	AG	GG	AA	AG	GT	**	AA	AA	AG
1505	36	27	32	Figgjo x Mowi	76	18.7	NA	CT	CT	TT	GT	CC	**	AG	CT	AG	CG	CT	AA	AT	CT	TT	AT	CG	CC	**	CT	AA	AG	TT	**	AA	AA	CT	GT	**	CT	GG	GG	AG	AG	AG	AC	GG	GT	**	CC	AA	AG
1506	40	47	50	Mowi	95	20	NA	TT	CC	CT	GT	TT	CC	AG	TT	GG	CG	CT	TT	AT	CC	TT	AT	CG	AC	**	TT	CC	AG	CT	**	AG	CC	CC	GT	**	CT	GG	AG	AA	AA	AA	AC	GG	GT	**	CC	AA	AG
1507	15	27	31	Figgjo	77	18.5	Male	TT	CT	CT	GT	CT	CT	GG	CT	AG	CG	CT	AT	TT	TT	TT	AT	CG	AC	**	CT	AA	AG	TT	**	AG	AA	CC	TT	**	CT	CG	AG	AA	AG	AA	AC	AG	GT	**	AC	AT	AG
1508	20	48	53	Mowi X Figgjo	112	21.2	Female	CT	CT	CT	GT	CC	CT	AG	TT	GG	CC	TT	TT	AT	CC	CC	TT	CG	AA	**	CT	AC	AG	TT	**	AG	AC	CC	TT	**	TT	CC	AA	AG	AG	GG	AA	AG	TT	**	CC	AT	GG
1509	15	27	31	Figgjo	84	19.7	NA	TT	CT	CC	GT	CT	CC	GG	CT	AG	CG	TT	AA	TT	TT	TT	AT	CG	AC	**	CT	AC	GG	TT	**	GG	AA	CC	TT	**	CT	CG	AG	AG	GG	AG	AC	AG	GT	**	AC	AA	AG
1510	14	42	29	Mowi X Figgjo	114	20.5	Female	CT	CC	CC	GG	CT	TT	GG	CT	AG	CG	CT	AA	AT	CC	TT	AT	CG	AA	**	CT	AC	AA	CT	**	GG	AA	TT	GT	**	CC	CG	AG	AG	AA	AG	AC	GG	TT	**	CC	AA	AG
1511	19	31	47	Figgjo	60	17.3	Male	TT	CC	CT	GT	CT	CC	AG	TT	GG	CG	CT	AA	TT	TT	CT	TT	CC	AC	**	TT	AA	AA	TT	**	AG	AA	CC	GT	**	CT	CC	AA	GG	AA	GG	CC	GG	GT	**	CC	AA	AA
1512	2	5	6	Arna	43	15.5	Female	CC	CT	CT	TT	CT	CT	AG	TT	AG	CG	CT	AA	TT	TT	CT	TT	CC	AA	**	CC	CC	GG	TT	**	AA	AC	CC	TT	**	CC	CG	AG	AG	AA	AG	AA	GG	GG	**	CC	AA	AA
1513	6	1	1	Arna	85	19	NA	CT	CT	CC	TT	TT	CC	GG	CT	AG	CG	CT	AA	TT	CT	CT	TT	CG	AC	**	CC	AC	AA	CT	**	AG	AC	CC	GT	**	TT	CC	AA	AG	AG	AG	CC	GG	GT	**	AC	AT	GG
1514	55	62	20	Vosso	88	19.4	NA	CT	CT	CT	TT	CT	CT	AG	CT	GG	CG	CC	AT	TT	CC	TT	TT	CC	CC	**	CT	CC	AG	CT	**	AA	AA	CC	TT	**	TT	GG	AG	AG	AG	AG	AA	AA	TT	**	AA	AT	AA
1515	36	27	32	Figgjo x Mowi	30	13.5	NA	CT	TT	CT	GT	CC	CT	AG	CC	GG	CC	CT	AA	AT	CT	TT	AT	CG	AC	**	CT	AC	AG	TT	**	AG	AC	CT	GG	**	CT	GG	GG	AA	GG	AG	AA	GG	GT	**	AC	AA	AG
1516	13	33	55	Figgjo	21	12.5	NA	TT	CC	CC	GT	CC	CT	AA	CT	AA	CC	TT	AT	TT	CT	CC	TT	CG	CC	**	CT	AC	AG	TT	**	AG	CC	CT	GT	**	CT	CC	GG	GG	AG	GG	AA	AG	TT	**	AC	AT	AG
1517	15	43	33	Mowi X Figgjo	197	25	Female	TT	CT	CT	GG	TT	CT	AG	TT	AG	CG	CT	AA	AA	CC	CT	AT	CG	CC	**	TT	AC	AA	CT	**	AG	AA	CT	TT	**	CT	CG	AG	AA	GG	AG	CC	GG	GT	**	AC	AT	AG
1518	15	27	31	Figgjo	109	21.1	Female	TT	CC	CC	GT	CT	CT	AG	CT	AG	CG	TT	AA	AT	CT	TT	AT	CG	CC	**	CT	AA	GG	TT	**	AG	AA	CC	GT	**	CT	CG	AG	AG	AG	AG	AC	AG	GT	**	AC	AA	AA
1519	15	43	33	Mowi X Figgjo	210	26.2	NA	CT	CT	CT	GG	CT	TT	AG	TT	GG	GG	CT	AA	AA	CT	CT	AT	CG	AC	**	TT	AC	AG	CT	**	GG	AA	CT	TT	**	CC	CG	AG	AA	GG	AG	CC	GG	GT	**	AC	AT	GG
1520	15	43	33	Mowi X Figgjo	152	23	Male	CT	CT	CT	GT	CT	TT	AG	TT	GG	CG	CT	TT	AA	TT	CT	AT	CG	CC	**	TT	AC	AG	CT	**	AG	AA	CT	TT	**	CC	CC	AG	AA	GG	AA	CC	GG	GT	**	AA	AT	GG
1521	6	1	1	Arna	124	21.6	Male	TT	CT	CT	TT	CT	CC	GG	CT	AG	GG	CT	AA	TT	CT	CT	TT	CG	CC	**	CC	AC	AA	CT	**	AG	AC	CC	GT	**	CT	CG	AA	AG	GG	AG	AC	GG	GT	**	AC	AT	AG
1522	16	44	37	Mowi X Figgjo	69	18	Male	CT	TT	TT	TT	CT	CT	AG	CT	AA	CG	TT	AA	TT	CT	TT	TT	CC	AA	**	CT	CC	GG	TT	**	AA	AA	TT	TT	**	TT	CG	AG	AG	AG	GG	AC	AG	GT	**	AC	AT	AA
1523	39	46	46	Mowi	216	26.1	Male	CT	CT	CC	GT	CC	CT	AG	TT	AA	GG	CT	AT	AT	CC	TT	TT	CC	AA	**	TT	AC	AG	TT	**	GG	AC	TT	TT	**	CT	CG	AG	GG	AG	AG	AC	GG	GG	**	AC	AA	AG
1524	14	42	29	Mowi X Figgjo	124	21.6	Female	TT	CT	CT	GG	CT	TT	GG	CC	AG	CC	TT	AA	TT	CC	TT	AT	CC	AC	**	CT	AA	AA	CT	**	AG	AA	CT	GT	**	CT	GG	AG	GG	AA	AG	AA	AG	TT	**	CC	AA	AG
1525	14	42	29	Mowi X Figgjo	63	17.7	Male	TT	CC	CC	GG	CT	CT	GG	CT	GG	GG	CT	AT	TT	CC	CT	AA	CG	AA	**	CT	AC	AA	TT	**	GG	AC	CT	GT	**	CT	CG	AG	GG	AA	AG	CC	GG	TT	**	CC	AA	AG
1526	37	44	38	Mowi	157	23	NA	CT	CC	CT	GT	TT	CC	AG	CC	AG	CG	CT	AT	TT	CC	CT	TT	CC	AC	**	TT	CC	AG	TT	**	AG	CC	TT	TT	**	TT	CG	GG	AA	GG	AG	AA	GG	GT	**	AC	AA	AG
1527	54	61	19	Vosso	106	21	Female	TT	TT	CC	GT	CT	CC	AG	CT	GG	CG	CT	AA	TT	CC	CC	AT	CC	CC	**	CT	AC	AG	TT	**	AG	AC	CT	TT	**	CC	CG	GG	AA	AG	GG	AC	GG	GT	**	CC	TT	AG
1528	19	31	47	Figgjo	61	17.4	Female	TT	CC	CT	GG	TT	TT	AG	CT	GG	CG	CT	AT	TT	TT	CC	AT	CC	AC	**	CT	AA	AA	CC	**	AA	AA	CC	GT	**	CT	CC	AA	GG	AA	GG	CC	GG	GT	**	AC	TT	AA
1529	57	64	22	Vosso	108	21	Male	**	**	**	**	**	**	**	**	**	**	**	**	**	**	**	**	**	**	**	**	**	**	**	**	**	**	**	**	**	**	**	**	**	**	**	**	**	**	**	CC	**	**
1530	19	47	49	Mowi X Figgjo	118	21.5	Female	TT	CC	CT	GG	TT	CC	AA	CT	AG	CG	CT	AT	AT	CT	CT	AA	CC	AC	**	CC	AA	AA	CT	**	AA	CC	CT	GT	**	TT	CG	AG	AG	AA	GG	AC	GG	GT	**	CC	AA	AA
1531	49	11	24	Figgjo x Mowi	90	19.3	Male	CC	CT	CT	GT	TT	CT	AA	TT	AA	CG	CT	AT	AT	TT	CT	AT	CC	AC	**	CT	AC	AA	CT	**	AG	AC	TT	GG	**	CT	CG	GG	AG	AG	AG	AC	AG	GT	**	CC	AA	AG
1532	41	48	54	Mowi	157	22.6	NA	CT	TT	CT	GG	CT	CT	GG	CT	GG	CC	CT	AT	AA	CT	CT	AT	CG	CC	**	TT	AC	AG	TT	**	GG	CC	CC	GG	**	CT	GG	AG	AG	AG	GG	CC	GG	TT	**	CC	AA	GG
1533	49	11	24	Figgjo x Mowi	103	20.2	NA	CT	CT	CT	TT	TT	CT	AG	CT	AA	CG	CT	AT	AA	TT	CC	TT	CC	CC	**	CC	AC	AG	CT	**	AA	AC	TT	GG	**	CT	CG	AG	GG	AG	AG	AC	AG	GT	**	AC	AT	AA
1534	49	11	24	Figgjo x Mowi	87	19.5	Male	CC	CT	CT	TT	CT	CT	AG	TT	AA	CC	TT	AT	AT	TT	CT	AT	CC	AC	**	CT	AC	AA	TT	**	AA	CC	CT	GT	**	CT	CG	GG	GG	AG	AA	AC	GG	GT	**	CC	AT	AA
1535	6	1	1	Arna	68	18.2	Male	TT	CT	CC	TT	CC	CT	GG	CT	AA	CG	CT	AA	TT	CC	CT	TT	CG	AC	**	CC	AA	AG	TT	**	AA	AC	CC	GT	**	CT	CC	AA	GG	GG	AG	AC	GG	TT	**	AC	TT	GG
1536	19	47	49	Mowi X Figgjo	103	20.7	Female	TT	CC	CT	GT	TT	CC	AA	CT	GG	CG	CT	AT	TT	CT	CT	AA	CC	AC	**	CT	AA	AA	CT	**	AA	CC	CC	GT	**	CT	CG	AG	AG	AG	GG	AC	GG	GT	**	CC	AA	AA
1537	53	60	18	Vosso	95	19.7	NA	TT	CC	CC	GG	CT	CT	AG	CT	AG	CC	CT	AA	TT	CT	CT	TT	CG	CC	**	CT	AC	AA	TT	**	AG	AC	CT	GT	**	TT	CG	AA	AG	AA	GG	CC	GG	GT	**	CC	AT	AG
1538	36	27	32	Figgjo x Mowi	61	17.6	NA	CT	TT	CC	GT	CT	CT	GG	CT	AG	CC	CT	AA	AT	CT	TT	AT	CC	CC	**	CT	AC	AG	TT	**	AA	AC	CT	GG	**	CT	GG	GG	AA	AA	GG	AA	GG	GT	**	AC	AA	AG
1539	18	30	43	Figgjo	46	15.3	Male	TT	CT	CT	GT	CT	CT	AG	TT	AA	CG	TT	TT	TT	CT	CT	AT	CG	CC	**	CT	AC	AA	TT	**	AA	AC	CC	TT	**	TT	CC	AG	GG	AG	GG	AA	GG	GT	**	AC	AT	AG
1540	36	43	34	Mowi	145	22.9	Female	CT	CT	CT	GT	TT	TT	AG	TT	AG	CG	CC	AT	AT	CC	CT	TT	CC	AC	**	TT	CC	AA	CT	**	GG	AA	TT	GT	**	CT	CG	GG	AA	AG	AG	CC	GG	GG	**	CC	AT	GG
1541	37	44	38	Mowi	211	26	NA	CT	CT	CT	TT	TT	CT	AG	CC	AG	CG	CT	AA	TT	CC	CT	AT	CG	AA	**	CT	CC	AG	TT	**	AA	AC	TT	GT	**	TT	GG	AG	AA	GG	AG	AC	GG	GT	**	AA	AA	AG
1542	2	5	6	Arna	68	17.7	Female	CC	TT	CC	GT	CT	CT	AA	TT	GG	CG	CT	AA	TT	TT	CT	AT	CC	AC	**	CC	CC	AG	TT	**	AA	AC	CC	GT	**	CC	CG	GG	AG	AA	AG	AA	GG	GT	**	CC	AA	AA
1543	39	46	46	Mowi	200	25	Male	CT	CT	CC	GG	CC	CT	AG	TT	GG	CG	CT	AA	AA	CT	CC	AT	CC	AC	**	TT	AC	AG	TT	**	GG	AC	TT	TT	**	CT	CC	AG	GG	AG	AG	AC	GG	GG	**	AC	AA	AG
1544	9	3	4	Arna	51	16	Male	CC	CT	CC	GT	TT	CT	AA	CC	GG	CG	CT	AT	AA	TT	CT	AA	CC	AA	**	CT	AC	GG	CT	**	AA	AA	CT	GG	**	CT	CG	AA	GG	AA	AG	AA	GG	GT	**	AC	AT	AA
1545	51	58	16	Vosso	61	16.7	Male	CT	CC	CT	GG	CT	CC	AA	TT	AG	CG	TT	AT	TT	CT	TT	TT	CC	CC	**	CC	AA	AA	CT	**	AG	AA	CT	GG	**	CC	CC	AG	GG	GG	GG	AA	AG	GT	**	AA	AT	AG
1546	39	30	44	Figgjo x Mowi	141	22.7	NA	CT	CT	CT	GT	CC	CC	AG	TT	AG	GG	TT	AT	AA	TT	TT	TT	CG	AC	**	TT	CC	AG	TT	**	AG	AC	CC	GT	**	CC	CG	AA	GG	AG	AG	AA	GG	GT	**	AC	AT	AA
1547	40	47	50	Mowi	241	29.1	Male	TT	CC	TT	TT	CT	CC	AG	TT	GG	CG	CT	TT	TT	CC	TT	AT	CG	AC	**	TT	AC	AG	CT	**	AG	CC	CC	TT	**	CT	GG	AG	AA	AG	AA	AA	GG	GT	**	CC	AA	GG
1548	7	1	2	Arna	105	20.8	Male	CC	CT	CT	TT	CT	CC	AG	TT	AG	CG	CT	AA	TT	CT	CT	TT	CC	CC	**	TT	AA	AG	CT	**	AG	CC	CC	GT	**	CT	CG	AA	GG	AG	GG	AC	GG	TT	**	AA	AT	AG
1549	36	43	34	Mowi	113	21	Male	CC	CT	CC	GT	TT	CT	AG	CT	AG	CG	CC	AA	AT	CT	CT	AT	CC	CC	**	TT	CC	AA	CT	**	AA	AA	TT	GT	**	CC	CG	GG	AA	GG	GG	AC	GG	GT	**	CC	AT	GG
1550	6	1	1	Arna	85	19.9	Female	CT	TT	CT	GT	TT	CC	GG	CT	AG	GG	CT	AA	TT	CC	CT	TT	CG	AC	**	CT	AA	AG	TT	**	AA	CC	CC	TT	**	TT	CG	AA	AA	AG	AG	CC	**	GT	**	AC	AT	AG
1551	2	5	6	Arna	63	17	Female	TT	CT	CT	GT	CT	CC	AG	CC	GG	CG	CT	AA	TT	CT	CC	TT	CC	AC	**	CC	CC	GG	TT	**	AA	AC	CC	TT	**	CT	CG	GG	AG	AG	AG	AA	GG	GT	**	CC	AA	AA
1552	65	50	15	Vosso	80	19	Female	CT	CC	CT	GT	CC	CC	AA	TT	AA	CC	CC	AT	TT	CC	CC	TT	CC	CC	**	CT	CC	GG	TT	**	AA	AC	TT	GT	**	CT	CG	AG	AG	AG	AG	AC	GG	TT	**	CC	AA	AG
1553	57	64	22	Vosso	49	15.8	NA	CT	CC	CC	GG	TT	CC	AG	TT	GG	CC	TT	AA	TT	CT	CT	AT	CG	CC	**	CC	CC	AG	CT	**	AG	AC	CT	TT	**	CT	CG	AG	AG	AG	AA	AC	AG	GT	**	AA	TT	GG
1554	55	62	20	Vosso	63	17.5	Female	**	TT	CC	**	CC	CC	GG	TT	**	CG	CT	AA	TT	CT	CT	TT	CG	CC	**	CT	CC	AG	TT	**	AG	AA	CT	GT	**	TT	CG	AG	AG	AG	GG	AC	AG	GT	**	AA	AT	AA
1555	55	62	20	Vosso	57	17.1	Male	TT	CT	CC	TT	CT	CT	AA	TT	AG	CG	CC	AT	TT	CT	CT	AT	CG	CC	**	CC	CC	GG	CT	**	AA	AA	CC	GT	**	CC	CG	AG	AG	AA	AG	AC	AA	TT	**	AC	AT	AA
1556	15	27	31	Figgjo	72	18.2	Male	TT	CT	CT	GT	CT	CT	GG	CT	AG	CC	TT	AA	TT	TT	TT	AT	CC	CC	**	CT	AA	AG	TT	**	AG	AA	CC	GT	**	CT	CG	AG	AG	GG	AA	AC	AG	GT	**	AC	AT	AG
1557	53	60	18	Vosso	91	19.3	NA	TT	CC	CC	GG	CT	CT	AG	CT	GG	CG	TT	AA	AT	CT	CT	AT	CG	CC	**	CC	AA	AG	TT	**	AG	AC	CT	GT	**	TT	CG	GG	AG	AA	AG	AC	AG	GT	**	AC	AT	AA
1558	49	34	26	Mowi	207	25.2	NA	TT	TT	CC	GG	TT	CT	AA	TT	AG	CC	CT	TT	AT	CT	CC	TT	CC	AC	**	CC	CC	AA	TT	**	AA	AC	CT	GG	**	CT	CG	AA	GG	GG	AG	CC	AG	TT	**	AC	AA	AA
1559	36	27	32	Figgjo x Mowi	95	20.1	NA	CT	CT	CC	GT	CC	CC	GG	CT	AA	CC	CT	AA	AT	CT	TT	AT	CG	AA	**	CT	AC	AG	TT	**	AG	AA	CT	GG	**	CT	CG	GG	AA	AG	AG	AA	GG	GT	**	CC	AA	AA
1560	15	27	31	Figgjo	97	19.9	Male	TT	TT	TT	GT	CT	CT	GG	CT	GG	CC	TT	AA	AT	CT	TT	AT	CG	CC	**	CT	AC	AG	TT	**	AG	AC	CC	GT	**	CT	CG	AG	AA	AG	AG	AC	AG	GT	**	AC	AA	AA
1561	6	1	1	Arna	40	15.4	Male	TT	CT	CC	TT	CT	CC	GG	CT	AG	CG	CT	AA	TT	CT	CT	TT	CG	AC	**	CC	AA	AA	CT	**	AG	CC	CC	TT	**	CC	CG	AA	GG	AG	GG	AC	GG	TT	**	AC	TT	AG
1562	10	4	5	Arna	43	15.5	Female	CC	TT	CT	TT	TT	CC	AG	CC	GG	GG	CT	AA	AT	CC	CC	TT	CC	AC	**	CC	AA	GG	TT	**	AG	CC	CC	TT	**	CC	CG	AA	AG	GG	AG	AC	GG	TT	**	AC	AT	AG
1563	16	44	37	Mowi X Figgjo	89	20	Male	CT	CC	CT	GT	CT	CT	AG	CT	AG	CG	TT	AT	TT	CT	CT	TT	CC	AA	**	CT	CC	AG	CT	**	AG	AA	CT	GT	**	CT	CG	GG	AG	GG	GG	AA	AG	TT	**	AC	AT	AG
1564	40	31	48	Figgjo x Mowi	125	21.8	Female	TT	CC	CC	TT	TT	CT	GG	TT	GG	CG	TT	AA	TT	CT	CT	TT	GG	CC	**	CT	AC	GG	CT	**	GG	CC	CC	GT	**	CT	CG	AA	AG	GG	GG	AC	AG	TT	**	CC	AA	GG
1565	12	34	25	Mowi X Figgjo	88	19.3	NA	CT	CT	CC	GT	TT	TT	AG	TT	AG	GG	TT	TT	TT	CC	CC	AT	CC	AC	**	CT	AC	AG	TT	**	AA	AC	CC	GT	**	CC	CG	AA	AA	AG	AG	AC	GG	TT	**	AC	AA	AA
1566	17	29	39	Figgjo	74	18.5	Male	TT	CC	CC	GT	CT	CC	AG	TT	AA	CC	TT	AT	TT	CC	CC	AA	CG	AC	**	TT	CC	GG	CC	**	AG	AC	CC	GT	**	TT	CG	AG	AG	GG	AG	AA	AG	GG	**	AC	AT	AA
1567	18	46	45	Mowi X Figgjo	54	17.1	Male	TT	CT	CT	GG	CC	CT	AG	CT	AG	CG	CT	AT	AT	CC	CT	TT	CC	AA	**	TT	AC	AG	CT	**	AG	AC	TT	GT	**	CC	CC	GG	GG	AG	GG	AC	GG	GT	**	CC	AA	AG
1568	40	47	50	Mowi	384	32.5	NA	TT	CC	CT	GT	TT	CC	AG	TT	AG	CG	CT	TT	TT	CC	TT	AT	CC	AC	**	CT	CC	AG	TT	**	GG	CC	**	**	**	**	**	**	**	**	**	**	**	**	**	**	**	**
1569	40	47	50	Mowi	285	28.7	Female	TT	CC	CT	TT	CT	CC	AG	CT	AG	CG	CT	AT	AT	CC	CT	AT	CG	CC	**	TT	CC	AG	TT	**	GG	CC	CT	TT	**	CT	GG	AG	AA	AG	GG	AA	GG	GT	**	CC	AT	GG
1570	15	43	33	Mowi X Figgjo	196	25.7	Female	CT	CT	TT	GG	TT	CT	AG	TT	GG	CG	CC	AA	AA	CC	CT	AT	CC	CC	**	TT	AA	AG	CT	**	AG	AA	CT	TT	**	CC	CC	AG	AA	GG	AG	CC	AG	TT	**	AC	AT	GG
1571	17	29	39	Figgjo	84	19	Female	CT	CT	CT	GT	CC	CC	AG	CT	AG	CC	CT	AA	TT	CC	CT	AA	CG	CC	**	TT	CC	GG	CT	**	AG	CC	CT	GT	**	CT	GG	AA	GG	AA	GG	AA	AA	GG	**	CC	AT	AG
1572	38	45	42	Mowi	164	21.8	NA	CT	TT	CC	GT	TT	CT	AG	TT	AG	CC	CC	TT	AA	CC	CC	TT	CC	AA	**	CC	CC	AG	CT	**	GG	CC	CC	GT	**	CT	CC	GG	AG	AG	AG	AC	AG	GG	**	AC	AT	AA
1573	15	27	31	Figgjo	106	20.6	Male	TT	CT	CT	GT	CT	CT	GG	TT	AG	CC	TT	AA	AT	CT	TT	AT	CC	AC	**	CT	AC	GG	TT	**	AG	AA	CC	GT	**	CT	CG	AG	AA	GG	AA	AC	AG	TT	**	AC	AT	AG
1574	19	31	47	Figgjo	45	16	Female	TT	CC	TT	GT	CT	CT	AA	CT	GG	CG	CT	AT	TT	TT	CT	AT	CC	AC	**	TT	AA	AG	CT	**	AG	CC	CC	GG	**	TT	CC	AA	GG	AA	GG	AC	AG	TT	**	CC	AA	AG
1575	53	60	18	Vosso	73	17.7	Female	TT	CC	CC	GG	CT	CC	AG	CT	GG	CG	CT	AT	TT	TT	CT	AT	CG	CC	**	CT	AC	AG	TT	**	AG	CC	TT	GT	**	CT	CG	AG	AG	AA	AG	AC	GG	GT	**	CC	AT	AA
1576	13	33	55	Figgjo	50	16.6	Female	CT	CT	CT	GT	CC	CT	AA	CC	AG	GG	TT	AT	AT	CT	CC	TT	CG	AC	**	CT	AC	AG	TT	**	GG	CC	CT	GT	**	CT	CC	GG	AG	AG	AG	CC	AG	GT	**	AC	AT	AA
1577	37	44	38	Mowi	237	26.9	Female	TT	CT	CC	GT	TT	CC	AG	TT	AA	CG	TT	AA	TT	CC	CT	AT	CG	AC	**	TT	CC	AA	TT	**	AG	AC	TT	GT	**	TT	GG	GG	AA	GG	AG	AC	GG	TT	**	AC	AT	AG
1578	54	61	19	Vosso	118	21.6	Female	TT	CT	CT	GG	CT	CC	AG	CT	AG	CG	CT	AA	TT	CT	CC	AT	CG	AC	**	CT	CC	AA	TT	**	AG	CC	CC	GT	**	CT	CG	AG	AA	AG	AG	AA	AG	GT	**	CC	TT	AA
1579	19	47	49	Mowi X Figgjo	101	20.8	Female	TT	CC	TT	GT	TT	CT	AG	TT	GG	CG	CT	AT	AT	CT	CT	AT	CC	AC	**	CT	AC	AA	CT	**	AA	AC	CT	TT	**	TT	CG	AG	AG	AG	GG	AC	GG	GT	**	CC	AA	AA
1580	8	3	3	Arna	33	14.2	NA	CT	CC	CT	TT	CT	CC	AG	CT	AA	CC	CC	AT	TT	CT	CC	TT	CG	AC	**	CC	CC	AG	CC	**	AA	AC	CT	GG	**	CT	GG	GG	GG	GG	AA	AC	GG	GG	**	CC	AA	AG
1581	10	4	5	Arna	77	18.8	Female	CC	TT	CT	TT	TT	CC	AG	CT	GG	CC	TT	AA	TT	CC	CC	AT	CC	AC	**	CT	AA	AG	TT	**	AG	CC	CC	GT	**	CT	CG	AA	AG	GG	AG	AC	GG	TT	**	AC	AA	AG
1582	38	45	42	Mowi	307	29.2	NA	CT	CT	CC	GT	TT	CT	GG	TT	GG	CC	CC	TT	AA	CT	CC	TT	CC	AA	**	CC	CC	AG	CT	**	GG	CC	CC	GT	**	TT	GG	GG	AA	GG	AG	CC	AG	GG	**	AC	AA	AA
1583	38	45	42	Mowi	310	29.6	NA	CT	CT	CC	GG	CT	CT	AA	TT	AG	CG	TT	TT	AA	CC	CC	TT	CG	AA	**	CC	CC	AG	TT	**	GG	AC	CC	GT	**	CT	CG	GG	AA	AG	AG	AC	GG	GT	**	CC	TT	AA
1584	49	34	26	Mowi	186	24.5	NA	CT	TT	CC	TT	TT	TT	AA	TT	AA	CC	CT	TT	TT	TT	CC	TT	CC	AA	**	CT	CC	AA	TT	**	AG	AC	CC	GG	**	CT	CG	AA	GG	GG	AA	CC	GG	TT	**	AC	AA	AG
1585	41	48	54	Mowi	211	26.3	Male	CT	CT	CC	GG	CT	CT	AG	CC	AG	CG	TT	AT	AT	TT	CT	TT	CG	CC	**	TT	CC	AA	TT	**	GG	CC	CT	GG	**	CT	CG	AA	AG	AG	GG	AC	GG	TT	**	CC	AT	AG
1586	6	1	1	Arna	92	20	NA	TT	TT	CT	GT	CT	CT	GG	CT	AA	CG	CT	AA	TT	CC	CT	TT	CG	CC	**	CT	AC	AA	TT	**	AA	CC	CC	TT	**	CT	CC	AA	AA	AG	GG	AC	GG	GT	**	AC	AT	GG
1587	53	60	18	Vosso	76	18.2	Male	TT	CC	CT	GT	CT	CT	AG	CT	AA	CC	TT	AT	AT	CC	TT	TT	CG	CC	**	CT	AA	GG	TT	**	AA	AC	CT	GT	**	CT	CG	GG	AG	AA	AG	AC	GG	GT	**	AC	AT	AG
1588	49	11	24	Figgjo x Mowi	65	17.2	Male	CT	CT	CT	**	CT	TT	AG	CT	AA	CG	CT	AT	AT	CT	CT	TT	CC	AA	**	CT	AC	AG	CT	**	AG	AC	TT	GT	**	CT	CC	**	AG	AG	AG	AC	AG	GT	**	AC	AT	AG
1589	57	64	22	Vosso	78	18.7	Female	CT	CC	CT	GT	TT	CC	AA	TT	AG	CG	CT	AA	AT	TT	CT	AA	CG	AC	**	CT	AC	GG	CT	**	AG	AC	CT	GT	**	CT	CG	AA	AG	AG	AA	AC	GG	GT	**	CC	TT	AG
1590	36	27	32	Figgjo x Mowi	99	20.1	Female	CT	TT	CT	GT	CC	CT	AG	TT	AG	CC	CT	AA	AT	CT	TT	AT	CC	AC	**	CT	CC	AG	TT	**	GG	AA	CT	GT	**	CT	GG	GG	AG	AA	GG	AA	GG	GT	**	AC	AA	AG
1591	53	60	18	Vosso	83	18.3	NA	TT	CC	CT	GT	CT	CT	AG	CT	AG	CC	CT	AA	AT	TT	CT	AT	CG	CC	**	CT	AC	AG	TT	**	AA	CC	TT	GT	**	CT	CG	AG	GG	AA	GG	CC	AG	GT	**	CC	AT	AG
1592	6	1	1	Arna	53	16.5	Male	CT	CT	CC	TT	CC	CC	GG	CT	AG	CC	CT	AA	TT	CT	CT	TT	CG	CC	**	CT	AA	AA	CT	**	AA	AC	CC	GT	**	TT	CC	AA	GG	AG	AA	CC	GG	TT	**	AC	TT	AG
1593	20	48	53	Mowi X Figgjo	119	21.6	Female	**	**	**	**	**	**	**	**	**	CC	**	TT	**	**	**	**	**	**	**	**	**	**	**	**	**	**	CC	TT	**	TT	CC	AA	AG	AA	GG	AA	AG	TT	**	CC	AA	AG
1594	19	31	47	Figgjo	49	16.5	Female	TT	CC	TT	TT	CT	CT	AG	TT	GG	GG	CT	AA	TT	TT	CT	AT	CC	AC	**	CC	AA	AA	TT	**	AA	AC	CC	GT	**	CT	CC	AA	GG	AG	GG	AC	AG	GT	**	CC	AA	AG
1595	19	31	47	Figgjo	63	17.5	Male	TT	CC	TT	GT	CT	CT	GG	CT	GG	CC	CT	AT	TT	TT	CT	TT	CG	AC	**	CT	AA	AG	CT	**	AA	AC	CC	GG	**	CT	CC	AA	AG	AG	GG	CC	GG	GT	**	AC	TT	AG
1596	37	44	38	Mowi	202	24.9	NA	CT	CT	CT	TT	CT	CT	AG	TT	AG	GG	CT	AT	AT	CC	CC	AT	CC	AC	**	CT	CC	AA	TT	**	AA	AA	TT	GT	**	TT	GG	GG	AA	GG	GG	AC	GG	GT	**	AC	AT	AG
1597	49	11	24	Figgjo x Mowi	95	19.9	Male	CT	CT	CC	GT	CT	TT	AG	CT	AA	CG	CT	AT	AT	TT	CC	TT	CC	CC	**	CT	AC	AA	TT	**	AG	CC	CT	GG	**	CT	CC	AG	GG	AG	AG	AC	AG	GT	**	CC	AA	GG
1598	8	3	3	Arna	60	17.3	Female	CT	CT	CT	GT	CT	CC	AG	TT	GG	CC	CC	AT	TT	CT	CC	TT	CG	AC	**	CC	CC	AG	CC	**	AG	CC	CT	GT	**	CT	CG	AG	GG	AG	AA	CC	GG	GT	**	CC	AA	AA
1599	55	62	20	Vosso	54	16.7	NA	CT	CT	TT	TT	CT	CT	AA	CT	GG	CG	CC	AT	TT	CC	TT	AT	CC	CC	**	CT	CC	GG	CT	**	AG	AA	CC	TT	**	CC	CC	AG	AG	AA	AG	AC	GG	GT	**	CC	AT	AA
1600	40	31	48	Figgjo x Mowi	179	24	NA	**	CC	CT	TT	CT	CT	GG	TT	GG	CG	TT	AA	TT	CT	CT	TT	CC	AC	**	TT	AC	AG	TT	**	AA	CC	**	**	**	**	**	**	**	**	**	**	**	**	**	**	**	**
1601	20	48	53	Mowi X Figgjo	161	24.1	Female	TT	CT	CT	GT	CC	CT	AG	TT	AG	GG	TT	TT	AT	CC	CC	TT	CG	AA	**	CT	AC	AG	CT	**	AG	AC	CC	GT	**	TT	CG	AG	AG	GG	GG	AC	AG	TT	**	CC	AT	AG
1602	39	46	46	Mowi	257	27.6	NA	CC	TT	CC	GT	CT	CC	GG	TT	AG	CG	CT	AA	AT	CT	CT	AT	CC	AC	**	TT	CC	AG	TT	**	GG	AC	TT	TT	**	CT	CG	AG	GG	AG	AG	AC	GG	GG	**	AC	AT	AA
1603	18	46	45	Mowi X Figgjo	121	21	NA	TT	TT	CT	GG	CC	CT	AA	CT	GG	GG	CC	TT	AT	CC	CC	TT	CC	CC	**	CT	AC	GG	CT	**	AG	CC	TT	GT	**	CT	CC	GG	GG	AG	GG	AC	GG	GG	**	CC	AT	GG
1604	14	42	29	Mowi X Figgjo	79	18.2	Male	CT	CT	CT	GG	CT	CT	AG	CT	AA	GG	TT	AT	AT	CC	CT	AT	CC	CC	**	CT	AA	AA	CT	**	GG	AC	TT	GT	**	CT	CG	AG	AG	AA	AG	AC	AG	TT	**	CC	AA	AG
1605	20	32	51	Figgjo	37	15	Female	TT	CT	TT	TT	CT	CC	AA	TT	AG	GG	CT	TT	AT	TT	CT	AT	GG	AA	**	CT	AC	GG	CT	**	AA	CC	CT	GT	**	TT	CC	AG	AG	GG	GG	AA	AG	TT	**	CC	AA	GG
1606	8	3	3	Arna	14	10.6	NA	CT	CC	CT	GT	CT	CC	AG	CT	AG	CG	CC	AT	AT	CT	CC	AA	CG	AC	**	TT	CC	AG	CT	**	AA	AC	CC	GG	**	CT	GG	AA	GG	AG	AG	CC	GG	GG	**	CC	AT	AA
1607	52	59	17	Vosso	69	18.3	NA	CT	CC	CC	GT	CT	CT	GG	TT	AG	CC	CC	AT	TT	CT	CT	AT	CG	CC	**	CC	AC	AG	CT	**	AA	AA	CC	GT	**	CT	CG	GG	AA	AG	AA	AA	AG	GT	**	AA	AA	AA
1608	41	32	52	Figgjo x Mowi	79	19	Male	CT	CC	CT	GG	CT	CC	AG	CT	AG	CC	CT	AT	AT	TT	TT	AT	CC	AC	**	CT	AC	AG	CT	**	AG	CC	TT	GG	**	CC	CG	AA	AA	AA	GG	AC	AG	GT	**	CC	AA	AA
1609	8	3	3	Arna	38	15.2	Male	CT	CT	CT	TT	CT	CC	AA	TT	AG	CC	CC	AA	AT	CT	CC	AT	CG	AC	**	TT	CC	AG	CC	**	AG	AC	TT	GT	**	CT	CG	AG	GG	AG	AA	AC	GG	GT	**	CC	AA	AG
1610	53	60	18	Vosso	38	14.4	Male	TT	CC	CT	GT	CT	CC	AG	CT	GG	CG	TT	AA	AT	TT	TT	AT	CC	CC	**	CC	AC	AG	TT	**	AA	AC	CT	GT	**	CT	CG	GG	GG	AA	AG	CC	AG	GT	**	AC	AT	AG
1611	13	33	55	Figgjo	18	12	NA	CT	CC	CC	GT	CC	CT	AA	CC	AG	GG	CT	AT	AT	CC	CC	TT	CG	CC	**	CT	AC	AG	TT	**	AG	CC	CT	GT	**	CT	CC	AG	AG	AG	AG	CC	AG	TT	**	CC	AT	AA
1612	38	45	42	Mowi	329	30.2	NA	CT	CT	CC	GG	TT	CC	AG	TT	AG	CG	TT	TT	AA	CC	CC	TT	CC	AC	**	CC	CC	AA	TT	**	AG	AC	CC	GT	**	CC	GG	GG	AG	AG	AG	CC	AG	GT	**	AC	TT	AA
1613	39	46	46	Mowi	164	23.1	Male	CT	TT	CC	GG	CT	CT	AG	TT	GG	GG	CT	AT	AA	CC	CT	AT	CC	CC	**	TT	CC	AA	TT	**	GG	AC	TT	TT	**	CT	CC	AG	GG	AG	AG	AC	GG	GG	**	AC	AT	AA
1614	39	46	46	Mowi	216	25.9	Female	TT	TT	CC	GT	CC	CT	GG	TT	AG	GG	TT	TT	AT	CC	TT	TT	CC	CC	**	TT	AC	AA	TT	**	GG	AA	CT	TT	**	CC	CC	AG	GG	AG	GG	AC	GG	GG	**	AC	AA	AG
1615	8	3	3	Arna	80	19.2	Female	CC	CC	CT	TT	CT	CC	AG	CT	GG	CG	CC	AA	AT	CT	CC	AT	CG	AC	**	CT	CC	AG	CC	**	AG	AC	CT	GG	**	CT	GG	AG	GG	AA	AG	CC	GG	GG	**	CC	AA	AG
1616	18	46	45	Mowi X Figgjo	101	20.5	Male	CT	TT	CT	GG	CT	CC	AA	TT	AA	GG	CT	TT	AT	CC	CT	TT	CC	AA	**	TT	AC	GG	TT	**	AG	CC	TT	GT	**	CT	CC	GG	GG	AG	GG	CC	GG	GT	**	CC	TT	GG
1617	49	11	24	Figgjo x Mowi	57	16.9	Male	CT	CT	CT	**	TT	TT	AA	TT	AG	CG	CT	AT	AA	CT	CT	TT	CC	AC	**	CT	AC	AA	TT	**	AG	CC	TT	GT	**	CT	CG	**	GG	AG	AG	**	AG	GT	**	AC	AT	AG
1618	41	32	52	Figgjo x Mowi	53	16.5	NA	CT	TT	TT	GG	TT	CC	AG	CT	AG	CG	CT	AT	TT	TT	TT	AT	CC	AC	**	CC	CC	GG	CT	**	AA	CC	TT	GT	**	CT	CG	AA	AA	AA	GG	AC	GG	TT	**	CC	AT	AG
1619	54	61	19	Vosso	103	20.9	Female	CT	CT	CC	TT	CT	CC	GG	CT	AG	CG	CC	AA	TT	CC	CC	AT	CC	CC	**	CT	AC	AG	CT	**	AG	CC	CC	GT	**	CT	GG	AG	AA	GG	AG	AA	GG	TT	**	CC	AT	AG
1620	19	31	47	Figgjo	60	17.2	Male	TT	CC	CT	TT	TT	TT	AG	CT	GG	CG	CT	AA	TT	TT	CC	TT	CC	AC	**	CT	AA	AA	CC	**	AA	AC	CC	GT	**	CT	CC	AA	GG	AA	GG	CC	GG	TT	**	AC	AA	AA
1621	16	44	37	Mowi X Figgjo	101	20.7	Female	CT	CT	CT	GG	CT	CC	AA	CT	AG	CG	TT	TT	TT	CT	CT	AT	CC	CC	**	CC	CC	AG	TT	**	AG	AC	CT	GT	**	TT	CG	AG	AG	AG	GG	AC	AG	TT	**	AC	AT	AA
1622	49	34	26	Mowi	235	25.7	NA	CT	CT	CC	GT	TT	TT	AA	TT	AA	GG	TT	TT	AA	CT	CC	TT	CC	AC	**	CT	CC	AG	TT	**	AG	AC	CC	GG	**	CT	CG	AG	AG	AG	AA	CC	AG	TT	**	AC	AA	AA
1623	41	48	54	Mowi	171	23.6	Female	**	**	**	**	**	**	**	**	**	**	**	**	**	**	**	**	**	**	**	**	**	**	**	**	**	**	CT	GG	**	CT	CG	AG	AA	AA	GG	AC	GG	TT	**	CC	AA	AG
1624	52	59	17	Vosso	37	14.5	Male	CC	CC	CC	TT	CT	CT	AG	TT	AG	CC	CT	AA	TT	CT	CT	AT	GG	CC	**	CT	AC	AA	TT	**	AA	AA	CT	GT	**	CT	CG	AG	AA	AG	AG	AA	AG	GT	**	AC	AT	AA
1625	2	5	6	Arna	74	17.9	Male	CC	TT	CC	GT	CT	CC	AG	CT	AG	GG	TT	AA	TT	TT	CT	AT	CC	AA	**	CC	CC	AG	TT	**	AG	AC	CC	GT	**	CT	CC	AG	AG	GG	AG	AA	GG	GG	**	CC	AA	AA
1626	38	45	42	Mowi	259	27.2	NA	TT	TT	CC	GT	CT	CC	AA	TT	AA	CC	CT	TT	AA	CC	CC	TT	CC	AA	**	CC	CC	AA	TT	**	AG	AA	CC	GT	**	CT	CG	GG	AG	AG	AG	AC	GG	GT	**	CC	AT	AA
1627	38	29	40	Figgjo x Mowi	110	21	Female	CT	CT	CC	GT	CT	CC	AA	TT	AG	CG	CT	TT	AT	CT	CT	TT	CG	AA	**	CC	CC	AA	CT	**	GG	AC	CC	GT	**	TT	CG	AG	GG	GG	AG	AC	GG	GT	**	AA	AA	AG
1628	40	31	48	Figgjo x Mowi	100	20.2	Male	TT	CC	CT	GT	TT	CT	GG	TT	GG	CG	CT	AA	TT	CT	CC	TT	CC	AC	**	TT	AC	GG	CC	**	GG	CC	CC	GT	**	CT	CG	AA	GG	AG	GG	AC	AG	TT	**	AC	AA	AG
1629	16	44	37	Mowi X Figgjo	155	23.5	Female	CT	CC	TT	GG	CT	CT	AA	TT	AA	CC	TT	AA	TT	CT	CC	TT	CC	AC	**	CT	CC	GG	CT	**	AG	AC	TT	TT	**	TT	CG	GG	AG	AG	GG	AC	AG	TT	**	CC	AT	AG
1630	65	50	15	Vosso	107	20.9	Female	CT	CC	CC	TT	CT	CT	AA	CC	GG	CC	CT	AT	AT	CT	CC	AT	CC	CC	**	CC	CC	AG	TT	**	AG	AA	CC	GG	**	CT	CG	AG	AA	GG	GG	AC	AG	TT	**	AC	AT	AG
1631	15	27	31	Figgjo	106	21	Male	TT	CC	CT	GT	CT	CT	AG	TT	AA	CC	TT	AT	TT	CT	TT	AT	CG	AC	**	CT	AC	AG	TT	**	GG	AA	CC	TT	**	CT	CG	AG	AG	GG	AA	AC	AG	GT	**	AC	AA	AA
1632	52	59	17	Vosso	78	18.9	Female	CT	CC	CT	TT	CT	CC	AG	CT	AG	GG	CT	AT	TT	CT	CT	AT	CC	CC	**	CC	AA	AA	TT	**	AA	AC	CC	GT	**	TT	CC	AG	AA	AG	AA	AA	AG	GT	**	AC	AA	AA
1633	55	62	20	Vosso	60	17.2	Female	TT	CT	CC	TT	CT	CC	GG	CC	AG	CG	CT	AA	TT	CC	TT	AT	CG	CC	**	CC	CC	GG	CT	**	AG	AA	CT	TT	**	CC	CG	GG	AG	AA	AG	AC	GG	GT	**	CC	AT	AA
1634	54	61	19	Vosso	102	20.6	Female	TT	CT	CC	GT	CT	CC	GG	CT	AG	CG	CC	AA	TT	CT	CC	AT	CC	AC	**	CT	AA	AA	CT	**	AG	CC	CT	TT	**	CT	CG	GG	AG	GG	AA	AC	AG	GT	**	CC	TT	AG
1635	52	59	17	Vosso	61	17.8	NA	CC	CC	CT	GT	CT	CC	AG	CT	AG	CC	CT	AA	TT	CT	CT	AT	CG	CC	**	CT	AC	AG	TT	**	AG	AC	CC	GT	**	CC	CG	AG	AA	AG	AG	AA	GG	GT	**	AA	AA	AA
1636	12	11	23	Figgjo	54	16.8	Male	CC	CT	CT	GT	CT	CT	GG	CC	**	CG	TT	AA	TT	TT	CT	AT	CC	AC	**	CC	AA	AG	TT	**	AA	AC	CT	GT	**	CC	CC	AG	AG	AG	AA	AA	AG	GT	**	CC	AT	AG
1637	39	46	46	Mowi	163	23.2	NA	CC	TT	CC	GG	CT	CC	AG	TT	AG	GG	CT	AA	AT	CC	CT	AT	CC	AA	**	TT	AC	AG	TT	**	GG	AA	TT	TT	**	CC	CG	AG	GG	AG	AG	AC	GG	GG	**	AC	AT	AA
1638	16	44	37	Mowi X Figgjo	132	22.4	Female	CT	TT	CT	GG	TT	CT	AA	TT	AA	CG	TT	TT	TT	CT	CT	TT	CC	AC	**	CT	CC	AG	TT	**	**	AC	CT	TT	**	CT	CG	AG	AG	GG	GG	AC	AG	GT	**	AC	AA	AA
1639	2	5	6	Arna	71	18	NA	CT	TT	CC	**	CT	CT	AG	CT	**	GG	CT	AA	TT	CT	CC	AT	CC	AC	**	CC	CC	GG	TT	**	AG	AC	CC	GT	**	CT	CC	AA	AG	GG	AG	AA	GG	GT	**	CC	AA	AA
1640	12	11	23	Figgjo	55	16.8	Male	TT	CT	CT	GT	CC	TT	AG	CC	AG	CC	TT	AA	AT	CT	TT	AA	CC	AC	**	CC	AA	AA	TT	**	AG	AC	CT	TT	**	CC	CC	AG	AG	AG	AA	AC	AG	GT	**	CC	TT	GG
1641	54	61	19	Vosso	88	19.5	NA	TT	TT	CC	GT	CT	CC	AG	CT	GG	CG	CT	AA	TT	CC	CC	AT	CC	CC	**	CT	AA	AG	TT	**	AG	AC	CT	GT	**	CC	GG	AG	AG	GG	AA	AC	GG	TT	**	CC	AT	AA
1642	12	34	25	Mowi X Figgjo	57	16.6	NA	CT	CT	CT	TT	TT	TT	AG	CT	GG	CG	TT	TT	AT	CC	CT	AT	CC	AC	**	CT	AC	AG	TT	**	AA	AC	CC	GT	**	CC	CC	GG	AA	GG	AG	CC	GG	TT	**	AA	AA	AG
1643	55	62	20	Vosso	41	14.2	NA	TT	CT	CT	GT	CC	CT	AG	TT	GG	CG	CT	AA	TT	CT	TT	TT	CG	CC	**	CC	CC	AG	CT	**	AG	AA	CT	GT	**	CT	CG	AG	AG	AG	GG	AA	AG	GT	**	AA	AT	AA
1644	7	1	2	Arna	47	16	Male	CT	CT	TT	TT	CT	CC	AG	TT	AA	CG	CT	AT	TT	CT	CT	TT	CC	CC	**	CT	AA	AG	TT	**	AG	AC	CC	GT	**	CT	CG	AA	GG	GG	GG	CC	AG	TT	**	AC	AT	AA
1645	38	45	42	Mowi	291	28.9	NA	CT	CT	CC	GG	CT	CC	GG	TT	AG	GG	TT	TT	AA	CT	CC	TT	CG	AA	**	CC	CC	AA	TT	**	GG	AC	CT	GT	**	CT	CC	GG	AA	AG	GG	AC	GG	GG	**	AC	AT	AA
1646	19	47	49	Mowi X Figgjo	105	20.6	Female	TT	CC	TT	GG	TT	CC	AA	TT	AG	GG	CT	AT	AT	CT	CT	AA	CC	AC	**	CC	AA	AA	TT	**	AA	AC	CT	GT	**	TT	CG	AG	AG	AA	GG	AC	GG	TT	**	CC	AT	AG
1647	38	29	40	Figgjo x Mowi	123	21.9	Male	CT	CT	CC	GT	CT	CC	AG	TT	GG	CC	TT	TT	AT	CC	CT	AT	CG	AC	**	CC	CC	AA	CT	**	GG	AA	CC	GT	**	TT	CG	AG	GG	GG	AG	AC	AG	GG	**	AA	AA	AA
1648	38	29	40	Figgjo x Mowi	112	20.8	Male	CT	CT	CC	GT	CT	CC	AG	TT	GG	CC	TT	TT	AT	CT	CT	AT	GG	AA	**	CT	CC	AG	CT	**	GG	AA	CC	GT	**	CC	CG	AG	GG	AG	GG	AA	AG	TT	**	AC	AA	AA
1649	54	61	19	Vosso	65	17.7	Male	TT	CT	CC	GG	CT	CC	GG	CT	GG	CG	TT	AA	TT	CT	CC	AT	CC	AC	**	TT	AA	AA	TT	**	AG	AC	CT	GT	**	CC	CG	AG	AA	AG	GG	AC	AG	GG	**	CC	AT	AA
1650	57	64	22	Vosso	78	18.3	NA	CT	CC	CT	GT	TT	CC	GG	TT	GG	CG	TT	AA	AT	CT	CT	AT	CG	AC	**	CC	CC	GG	CT	**	AG	CC	CT	TT	**	CT	CG	AG	AG	AA	AG	AC	GG	GG	**	AA	TT	GG
1651	2	5	6	Arna	66	17.5	Female	CT	CC	CT	GG	CT	CT	AA	CT	AG	GG	CC	AA	TT	CT	CT	AA	CC	AC	**	CC	CC	GG	TT	**	AG	AC	CC	TT	**	CC	CC	AA	AG	AA	GG	AA	GG	GT	**	CC	AA	AA
1652	49	11	24	Figgjo x Mowi	55	16.5	NA	CT	CT	CT	GT	CT	TT	AA	CT	AG	CG	TT	AT	TT	CT	CC	TT	CC	AC	**	CC	AC	AA	TT	**	AA	AA	CT	GT	**	CT	CG	AG	AG	AG	AA	AC	AG	GT	**	CC	AT	GG
1653	53	60	18	Vosso	71	18	Female	TT	CC	CT	GT	CC	CC	AG	CT	AG	GG	TT	AA	TT	CT	TT	AT	CG	CC	**	CC	AC	AA	TT	**	AA	AA	TT	GT	**	CT	CG	GG	AG	AA	GG	AC	GG	GT	**	CC	AT	AG
1654	17	29	39	Figgjo	91	19.8	NA	TT	CC	CT	GT	CT	CC	AG	TT	AA	CC	CT	AA	TT	CT	CT	TT	GG	AC	**	TT	AC	AA	CT	**	AG	AC	CT	TT	**	CT	CG	AG	AG	GG	GG	AA	AG	GT	**	AA	AA	AG
1655	20	32	51	Figgjo	43	15.5	Male	TT	CC	TT	GT	CT	CC	AG	CT	AG	GG	CC	TT	TT	CT	CT	AA	CG	AA	**	CT	AC	GG	CC	**	AA	CC	CT	TT	**	TT	CC	AA	GG	AG	GG	AA	AG	TT	**	CC	AT	GG
1656	18	46	45	Mowi X Figgjo	119	21.4	Male	CT	CT	CC	GG	CC	CT	AA	CT	AG	CG	CT	TT	AT	CC	CT	TT	CC	AC	**	TT	AA	GG	TT	**	AG	AC	TT	GT	**	CC	CC	GG	GG	AG	GG	CC	GG	GT	**	CC	AA	GG
1657	19	47	49	Mowi X Figgjo	60	17.1	Male	TT	CC	CT	GT	CT	CC	AA	TT	AG	GG	CT	AT	TT	CT	CT	AA	CC	AC	**	CT	AC	AA	CT	**	AG	CC	CT	GT	**	CT	CG	AG	AG	AG	GG	AC	AG	TT	**	CC	AA	AA
1658	8	3	3	Arna	78	18.6	Female	CC	CT	CT	TT	CT	CC	AA	CT	AG	CG	CC	AT	AT	CT	CC	AT	CG	AC	**	CT	CC	AG	TT	**	AG	CC	CT	GT	**	CT	CG	AA	GG	AG	AG	AC	GG	GG	**	CC	AA	AG
1659	53	60	18	Vosso	88	19	Female	TT	CC	CT	GT	CT	CC	AG	CT	AG	CC	TT	AA	TT	CT	TT	AT	CG	CC	**	TT	AA	GG	TT	**	AA	AA	TT	GT	**	TT	CG	GG	GG	AA	GG	CC	GG	GT	**	CC	AT	AA
1660	16	44	37	Mowi X Figgjo	64	17.6	Male	CC	CT	TT	GG	TT	CC	AA	CT	AG	CG	TT	TT	TT	CT	CT	AT	CC	AC	**	CC	CC	GG	TT	**	AG	AC	CT	GT	**	CT	CG	GG	AG	GG	GG	AC	AG	TT	**	AC	AA	AG
1661	6	1	1	Arna	67	17.9	Male	TT	CT	CC	GT	CC	CT	AG	CT	AG	CC	CT	AA	TT	CC	CT	TT	CG	AC	**	CC	AA	AA	TT	**	AA	CC	CC	GG	**	CC	CC	AA	AG	GG	GG	AA	AG	GT	**	AC	TT	AG
1662	19	47	49	Mowi X Figgjo	76	18.5	Male	TT	CC	CC	TT	CT	CC	AG	CT	GG	GG	CT	AT	AT	CT	CT	AT	CC	AC	**	TT	AA	AA	TT	**	AA	AC	CT	GT	**	CT	CG	AG	AG	AG	AG	CC	GG	GT	**	CC	AT	AA
1663	12	11	23	Figgjo	43	15.6	Male	CC	CT	CT	GG	CT	TT	AG	TT	AG	CG	CC	AA	TT	CT	TT	AT	CC	AC	**	CC	AC	AG	TT	**	AG	AC	CT	GT	**	CC	CG	AG	AG	AG	AA	AC	AG	GT	**	CC	TT	GG
1664	17	29	39	Figgjo	67	18	Female	TT	CC	CT	GT	CC	CC	AG	CT	AA	CC	CT	AA	TT	CT	CC	AT	CG	CC	**	CC	CC	AG	TT	**	AG	AC	CT	TT	**	TT	GG	AA	AG	AG	GG	AA	AA	GT	**	CC	AT	AA
1665	38	45	42	Mowi	380	31	NA	CT	CC	CC	GG	CT	CC	AG	TT	AG	CC	CC	TT	AA	CC	CC	TT	CC	AA	**	CC	CC	AG	CT	**	AG	AC	CC	GT	**	TT	CG	GG	AA	AG	AG	CC	AG	GG	**	CC	AT	AA
1666	40	31	48	Figgjo x Mowi	89	19.8	Male	CT	CC	CT	TT	CT	CC	GG	CT	GG	CG	TT	AT	TT	CT	CT	TT	CG	CC	**	CT	AC	GG	CC	**	AA	CC	CC	GT	**	TT	CG	AA	AG	AG	AG	AC	AA	TT	**	AC	AT	AG
1667	20	32	51	Figgjo	49	16.4	Female	TT	CC	TT	GG	CT	CC	AG	TT	AG	CG	CC	TT	TT	CT	CT	AA	GG	AA	**	CT	AC	GG	CT	**	AA	CC	TT	TT	**	TT	CC	AG	AG	GG	AG	AA	AA	TT	**	CC	AA	GG
1668	40	47	50	Mowi	182	24.7	NA	CT	CC	CT	GT	CT	CC	AG	CT	GG	CG	CT	AT	AT	CC	TT	AT	CG	AC	**	CT	CC	AG	CT	**	AG	CC	CC	GT	**	TT	GG	AG	AG	AG	AG	AC	GG	TT	**	CC	AA	GG
1669	49	34	26	Mowi	241	26	Male	TT	CT	CT	GG	TT	TT	AA	TT	AG	CC	CT	TT	AA	CC	CC	TT	CC	AC	**	CT	CC	AA	TT	**	AG	AC	CT	GT	**	CT	CG	AG	AG	AG	AG	CC	GG	TT	**	AC	AA	AA
1670	18	46	45	Mowi X Figgjo	107	20.6	Female	CT	CT	CT	GG	CT	TT	AA	TT	AG	CG	CT	AT	AT	CC	CC	TT	CC	AC	**	TT	AC	GG	CT	**	AG	AC	TT	TT	**	CC	CG	GG	GG	AG	GG	CC	GG	GG	**	CC	AA	GG
1671	10	4	5	Arna	65	18	Male	CT	CT	CC	TT	TT	CC	AG	CT	GG	CG	TT	AA	AT	CC	CC	TT	CG	AC	**	CT	AA	GG	TT	**	AA	CC	CC	GT	**	CT	CG	AA	GG	GG	GG	AC	GG	TT	**	AC	AA	AG
1672	53	60	18	Vosso	52	16.5	Male	TT	CC	CT	GT	CC	CT	AG	CT	GG	CG	TT	AA	AT	CT	CT	AA	CG	CC	**	CT	AC	AA	TT	**	AA	AC	CT	GT	**	CC	CG	AG	AG	AA	AG	CC	GG	GT	**	CC	AT	AG
1673	17	29	39	Figgjo	47	16.2	Male	CT	CT	CC	GT	CT	CC	AG	CT	GG	CC	TT	AT	TT	CC	CT	TT	CG	AC	**	CT	CC	AG	CT	**	AG	CC	CC	TT	**	TT	CC	AA	GG	AG	AG	AA	AA	GG	**	AC	AT	AG
1674	17	45	41	Mowi X Figgjo	217	25.5	NA	CT	TT	CC	GT	CT	CC	GG	CT	AG	CG	TT	AT	AT	CT	CC	AT	CG	AC	**	CT	AC	AA	TT	**	AA	CC	CC	GT	**	CT	CC	GG	AG	AG	AG	AC	AG	GG	**	CC	AT	AA
1675	65	50	15	Vosso	85	19.5	Female	CT	CC	CC	GT	CT	CT	AG	CC	AG	CC	TT	AT	TT	CT	CC	TT	CG	CC	**	CC	CC	GG	TT	**	AG	CC	CT	GG	**	CT	CG	AA	AG	AG	GG	AA	GG	TT	**	CC	AA	AG
1676	55	62	20	Vosso	61	18.2	NA	CT	TT	CC	GT	CT	CC	AG	CT	AG	CG	CC	AA	TT	CT	CT	AT	CG	CC	**	CT	CC	AG	CT	**	AA	AA	CT	GT	**	CC	CG	AA	AG	AA	AG	AA	GG	GT	**	AC	AT	AA
1677	49	11	24	Figgjo x Mowi	73	18.4	Male	CT	CT	CC	GG	TT	CT	AG	TT	AG	GG	CC	AT	AT	TT	CC	TT	CC	CC	**	CC	AC	AG	TT	**	AA	AC	CT	GT	**	CT	CC	GG	AG	AG	AG	AC	AG	GT	**	CC	AA	GG
1678	16	44	37	Mowi X Figgjo	70	18.7	NA	CT	CT	TT	GT	CT	CC	AA	CT	AA	CG	CT	AT	AT	CT	CT	TT	CC	CC	**	CC	CC	GG	TT	**	AG	AA	CT	GT	**	CT	CG	GG	AG	GG	GG	AA	AG	GT	**	CC	AA	AG
1679	9	3	4	Arna	89	19.8	Male	TT	CC	CT	TT	TT	CT	AA	CT	GG	GG	CT	AA	AA	TT	CT	AT	CC	AA	**	CT	CC	GG	CT	**	AG	CC	CT	GT	**	CT	CG	AA	AG	AA	AG	AC	GG	GT	**	AC	AT	AA
1680	65	50	15	Vosso	58	17.1	Female	CT	CC	CT	GT	CT	CT	AA	TT	AG	CC	TT	AT	TT	CC	CC	AT	CG	CC	**	CT	CC	GG	TT	**	AA	CC	CT	GT	**	CT	CG	AG	AA	GG	AG	AA	GG	TT	**	AC	AA	AG
1681	15	27	31	Figgjo	71	18.3	Female	TT	CT	CC	GT	CT	CT	GG	CT	GG	CC	CT	AA	AT	TT	TT	AT	CC	CC	**	CT	AA	GG	TT	**	GG	AA	CC	TT	**	CT	CG	AG	AG	AG	AG	AC	GG	TT	**	AC	AT	AA
1682	36	43	34	Mowi	297	29.4	Male	CC	CT	TT	GT	CT	TT	AG	CT	AG	GG	CC	AT	AA	CC	CT	TT	CG	AA	**	TT	AA	AA	CT	**	AG	AA	TT	GT	**	CC	CC	GG	AG	GG	AG	CC	GG	GT	**	AC	AA	AG
1683	18	46	45	Mowi X Figgjo	113	21.2	Male	TT	CT	CT	GG	CC	TT	AA	CT	GG	GG	TT	TT	AT	CC	CT	TT	CC	AA	**	TT	AC	GG	CT	**	AG	CC	CT	GT	**	CC	CC	GG	GG	AG	GG	CC	GG	GG	**	CC	AT	AG
1684	49	11	24	Figgjo x Mowi	107	20.5	Male	CT	CT	CT	GT	CT	TT	AG	TT	AA	CC	CT	AT	AA	TT	CC	AT	CC	AC	**	CC	AC	AG	CT	**	GG	CC	CT	GT	**	CT	CG	GG	AG	AG	AA	AC	GG	GT	**	CC	AT	AG
1685	14	42	29	Mowi X Figgjo	63	18.9	Male	TT	CC	CC	GG	CT	TT	GG	TT	AG	GG	TT	AT	AT	CT	TT	AA	CC	AC	**	CT	AC	AA	CT	**	GG	AA	CT	GG	**	CC	GG	AG	GG	AA	AG	CC	AG	TT	**	AC	AA	AG
1686	17	45	41	Mowi X Figgjo	124	21.3	NA	CT	CT	CC	GT	CT	CC	AG	CT	GG	CG	CT	AT	AT	CC	CC	AT	CG	AC	**	CC	AC	AG	CT	**	AG	AC	CC	TT	**	TT	GG	AG	AA	AA	GG	AC	AG	GG	**	CC	AT	AA
1687	54	61	19	Vosso	103	20.7	Female	CT	TT	CC	GG	CT	CC	AG	CT	AA	CG	CT	AA	TT	CC	CC	AT	CG	CC	**	CT	AC	AA	TT	**	AG	AC	CT	GT	**	CC	CG	GG	AG	AG	AA	AA	GG	TT	**	CC	TT	AG
1688	53	60	18	Vosso	90	19	Male	TT	CC	CT	GT	CT	CC	AG	CT	GG	CG	CT	AT	AT	CT	TT	AT	CG	CC	**	CT	AC	AA	TT	**	AA	AC	CT	GT	**	CT	CG	AA	AG	AA	AG	CC	AG	GT	**	CC	AT	AA
1689	19	31	47	Figgjo	58	17.2	Male	TT	CC	CT	GT	TT	CT	AA	TT	GG	CG	CT	AA	TT	TT	CC	AT	CC	AC	**	CC	AA	AA	CT	**	AA	CC	CC	GG	**	CT	CC	AA	AG	AG	GG	AC	GG	GT	**	CC	AT	AA
1690	19	47	49	Mowi X Figgjo	106	20.5	Male	TT	CC	CT	GG	TT	CT	AA	CT	GG	GG	CT	TT	TT	CT	CT	AT	CC	AC	**	CT	AC	AA	TT	**	AA	AC	CT	TT	**	CT	CG	AG	AG	AG	GG	AC	GG	GT	**	CC	AT	AA
1691	39	30	44	Figgjo x Mowi	116	21.2	Male	CT	CT	CT	GG	CC	CT	GG	TT	AG	GG	TT	AA	AT	CT	CT	AA	CG	CC	**	CT	CC	AG	TT	**	AG	AC	CT	GT	**	CT	CG	AA	GG	GG	AA	AA	GG	GT	**	AA	AT	AA
1692	9	3	4	Arna	52	16.3	Male	CT	CC	CT	GT	TT	CT	AA	CT	GG	CG	CT	AA	AT	TT	CT	AT	CC	AC	**	CT	CC	GG	CT	**	AA	AC	TT	TT	**	CT	GG	AG	AG	AG	AG	AC	AG	GT	**	AC	AT	AA
1693	15	27	31	Figgjo	80	19.1	Female	TT	CT	CC	GT	CT	CT	AG	CT	AG	CC	TT	AA	AT	CT	TT	AT	CC	CC	**	CT	AA	GG	TT	**	GG	AC	CC	GT	**	CT	CG	AG	AG	AG	AA	AC	GG	GT	**	AC	AT	AG
1694	38	45	42	Mowi	292	28.6	NA	CT	TT	CC	GT	CT	CC	AG	TT	AG	CC	CC	TT	AA	CT	CC	TT	CG	AA	**	CC	CC	AA	TT	**	GG	AC	CC	GT	**	CT	CG	GG	AG	GG	GG	AC	AG	GT	**	AC	AT	AA
1695	15	27	31	Figgjo	82	18.9	Male	TT	CT	CC	GT	CT	CT	GG	CT	AG	CG	CT	AA	TT	CT	TT	AT	CC	AC	**	CT	AC	AG	TT	**	GG	AA	CC	GT	**	CT	CG	AG	AG	GG	AG	AC	GG	TT	**	AC	AT	AA
1696	10	4	5	Arna	71	18.1	Female	CT	TT	CT	TT	TT	CT	AG	CC	GG	GG	TT	AA	AT	CC	CC	AA	CC	AA	**	CT	AA	GG	TT	**	AG	CC	CC	GT	**	CT	CG	AA	AG	GG	GG	AC	GG	TT	**	AC	AT	AG
1697	65	50	15	Vosso	40	15.1	Male	CT	CC	CT	GT	TT	CT	AG	TT	AG	CC	TT	AT	TT	CC	CC	AT	CC	CC	**	CT	CC	AG	TT	**	AA	AC	CT	GT	**	CT	CG	AA	AG	AG	GG	AA	AG	TT	**	CC	AT	AG
1698	39	30	44	Figgjo x Mowi	119	21.3	Male	CT	CT	CT	GG	CC	CT	AG	TT	AG	GG	TT	AA	AA	CT	CT	AT	CG	CC	**	CT	AC	AA	TT	**	AG	AA	CT	GT	**	TT	CC	AG	GG	GG	AA	AA	GG	GT	**	AC	AT	AA
1699	57	64	22	Vosso	57	17.1	Male	CT	CT	CT	GG	TT	CC	AG	TT	AA	CC	CT	AA	AT	CT	CC	AA	CG	AC	**	CT	AC	GG	TT	**	AG	AC	CT	GT	**	CT	CG	AA	GG	AG	AG	AA	AA	GT	**	AC	TT	AG
1700	57	64	22	Vosso	83	19.3	Male	CT	CT	CT	GT	TT	CC	AG	TT	AG	CC	CT	AT	AT	CT	TT	AA	CG	CC	**	CC	CC	AG	CC	**	AG	AC	CC	TT	**	CT	CG	AG	GG	AG	GG	AA	AG	GG	**	CC	TT	GG
1701	36	43	34	Mowi	218	26.1	Female	CT	CT	CT	GG	CT	TT	AG	TT	AG	GG	CC	AA	AA	CT	CT	AT	CC	AC	**	TT	AC	AA	CT	**	AA	AA	TT	GT	**	CT	CG	GG	AG	AG	GG	AC	GG	GG	**	CC	AT	GG
1702	14	42	29	Mowi X Figgjo	13	10.9	NA	TT	CC	CC	GG	CT	CT	AG	CT	GG	CG	CT	AA	TT	CC	CT	AT	CG	CC	**	CT	AC	AA	TT	**	GG	AC	TT	GT	**	CC	GG	GG	AG	AA	AG	AA	GG	TT	**	CC	AA	AG
1703	19	47	49	Mowi X Figgjo	104	20.7	Male	TT	CC	TT	TT	TT	CC	AG	CT	AG	CG	CT	AT	TT	CT	CT	AT	CC	AC	**	CC	AA	AA	TT	**	AA	CC	CC	GT	**	CT	CG	AG	AG	AG	AG	CC	GG	GG	**	CC	AT	AA
1704	7	1	2	Arna	107	21	NA	CT	CT	TT	TT	CT	CT	GG	TT	AA	CC	TT	AT	TT	CT	CT	TT	CC	CC	**	CT	AA	AA	CT	**	AG	AC	CC	GT	**	CC	GG	AA	AG	AG	GG	AA	AA	GT	**	AA	TT	AA
1705	19	47	49	Mowi X Figgjo	103	20.7	Male	TT	CC	CT	TT	TT	CC	AG	TT	AG	CG	CT	TT	AT	CT	CT	AT	CC	AC	**	CT	AC	AA	CT	**	AG	AC	CC	GG	**	CT	CG	AG	AG	AG	AG	AC	GG	GG	**	CC	AT	AA
1706	15	43	33	Mowi X Figgjo	265	23.9	Female	CT	CT	TT	GG	TT	CT	AG	TT	AG	GG	CC	TT	AA	CT	CT	AT	CG	CC	**	TT	AA	AA	CT	**	GG	AA	CT	TT	**	CT	CG	AG	AA	GG	AA	CC	GG	GT	**	AA	AT	GG
1707	18	46	45	Mowi X Figgjo	85	19.3	Male	CT	TT	CC	GG	CC	TT	AG	CT	AG	CG	TT	TT	AT	CC	CT	TT	CC	AC	**	CT	AA	AA	TT	**	AG	AC	TT	TT	**	CC	CG	GG	GG	AG	GG	CC	GG	GT	**	CC	AT	GG
1708	12	34	25	Mowi X Figgjo	88	19.3	Female	CT	TT	TT	TT	CT	TT	AG	CT	GG	CG	CC	TT	TT	CT	CC	AT	CC	AC	**	CT	CC	AG	CT	**	AA	AC	CC	GG	**	CC	CG	AG	AA	GG	AG	AC	GG	TT	**	AA	AT	AG
1709	14	42	29	Mowi X Figgjo	64	17.7	Male	TT	CT	CT	GG	CC	TT	GG	CT	GG	CG	CT	AT	TT	CT	CT	AT	CC	CC	**	CT	AC	AA	CT	**	AG	AC	CT	GG	**	CC	GG	GG	GG	AA	AG	AC	AG	TT	**	AC	AA	AG
1710	10	4	5	Arna	56	16.8	Female	CT	TT	CT	TT	TT	CT	AA	CT	GG	GG	CT	AA	AT	CC	CC	TT	CG	AC	**	CT	AA	GG	TT	**	AG	CC	CC	GT	**	CC	CG	AA	AG	AG	GG	AC	GG	TT	**	AC	AA	AG
1711	19	47	49	Mowi X Figgjo	47	16.1	Male	TT	CC	CC	TT	TT	CC	AG	CT	AG	GG	CT	AT	TT	CT	CT	AA	CC	AC	**	TT	AA	AA	TT	**	AA	AC	CC	GG	**	CC	CG	AG	AG	AA	AG	AC	AG	GT	**	CC	AT	AA
1712	51	58	16	Vosso	77	18.8	NA	CT	CT	CC	TT	CT	CC	AG	TT	AA	CC	TT	AT	TT	CT	CT	TT	CC	CC	**	CC	AA	AG	CC	**	AG	AA	CT	GG	**	CC	CG	AA	AG	GG	GG	AA	GG	GG	**	AA	AT	AA
1713	16	44	37	Mowi X Figgjo	77	20	Female	CC	CT	TT	GT	TT	CT	AA	TT	AA	CG	CT	AT	TT	CT	CC	AT	CG	AC	**	CC	CC	GG	CT	**	AG	AC	CT	GT	**	TT	CG	AG	AG	AG	GG	AA	AG	TT	**	AA	AT	AG
1714	39	30	44	Figgjo x Mowi	95	20.3	NA	CT	CT	CT	GT	CT	CT	AG	TT	GG	CG	CT	AT	AA	TT	TT	AA	CG	CC	**	TT	AC	AA	TT	**	AG	AA	CC	GT	**	TT	CG	AA	GG	GG	AG	AA	GG	GT	**	AC	AA	AA
1715	15	27	31	Figgjo	84	19.5	Male	TT	CC	CT	GT	CT	CC	AG	TT	AG	CC	CT	AT	TT	TT	TT	AT	CG	AC	**	CT	AC	AG	TT	**	GG	AC	CC	TT	**	CT	CG	AG	AG	AG	AG	AC	GG	TT	**	AC	AT	AG
1716	49	11	24	Figgjo x Mowi	93	20.3	NA	CT	CT	CT	GT	CT	TT	AG	CT	AG	CG	CT	AT	TT	TT	CC	AT	CC	CC	**	CC	AC	AA	TT	**	AA	CC	CT	GG	**	CT	CG	AG	AG	AG	AG	AC	AG	GT	**	CC	AA	AG
1717	36	27	32	Figgjo x Mowi	51	16.4	Male	CT	TT	CT	GT	CT	TT	GG	CT	AG	CC	CT	AA	AT	CT	TT	AT	CC	AC	**	CT	AC	AG	TT	**	AG	AA	CT	GG	**	CT	GG	GG	AA	AG	AG	AC	GG	GT	**	AC	AA	AA
1718	38	45	42	Mowi	302	30.2	NA	**	**	**	**	**	**	**	**	**	**	**	**	**	**	**	**	**	**	**	**	**	**	**	**	**	**	CC	GT	**	CT	CG	GG	AA	GG	GG	CC	GG	GG	**	CC	AT	AA
1719	12	34	25	Mowi X Figgjo	96	20.2	NA	CT	CT	TT	GT	CT	TT	AG	TT	AG	CG	CC	AT	AT	CT	CT	AT	CC	CC	**	CC	CC	AA	TT	**	AA	AC	CC	GG	**	CC	CG	GG	AA	GG	AA	AC	GG	TT	**	AC	AT	AA
1720	13	33	55	Figgjo	61	18	Female	TT	CT	CC	GT	CC	CT	AA	CT	AA	CG	CT	AT	AT	CC	CC	TT	CG	CC	**	CT	AC	AG	TT	**	AG	CC	CT	GT	**	CT	CC	GG	GG	AG	GG	AA	AG	GT	**	AC	AT	AA
1721	8	3	3	Arna	47	16.5	Female	CT	CC	CT	GT	CT	CC	AA	CC	AA	CG	CC	AT	AT	CT	CC	TT	CG	AC	**	CT	CC	AG	CT	**	AG	AC	TT	GT	**	CT	CG	AA	GG	AA	AA	AC	GG	GT	**	CC	AA	AG
1722	19	47	49	Mowi X Figgjo	68	18.2	Male	TT	CC	CT	TT	CT	CC	AG	CT	GG	CG	CT	TT	TT	CT	CT	AT	CC	AC	**	CT	AC	AA	TT	**	AG	AC	CT	GT	**	CT	CG	AG	AG	AG	AG	CC	AG	GT	**	CC	AT	AA
1723	54	61	19	Vosso	69	18.4	Female	CT	CT	CC	GT	**	CC	AG	CT	**	CG	CC	AA	TT	CC	CC	AT	CC	AC	**	CC	AA	AA	CT	**	**	CC	CC	TT	**	CT	CG	AG	AG	GG	AG	AC	GG	GG	**	CC	TT	AA
1724	16	44	37	Mowi X Figgjo	80	18.8	Male	CC	CC	CT	GT	TT	CC	AA	CT	GG	CC	TT	TT	AT	CT	CT	AT	CC	AC	**	CC	CC	AA	TT	**	AA	AA	CT	TT	**	TT	CG	GG	AG	AG	GG	AA	AG	GT	**	AC	AA	AA
1725	10	4	5	Arna	59	17.2	Female	CT	TT	CT	TT	TT	CT	AG	CC	GG	CC	CT	AA	AT	CC	CC	AT	CC	AC	**	CT	AA	AG	TT	**	AA	CC	CC	TT	**	CT	CG	AA	AG	AG	AG	AC	AG	TT	**	AC	AA	AG
1726	8	3	3	Arna	19	11.9	NA	CT	CC	CT	GT	CT	CC	AG	CT	AA	GG	CC	AA	TT	CT	CC	TT	CG	AC	**	CC	CC	AG	CC	**	AA	CC	CT	TT	**	CT	CG	AA	GG	AG	AG	AC	GG	GT	**	CC	AT	AA
1727	12	34	25	Mowi X Figgjo	82	18.8	NA	TT	TT	CT	GT	CT	CT	AG	CT	GG	GG	TT	AT	AT	TT	CC	AT	CC	AC	**	CT	CC	AG	TT	**	AA	AC	CC	GG	**	CC	CG	AA	AG	GG	AA	AC	GG	TT	**	AA	AT	AA
1728	41	48	54	Mowi	362	30.7	Male	CT	CC	CC	GG	CC	CT	GG	CT	AG	CC	TT	AA	AA	CT	CC	AT	CG	AC	**	CT	AC	AG	TT	**	AG	CC	TT	GT	**	CT	GG	AG	AG	AG	GG	CC	GG	GT	**	CC	AT	AG
1729	10	4	5	Arna	58	17.1	Female	CC	TT	CT	TT	TT	CT	AA	CC	GG	GG	TT	AA	TT	CC	CC	AT	CC	CC	**	CC	AC	GG	TT	**	AA	CC	CC	GT	**	CC	CG	AA	AG	GG	AG	AC	AG	TT	**	AC	AA	AG
1730	39	30	44	Figgjo x Mowi	118	21.3	Female	CT	CT	CT	GT	CC	CC	AG	TT	GG	GG	CT	TT	AA	TT	CT	AA	CG	AC	**	CT	CC	AA	TT	**	AG	AA	CC	TT	**	CT	CC	AA	GG	GG	GG	AA	GG	GT	**	AA	AT	AA
1731	12	34	25	Mowi X Figgjo	84	19.3	NA	CT	TT	CT	GT	CT	CT	AG	CT	GG	CC	CC	TT	AT	CT	CT	AT	CC	AC	**	CC	CC	AG	CT	**	AA	AC	CC	GG	**	CC	CC	AG	AG	GG	AG	AC	GG	TT	**	AA	AT	AA
1732	36	27	32	Figgjo x Mowi	121	21.7	Female	CT	TT	TT	GT	CC	CT	GG	CT	AG	CC	CT	AA	AT	CT	TT	AT	CG	AA	**	CT	AC	AG	TT	**	AA	AC	CT	GT	**	CT	GG	GG	AG	AG	AA	AC	GG	GT	**	CC	AA	AA
1733	38	29	40	Figgjo x Mowi	126	22.4	Male	TT	CC	CC	GT	CT	CC	AG	TT	AG	CG	CT	AT	AT	CC	CC	TT	GG	AC	**	CT	CC	GG	CT	**	GG	CC	CC	GT	**	CC	CG	AG	AG	AA	GG	AA	AA	GT	**	AC	AT	AG
1734	6	1	1	Arna	63	17.5	Female	TT	CT	CT	TT	TT	CT	GG	CT	AG	CC	CT	AA	TT	CT	CT	TT	CG	AC	**	CC	AC	AG	CT	**	AG	CC	CC	GG	**	CT	CC	AA	GG	AG	GG	AC	AG	TT	**	AC	AT	AG
1735	49	11	24	Figgjo x Mowi	83	18.9	Male	CT	CT	CT	GT	CT	TT	AA	TT	**	CG	TT	AT	AA	CT	CT	TT	CC	AC	**	CT	AC	AA	TT	**	AG	AC	CT	GT	**	CT	CG	**	GG	AG	AG	AC	AG	GT	**	AC	AT	AG
1736	17	29	39	Figgjo	80	18.9	Female	CT	CT	CT	GT	CC	CC	AG	TT	AG	CC	CT	AT	TT	CT	CC	AT	GG	AC	**	TT	AC	AA	CC	**	AG	AC	CC	GG	**	CT	CG	AA	GG	AG	AG	AA	AG	GT	**	AC	AT	AA
1737	20	32	51	Figgjo	40	15	Male	TT	CC	CT	GG	CT	CC	AG	TT	AG	CC	CT	TT	AT	CT	CT	AA	GG	AA	**	CT	CC	GG	CC	**	AA	CC	TT	TT	**	TT	CC	AA	AG	GG	AG	AA	AG	TT	**	CC	AA	AG
1738	38	29	40	Figgjo x Mowi	117	21.7	NA	TT	CT	CC	GT	CT	CC	AA	TT	AA	CG	CT	AT	AT	CC	CC	TT	GG	AA	**	CC	CC	AG	CT	**	GG	AA	CT	GT	**	CC	GG	AG	GG	AA	GG	AC	AG	GG	**	AC	AA	AG
1739	57	64	22	Vosso	66	17.7	Male	CT	CC	CC	GG	TT	CC	AA	TT	AG	CG	TT	AA	AT	TT	CT	AA	CG	CC	**	CC	CC	AG	CT	**	AG	CC	CT	GG	**	CT	CG	AA	AG	AG	AA	AA	GG	GG	**	AA	TT	AG
1740	40	31	48	Figgjo x Mowi	121	21.6	Female	CT	CC	CC	TT	CC	CT	AG	CT	GG	CG	TT	AT	TT	CT	CT	TT	GG	AC	**	CT	AC	AG	CT	**	AG	CC	CC	GT	**	TT	CG	AA	GG	AA	AG	AA	GG	TT	**	AC	AT	GG
1741	41	32	52	Figgjo x Mowi	117	21.5	Female	CT	CT	CC	GG	CT	CC	AG	CT	AG	CG	CT	AT	AT	TT	CT	AT	CC	AC	**	TT	AC	AG	CT	**	AG	CC	CT	GG	**	CC	CG	AG	AA	AG	GG	AC	GG	GT	**	CC	AT	GG
1742	36	43	34	Mowi	182	24.6	Male	CC	CT	CT	GG	TT	CT	AG	CT	GG	GG	CC	AT	AA	CC	CT	AT	CG	AC	**	TT	AA	AA	CT	**	AG	AA	TT	GT	**	CT	GG	GG	AA	AG	AA	AC	GG	GT	**	AC	AT	AG
1743	53	60	18	Vosso	80	18.5	Female	TT	CC	CT	GT	CT	CC	AG	CT	AA	CG	TT	AT	TT	CT	CT	AT	CG	CC	**	CC	AA	AA	TT	**	AA	AC	CT	GT	**	TT	CG	AG	AG	AA	AG	AC	AG	GT	**	AC	AT	AG
1744	16	44	37	Mowi X Figgjo	51	16.8	Male	CT	CT	CT	GT	CT	CC	AA	CT	GG	CC	TT	AT	TT	CT	TT	TT	CG	CC	**	CT	CC	GG	TT	**	AG	AC	CT	TT	**	CT	CG	AG	AG	GG	GG	AA	AG	GT	**	AA	AA	AA
1745	14	42	29	Mowi X Figgjo	58	17	NA	TT	CT	CT	GG	TT	CT	GG	CT	GG	CG	TT	AA	AT	CT	TT	AA	CC	CC	**	CT	AC	AA	TT	**	AG	AC	TT	GG	**	CT	CG	AG	AG	AA	AG	AA	GG	TT	**	AC	AA	AG
1746	53	60	18	Vosso	81	18.7	Female?	TT	CC	CT	GG	CC	CC	AG	CT	AG	CC	CT	AA	AT	CT	TT	AT	CG	CC	**	TT	AC	GG	TT	**	AA	AC	CT	GT	**	CC	CG	AG	AG	AA	GG	AC	GG	GT	**	AC	AT	AG
1747	57	64	22	Vosso	59	16.5	Female	CT	CC	CT	GT	TT	CC	GG	TT	AG	CG	CT	AA	TT	CT	CT	AT	CG	AC	**	TT	CC	GG	CT	**	AG	CC	CT	GT	**	CT	CG	AG	AG	AA	AA	AA	AG	GG	**	AC	TT	GG
1748	19	31	47	Figgjo	38	14.5	Male	TT	CC	CT	GG	CT	CC	AA	TT	GG	CC	CT	AA	TT	TT	CC	AT	CC	AC	**	CT	AA	AA	TT	**	AG	CC	CC	GT	**	CT	CC	AA	GG	AG	GG	CC	AG	TT	**	AC	AA	AG
1749	15	43	33	Mowi X Figgjo	134	22.1	Female	CT	CT	CT	GG	TT	TT	AG	TT	AG	GG	CT	AT	AA	CC	CT	TT	CC	CC	**	TT	AC	AG	CT	**	AG	AA	CT	TT	**	CT	CG	AG	AA	GG	AA	CC	GG	GT	**	AA	AT	AG
1750	39	46	46	Mowi	200	24.8	NA	CT	TT	CC	GT	CT	CT	GG	TT	GG	GG	CT	AA	AT	CT	CT	TT	CC	AC	**	TT	CC	AA	TT	**	GG	AA	TT	TT	**	CT	CG	AG	GG	AG	AG	AC	GG	GG	**	AC	AT	AG
1751	36	43	34	Mowi	342	30.9	Male	CT	CT	TT	GT	TT	TT	AG	CT	GG	CG	CC	AA	AT	CT	CT	AT	CC	AA	**	TT	CC	AA	CT	**	AG	AA	TT	GT	**	CT	CG	GG	AG	AG	GG	CC	GG	GG	**	AA	AT	AG
1752	41	32	52	Figgjo x Mowi	101	20	Female	TT	TT	CT	GT	TT	CC	AA	CT	AG	CG	CT	AT	AT	TT	CT	AT	CG	AC	**	CT	AC	AG	CT	**	AA	CC	CT	GT	**	CT	CG	AA	AG	AA	GG	AC	AG	TT	**	CC	AT	GG
1753	6	1	1	Arna	76	18.7	Male	CT	TT	CT	TT	CT	CT	AG	CT	AG	CC	CT	AA	TT	CT	CT	TT	CG	AC	**	CC	AA	AA	TT	**	AG	AC	CC	GT	**	CT	CC	AA	AA	AG	GG	AC	GG	GT	**	AC	AT	AG
1754	19	31	47	Figgjo	37	14.8	Male	TT	CC	CT	GT	TT	CC	AG	TT	GG	CG	CT	AA	TT	TT	CT	AT	CG	AC	**	CT	AA	AA	CT	**	AG	CC	CC	GG	**	CT	CC	AA	AG	**	GG	AC	**	TT	**	AC	**	AG
1755	53	60	18	Vosso	98	19.9	Female	TT	CC	CT	GG	CT	CT	AG	CT	GG	CG	TT	AA	TT	CT	CT	AT	CC	CC	**	CT	AC	AG	TT	**	AA	AC	CT	GT	**	CT	CG	AG	AG	AA	AG	CC	AG	GT	**	CC	AT	AA
1756	41	48	54	Mowi	275	28.7	Female	CT	TT	CT	GG	CC	CT	AG	CT	GG	CC	TT	AA	AT	TT	CT	TT	GG	AC	**	TT	AC	AG	TT	**	GG	CC	CT	GG	**	CT	GG	AA	AG	AG	GG	AC	GG	GT	**	CC	AA	AG
1757	12	34	25	Mowi X Figgjo	106	20.8	Female	CT	CT	TT	GT	CT	CT	AG	TT	AG	CG	CT	AT	TT	CT	CC	AT	CC	CC	**	CT	AC	AA	TT	**	AA	AC	CC	GT	**	CC	CG	AG	AG	GG	AA	CC	GG	TT	**	AA	AT	AG
1758	40	47	50	Mowi	294	29	Female	TT	CC	CC	GT	TT	CC	AG	CT	GG	CG	TT	AT	TT	CC	CT	AT	CC	CC	**	CT	CC	AG	CT	**	AG	CC	CT	TT	**	CT	GG	AG	AG	GG	GG	AA	AG	TT	**	CC	AA	AG
1759	20	32	51	Figgjo	60	17.3	NA	TT	CT	CT	GT	CT	CC	AG	CT	AG	CG	CT	TT	AT	CT	CT	AT	GG	AA	**	CT	CC	GG	CT	**	AA	CC	TT	GT	**	TT	CC	AG	AG	AG	AG	AA	AG	TT	**	CC	AA	AG
1760	36	43	34	Mowi	132	22.2	NA	CC	CT	CC	GT	CC	CT	AG	TT	GG	GG	CC	AT	AT	CC	CT	TT	CG	AC	**	TT	AC	AA	CT	**	GG	AA	TT	GT	**	CC	CG	GG	AA	GG	AA	AC	GG	GT	**	AA	AT	GG
1761	7	1	2	Arna	71	18.5	Male	CT	CT	CT	TT	CT	CC	GG	TT	AG	CG	CT	AA	TT	CT	CT	TT	CC	CC	**	TT	AA	AG	CT	**	AG	CC	CC	GT	**	TT	GG	AA	AA	AA	GG	CC	GG	TT	**	AC	AT	AG
1762	20	32	51	Figgjo	48	16.4	Male	TT	CT	TT	TT	CT	CC	AA	CT	AA	CG	CC	TT	TT	CT	CT	AA	CG	AA	**	CC	AA	GG	CT	**	AA	CC	TT	GT	**	CT	CC	AA	AA	AG	AG	AA	AG	TT	**	CC	AA	GG
1763	10	4	5	Arna	92	20	Female	CC	CT	CC	TT	TT	CT	AA	CC	GG	CG	TT	AA	AT	CC	CC	TT	CG	AC	**	CC	AA	AG	TT	**	AA	CC	CC	TT	**	CC	CG	AA	GG	AG	AG	AC	GG	TT	**	AC	AA	AG
1764	38	29	40	Figgjo x Mowi	87	19.3	NA	TT	CC	CT	GT	TT	CC	AG	TT	AG	CG	CT	TT	AT	CT	CT	TT	GG	AA	**	CC	CC	AA	CT	**	GG	CC	CC	GT	**	CC	CG	AG	AG	AA	AG	AC	AG	GT	**	AC	AT	AG
1765	40	47	50	Mowi	243	27.8	Female	CT	CC	CT	TT	CT	CC	AG	TT	AG	CG	TT	TT	TT	CC	CT	AT	CC	AC	**	CT	CC	AG	TT	**	GG	CC	CT	GT	**	CT	GG	AG	AG	GG	AA	AC	AG	TT	**	CC	AA	GG
1766	36	43	34	Mowi	290	29.3	Female	CC	CT	CT	GG	CT	CT	AG	TT	AG	CG	CC	AA	AA	CT	CT	AT	CC	AC	**	TT	AC	AA	CT	**	AA	AA	TT	GT	**	CT	GG	GG	AG	GG	GG	AC	GG	GG	**	AC	AT	AG
1767	49	34	26	Mowi	155	23.1	NA	TT	CT	CC	GT	TT	CT	AA	TT	AG	CG	CC	TT	AA	CC	CC	TT	CC	AA	**	CC	CC	AA	TT	**	AA	AA	CC	GT	**	CT	CC	AG	AA	AG	AA	CC	GG	TT	**	AC	AA	AA
1768	41	32	52	Figgjo x Mowi	93	19.4	Male	TT	TT	CT	GT	TT	CC	AA	CT	AG	CC	CT	AT	TT	CT	TT	AT	CG	AC	**	CT	AC	GG	CT	**	AA	CC	CT	GT	**	CT	CG	AA	AG	AG	GG	AC	GG	GT	**	CC	AA	AA
1769	16	44	37	Mowi X Figgjo	119	22	Male	CC	CT	CT	GT	CC	CT	AA	CT	GG	CC	TT	AT	AT	CT	CT	AT	CC	AC	**	CT	CC	AG	CT	**	AG	AC	TT	TT	**	TT	CG	GG	AG	AG	GG	AC	AG	TT	**	AC	AT	AA
1770	40	31	48	Figgjo x Mowi	106	20.8	NA	TT	CC	CC	TT	CT	CC	GG	TT	GG	CC	TT	AA	TT	CT	CT	TT	CC	AC	**	CT	AC	AG	TT	**	AA	AC	CC	GT	**	CT	CG	AA	AG	AG	GG	AC	AG	TT	**	CC	AT	AG
1771	51	58	16	Vosso	92	19.7	Female	CT	CT	CC	GG	CT	CC	AA	TT	AA	CC	TT	AT	TT	CT	CT	AT	CC	CC	**	CT	AC	AG	CT	**	AG	AC	CC	GG	**	TT	CC	AG	AA	AA	GG	AC	AG	GT	**	AC	AA	AG
1772	14	42	29	Mowi X Figgjo	87	18.9	Male	CT	CC	CC	GG	CT	TT	AG	TT	AG	GG	TT	AT	AT	CC	TT	TT	CG	AC	**	CT	AC	AA	TT	**	GG	AC	CT	GT	**	CT	GG	GG	AG	AA	AG	AC	AG	TT	**	CC	AA	AG
1773	12	34	25	Mowi X Figgjo	86	19.9	NA	TT	TT	CT	TT	TT	CT	AG	TT	GG	CG	CT	TT	AT	CC	CT	AT	CC	CC	**	CT	CC	AG	TT	**	AA	AC	CC	GT	**	CC	CC	AG	AG	GG	AG	CC	GG	TT	**	AC	AA	AA
1774	14	42	29	Mowi X Figgjo	104	20.4	NA	CT	CC	CC	GG	CC	CT	GG	TT	AA	CC	CT	AT	TT	CC	TT	TT	CC	AC	**	CT	CC	AA	TT	**	GG	AC	TT	GT	**	CC	GG	AG	AG	AA	AG	CC	GG	TT	**	AC	AA	AG
1775	55	62	20	Vosso	47	16	NA	CT	TT	CT	GT	CC	CT	AG	TT	GG	CG	CC	AT	TT	CT	TT	TT	CG	CC	**	CT	CC	AG	CT	**	AG	AA	CC	GT	**	CT	CG	AG	AG	AG	GG	AC	AG	TT	**	AC	AT	AA
1776	19	31	47	Figgjo	29	14.1	Male	TT	CC	CT	GT	CT	CT	GG	TT	GG	CG	CT	AA	TT	TT	CT	AT	CG	AC	**	CT	AA	AA	CT	**	AA	AC	CC	GG	**	CT	CC	AA	GG	AG	GG	AC	AG	TT	**	CC	TT	AG
1777	7	1	2	Arna	82	19.3	Male	CT	CT	TT	TT	CT	CT	AG	TT	AA	CC	TT	AA	TT	TT	CT	TT	CC	CC	**	CT	AA	AG	CT	**	AG	CC	CC	GT	**	CT	CC	AA	AA	AA	GG	CC	AG	TT	**	AA	TT	AG
1778	41	48	54	Mowi	174	24	Female	CT	CC	CC	GG	CT	CT	AG	CT	GG	CC	TT	AT	AT	CT	CT	AT	GG	AC	**	TT	AC	AA	TT	**	GG	CC	CT	GG	**	CT	CG	AA	AA	AA	GG	CC	GG	GT	**	CC	AA	AA
1779	37	44	38	Mowi	324	30	NA	CT	CT	CT	GT	TT	CT	AG	CC	AG	CG	CT	AT	TT	CC	CC	AT	CG	AC	**	TT	CC	AA	TT	**	AG	AC	TT	TT	**	TT	CG	AG	AA	GG	GG	CC	GG	TT	**	AC	AA	GG
1780	41	48	54	Mowi	302	29.8	Female	CT	CT	CT	GG	CC	CT	AG	CC	GG	CC	TT	AT	AT	TT	CC	AT	GG	AC	**	CT	AA	AG	TT	**	AG	AC	CC	GG	**	CT	GG	AA	AG	AG	GG	AC	GG	TT	**	CC	AA	GG
1781	53	60	18	Vosso	97	20	NA	TT	CC	CT	GG	CC	CT	AG	CT	GG	CC	TT	AA	TT	TT	TT	AA	CG	CC	**	TT	AA	AG	TT	**	AG	CC	TT	GT	**	CC	CG	AA	AG	AA	AG	AC	GG	GT	**	AC	AT	AG
1782	54	61	19	Vosso	81	18.6	Male	TT	TT	CC	GT	CT	CC	GG	CT	GG	CG	CC	AA	TT	CT	CC	AT	CG	AC	**	CT	CC	AG	TT	**	AG	CC	CT	TT	**	CC	GG	AG	AA	GG	AA	AA	GG	TT	**	CC	TT	AG
1783	65	50	15	Vosso	88	19.7	Male	CT	CC	CT	TT	TT	CT	AA	CT	AG	CC	CT	AT	AT	CC	CC	TT	CC	CC	**	CT	CC	GG	TT	**	AA	AA	CT	GT	**	CT	GG	AA	AA	AG	AG	AC	GG	TT	**	CC	AT	AG
1784	53	60	18	Vosso	87	19.1	Male	TT	CC	CT	GG	CT	CT	AG	CT	AA	CG	TT	AT	AT	TT	TT	AT	CG	CC	**	CT	AC	AG	TT	**	AA	AC	CT	GT	**	CC	CG	AA	GG	AA	AG	AC	AG	GT	**	AC	AT	AA
1785	19	47	49	Mowi X Figgjo	83	19.5	Female	TT	CC	TT	TT	CT	CC	AG	TT	GG	GG	CT	TT	TT	CT	CT	AT	CC	AC	**	TT	AA	AA	TT	**	AG	CC	CC	GG	**	TT	CG	AG	AG	AA	AG	AC	GG	TT	**	CC	AT	AA
1786	55	62	20	Vosso	41	14.8	NA	CT	TT	CT	TT	CC	CC	AG	CC	GG	CG	CC	AT	TT	CC	TT	AT	CG	CC	**	CC	CC	GG	CT	**	AA	AA	CC	GT	**	CT	CG	AA	AG	AA	AG	CC	AG	TT	**	AC	AT	AA
1787	13	33	55	Figgjo	28	13.1	NA	CT	CC	CC	GT	CC	CT	AA	CT	GG	CG	TT	AT	AT	CT	CC	TT	CG	AC	**	CT	AC	AA	TT	**	AG	CC	CT	GT	**	CT	CC	GG	GG	GG	AG	AA	AG	GT	**	CC	AT	AA
1788	20	48	53	Mowi X Figgjo	106	21	Female	CT	CT	CT	GT	CC	CT	AG	CT	AG	GG	CC	TT	AT	TT	CC	AA	CG	AA	**	CT	AA	AG	TT	**	AG	CC	CT	GT	**	TT	CC	AG	AG	AG	AG	AA	AG	TT	**	CC	AA	AG
1789	15	43	33	Mowi X Figgjo	222	25.9	Female	TT	CT	CT	GG	CT	CT	AG	TT	AG	CG	CT	AT	AT	CT	CT	AT	CC	AC	**	TT	AC	AG	CT	**	GG	AA	CT	TT	**	CT	CG	AG	AA	GG	AG	CC	AG	GT	**	AA	AA	AG
1790	39	46	46	Mowi	231	26.2	NA	CT	CT	CC	GT	CC	CT	GG	TT	AG	CG	CT	AT	AT	CC	TT	AT	CC	AC	**	TT	CC	AG	TT	**	GG	AC	CT	TT	**	CT	GG	AG	GG	AG	GG	AC	GG	GG	**	AC	AA	AG
1791	12	34	25	Mowi X Figgjo	91	20	NA	TT	TT	CT	GT	CT	CT	AG	TT	GG	CG	CC	AT	TT	CC	CT	AT	CC	AC	**	CT	AC	AA	TT	**	AA	AC	CC	GT	**	CC	CC	AG	AG	GG	AA	AC	GG	TT	**	AA	AT	AA
1792	19	47	49	Mowi X Figgjo	101	20.5	NA	TT	CC	TT	GT	CT	CC	AA	CT	GG	GG	CT	AT	AT	CT	CT	AA	CC	AC	**	TT	AC	AA	CT	**	AA	CC	CT	GT	**	TT	CG	AG	AG	AA	GG	AC	AG	GT	**	CC	AT	AA
1793	19	47	49	Mowi X Figgjo	107	21.2	Female	TT	CC	TT	TT	CT	CC	AG	TT	AG	CG	CT	AT	TT	CT	CT	AT	CC	AC	**	TT	AA	AA	TT	**	AG	CC	CC	TT	**	CT	CG	AG	AG	AG	AG	CC	AG	GT	**	CC	AT	AG
1794	8	3	3	Arna	87	19.4	Female	CC	CC	CT	GT	CT	CC	AG	CC	AG	CG	CC	AT	AT	CT	CC	TT	CG	AC	**	CT	CC	AG	CC	**	AA	AC	CC	GT	**	CT	GG	AG	GG	GG	AG	AC	GG	GG	**	CC	AA	AG
1795	57	64	22	Vosso	72	18	Male	CT	CC	CT	GT	TT	CC	AG	TT	AA	CC	TT	AT	TT	CT	TT	AT	CG	AC	**	CT	CC	GG	CC	**	AG	AC	CC	GT	**	CT	CG	AA	AG	AG	GG	AA	GG	GT	**	AA	TT	AG
1796	9	3	4	Arna	59	17.2	NA	CC	CC	CC	GT	TT	CT	AA	CT	GG	CC	CT	AA	AT	TT	CC	AA	CC	AA	**	CT	CC	GG	TT	**	AA	AA	CT	TT	**	CC	CG	AG	GG	AG	AG	CC	GG	GT	**	AC	AT	AA
1797	6	1	1	Arna	95	20.1	Male	TT	TT	CT	TT	CC	CC	AG	CT	AG	CG	CT	AA	TT	CT	CT	TT	CG	AC	**	CC	AA	AG	TT	**	AG	CC	CC	TT	**	TT	CG	AA	AG	AG	GG	AA	AG	GT	**	AC	TT	GG
1798	52	59	17	Vosso	69	18.4	NA	CT	CC	CT	GT	CT	CC	GG	CT	AG	CG	TT	AA	TT	CT	CT	AT	CG	CC	**	CC	AC	AG	CT	**	AA	AC	CT	GT	**	TT	CC	GG	AA	AG	AG	AA	AG	GT	**	AA	AA	AG
1799	12	34	25	Mowi X Figgjo	91	19.8	NA	TT	CT	TT	TT	CT	CT	AG	CT	GG	CG	TT	AT	TT	CC	CC	AT	CC	AC	**	CT	AC	AA	CT	**	AA	AC	CC	GT	**	CC	GG	AA	AG	AG	AA	AC	GG	TT	**	AC	AT	AG
1800	20	32	51	Figgjo	38	14.8	Female	TT	CC	CT	GT	CT	CC	AA	TT	AA	CG	CT	TT	TT	CT	CT	AT	GG	AA	**	CT	CC	GG	CC	**	AA	CC	TT	TT	**	TT	CC	AG	AG	AA	AG	AA	AA	TT	**	CC	AA	AG
1801	57	64	22	Vosso	70	18	Male	CT	CT	CC	GG	TT	CC	AA	TT	AG	CC	TT	AT	AT	TT	CC	AA	GG	AC	**	TT	CC	GG	TT	**	AG	CC	CC	GT	**	CT	CG	AA	GG	GG	GG	AA	GG	GT	**	AC	TT	AG
1802	57	64	22	Vosso	50	16.3	Female	CT	CC	CT	GG	TT	CC	AA	TT	AA	CC	CT	AT	TT	CT	TT	AT	GG	CC	**	CC	CC	GG	CT	**	AG	AC	CC	GT	**	CT	CG	AG	AG	AG	GG	AA	AA	GT	**	AA	TT	GG
1803	10	4	5	Arna	80	18.7	Male	CT	TT	CT	TT	TT	CT	AA	CT	GG	CC	TT	AA	AT	CC	CC	AT	CG	AA	**	CT	AC	GG	TT	**	AA	CC	CC	TT	**	CC	CG	AA	AG	AG	AG	AC	GG	TT	**	AC	AA	AG
1804	17	29	39	Figgjo	73	18.9	Female	TT	CT	CT	GT	CC	CC	AG	CT	AA	CC	TT	AA	TT	CT	CT	AA	GG	AC	**	CT	AC	AA	CC	**	AG	CC	CT	TT	**	CT	CC	AA	GG	AA	GG	AA	AG	GT	**	CC	AT	AA
1805	13	33	55	Figgjo	44	16	Female	CT	CC	CT	GT	CC	CT	AA	CC	GG	CG	TT	AT	AT	CC	CC	TT	CC	AC	**	CT	AC	AG	TT	**	AG	CC	CT	GT	**	CT	CC	GG	GG	AA	GG	AC	AG	GT	**	AA	AT	AA
1806	36	27	32	Figgjo x Mowi	90	19.9	Male	CT	TT	CT	GT	CT	CC	GG	CC	AG	CG	CT	AA	AT	CT	TT	AT	CG	AC	**	CT	AC	AG	TT	**	AA	AC	CT	GT	**	CT	GG	GG	AG	GG	AG	AC	GG	GT	**	CC	AA	AG
1807	10	4	5	Arna	45	15.9	Male	**	TT	CT	TT	TT	CC	AA	CC	GG	CC	TT	AA	TT	CC	CC	TT	CC	AA	**	CC	AC	GG	TT	**	AG	CC	CC	TT	**	CT	CG	AA	AG	AG	GG	AC	GG	TT	**	AC	AT	AG
1808	18	46	45	Mowi X Figgjo	80	19	Male	TT	TT	CC	GG	CT	CT	AA	CT	AG	CC	CC	TT	AT	CC	CC	TT	CC	AA	**	TT	AC	AA	TT	**	AG	CC	CT	TT	**	CC	CC	GG	GG	AG	GG	AC	GG	GG	**	CC	AT	AG
1809	9	3	4	Arna	72	18.3	Female	CC	CT	CC	TT	TT	CC	AG	CT	AG	GG	CT	AT	AA	TT	CT	AT	CC	AC	**	CT	AC	GG	TT	**	AG	AA	CC	GT	**	CC	CG	AG	GG	AG	AG	CC	GG	GT	**	AC	AT	AA
1810	7	1	2	Arna	67	18.2	NA	CT	CT	CT	TT	CT	CT	AA	TT	AG	CC	TT	AA	TT	CC	CT	TT	CC	CC	**	CT	AA	AA	TT	**	AA	CC	CC	GT	**	CC	CG	AA	GG	AG	GG	AA	GG	GT	**	AC	TT	AA
1811	12	11	23	Figgjo	43	15.5	Female	CC	CT	CT	GT	CT	CT	GG	CT	AG	GG	CC	AT	AT	CT	CC	AT	CC	CC	**	CT	AC	AG	CC	**	AG	CC	CT	TT	**	CC	CC	AG	AG	AG	AG	AA	GG	GT	**	AC	AT	AG
1812	16	44	37	Mowi X Figgjo	105	20.2	Male	CT	CT	TT	GT	TT	CC	AG	TT	AG	CC	CT	AT	AT	CT	CT	AT	CG	AC	**	CC	CC	AG	TT	**	AG	AA	TT	TT	**	TT	CG	GG	AG	AG	GG	AC	AG	GT	**	CC	AA	AG
1813	17	29	39	Figgjo	68	18.1	Male	TT	CC	CC	GT	CT	CC	AG	CT	AG	CC	CT	AA	TT	CT	CT	TT	GG	CC	**	CT	AC	GG	CC	**	AG	AC	CT	GT	**	TT	GG	AA	AG	AG	GG	AA	AA	GT	**	AA	AT	AA
1814	49	34	26	Mowi	234	26.3	NA	TT	CT	CC	GT	TT	CT	AA	TT	GG	GG	CT	TT	TT	TT	CC	TT	CC	AC	**	CC	CC	AG	TT	**	AA	AA	CC	GG	**	CT	CC	AG	AA	AG	AA	CC	AG	TT	**	AC	AA	AG
1815	38	45	42	Mowi	382	31.7	NA	CT	TT	CC	GT	CT	CC	AA	TT	AA	GG	CT	TT	AA	CT	CC	TT	CC	AA	**	CC	CC	AA	CT	**	AG	AA	CC	GT	**	CC	CC	GG	AG	AG	GG	AC	AG	GT	**	CC	AT	AA
1816	37	44	38	Mowi	234	26.7	NA	CT	CT	CC	GG	TT	CC	AG	CT	AG	GG	TT	AA	AT	CC	CT	TT	CG	AA	**	CT	CC	AG	TT	**	AG	AC	TT	TT	**	TT	GG	GG	AA	GG	AG	CC	GG	GT	**	AC	AT	AG
1817	41	48	54	Mowi	224	25.9	Male	TT	CT	CT	GG	CT	CT	AG	CT	AG	CC	TT	AT	AA	TT	CC	TT	CG	AC	**	TT	CC	AA	TT	**	GG	AC	CC	GT	**	CT	CG	AA	AG	GG	GG	CC	GG	TT	**	CC	AT	GG
1818	12	34	25	Mowi X Figgjo	93	19.4	NA	TT	CT	CC	TT	CT	CT	AG	TT	AG	CG	CT	AT	TT	TT	CC	AT	CC	CC	**	CC	CC	AG	TT	**	AA	AC	CC	GG	**	CC	CG	GG	AA	AG	AA	AC	GG	TT	**	AC	AT	AG
1819	52	59	17	Vosso	31	14.2	Male	CT	CC	CT	TT	CT	CT	AG	CT	AG	CG	TT	AT	TT	CC	CT	AT	GG	CC	**	CT	AC	AG	CT	**	AG	AA	CC	GT	**	CC	CG	GG	AA	AG	AA	AA	GG	GT	**	AC	AT	AA
1820	41	32	52	Figgjo x Mowi	82	19	Female	TT	TT	TT	GT	TT	CC	AG	TT	AG	CC	CT	AT	TT	TT	CT	AT	GG	AC	**	TT	AA	GG	CT	**	AA	CC	TT	GG	**	CC	CG	AG	AG	AG	GG	AC	AG	TT	**	CC	AA	AG
1821	20	32	51	Figgjo	45	16.1	NA	TT	CC	CT	GT	CT	CC	AA	CT	AG	GG	CT	TT	TT	CT	CT	AA	CC	AA	**	CT	AA	GG	CT	**	AA	CC	TT	TT	**	CT	CC	AG	AG	AG	AG	AA	AA	TT	**	CC	AT	AG
1822	55	62	20	Vosso	59	17.3	Female	CT	CT	CC	GT	CC	CC	AA	CT	AG	CG	CT	AT	TT	CT	TT	AT	CC	CC	**	CC	CC	GG	CT	**	GG	AA	CC	TT	**	CT	CG	GG	AG	AA	AG	AA	GG	GT	**	CC	AT	AA
1823	15	27	31	Figgjo	79	19	Male	TT	TT	TT	GT	CT	TT	AG	CT	GG	CC	TT	AA	TT	CT	TT	AT	CC	AC	**	CT	AC	GG	TT	**	AG	AC	CC	GT	**	CT	CG	AG	AA	AG	AA	AC	AG	GT	**	AC	AA	AG
1824	38	29	40	Figgjo x Mowi	145	23.2	Male	TT	CC	CT	GT	CT	CC	AA	TT	AG	CC	TT	AT	AT	CC	CT	AT	CG	AC	**	CC	CC	AG	CT	**	GG	AC	CT	GT	**	CT	CG	AG	AG	AG	GG	AC	GG	GT	**	AA	AT	AG
1825	14	42	29	Mowi X Figgjo	128	21.4	Female	CT	CC	CC	GG	CT	TT	GG	CC	AG	CG	CT	AA	TT	CT	TT	AA	CG	AC	**	CT	CC	AA	CT	**	AG	CC	TT	GG	**	CT	GG	GG	AG	AA	AG	AA	GG	TT	**	AC	AA	AG
1826	15	27	31	Figgjo	85	19.4	Female	TT	TT	CT	GT	CT	CC	GG	TT	AG	CG	TT	AA	AT	TT	TT	AT	CG	CC	**	CT	AA	AG	TT	**	AG	AC	CC	GT	**	CT	CG	AG	AA	AG	AA	AC	GG	GT	**	AC	AT	AG
1827	53	60	18	Vosso	99	19.5	Male	TT	CC	CC	GT	CT	CC	AG	CT	AG	CG	CT	AA	TT	CT	TT	AT	CC	CC	**	CT	CC	AA	TT	**	AA	AC	CT	GT	**	CT	CG	GG	GG	AA	AG	CC	AG	GT	**	CC	AT	AA
1828	20	48	53	Mowi X Figgjo	127	22.1	Female	TT	CC	CT	GG	CC	CT	GG	CT	AA	GG	CT	AT	AA	CT	CC	AT	CG	AC	**	CT	AA	AG	CT	**	AG	CC	CT	GT	**	TT	CG	AG	AG	AA	GG	AA	AG	TT	**	CC	AT	AG
1829	51	58	16	Vosso	57	17	NA	CT	CT	CC	GG	CT	CC	AA	CT	AA	CC	TT	AA	TT	CC	TT	AT	CG	CC	**	CC	AC	AA	CT	**	AG	AA	CT	GG	**	CT	CG	AG	AA	GG	GG	AA	AA	GG	**	AA	AA	AG
1830	6	1	1	Arna	56	16.8	NA	TT	CT	CC	TT	CC	CT	GG	CT	AA	CC	CT	AA	TT	CT	CT	TT	CG	AC	**	TT	AC	AG	TT	**	AG	AC	CC	TT	**	TT	CG	AA	AG	AA	GG	AA	AG	GT	**	AC	TT	GG
1831	55	62	20	Vosso	42	15.6	NA	TT	TT	CT	GT	CT	CT	AA	CC	AG	CG	CT	AT	TT	CC	CT	AT	CG	CC	**	CT	CC	AG	CT	**	AA	AA	CC	GT	**	CT	CG	GG	AG	AG	AG	AC	AG	TT	**	CC	AT	AA
1832	41	48	54	Mowi	230	27	Male	CT	CT	CC	GG	CC	CT	AG	CT	GG	CG	TT	AA	AT	CT	CC	AT	GG	AC	**	TT	AA	AG	TT	**	AG	CC	TT	GT	**	CT	CG	AG	AG	GG	GG	CC	GG	GT	**	CC	AA	AG
1833	2	5	6	Arna	60	16.8	NA	CT	TT	CC	GT	CT	CC	AA	TT	AG	GG	CT	AA	TT	CT	CT	AT	CC	AA	**	CC	CC	GG	TT	**	AA	AC	CC	GT	**	CC	CG	GG	AG	AA	GG	AA	GG	GG	**	CC	AA	AA
1834	16	44	37	Mowi X Figgjo	98	20.4	Female	CC	CT	CT	GG	TT	CC	AA	TT	AG	CC	CT	AT	AT	CT	CC	AT	CG	AC	**	CC	CC	GG	TT	**	AA	AA	CT	GT	**	TT	CG	GG	AG	AG	GG	AC	AG	GT	**	AC	AA	AG
1835	12	11	23	Figgjo	74	18.5	NA	CT	CT	CT	GG	CT	TT	GG	CC	AG	CC	CT	AT	AT	CT	CC	AA	CC	CC	**	CT	AC	AA	CT	**	AG	AC	CT	GT	**	CC	CG	GG	AG	AG	GG	AC	AG	GT	**	AC	AT	AG
1836	9	3	4	Arna	33	13.7	Male	CT	CC	CT	TT	TT	CT	AG	CT	GG	CG	CT	AA	TT	TT	CC	AT	CC	AC	**	TT	AC	AG	CT	**	AA	AC	CC	GG	**	CT	GG	AA	AG	AA	AG	AA	AG	GT	**	AC	AT	AA
1837	20	32	51	Figgjo	57	17.2	Female	TT	CC	TT	GG	CT	CC	AG	TT	AG	CG	CT	TT	TT	CT	CT	AT	CG	AA	**	CC	CC	GG	CT	**	AA	CC	CT	TT	**	TT	CC	AG	AG	GG	GG	AA	AG	TT	**	CC	AT	AG
1838	49	34	26	Mowi	285	27.8	NA	CT	TT	CC	GG	TT	TT	AA	TT	AA	CG	TT	TT	TT	CT	CC	TT	CC	AC	**	CC	CC	AA	TT	**	AG	AC	CT	GG	**	CT	GG	GG	AG	AG	AG	CC	AG	TT	**	AC	AA	AA
1839	40	47	50	Mowi	396	32.9	NA	TT	CC	CT	TT	TT	CC	AG	TT	GG	CG	CT	AT	AT	CC	TT	AT	CG	CC	**	TT	AC	AG	TT	**	AG	CC	CT	TT	**	CT	GG	AG	AG	AG	GG	AC	AG	TT	**	CC	AA	GG
1840	2	5	6	Arna	55	16.9	Female	CT	CT	CC	GT	CT	CT	AG	CT	AG	CG	CT	AA	TT	CT	CC	TT	CC	AA	**	CC	CC	AG	TT	**	AA	AC	CC	GT	**	CT	CC	AA	AG	AG	GG	AA	GG	GG	**	CC	AA	AA
1841	15	27	31	Figgjo	90	20.4	NA	TT	CC	CT	GT	CT	TT	GG	CT	AA	CC	TT	AA	AT	CT	TT	AT	CC	CC	**	CT	AA	GG	TT	**	GG	AC	CC	TT	**	CT	CG	AG	AG	GG	AG	AC	AG	GT	**	AC	AT	AA
1842	12	34	25	Mowi X Figgjo	81	19	NA	TT	CT	CT	TT	CT	TT	AG	TT	GG	CG	TT	AT	TT	CT	CC	AT	CC	CC	**	CC	AC	AG	CT	**	AA	AC	CC	GT	**	CC	GG	GG	AA	GG	AA	CC	GG	TT	**	AA	AT	AA
1843	55	62	20	Vosso	61	17.4	NA	CT	CT	TT	TT	CT	CC	AG	CT	GG	CG	CC	AT	TT	CT	CT	AT	CG	CC	**	CC	CC	AG	TT	**	AA	AA	CC	TT	**	CT	CG	GG	AG	AA	AG	AC	GG	GT	**	AC	AT	AA
1844	15	43	33	Mowi X Figgjo	160	23.9	Male	CT	CT	CT	GG	TT	TT	AG	TT	AG	GG	CT	AA	AT	CC	CT	TT	CC	AC	**	TT	AA	AA	CT	**	AG	AA	CT	TT	**	CT	CC	AG	AA	GG	AG	CC	GG	GG	**	AA	AT	AG
1845	41	32	52	Figgjo x Mowi	82	18.9	Male	TT	CC	CC	GG	TT	CC	AG	CT	AG	CC	CT	AT	TT	CT	TT	AT	GG	AC	**	CT	AA	GG	CT	**	AA	CC	CT	GG	**	CC	CG	AA	AG	GG	GG	AC	AG	TT	**	CC	AT	AA
1846	49	11	24	Figgjo x Mowi	132	22	NA	CT	CT	CC	TT	CT	TT	AA	CT	AA	CC	CT	AT	AT	CT	CT	AT	CC	AC	**	CT	AC	AA	CT	**	GG	AA	TT	GT	**	CT	CC	GG	GG	AG	AG	AC	AG	GT	**	CC	AT	AG
1847	14	42	29	Mowi X Figgjo	106	20.5	Female	TT	CT	CT	GG	CC	TT	GG	CT	AG	CC	TT	AA	AT	CT	TT	TT	CG	AC	**	CT	CC	AA	CT	**	GG	AC	CT	GG	**	CC	GG	GG	AG	AA	AG	AA	GG	TT	**	AC	AA	AG
1848	7	1	2	Arna	76	19	Male	CC	CT	CT	TT	CT	CT	GG	TT	AA	CC	CT	AA	TT	CT	CT	TT	CC	CC	**	CT	AA	AG	TT	**	AG	AC	CC	GG	**	CT	CC	AA	GG	AA	GG	AC	GG	TT	**	AA	AT	AA
1849	38	45	42	Mowi	339	30.3	NA	TT	TT	CC	GT	TT	CC	AA	TT	AG	GG	CT	TT	AA	CC	CC	TT	CG	AA	**	CC	CC	AA	TT	**	AG	AA	CT	GT	**	CT	CC	GG	AG	GG	GG	AC	GG	GG	**	AC	TT	AA
1850	39	30	44	Figgjo x Mowi	85	18.9	Female	CT	CT	CT	TT	CC	CT	GG	TT	AG	CG	CT	AA	TT	CT	TT	AT	CG	AC	**	TT	CC	AA	TT	**	AG	AC	CT	TT	**	TT	CG	AG	GG	AG	AA	AA	GG	GT	**	AC	AT	AA
1851	53	60	18	Vosso	92	19.3	Female	TT	CC	CC	GT	CT	CC	AG	CT	GG	CC	CT	AT	TT	CC	CT	TT	CG	CC	**	CT	AA	GG	TT	**	AA	AC	CT	GT	**	TT	CG	AG	GG	AA	AG	AC	AG	GT	**	AC	AT	AA
1852	7	1	2	Arna	69	18.3	Male	CT	CT	CT	TT	CC	CT	GG	TT	AA	CC	TT	AA	TT	TT	CT	TT	CC	CC	**	TT	AA	GG	TT	**	AG	AC	CC	GG	**	CT	CC	AA	AG	AA	GG	CC	AA	GT	**	AA	AT	AA
1853	38	45	42	Mowi	246	27	NA	CT	TT	CC	GT	TT	CT	AA	TT	GG	CC	CT	TT	AA	CT	CC	TT	CG	AA	**	CC	CC	AA	CT	**	GG	AC	CC	GT	**	CC	CG	GG	AG	AG	GG	AC	GG	GT	**	CC	AA	AA
1854	55	62	20	Vosso	77	18.6	Female	CT	TT	CT	TT	CT	CC	AA	CC	AG	CG	CC	AA	TT	CT	CT	AT	CG	CC	**	CT	CC	AG	TT	**	AA	AA	CT	GT	**	TT	CG	AA	AG	AG	GG	CC	AA	TT	**	AC	AT	AA
1855	2	5	6	Arna	49	16.1	Female	CT	CT	CT	GG	CT	CT	AA	CT	AG	GG	CT	AA	TT	TT	CT	AT	CC	AA	**	CC	CC	GG	TT	**	AA	AC	CC	TT	**	CT	CG	AG	AG	AG	GG	AA	GG	GG	**	CC	AA	AA
1856	20	32	51	Figgjo	49	16.2	Female	TT	CC	CT	GT	CT	CC	AG	CT	AG	CG	CC	TT	TT	CT	CT	AA	GG	AA	**	CT	AC	GG	CC	**	AA	CC	CT	GT	**	CT	CC	AG	AG	GG	GG	AA	AA	TT	**	CC	AA	AG
1857	57	64	22	Vosso	69	18.1	NA	CT	CT	CT	GT	TT	CC	AA	TT	AG	CC	TT	AA	TT	TT	TT	AA	GG	CC	**	TT	AC	AG	CT	**	AG	AC	CT	GT	**	CT	CG	AG	GG	AG	AG	AC	GG	GG	**	CC	TT	AG
1858	54	61	19	Vosso	122	21.6	NA	TT	TT	CC	TT	CT	CC	GG	CT	AA	CG	CT	AA	TT	CT	CC	AT	CG	AC	**	TT	CC	AA	TT	**	AG	CC	CC	TT	**	CT	GG	AG	AG	AG	AG	AC	AG	GT	**	CC	TT	AG
1859	55	62	20	Vosso	50	17.1	Female	CT	CT	CT	GT	CT	CT	AA	CT	GG	CG	CC	AT	TT	CT	CT	AT	CC	CC	**	CC	CC	AG	TT	**	AA	AA	CC	TT	**	CT	GG	AG	AG	AA	AG	AC	GG	TT	**	CC	AT	AA
1860	49	11	24	Figgjo x Mowi	65	17.3	Female	CC	CT	CC	TT	TT	CT	AA	TT	AA	GG	CT	AT	AT	TT	CT	TT	CC	AC	**	CT	AC	AA	CT	**	GG	CC	TT	GT	**	CT	CC	AG	GG	AG	AG	AC	AA	GT	**	AC	AT	AG
1861	18	46	45	Mowi X Figgjo	104	20.4	Female	CT	TT	CT	GG	CC	TT	AA	CT	AA	CG	CT	TT	AT	CC	CC	TT	CC	AA	**	TT	AA	AA	CT	**	AG	AC	TT	TT	**	CT	CG	GG	GG	AG	GG	CC	GG	GG	**	CC	AT	GG
1862	7	1	2	Arna	78	19	Male	CC	CT	TT	TT	CT	CT	**	TT	**	CG	TT	AA	TT	CT	CT	TT	CC	CC	**	CT	AA	GG	TT	**	AA	CC	CC	GG	**	CC	CC	AA	AG	AG	GG	AA	AG	GT	**	AA	AT	AG
1863	15	43	33	Mowi X Figgjo	241	27.1	Female	CT	CC	CC	GT	CT	CT	AG	TT	AG	GG	CT	AA	AT	TT	CT	AT	CC	AC	**	TT	AA	AA	CT	**	GG	AA	CT	TT	**	CT	CC	AG	AG	GG	AG	CC	GG	TT	**	AC	AA	GG
1864	51	58	16	Vosso	56	17	NA	CT	CT	CC	TT	CC	CC	AG	CT	AA	CC	TT	AT	TT	CC	TT	TT	CG	CC	**	CC	AC	AA	CT	**	AG	AC	CC	GG	**	CT	CC	AG	AA	AA	GG	AA	AG	GG	**	AC	AA	AA
1865	17	29	39	Figgjo	60	17.5	Female	**	CT	CT	**	CC	CC	AG	CT	**	CC	CT	AA	TT	CT	CT	AA	GG	AC	**	CT	AC	**	TT	**	AG	CC	CC	GT	**	CT	GG	AA	GG	AG	GG	AA	AG	GT	**	AC	AT	AG
1866	53	60	18	Vosso	76	18.1	Female	TT	CC	CT	GT	CT	CC	AG	CT	AG	CG	TT	AT	AT	TT	TT	AT	CC	CC	**	TT	CC	AG	TT	**	AA	AA	CT	GT	**	CT	CG	GG	AG	AA	AG	CC	GG	GT	**	CC	AT	AG
1867	49	34	26	Mowi	231	25.5	NA	CT	TT	CT	GG	TT	TT	AA	TT	AA	CC	CC	TT	AA	CC	CC	TT	CC	CC	**	CT	CC	AA	TT	**	AA	AA	CT	GT	**	CT	CG	GG	AG	AG	AG	CC	GG	TT	**	AC	AA	AA
1868	40	47	50	Mowi	290	28.9	Female	CT	CC	CT	TT	TT	CC	AG	CT	AG	CG	CT	TT	AT	CC	CT	AT	CC	AC	**	CT	AC	AG	CT	**	AG	CC	CT	GT	**	CT	GG	AG	AA	GG	AG	AA	AG	TT	**	CC	AA	AG
1869	17	45	41	Mowi X Figgjo	224	25.9	Male	TT	CT	CC	GG	CC	CC	AG	TT	AG	CG	TT	AT	AT	CT	CC	TT	CG	AC	**	CC	AC	AG	CT	**	AG	AC	CC	GT	**	TT	CC	AG	AG	GG	AG	AC	AG	GG	**	AC	AT	AA
1870	15	43	33	Mowi X Figgjo	157	23.4	Male	TT	CC	CC	GG	TT	CT	AG	TT	GG	CG	CC	TT	AT	TT	CT	TT	CC	AC	**	TT	AA	AA	CT	**	GG	AA	CT	TT	**	CC	CC	AG	AG	GG	AA	CC	GG	TT	**	AC	TT	GG
1871	36	43	34	Mowi	236	27.2	NA	CC	CT	TT	GT	CC	TT	AG	CT	AG	CG	CC	AA	AA	CT	CT	TT	CC	AC	**	TT	CC	AA	CT	**	AG	AA	TT	GT	**	CT	CC	GG	AG	AG	AG	CC	GG	GT	**	AC	AA	GG
1872	38	45	42	Mowi	328	29.5	NA	CT	TT	CC	GT	CT	CT	GG	TT	AA	GG	CT	TT	AA	CT	CC	TT	CC	AC	**	CC	CC	AA	CT	**	AG	AC	CT	GT	**	CT	CC	GG	AG	GG	GG	CC	GG	GG	**	AC	TT	AA
1873	49	34	26	Mowi	153	22.5	NA	CT	TT	CT	GT	TT	TT	AA	TT	AG	CG	CT	TT	AT	CT	CC	TT	CC	AC	**	CT	CC	AG	TT	**	AA	AC	CT	GG	**	CT	CC	AA	AG	AG	AG	CC	AG	TT	**	AC	AA	AG
1874	36	27	32	Figgjo x Mowi	65	17.7	Female	CT	TT	CT	GT	CC	CT	GG	CT	GG	CG	CT	AA	AT	CT	TT	AT	CC	AC	**	CT	CC	AG	TT	**	AG	AA	CT	GT	**	CT	GG	GG	AG	AG	AA	AA	GG	GT	**	AC	AA	AG
1875	40	31	48	Figgjo x Mowi	92	20	Male	TT	CC	TT	GT	TT	CC	AG	TT	GG	CC	CT	AA	TT	CT	CT	TT	CG	AC	**	CT	AC	GG	CT	**	AG	CC	CC	GT	**	CT	CG	AA	AG	GG	GG	AC	GG	TT	**	AC	AA	GG
1876	14	42	29	Mowi X Figgjo	62	17.6	Male	CT	CT	CT	GG	CC	CT	GG	TT	AA	CG	TT	AA	TT	CC	CT	AT	CG	CC	**	CT	AC	AA	TT	**	GG	AA	TT	GT	**	CC	CG	GG	GG	AA	AG	AC	GG	TT	**	AC	AA	AG
1877	17	29	39	Figgjo	60	17.1	Female	TT	CC	CC	GT	CC	CC	AG	TT	GG	CC	CT	AT	TT	CC	CT	AA	GG	CC	**	CT	AC	AA	CC	**	AG	CC	CC	GG	**	TT	CC	AA	AG	GG	AG	AA	AA	GG	**	AC	AA	AG
1878	20	32	51	Figgjo	46	15.7	NA	TT	CC	TT	GT	CT	CC	AG	TT	AG	GG	CT	TT	TT	CT	CT	AA	CG	AA	**	CT	CC	GG	CC	**	AA	CC	TT	TT	**	TT	CC	AA	AG	GG	AG	AA	AG	TT	**	CC	AT	AG
1879	20	32	51	Figgjo	38	15	Male	TT	CC	CT	GT	CT	CC	AG	CT	AA	CG	CT	TT	TT	TT	CT	AT	CG	AA	**	CT	AC	GG	CC	**	AA	CC	CT	GG	**	CT	CC	AG	AA	AG	GG	AA	AG	TT	**	CC	AA	AG
1880	65	50	15	Vosso	28	13.3	NA	CT	CC	CT	GG	TT	CT	AG	CT	AG	CC	CC	AT	AT	CT	CC	AT	CG	CC	**	CT	CC	AG	TT	**	AG	AA	CC	GG	**	CT	GG	AA	AA	GG	GG	AA	GG	TT	**	AC	AT	AG
1881	37	44	38	Mowi	246	26.5	NA	CT	CC	CC	GT	TT	CC	AG	CT	AA	CG	TT	AT	AT	CC	CT	TT	CG	AC	**	CT	CC	AA	TT	**	AG	AC	TT	TT	**	TT	GG	GG	AA	GG	AG	AC	GG	TT	**	CC	AT	AG
1882	38	29	40	Figgjo x Mowi	101	20.5	Female	TT	CC	CT	GT	CT	CC	AA	TT	AA	CG	TT	TT	AT	CT	CC	AT	GG	CC	**	CT	CC	AG	CT	**	GG	AC	CT	GT	**	CT	CC	AG	AG	AG	AG	AC	GG	TT	**	CC	AT	AA
1883	54	61	19	Vosso	74	18.6	Female	TT	TT	CC	GT	CT	CC	GG	CT	GG	CG	CC	AA	TT	CC	CC	AT	CG	CC	**	CT	AC	AG	TT	**	AG	CC	CT	TT	**	CT	CG	GG	AG	AG	AA	AC	AG	GT	**	CC	AT	AG
1884	18	46	45	Mowi X Figgjo	136	21.9	Female	TT	TT	CC	GG	CT	CT	AG	CT	AG	CC	CT	TT	AT	CC	CT	TT	CC	AC	**	CT	AC	AA	CT	**	AG	CC	CT	TT	**	CT	CC	GG	GG	AG	GG	CC	GG	GG	**	CC	TT	AG
1885	52	59	17	Vosso	96	20.3	Female	CT	CC	CC	GT	CT	CC	GG	CC	AG	CC	CC	AT	TT	CT	CT	AT	GG	CC	**	CT	AC	AA	CT	**	AA	AA	CT	GT	**	CT	GG	AG	AA	AG	AA	AA	AG	GT	**	AA	AA	AA
1886	15	43	33	Mowi X Figgjo	160	23.6	Male	TT	CT	CT	GT	CT	TT	AG	TT	AG	CG	CT	AT	AT	CT	CT	AT	CG	CC	**	TT	AC	AG	CT	**	GG	AA	CT	TT	**	CC	CG	AG	AA	GG	AA	CC	GG	GT	**	AC	AT	GG
1887	14	42	29	Mowi X Figgjo	101	20	Female	TT	CT	CT	GG	TT	CT	GG	CT	GG	CC	TT	AA	TT	CT	CT	AA	CG	AC	**	CT	CC	AA	CT	**	AG	AC	TT	GG	**	CT	CG	AG	GG	AA	AG	AC	AG	TT	**	AC	AA	AG
1888	17	29	39	Figgjo	60	17.6	NA	TT	CT	CT	GT	CC	CC	AG	TT	AG	CC	CT	AA	TT	CT	CC	AT	GG	CC	**	TT	AC	AG	CC	**	AG	CC	CT	GG	**	TT	GG	AG	GG	AG	GG	AA	AA	GG	**	AA	AT	AG
1889	57	64	22	Vosso	69	18.2	Female	CT	CT	CT	GG	TT	CC	AG	TT	AG	CG	TT	AT	TT	TT	CT	AT	CG	AC	**	CT	CC	AG	CC	**	AG	CC	CC	GT	**	CT	CG	AG	GG	AG	GG	AC	AA	GT	**	AA	TT	AG
1890	6	1	1	Arna	56	17	NA	CT	CT	CC	TT	CT	CT	GG	CT	AG	GG	CT	AA	TT	CT	CT	TT	CG	AC	**	CT	AC	AG	TT	**	AA	CC	CC	GT	**	CT	CC	AA	GG	AG	AA	AC	AG	TT	**	AC	AT	GG
1891	12	11	23	Figgjo	31	14.4	Male	CT	CT	CT	**	CT	TT	**	CC	**	CG	**	AT	TT	TT	TT	AT	CC	AC	**	CC	AC	AA	CC	**	**	AC	CT	GT	**	CC	CC	**	AG	AG	AG	AC	AG	GT	**	AC	AT	AG
1892	14	42	29	Mowi X Figgjo	253	28.2	Female	CT	CC	CC	GG	CT	CT	AG	CT	AA	CC	CT	AT	TT	CC	TT	AA	CG	AC	**	CT	AC	AA	TT	**	AG	CC	CT	GT	**	CT	GG	AG	GG	AA	AG	AC	AG	TT	**	AC	AA	AG
1893	36	43	34	Mowi	276	32	Female	CC	CT	CT	GG	CT	CT	AG	CT	GG	CG	CC	AT	AT	CC	CT	AT	CC	CC	**	TT	AC	AA	CT	**	AG	AA	TT	GT	**	CC	CC	GG	AG	AG	AA	AC	GG	GG	**	AA	AT	AG
1894	39	30	44	Figgjo x Mowi	123	21.1	NA	CT	CT	CT	GG	CT	CT	AG	TT	GG	GG	CT	AA	AA	TT	TT	AT	CG	CC	**	CT	AC	AA	TT	**	AG	AC	CT	GT	**	CC	CG	AA	GG	AG	AA	AA	GG	GT	**	AC	AT	AA
1895	41	48	54	Mowi	209	26.3	NA	TT	CT	CT	GG	CC	CT	GG	CC	AG	CC	CT	AT	AA	CT	CT	TT	GG	AC	**	TT	AC	AA	TT	**	GG	CC	CT	GT	**	CT	CG	AA	AA	AG	GG	AC	GG	GT	**	CC	AT	AG
1896	8	3	3	Arna	69	17.8	NA	**	**	**	**	**	**	**	**	**	**	**	**	**	**	**	**	**	**	**	**	**	**	**	**	**	**	CC	TT	**	CT	CG	AG	GG	AG	AG	CC	GG	GG	**	CC	AT	AG
1897	54	61	19	Vosso	111	21.4	NA	TT	TT	CT	GT	CT	CC	GG	CT	AG	CG	CT	AA	TT	CT	CC	AT	CG	AC	**	CT	AC	AG	TT	**	AG	CC	CT	GT	**	CC	CG	GG	AA	AG	AG	AA	GG	TT	**	CC	AT	AG
1898	65	50	15	Vosso	101	20.4	Female	CT	CC	CT	GT	CC	CC	AG	TT	AG	CC	CC	AT	AT	CC	CC	TT	CC	CC	**	CC	CC	GG	TT	**	AA	CC	CT	GT	**	CT	CG	AA	AA	GG	AG	AC	AG	TT	**	CC	AA	AG
1899	39	30	44	Figgjo x Mowi	89	19.3	NA	TT	CT	CT	GT	CT	CC	AG	TT	AA	GG	TT	AT	AT	TT	TT	AT	CG	AC	**	CT	AC	AA	TT	**	AG	AC	CC	GT	**	CC	CG	AA	GG	GG	AG	AA	GG	GT	**	AC	AA	AA
1900	36	27	32	Figgjo x Mowi	100	20.2	Male	CT	TT	CT	GT	CC	CT	GG	TT	AG	CC	CT	AA	AT	CT	TT	AT	CC	AA	**	CT	CC	AG	TT	**	AG	AA	CT	GG	**	CT	GG	GG	AG	AG	AA	AC	GG	GT	**	AC	AA	AG
1901	38	29	40	Figgjo x Mowi	80	18.9	Male	CT	CT	CC	GT	TT	CC	AG	TT	GG	CG	TT	TT	AT	CT	CT	AT	GG	CC	**	CC	CC	GG	TT	**	GG	CC	CT	GG	**	TT	CG	AG	GG	AG	AG	AC	AA	TT	**	CC	AA	AG
1902	13	33	55	Figgjo	18	12.6	NA	CT	CT	CC	GT	CC	CT	AA	CC	GG	CC	TT	AT	AT	CT	CC	TT	CC	AC	**	CT	AC	AA	TT	**	AG	CC	CT	GT	**	CT	CC	GG	AG	AG	AG	AC	AG	GT	**	AC	AT	AG
1903	39	30	44	Figgjo x Mowi	118	21.1	NA	**	CT	CT	**	**	**	**	TT	**	**	CT	TT	AT	**	TT	TT	**	CC	**	CT	CC	AA	TT	**	**	**	CC	GT	**	CC	CG	**	GG	**	**	AA	GG	GT	**	AA	AA	AA
1904	55	62	20	Vosso	73	18.8	Female	TT	CT	CT	TT	CC	CC	GG	CC	GG	CG	CC	AT	TT	CC	TT	AT	CG	CC	**	CC	CC	GG	TT	**	AG	AA	CC	GT	**	CC	CC	AG	AG	AA	GG	AA	AG	TT	**	CC	AT	AA
1905	15	27	31	Figgjo	60	17.6	Female	TT	CT	CT	GT	CT	CT	GG	CT	AG	CC	TT	AA	TT	TT	TT	AT	CC	CC	**	CT	AC	GG	TT	**	AG	AA	CC	TT	**	CT	CG	AG	AG	AG	AA	AC	AG	GT	**	AC	AT	AA
1906	19	47	49	Mowi X Figgjo	112	21.3	Male	TT	CC	TT	GT	TT	CT	AG	TT	GG	CG	CT	AT	AT	CT	CT	AA	CC	AC	**	TT	AA	AA	CT	**	AA	CC	CT	GG	**	CC	CG	AG	AG	AG	GG	AC	AG	TT	**	CC	AT	AA
1907	38	29	40	Figgjo x Mowi	75	18.8	Male	**	CT	CT	**	TT	CC	**	TT	AG	CG	TT	**	AT	CT	CT	AT	CG	CC	**	CT	CC	GG	CT	**	GG	AC	CC	GT	**	CT	CG	AG	GG	**	AG	AC	AG	GT	**	AC	AA	AG
1908	17	45	41	Mowi X Figgjo	91	19.6	NA	CT	CT	CC	GT	CC	CT	AG	CT	AG	CG	CT	AT	AT	CT	CC	AT	CG	AC	**	CC	AC	AG	TT	**	AA	AC	CT	TT	**	TT	CG	AG	AG	AA	GG	AC	AG	GG	**	CC	AT	AA
1909	36	27	32	Figgjo x Mowi	118	22	Male	CT	CT	CT	GT	CC	CT	GG	CT	AG	CG	CT	AA	AT	CT	TT	AT	CC	AA	**	CT	CC	AG	TT	**	AG	AC	CT	GT	**	CT	CG	GG	AG	GG	AA	AA	GG	GT	**	AC	AA	AA
1910	15	27	31	Figgjo	70	18.1	Male	TT	TT	CT	GT	CT	TT	AG	TT	AG	CC	TT	AT	TT	TT	TT	AT	CC	AC	**	CT	AC	GG	TT	**	GG	AC	CC	GT	**	CT	CG	AG	AA	GG	AA	AC	AG	TT	**	AC	AA	AG
1911	49	34	26	Mowi	117	20.8	NA	TT	TT	CT	TT	TT	TT	AA	TT	AG	CG	CT	TT	AT	CT	CC	TT	CC	CC	**	TT	CC	AA	TT	**	AA	AC	CT	GT	**	CT	CG	AG	AG	AG	AG	CC	GG	TT	**	AC	AA	AG
1912	54	61	19	Vosso	51	13.2	Male	TT	TT	CT	GT	CT	CC	GG	CT	GG	CG	CT	AA	TT	CT	CC	AT	CC	CC	**	TT	AC	AG	TT	**	AG	CC	CC	GT	**	CC	GG	AG	AG	AG	GG	AA	GG	TT	**	CC	TT	AG
1913	41	32	52	Figgjo x Mowi	75	18.7	Female	CT	TT	TT	GT	CT	CC	AG	TT	AG	CG	CT	AT	AT	TT	CT	AT	GG	AC	**	CT	AC	AG	CT	**	AA	CC	TT	GT	**	CC	CG	AA	AG	AA	GG	AC	AG	GT	**	CC	AA	AG
1914	57	64	22	Vosso	53	16.6	Female	CT	CC	CT	GT	TT	CC	AA	TT	GG	CC	TT	AT	AT	TT	TT	AA	GG	AC	**	CT	CC	AG	TT	**	AG	AC	CC	GG	**	CT	CG	AG	AG	AG	AG	AC	AG	GT	**	AC	TT	AG
1915	36	27	32	Figgjo x Mowi	105	20.6	Male	CT	CT	CT	GT	CC	CT	GG	CC	AG	CC	CT	AA	AT	CT	TT	AT	CG	AC	**	CT	AC	AG	TT	**	AG	AC	CT	GG	**	CT	CG	GG	AA	AG	AA	AA	GG	GT	**	AC	AA	AG
1916	10	4	5	Arna	73	18.2	Female	CC	TT	CT	TT	TT	CT	AG	TT	GG	CG	TT	AA	TT	CC	CC	AA	CC	CC	**	CT	AC	AG	TT	**	AG	CC	CC	TT	**	CC	CG	AA	AG	GG	AG	AC	GG	TT	**	AC	AT	AG
1917	20	32	51	Figgjo	39	15	Female	TT	CT	TT	TT	CT	CC	AA	CT	AA	CC	CC	TT	AT	TT	CT	AA	CG	AA	**	CT	CC	GG	CC	**	AA	CC	CT	GT	**	CT	CC	AA	AG	AA	GG	AA	AA	TT	**	CC	AT	AG
1918	7	1	2	Arna	57	17.4	Male	CT	CT	TT	TT	TT	CT	AG	TT	AG	CG	TT	AT	TT	CC	CT	TT	CC	CC	**	CT	AA	AA	TT	**	AA	CC	CC	GG	**	CT	GG	AA	AA	GG	GG	AC	AA	GT	**	AA	TT	AA
1919	49	11	24	Figgjo x Mowi	96	19.6	NA	CC	CT	CT	TT	TT	CT	AG	CT	AA	CC	CC	AT	AA	CT	CC	TT	CC	AC	**	CC	AC	AA	CT	**	AA	AC	TT	GT	**	CT	CC	GG	GG	AG	GG	AC	AA	GT	**	CC	AT	AG
1920	36	43	34	Mowi	328	30.7	Female	CT	CT	CC	GT	CC	CT	AG	CT	AG	CG	CC	AA	AT	CC	CT	AT	CC	AC	**	TT	CC	AA	CT	**	GG	AA	TT	GT	**	CC	GG	GG	AA	AG	GG	AC	GG	GT	**	AC	AA	GG
1921	53	60	18	Vosso	81	18.9	Male	TT	CC	CC	GT	CC	CC	AG	CT	AA	CG	TT	AT	AT	TT	TT	AA	CC	CC	**	TT	AC	AA	TT	**	AA	AC	TT	GT	**	TT	CG	AG	GG	AA	GG	AC	AG	GT	**	CC	AT	AA
1922	15	27	31	Figgjo	95	20.1	Female	TT	CC	CC	GT	CT	CT	GG	CT	AA	CC	CT	AA	AT	TT	TT	AT	CC	CC	**	CT	AA	GG	TT	**	AG	AA	CC	TT	**	CT	CG	AG	AG	GG	AA	AC	GG	GT	**	AC	AT	AG
1923	20	32	51	Figgjo	29	13.3	Male	TT	CT	CT	GT	CT	CC	AG	CT	AG	CC	CT	TT	AT	TT	CT	AA	GG	AA	**	CC	CC	GG	CC	**	AA	CC	CT	GT	**	CT	CC	AG	GG	AG	GG	AA	AA	TT	**	CC	AT	GG
1924	49	34	26	Mowi	144	22.5	NA	CT	CT	CT	TT	TT	TT	AA	TT	AA	CC	CT	TT	AT	CT	CC	TT	CC	CC	**	CC	CC	AA	TT	**	AA	AA	CC	GT	**	CT	CG	AA	AG	GG	AA	CC	AG	TT	**	AC	AA	AG
1925	49	34	26	Mowi	165	23.3	NA	CT	CT	CT	GG	TT	CT	AA	TT	AG	CG	CT	TT	TT	CT	CC	TT	CC	AC	**	CT	CC	AA	TT	**	AG	AA	CT	GG	**	CT	GG	AG	AG	GG	AG	CC	AG	TT	**	AC	AA	AG
1926	14	42	29	Mowi X Figgjo	108	21.1	NA	CT	CC	CC	GG	CT	CT	GG	CT	AG	CG	TT	AA	AT	CC	TT	AA	CG	AC	**	CT	AA	AA	CT	**	GG	AC	CT	GT	**	CC	CG	GG	AG	AA	AG	CC	AG	TT	**	AC	AA	AG
1927	6	1	1	Arna	70	17.8	Male	TT	CT	CT	GT	CC	CT	GG	CT	AG	GG	CT	AA	TT	CT	CT	TT	CG	CC	**	TT	AA	AA	CT	**	AG	CC	CC	GT	**	CC	CC	AA	GG	AG	AA	AA	GG	TT	**	AC	TT	GG
1928	49	34	26	Mowi	174	23.7	NA	CT	CT	CT	TT	TT	CT	AA	TT	AA	CC	CT	TT	AT	TT	CC	TT	CC	CC	**	TT	CC	AA	TT	**	AA	AC	CC	GG	**	CT	CC	AG	AA	GG	AA	CC	GG	TT	**	AC	AA	AA
1929	39	46	46	Mowi	199	25.2	NA	TT	CT	CC	GT	CC	CT	GG	TT	AG	GG	TT	AA	AA	CT	CT	AT	CC	CC	**	TT	AC	AG	TT	**	GG	AC	TT	TT	**	CC	CC	AG	GG	AG	AG	AC	GG	GG	**	AC	AT	AA
1930	12	34	25	Mowi X Figgjo	67	17.8	NA	CT	TT	CT	GT	TT	TT	AG	TT	GG	CG	CT	TT	TT	CT	CT	AT	CC	AC	**	CT	CC	AA	TT	**	AA	AC	CC	GG	**	CC	GG	GG	AA	AG	AG	CC	GG	TT	**	AA	AA	AG
1931	10	4	5	Arna	78	19	Male	CT	CT	CC	TT	TT	CC	AA	TT	GG	CC	CT	AA	AT	CC	CC	AT	CC	AC	**	CC	AC	GG	TT	**	AA	CC	CC	GT	**	CT	CG	AA	GG	GG	GG	AC	GG	TT	**	AC	AT	AG
1932	16	44	37	Mowi X Figgjo	58	17.3	Male	CT	TT	TT	GT	CC	CT	AA	TT	GG	CC	TT	AT	AT	CT	TT	TT	CG	CC	**	CT	CC	AG	TT	**	AG	AA	CT	GT	**	TT	CG	AG	AG	AG	GG	AC	AG	GT	**	AC	AT	AG
1933	18	30	43	Figgjo	21	12.4	NA	TT	CT	CT	GG	CT	CT	AA	TT	AA	CC	CT	AT	AT	CT	CT	TT	CG	AC	**	CC	AC	AG	TT	**	AA	AC	CT	GT	**	CC	CC	GG	GG	AG	AG	AA	GG	GT	**	CC	AT	AG
1934	9	3	4	Arna	72	18.2	Female	TT	CC	CT	TT	TT	CT	AG	TT	AG	CG	CT	AA	AT	TT	CT	AA	CC	AA	**	CC	AC	GG	TT	**	AG	AC	TT	GT	**	CC	CG	AG	AG	AG	AG	AC	GG	GT	**	AC	AA	AA
1935	20	48	53	Mowi X Figgjo	117	21.4	Female	CT	CC	CT	GG	CC	CT	GG	CT	GG	CC	CC	TT	AT	CT	CC	AT	CG	AA	**	CT	AC	AG	TT	**	AG	AC	CT	GG	**	TT	CG	AA	AG	AA	GG	AA	AG	TT	**	CC	AT	AG
1936	40	47	50	Mowi	278	28.2	NA	CT	CC	TT	TT	CT	CC	AG	CT	GG	CG	TT	TT	AT	CC	TT	AT	CC	CC	**	TT	CC	AG	TT	**	AA	CC	CC	GT	**	CT	GG	AG	AA	AG	AG	CC	AG	GT	**	CC	AT	GG
1937	52	59	17	Vosso	87	19.4	Female	CC	CC	CC	GT	CT	CC	GG	CT	AG	CC	CC	AA	TT	CC	CT	AT	CG	CC	**	CC	AC	AG	CT	**	AG	AC	CT	GT	**	CT	CG	AA	AA	AA	AG	AA	AG	GT	**	AA	AA	AA
1938	40	31	48	Figgjo x Mowi	117	21.2	Female	TT	CC	CC	TT	CC	CT	AG	TT	GG	CC	TT	AT	TT	CT	CC	TT	CC	CC	**	TT	AC	GG	CT	**	GG	AC	CC	GT	**	CT	CG	AA	AG	AG	AG	AA	AG	TT	**	AC	AT	AG
1939	57	64	22	Vosso	61	17.4	Female	CT	CT	CT	GG	TT	CC	AG	TT	AG	CC	TT	AT	AT	TT	CC	AT	GG	CC	**	CT	AC	GG	CC	**	AG	AC	CC	GG	**	CT	CG	AA	GG	AG	AG	AA	AG	GT	**	AC	TT	AG
1940	12	34	25	Mowi X Figgjo	66	17.6	NA	CT	CT	TT	GT	TT	TT	AG	TT	GG	CG	CT	TT	AT	CT	CT	AT	CC	CC	**	CT	CC	AG	CT	**	AA	AC	CC	GT	**	CC	GG	GG	AA	AG	AG	AC	GG	TT	**	AC	AA	AA
1941	39	30	44	Figgjo x Mowi	122	21.4	Male	CT	CT	CT	TT	CC	CC	GG	TT	AG	GG	TT	TT	AT	TT	CT	AA	CG	AC	**	CT	CC	AA	TT	**	AG	AC	CC	TT	**	CC	CC	AG	GG	GG	GG	AA	GG	GT	**	AC	AT	AA
1942	15	43	33	Mowi X Figgjo	186	24.7	Female	CT	CC	CC	GG	CT	CT	AG	TT	AG	CG	CC	TT	AA	CT	CT	TT	CC	CC	**	TT	AA	AG	CT	**	GG	AA	CT	TT	**	CT	CG	AG	AG	GG	AA	CC	GG	TT	**	AA	AT	AG
1943	19	47	49	Mowi X Figgjo	107	20.8	Male	TT	CC	CC	TT	TT	CC	AG	CT	AG	GG	CT	TT	AT	CT	CT	AA	CC	AC	**	CT	AA	AA	TT	**	AG	AC	CC	GG	**	CT	CG	AG	AG	AG	GG	CC	AG	GG	**	CC	AA	AA
1944	10	4	5	Arna	61	17.3	Female	CT	TT	CT	TT	TT	CC	AG	CC	GG	CC	CT	AA	TT	CC	CC	AA	CG	AC	**	CC	AC	GG	TT	**	AG	CC	CC	TT	**	CT	CG	AA	AG	AG	GG	AC	GG	TT	**	AC	AA	AG
1945	18	30	43	Figgjo	59	16.9	Male	TT	CT	CT	GT	CT	CT	AA	TT	AG	CC	CC	TT	AT	CT	CT	AT	CG	AC	**	CC	AC	AG	TT	**	AA	AC	CT	GT	**	CT	CC	AG	GG	GG	GG	AC	GG	GT	**	AC	TT	AG
1946	36	43	34	Mowi	240	27.4	NA	CT	CT	TT	GG	CC	CT	AG	TT	AG	CG	CC	AA	AT	CC	CT	TT	CG	AA	**	TT	AC	AA	CT	**	GG	AA	TT	GT	**	CT	CC	GG	AG	AG	GG	AC	GG	GG	**	AA	AA	AG
1947	10	4	5	Arna	60	17	Male	CC	CT	CC	TT	TT	CC	AA	CC	GG	GG	CT	AA	TT	CC	CC	TT	CG	AA	**	CT	AA	AG	TT	**	AA	CC	CC	TT	**	CT	CG	AA	GG	AG	GG	AC	GG	TT	**	AC	AT	AG
1948	38	29	40	Figgjo x Mowi	124	21.5	Male	TT	CC	CC	GT	TT	CC	AA	TT	AA	CG	TT	AT	AT	CT	CC	AT	GG	AC	**	CT	CC	AG	TT	**	GG	AC	CT	GG	**	CC	CG	AG	AG	AA	GG	AC	AA	GT	**	CC	AA	AG
1949	49	11	24	Figgjo x Mowi	40	15	NA	CT	CT	CC	GT	CT	CT	AA	TT	AA	CG	TT	AT	AT	TT	CT	TT	CC	AA	**	CT	AC	AG	CT	**	AA	AC	TT	GG	**	CT	CG	GG	AG	AG	AG	AC	AG	GT	**	AC	AA	AA
1950	20	32	51	Figgjo	47	15.9	NA	TT	CT	CT	GT	CT	CC	AA	CT	AA	CG	CC	TT	TT	TT	CT	AA	CC	AA	**	CC	AC	GG	CT	**	AA	CC	TT	GT	**	TT	CC	AG	AG	GG	AG	AA	AA	TT	**	CC	AA	AG
1951	13	33	55	Figgjo	38	14.9	Female	**	CT	CT	**	CC	CT	AA	CT	**	CG	CT	AT	AT	CC	CC	TT	CG	AC	**	CT	AC	**	TT	**	**	CC	CT	GT	**	CT	CC	**	GG	AG	GG	AC	AG	**	**	AC	**	AG
1952	65	50	15	Vosso	64	17.8	Female	**	CC	CC	**	CC	CC	AA	CT	GG	CC	CT	AT	TT	CC	CC	AT	CG	CC	**	CC	CC	AG	TT	**	AA	CC	TT	GT	**	CT	CG	AA	GG	AG	AG	AA	GG	TT	**	AC	AA	AG
1953	18	30	43	Figgjo	18	11.6	Male	TT	CT	TT	GG	CC	CT	AA	CT	GG	CG	CT	AT	AT	CT	CT	AT	CG	CC	**	CT	AA	AA	TT	**	AA	CC	CC	TT	**	TT	CC	AG	GG	AG	AG	AC	GG	GT	**	AC	TT	AG
1954	6	1	1	Arna	62	18	Female	TT	CT	CT	GT	CT	CT	AG	CT	AA	CC	CT	AA	TT	CC	CT	TT	CG	AC	**	CC	AA	AG	TT	**	AG	AC	CC	GG	**	CT	CC	AA	GG	GG	AA	CC	AG	TT	**	AC	TT	GG
1955	65	50	15	Vosso	68	18.1	Female	CT	CC	CT	GT	CT	CT	AG	CC	AA	CC	CT	AT	AT	CT	CC	AT	CC	CC	**	CC	CC	GG	TT	**	AG	CC	CT	GG	**	CT	CG	AA	AG	GG	AG	AC	GG	TT	**	AC	AA	AG
1956	40	31	48	Figgjo x Mowi	62	16.8	NA	TT	CC	CT	TT	CT	CT	GG	TT	GG	CG	TT	AA	TT	CT	CT	TT	CG	AC	**	CT	AC	GG	CT	**	AG	CC	CC	GT	**	TT	CG	AA	AA	AA	GG	AC	AG	TT	**	CC	AT	GG
1957	55	62	20	Vosso	52	16.6	NA	TT	TT	TT	GT	CT	CT	AG	CC	AG	CG	CC	AT	TT	CC	CT	TT	CC	CC	**	CC	CC	AG	CT	**	GG	AA	CC	TT	**	CC	CC	AG	AG	AA	GG	AA	AA	GT	**	AA	AT	AA
1958	53	60	18	Vosso	88	19.4	Female	TT	CC	CT	GG	CC	CT	AG	CT	AA	CG	TT	AT	AT	CT	CT	AA	CG	CC	**	CC	AC	GG	TT	**	AA	AC	TT	GT	**	CT	CG	AG	AG	AA	AG	AC	GG	GT	**	CC	AT	AA
1959	49	34	26	Mowi	138	22.1	NA	TT	TT	CC	TT	TT	TT	AA	TT	GG	GG	CC	TT	AT	CT	CC	TT	CC	AC	**	CC	CC	AA	TT	**	AG	AC	CC	GG	**	CT	GG	AG	AG	GG	AA	CC	AG	TT	**	AC	AA	AA
1960	49	11	24	Figgjo x Mowi	82	18.6	NA	CT	CT	CT	GT	TT	TT	AA	CT	AG	CC	CT	AT	AT	CT	CT	TT	CC	CC	**	CC	AC	AG	TT	**	AA	AC	CT	GT	**	CT	CG	AG	AG	AG	AG	AC	AG	GT	**	AC	AA	AG
1961	41	32	52	Figgjo x Mowi	68	17.9	Male	CT	CT	CT	GG	TT	CC	**	CT	AG	CG	CT	AT	TT	CT	CT	AT	CG	AC	**	CC	CC	AG	CT	**	AA	CC	CT	GG	**	CC	CG	AG	AA	AG	GG	AC	AG	GT	**	CC	AA	AA
1962	15	27	31	Figgjo	63	17.6	Male	TT	CT	CC	GT	CT	TT	GG	TT	AG	CG	CT	AT	TT	TT	TT	AT	CC	CC	**	CT	AC	GG	TT	**	AG	AA	CC	TT	**	CT	CG	AG	AG	GG	AG	AC	GG	TT	**	AC	AA	AG
1963	36	27	32	Figgjo x Mowi	107	20.8	NA	CT	TT	CT	GT	CT	CT	GG	CC	AG	CC	CT	AA	AT	CT	TT	AT	CC	CC	**	CT	CC	AG	TT	**	AA	AA	CT	GG	**	CT	CG	GG	AA	GG	AA	AA	GG	GT	**	CC	AA	AA
1964	7	1	2	Arna	66	18	Male	CC	CT	CT	TT	TT	CC	GG	TT	AG	CC	TT	AA	TT	CC	CT	TT	CC	CC	**	CT	AA	AG	CT	**	AG	CC	CC	GT	**	CC	CC	AA	AG	GG	GG	CC	AG	TT	**	AA	TT	AA
1965	19	31	47	Figgjo	52	16.8	Female	TT	CC	CC	GT	CT	TT	AG	CT	GG	GG	CT	AT	TT	TT	CT	AT	CG	AC	**	CT	AA	AG	CT	**	AG	AA	CC	GT	**	CT	CC	AA	AG	AA	GG	CC	AG	GT	**	CC	AT	AG
1966	18	46	45	Mowi X Figgjo	95	20	Male	CT	TT	CC	GG	CT	CT	AA	CT	AA	GG	CT	TT	AT	CC	CT	TT	CC	AC	**	TT	AC	AA	CT	**	AG	AC	CT	GT	**	CC	CC	GG	GG	AG	GG	CC	GG	GG	**	CC	AT	GG
1967	65	50	15	Vosso	36	14.7	Male	CT	CC	CT	GT	CT	CC	AG	CT	AA	CC	CT	AT	AT	CT	CC	TT	CG	CC	**	CT	CC	AG	TT	**	AA	AC	CT	GG	**	CT	GG	AG	AA	AG	GG	AA	GG	TT	**	CC	AT	AG
1968	13	33	55	Figgjo	58	17.1	Female	CT	CC	CT	GT	CC	CT	AA	CC	AG	GG	CT	AT	AT	CT	CC	TT	CC	CC	**	CT	AC	AA	TT	**	AA	CC	CT	GT	**	CT	CC	AG	GG	AA	GG	AC	AG	GT	**	CC	AT	AA
1969	9	3	4	Arna	22	12.8	NA	CC	CT	CC	TT	TT	CT	AA	CT	GG	CC	CT	AT	TT	TT	CT	AT	CC	AC	**	TT	CC	GG	TT	**	AG	AA	CT	TT	**	CC	GG	AG	GG	AG	AG	AA	GG	GT	**	AC	AA	AA
1970	52	59	17	Vosso	24	12.9	Male	CC	CC	CT	GT	CT	CT	AG	TT	AG	CG	CC	AT	TT	CT	CT	AT	GG	CC	**	CT	AC	AG	CT	**	AG	AA	CT	GT	**	TT	GG	AG	AA	AA	AA	AA	AG	GT	**	AC	AT	AG
1971	38	45	42	Mowi	325	30.2	NA	TT	TT	CC	GT	CT	CT	AA	TT	GG	GG	TT	TT	AA	CC	CC	TT	CC	AA	**	CC	CC	AA	TT	**	GG	AA	CC	GT	**	CT	CG	GG	AG	GG	AG	CC	GG	GT	**	CC	AT	AA
1972	39	30	44	Figgjo x Mowi	132	22	NA	TT	CT	CT	GT	CT	CC	AG	TT	AA	GG	TT	AA	AT	CT	TT	AT	CG	CC	**	TT	CC	AG	TT	**	AG	AA	CT	GT	**	CT	CC	AG	GG	GG	AA	AA	GG	GT	**	AC	AA	AA
1973	39	46	46	Mowi	170	24.1	NA	CT	TT	CC	GG	CC	CT	AG	TT	AA	CG	CT	AA	AT	CT	CC	TT	CC	AC	**	TT	AC	AG	TT	**	GG	AC	TT	TT	**	CC	CG	AG	GG	AG	AG	AC	GG	GG	**	AC	AA	AG
1974	37	44	38	Mowi	163	24	NA	TT	CT	CT	GT	CT	CT	AG	CC	AA	CG	CT	AT	AA	CC	CC	AA	CG	AC	**	CT	CC	AG	TT	**	AG	AC	TT	GT	**	TT	CG	GG	AA	GG	AG	AA	GG	GT	**	AA	AT	AG
1975	17	45	41	Mowi X Figgjo	84	19	NA	TT	CT	CC	GT	CC	CT	GG	TT	AG	CG	TT	AT	AT	CC	CC	AT	CG	AC	**	CC	AC	AG	TT	**	AA	AC	CC	TT	**	CT	CC	GG	AA	AA	AG	AC	AG	GG	**	CC	TT	AA
1976	36	43	34	Mowi	182	24.7	NA	**	CT	CC	**	**	TT	**	TT	**	GG	CC	AT	AA	CC	CT	TT	**	AC	**	TT	AA	AA	CT	**	AA	AA	TT	GT	**	CC	CG	GG	AA	GG	AG	CC	GG	GT	**	AC	AT	GG
1977	18	30	43	Figgjo	60	17.4	Female	TT	CT	TT	GG	CT	CT	AG	TT	AG	CC	CT	AT	AT	CT	CT	TT	CG	AC	**	CC	AC	AG	TT	**	AA	CC	CT	TT	**	CC	CC	GG	GG	AG	AG	AA	GG	TT	**	AC	AT	AG
1978	38	29	40	Figgjo x Mowi	100	20.4	Female	TT	CC	CC	GT	CT	CC	AG	TT	AG	CC	CT	AT	AT	CC	CC	TT	CG	AC	**	CT	CC	AG	CT	**	GG	AC	CC	GG	**	CT	CG	AG	AG	AG	GG	AA	AG	GT	**	AA	AA	AA
1979	36	27	32	Figgjo x Mowi	87	19.7	NA	CT	CT	CC	GT	CC	CC	AG	CC	AG	CC	CT	AA	AT	CT	TT	AT	CG	AC	**	CT	AA	AG	TT	**	AA	AC	CT	GG	**	CT	CG	GG	AA	AG	AG	AA	GG	GT	**	CC	AA	AG
1980	41	32	52	Figgjo x Mowi	58	17	NA	CT	TT	CT	GG	CT	CC	AG	TT	AG	CC	CT	AT	AT	TT	CT	AT	GG	AC	**	TT	AA	GG	CT	**	AG	CC	TT	GT	**	CT	CG	AG	AG	AA	GG	AC	GG	GT	**	CC	AA	GG
1981	15	43	33	Mowi X Figgjo	160	23.4	NA	TT	CC	CC	GG	CT	CT	AG	TT	GG	CG	CT	AT	TT	CT	CT	TT	CC	CC	**	TT	AA	AG	CT	**	GG	AA	CT	TT	**	CT	CG	AG	AG	GG	AA	CC	GG	TT	**	AC	AT	AG
1982	51	58	16	Vosso	73	18.3	NA	CT	CC	CT	TT	TT	CC	AG	CT	AG	CG	TT	AT	TT	CT	TT	TT	CG	CC	**	CT	AC	AA	TT	**	AG	AC	CT	GG	**	TT	CG	AG	AG	AG	GG	AC	AA	GG	**	AC	AT	AA
1983	65	50	15	Vosso	60	17.5	Male	CT	CC	CT	GT	CC	CC	AG	CC	AG	CC	CT	AT	AT	CT	CC	TT	CG	CC	**	CT	CC	AG	TT	**	AG	AA	TT	GG	**	CT	CG	AG	GG	GG	GG	AA	GG	TT	**	CC	AA	AG
1984	65	50	15	Vosso	44	15.6	Male	CT	CC	CC	GT	TT	CC	AG	CT	AA	CC	CT	AT	TT	CC	CC	AT	CC	CC	**	CC	CC	AG	TT	**	AG	CC	TT	GT	**	CT	GG	AG	AA	AG	AG	AA	AG	TT	**	AC	AT	AG
1985	54	61	19	Vosso	82	19.5	NA	CT	CT	CT	GT	CT	CC	AG	CT	AG	CG	TT	AA	TT	CT	CC	AT	CG	CC	**	CT	CC	AA	TT	**	AG	AC	CT	GT	**	CC	GG	AG	AG	AG	GG	AC	GG	GT	**	CC	TT	AG
1986	37	44	38	Mowi	345	29.9	NA	TT	CT	CC	TT	TT	CT	AG	CT	AA	CG	CT	TT	AT	CC	CC	AA	CG	AC	**	TT	CC	AA	TT	**	AG	AC	TT	TT	**	TT	GG	GG	AA	GG	GG	AC	GG	GT	**	AA	AT	AA
1987	49	11	24	Figgjo x Mowi	136	22.2	NA	CC	CT	CT	GT	CT	TT	AA	CT	AA	CG	CT	AT	AT	TT	CC	TT	CC	AC	**	CT	AC	AG	TT	**	AA	AC	TT	GG	**	CT	CG	GG	AG	AG	GG	AC	AA	GT	**	CC	AT	AG
1988	39	46	46	Mowi	200	25.1	NA	CT	CT	CC	GG	CC	CT	GG	TT	AA	GG	CT	AA	AT	CT	CC	TT	CC	AC	**	TT	CC	GG	TT	**	GG	AA	TT	TT	**	CC	CG	AG	GG	AG	AG	AC	GG	GG	**	AC	AA	AG
1989	37	44	38	Mowi	187	24	Male	TT	CC	CT	GG	CT	CC	AG	CT	AA	GG	CT	AT	AT	CC	CC	AA	CG	AA	**	CT	CC	AA	TT	**	AG	AC	TT	GT	**	TT	CG	GG	AA	GG	GG	AC	GG	GT	**	AC	TT	AG
1990	38	45	42	Mowi	268	28.1	NA	TT	CT	CC	GT	CT	CT	AG	TT	AG	CC	TT	TT	AA	CT	CC	TT	CG	AC	**	CC	CC	AG	TT	**	GG	AC	CT	GT	**	CC	CG	GG	AG	AG	GG	CC	GG	GG	**	CC	AT	AA
1991	7	1	2	Arna	99	20.4	NA	**	CT	TT	**	CC	CC	**	TT	**	CG	CT	AA	TT	CC	CT	TT	CC	CC	**	TT	AA	AG	TT	**	AA	CC	CC	GT	**	CT	CC	AA	GG	AA	AG	AC	GG	GT	**	AC	AT	AG
1992	36	43	34	Mowi	248	27.6	Male	CC	CT	CC	GG	CT	CT	AG	CT	AG	GG	CC	AA	AT	CT	CT	AT	CC	AA	**	TT	CC	AA	CT	**	AG	AA	TT	GT	**	CC	GG	GG	AA	GG	GG	AC	GG	GG	**	AC	AT	AG
1993	20	32	51	Figgjo	72	15.7	NA	TT	CC	TT	GG	CT	CC	AG	CT	AG	GG	CT	TT	TT	TT	CT	AA	CG	AA	**	CC	AC	GG	CT	**	AA	CC	CT	GG	**	CT	CC	AA	AA	AG	GG	AA	AA	TT	**	CC	AT	AG
1994	18	30	43	Figgjo	25	13.1	NA	TT	CT	CT	GT	CC	CC	AG	TT	AA	CC	CT	AT	TT	CT	CT	AT	CG	CC	**	TT	AA	AA	TT	**	AA	AC	CC	GT	**	TT	CC	GG	GG	AG	AG	AA	GG	TT	**	AC	AT	AG
1995	17	29	39	Figgjo	60	17.6	NA	TT	CT	CT	GT	CC	CC	AG	CT	AA	CC	TT	AT	TT	CC	CT	AT	GG	CC	**	CT	AC	GG	CC	**	AG	CC	CC	GT	**	CT	CG	AA	GG	AG	AG	AA	AA	GT	**	AC	AA	AG
1996	14	42	29	Mowi X Figgjo	80	18.7	Male	TT	CT	CT	GG	CC	CT	GG	CT	GG	CC	TT	AA	AT	CT	CT	TT	CG	CC	**	CT	AA	AA	TT	**	AG	AC	CT	GG	**	CT	GG	AG	GG	AA	AG	CC	GG	TT	**	AC	AA	AG
1997	40	31	48	Figgjo x Mowi	73	18.5	Male	CT	CC	CT	TT	CT	CC	AG	CT	GG	CC	TT	AT	TT	CT	CT	TT	CG	AC	**	TT	AC	AG	CC	**	AA	AC	CC	GT	**	TT	CG	AA	AG	AG	AG	CC	AA	TT	**	AC	AT	AG
1998	37	44	38	Mowi	319	30.5	NA	CT	CC	CC	GT	CT	CC	AG	CT	AG	CG	TT	TT	AT	CC	CC	TT	CG	AC	**	CT	CC	AA	TT	**	AG	CC	TT	GT	**	TT	GG	AG	AA	GG	GG	CC	GG	TT	**	CC	TT	AG
1999	39	30	44	Figgjo x Mowi	131	21.8	Female	CT	CT	CT	GT	CT	CT	AG	TT	GG	GG	CT	AT	AA	TT	CT	AT	CG	CC	**	CT	AC	AG	TT	**	AG	AA	CC	TT	**	CC	CC	AA	GG	GG	AG	AA	GG	GT	**	AA	AA	AA
[truncated: 538 more rows]
[truncated: 67 more columns]
