# Supplementary material for: Epistatic regulation of growth in Atlantic salmon revealed: a QTL study performed on the domesticated-wild interface
Source: BMC Genet. 2020 Feb 7;21:13. doi: 10.1186/s12863-020-0816-y (PMC7006396; doi:10.1186/s12863-020-0816-y)
Supplement: Supplementary file 1 — Additional file 1: Table S1-S4. Four datasets analyzed in this work. Supplementary tables are formatted as semi-column separated text files. For each dataset, the table contains the individual ID in column1, the parental IDs in column 2 and 3, the family ID in column 4, the type of cross in column 5, length and weight in column 6 and 7. The following columns contain the SNP genotype for each individual. [file 12863_2020_816_MOESM1_ESM.zip › Table S3.txt]

ID	father	mother	family	type	weight	length	BASS117_B7_F06_677	ESTNV_20218_62	ESTNV_21396_116	ESTNV_25066_386	ESTNV_25207_614	ESTNV_31779_190	ESTNV_33205_897	ESTNV_35065_572	ESTNV_36651_1364	ESTV_18140_753	ESTV_20442_1276	GCR_cBin10506_Ctg1_377	GCR_cBin10764_Ctg1_187	GCR_cBin15290_Ctg1_216	GCR_cBin1608_Ctg1_208	GCR_cBin207_Ctg1_149	GCR_cBin20876_Ctg1_29	GCR_cBin25731_Ctg1_87	GCR_cBin30435_Ctg1_161	GCR_cBin39106_Ctg1_120	GCR_cBin40838_Ctg1_52	GCR_cBin49296_Ctg1_187	GCR_cBin49589_Ctg1_81	GCR_cBin501_Ctg1_254	GCR_cBin7278_Ctg1_140	GCR_hBin1984_Ctg1_131	BASS14_B7_H10_429	ESTNV_22696_678	ESTNV_23861_220	ESTNV_29410_233	ESTNV_30996_234	ESTNV_33016_564	ESTNV_33128_565	ESTNV_36072_124	ESTV_14782_767	ESTV_16103_649	ESTV_16688_280	ESTV_16913_418	GCR_cBin13730_Ctg1_588	GCR_cBin14803_Ctg1_153	GCR_cBin18802_Ctg1_133	GCR_cBin19498_Ctg1_386	GCR_cBin2349_Ctg1_433
1	0	0	0	0	0	0	**	CC	CT	**	**	CT	**	CT	**	CC	TT	AA	AT	**	CC	AA	**	AC	**	CC	CC	**	TT	**	**	CC	CT	GT	CT	CT	CC	AA	AA	**	AG	**	GG	TT	**	CC	TT	**	CC
2	0	0	0	0	0	0	**	TT	TT	**	TT	CC	GG	TT	GG	CG	TT	AT	AT	CT	CC	AT	CC	AC	**	TT	AC	AG	CT	**	**	CC	CT	GG	TT	CT	CG	**	AG	GG	GG	**	AG	GT	**	CC	AT	**	GG
3	0	0	0	0	0	0	**	CT	CT	**	CT	CC	**	CT	AA	CC	TT	AT	AT	CT	CC	AT	**	CC	**	CT	AC	AA	TT	**	**	AC	CT	GT	CT	CT	CC	AA	GG	AG	AG	AC	AG	GG	**	AA	TT	**	CG
4	0	0	0	0	0	0	TT	CT	CC	GT	CT	CT	AG	CC	AG	GG	CT	AT	TT	TT	CC	AT	CG	AC	**	TT	AC	GG	TT	**	**	CC	CT	GG	TT	CC	CG	AA	GG	AG	AG	CC	AG	GG	**	AC	TT	AG	CG
5	0	0	0	0	0	0	TT	CT	CC	GG	CC	CC	AG	CT	AG	GG	TT	AT	TT	CT	CC	AT	CG	AC	**	CT	AC	AG	CT	**	**	CC	CT	GT	CT	CT	CG	**	AG	GG	AG	CC	AG	GT	**	CC	TT	GG	GG
6	0	0	0	0	0	0	TT	CC	CT	GG	CT	CC	GG	CT	GG	CG	CT	TT	AT	CT	CC	TT	CC	AA	**	CT	CC	AG	TT	**	**	AC	CT	GT	CT	CT	CC	AG	AG	AA	GG	AC	AG	GT	**	AA	AT	GG	CG
7	0	0	0	0	0	0	TT	CT	TT	GG	CT	CC	GG	CT	GG	CG	CT	TT	AT	CC	CC	AT	CC	AC	**	CC	CC	AG	TT	**	**	AA	CC	GG	CC	CC	CG	GG	AG	AG	AG	CC	AG	GT	**	AC	AT	AG	CG
8	0	0	0	0	0	0	CT	CT	TT	GT	CT	CT	GG	CT	GG	CG	CC	TT	AA	CC	CT	AT	CG	AC	**	CT	CC	AG	TT	**	**	CC	TT	GT	CC	CC	CG	AG	AA	AG	GG	CC	AG	TT	**	AC	AT	AG	GG
9	0	0	0	0	0	0	TT	CT	TT	GT	CT	TT	AA	CC	GG	GG	CT	AT	AT	CT	TT	TT	CG	AC	**	CT	CC	GG	TT	**	**	AC	CT	GT	CC	CT	CC	AA	AA	GG	AG	CC	GG	GT	**	AC	AA	AA	CG
10	0	0	0	0	0	0	TT	CT	CT	GT	CC	CC	GG	CT	AG	CC	CT	AA	AA	CT	CC	TT	GG	AC	**	CC	CC	AA	CC	**	**	CC	CC	GT	CC	CT	GG	**	AG	AA	AA	**	AG	TT	**	AC	TT	**	GG
11	0	0	0	0	0	0	**	CC	CT	**	**	CT	**	CC	**	CG	TT	AT	AT	TT	CC	AT	**	AC	**	CT	AC	**	CC	**	**	AC	CT	GG	TT	CC	CC	AA	GG	AG	AG	AC	AG	GG	**	AA	AT	**	CG
12	0	0	0	0	0	0	**	CT	TT	**	CC	CT	GG	CC	AA	CG	TT	AA	AA	TT	CC	TT	CG	AC	**	CT	AC	AG	CT	**	**	AC	CC	GT	CT	CT	CG	**	**	AG	AG	CC	AG	TT	**	CC	**	GG	CC
13	0	0	0	0	0	0	TT	CT	CT	GG	CT	CT	AG	CC	AG	CG	TT	AT	AT	TT	CT	AT	GG	AC	**	CT	AC	GG	CT	**	**	AC	CC	GG	CT	CT	CG	AG	AG	AG	AG	CC	AG	TT	**	CC	TT	GG	CC
14	0	0	0	0	0	0	TT	CT	CC	GG	TT	CT	AA	TT	AG	CC	CT	AT	TT	CT	CC	TT	CC	AC	**	CC	AC	AG	CC	**	**	CC	CT	GG	CT	CT	GG	AA	GG	GG	AG	AA	AG	TT	**	AC	AT	AA	CG
15	0	0	0	0	0	0	TT	TT	CC	GG	CC	CC	AA	CT	AA	GG	TT	AA	AA	CT	CT	AT	CC	CC	**	TT	AC	AA	TT	**	**	CC	CT	GG	TT	CC	GG	AA	GG	AG	AA	**	AG	TT	**	CC	AT	AG	CG
16	0	0	0	0	0	0	TT	TT	CC	GT	CC	CT	AG	CT	GG	GG	CT	AA	AT	CT	CC	AA	CG	CC	**	TT	AC	AG	CT	**	**	AC	CT	TT	CC	CC	GG	**	AA	AG	GG	AC	AG	GT	**	AC	AA	AG	CG
17	0	0	0	0	0	0	CT	CT	CT	GG	TT	TT	AA	TT	AG	GG	CT	AA	AT	CC	CC	TT	CG	CC	**	TT	CC	AG	TT	**	**	AC	CT	GT	CC	CT	GG	AG	AG	AG	AA	CC	AG	TT	**	AC	AT	AA	CC
18	0	0	0	0	0	0	TT	CT	CC	GT	CC	CC	AG	CT	AG	CG	CT	AA	TT	CT	CC	AA	CG	AC	**	CT	AC	AG	TT	**	**	AC	CT	GT	CT	CT	CG	AG	AG	AG	AG	AA	GG	GT	**	CC	AA	AA	CG
19	0	0	0	0	0	0	**	CC	CT	**	**	TT	**	CT	**	CG	CT	AT	**	TT	CT	AA	**	AC	**	CT	CC	AG	TT	**	**	AC	CT	GG	CT	CC	GG	GG	GG	**	AG	**	GG	TT	**	AC	AA	**	CG
20	0	0	0	0	0	0	CC	CC	CT	GT	CT	CC	AA	TT	AG	CG	CT	AT	TT	CC	CT	AT	CC	CC	**	TT	AC	AG	CT	**	**	CC	CT	GG	CC	CT	GG	AG	GG	AG	AG	AC	AG	GT	**	CC	AT	AA	CG
21	0	0	0	0	0	0	CT	TT	CC	GG	CT	CT	AG	CT	AG	CC	CT	AA	TT	CT	TT	AT	CG	CC	**	CT	AC	AG	TT	**	**	AC	CT	GG	CC	CT	CG	AG	GG	GG	AG	AC	AG	TT	**	CC	AA	AG	CG
22	0	0	0	0	0	0	CT	TT	CC	GT	TT	CC	GG	CC	GG	CG	CC	AA	TT	TT	CT	AA	CG	CC	**	CT	CC	AG	TT	**	**	AC	CT	GT	CC	CC	GG	AA	GG	GG	AA	AA	GG	TT	**	CC	AA	AG	GG
23	0	0	0	0	0	0	**	CC	CC	**	CT	CT	**	CT	AA	CC	TT	AA	TT	CT	CT	TT	CG	AA	**	CT	AC	GG	TT	**	**	AC	CT	TT	CC	TT	CG	AA	AA	AG	AG	AC	GG	GG	**	AC	AT	AG	CG
24	0	0	0	0	0	0	CC	TT	CT	GG	CT	CC	AA	CT	GG	GG	TT	TT	AT	CT	CC	AA	CC	CC	**	CT	AC	GG	TT	**	**	CC	CT	GG	CT	CC	GG	AA	GG	AA	GG	CC	GG	GT	**	AC	AA	AA	CC
25	0	0	0	0	0	0	CT	TT	CC	GT	TT	CC	AG	CC	AG	GG	CT	AT	AA	TT	TT	AT	CC	AA	**	CT	CC	GG	TT	**	**	CC	CT	GT	TT	TT	CG	AA	GG	AG	GG	AC	GG	GT	**	AC	AT	AA	CG
26	0	0	0	0	0	0	TT	CC	CC	GT	TT	CT	AG	CT	AA	CG	TT	AA	AT	TT	CC	AT	CC	AC	**	CT	CC	AA	TT	**	**	AC	CC	GT	CC	CT	CG	AA	AG	AG	AA	AA	GG	TT	**	AC	AT	AA	CG
27	0	0	0	0	0	0	CT	CT	CT	GT	CT	CC	GG	TT	GG	GG	CT	AA	TT	CT	CT	AT	CC	CC	**	CT	AC	AG	TT	**	**	AC	CT	GT	CT	CC	CG	AG	GG	AA	GG	AC	GG	GT	**	CC	AA	AA	GG
28	0	0	0	0	0	0	CC	CC	CT	GT	CT	CT	AG	CT	AA	CG	CT	AT	TT	TT	CC	TT	CC	AA	**	TT	AC	GG	TT	**	**	CC	TT	GT	CT	CC	CG	GG	AG	GG	AA	AC	AG	TT	**	AC	AA	AG	CC
29	0	0	0	0	0	0	CT	CT	CC	**	CC	CT	GG	CT	AG	CG	CC	AA	AT	CT	CT	TT	CG	CC	**	TT	CC	AG	TT	**	**	CC	CC	GG	TT	CC	CC	AA	AG	GG	AG	AC	AG	GG	**	CC	AA	GG	CG
30	0	0	0	0	0	0	CC	CC	CC	GT	TT	CT	AA	TT	GG	GG	CC	AT	TT	CT	CC	TT	CG	CC	**	TT	AC	AA	CT	**	**	AC	CT	GG	CC	CC	GG	AA	GG	AG	AA	AC	AA	GT	**	CC	TT	GG	GG
31	0	0	0	0	0	0	CT	CT	CT	TT	CT	CC	GG	CT	AG	CG	CT	AA	TT	TT	TT	TT	CC	AC	**	CT	CC	AG	CT	**	**	CC	CT	GT	CT	CC	GG	AG	AA	AG	AA	AC	AG	TT	**	AC	TT	AA	GG
32	0	0	0	0	0	0	CT	CT	CT	TT	CC	CT	AG	CT	GG	CG	CT	AA	TT	CT	CC	TT	CG	AC	**	CT	AC	AG	TT	**	**	CC	CT	GT	CT	TT	CG	AA	GG	AG	AG	AA	AG	GT	**	CC	AT	GG	GG
33	0	0	0	0	0	0	CT	TT	CT	GT	CT	CC	AA	CC	AG	CG	CT	AA	AT	CT	CT	TT	CG	CC	**	TT	CC	AG	CT	**	**	CC	CC	TT	TT	CC	CG	AG	AG	AG	AG	CC	GG	TT	**	AC	TT	AA	GG
34	0	0	0	0	0	0	CC	CC	CT	GG	TT	CT	GG	CT	GG	CG	TT	AA	AT	CT	CT	AA	CG	AC	**	TT	AC	AG	TT	**	**	AA	CC	GT	CC	CC	CC	GG	AG	AG	GG	CC	GG	GG	**	AC	AT	AG	CG
35	0	0	0	0	0	0	CT	TT	CC	GG	TT	CT	AG	TT	AG	CG	CT	AA	TT	CT	CC	AT	CC	AC	**	TT	AC	GG	TT	**	**	CC	TT	GG	TT	CT	CG	AA	AG	AG	GG	AA	GG	TT	**	AC	AT	AG	CG
36	0	0	0	0	0	0	TT	CT	CC	**	CC	CC	**	CT	AA	CG	CC	AA	TT	CC	CC	TT	**	AC	**	CT	AA	GG	TT	**	**	CC	CT	GT	CT	CC	GG	AA	AG	AG	AG	CC	GG	GG	**	CC	TT	AA	GG
37	0	0	0	0	0	0	TT	CC	CT	TT	TT	CC	AG	TT	AG	CC	CT	AT	AT	TT	CC	AA	GG	AA	**	CC	CC	AG	TT	**	**	AC	CT	TT	CC	TT	CC	AG	GG	AG	GG	CC	GG	GT	**	CC	AT	AA	CG
38	0	0	0	0	0	0	CT	CT	CT	GG	CC	CC	GG	CT	AG	CC	TT	TT	AT	CT	CC	AT	CG	CC	**	CT	AC	AG	CT	**	**	CC	CC	GG	**	**	CG	**	GG	**	AG	**	AG	GT	**	CC	AA	**	**
39	0	0	0	0	0	0	CT	CT	CT	TT	TT	CC	GG	CT	AG	CC	TT	AA	AA	CC	CT	AA	CC	AC	**	CT	CC	AA	TT	**	**	AC	CT	TT	CT	CC	CG	**	GG	AA	AG	CC	AG	GG	**	CC	**	AA	CG
40	0	0	0	0	0	0	CT	TT	CT	GT	CT	CC	AG	CC	AG	CG	TT	AT	TT	CC	CC	AT	CG	AA	**	CT	CC	AA	TT	**	**	CC	CC	GG	CC	CC	CG	AG	AG	AG	AG	CC	AA	GG	**	CC	AA	AA	GG
41	0	0	0	0	0	0	**	CC	CT	**	TT	CC	GG	CC	**	CG	CT	AT	TT	CT	CC	AA	GG	CC	**	CT	AC	AG	CT	**	**	AC	CT	GT	CC	TT	CC	**	GG	AG	GG	CC	GG	GT	**	CC	**	AA	GG
42	0	0	0	0	0	0	**	**	**	**	**	**	**	**	**	**	**	**	**	**	**	**	**	**	**	**	**	**	**	**	**	**	**	**	**	**	**	**	**	**	**	**	**	**	**	**	**	**	**
43	0	0	0	0	0	0	**	**	**	**	**	**	**	**	**	**	**	**	**	**	**	**	**	**	**	**	**	**	**	**	**	**	**	**	**	**	**	**	**	**	**	**	**	**	**	**	**	**	**
44	4	12	3	Mowi	33	13.7	TT	CC	CT	GG	CC	CC	AG	CC	AA	GG	CT	AA	AT	TT	CC	TT	CC	AC	**	TT	AC	GG	CT	**	AG	CC	CC	GG	TT	CT	CG	AA	GG	AG	AA	CC	AG	GT	**	AC	TT	AG	CG
45	35	37	6	MowiXEtne	19	11.3	CT	CT	CC	GT	TT	CT	AG	TT	GG	CC	CT	AA	TT	TT	CC	AT	CG	AA	**	CT	CC	GG	TT	**	AA	CC	CT	GT	CT	TT	CC	AA	AG	AG	GG	AC	GG	GT	**	AC	AT	AG	CG
46	35	37	19	Mowi	49	15.7	CT	CT	CT	GT	TT	CT	AA	TT	AG	CC	TT	AA	AT	CT	CC	AT	CG	AC	**	CT	AC	GG	TT	**	AA	AC	CT	GT	CT	TT	CC	AA	AG	AA	GG	AC	GG	TT	**	AC	AA	AA	CC
47	3	1	8	MowiXEtne	25	12.0	**	CT	CT	GT	CC	CC	GG	CC	AA	CC	TT	AT	TT	CC	CC	AA	CC	AC	**	CC	CC	AG	TT	**	GG	AC	TT	TT	CT	CT	CC	AA	AG	AG	AG	CC	AG	GT	**	AC	TT	AA	CC
48	10	40	25	Etne	6	7.2	**	TT	TT	**	CC	CC	**	CT	**	CG	TT	AT	AT	CT	CC	TT	GG	AC	**	CT	CC	AA	CT	**	AG	CC	CC	GG	CC	CC	CG	AA	GG	AG	AA	CC	AA	GT	**	CC	AT	**	GG
49	7	37	19	Mowi	39	14.4	**	CT	CT	GT	TT	CC	AG	TT	**	CC	CT	TT	AT	CT	CC	AT	CG	AA	**	CC	CC	AA	TT	**	AG	AC	CT	GT	CC	CT	CG	AG	GG	GG	AG	CC	AG	GG	**	AC	AT	AA	CG
50	35	37	28	Etne	21	11.9	TT	CT	CT	GT	TT	CC	AG	TT	AA	CC	CT	AA	AT	CT	CC	AA	CG	AC	**	CT	AC	AG	TT	**	AG	CC	CT	GT	CT	TT	CC	AG	AG	AA	GG	AC	GG	TT	**	CC	TT	AG	CG
51	4	12	19	Mowi	46	15.1	**	CT	CT	GG	**	TT	AG	CC	AA	CG	TT	AT	AT	TT	CC	AT	GG	AC	**	TT	AA	AG	CT	**	GG	CC	CT	GG	CT	CT	CG	AA	AG	GG	AG	CC	AG	GT	**	CC	AT	GG	CG
52	20	22	22	Etne	9	9.0	CT	CT	CC	GT	TT	CC	AG	CT	GG	CG	CT	AA	TT	CT	CT	AT	CC	CC	**	TT	CC	AG	TT	**	AG	CC	CC	GT	CC	CT	GG	AG	GG	AG	AA	AC	GG	GT	**	CC	AA	AG	GG
53	20	22	10	MowiXEtne	21	11.7	CC	CT	CT	GT	TT	CC	AG	CT	GG	GG	CT	AT	TT	CT	TT	AA	CG	CC	**	TT	AC	AG	CT	**	AG	CC	CT	GT	CC	CC	GG	AA	GG	GG	AG	AC	AG	GT	**	CC	AA	AG	CG
54	36	24	10	MowiXEtne	23	12.0	CT	CT	CT	GG	CT	CC	AG	CT	AG	CG	CT	AT	TT	CC	CC	AT	CC	AC	**	CC	AC	GG	TT	**	AG	CC	CT	GG	CT	CC	GG	AA	GG	AA	GG	CC	GG	GG	**	CC	AT	AA	CG
55	36	23	1	Mowi	54	16.0	CT	CT	CC	GG	CC	CC	GG	CC	AA	CC	CT	AA	TT	CC	CC	TT	CC	AA	**	CC	AA	GG	TT	**	AG	CC	CT	TT	CC	CT	GG	AA	AA	AG	AG	AC	GG	GG	**	AC	TT	AA	GG
56	7	37	NA	0	NA	NA	TT	CT	CT	GT	CT	CC	GG	TT	AG	CC	CC	AT	TT	CT	CC	AA	CG	AC	**	CC	CC	AG	TT	**	AG	AC	CC	GT	CC	CT	CC	AG	GG	AG	AG	CC	GG	GT	**	CC	AT	AG	CC
57	20	22	9	Mowi	46	14.9	CC	CT	CC	GT	CT	CC	AG	CT	AG	CG	CC	AA	TT	CT	CT	AA	CG	CC	**	TT	AC	GG	TT	**	AA	CC	CC	GG	CC	CC	GG	AA	GG	GG	AA	AC	GG	TT	**	CC	AT	AA	CG
58	29	2	NA	0	NA	NA	TT	TT	CT	GT	CT	CC	GG	TT	AG	GG	CT	AA	AT	TT	CT	TT	CC	AC	**	TT	AC	AG	CT	**	GG	CC	CT	GG	TT	CT	CC	AA	AG	GG	GG	CC	AG	GG	**	CC	AT	GG	GG
59	21	17	3	Mowi	32	13.4	**	TT	CC	GG	TT	TT	AA	CT	AA	**	CT	AA	AT	CC	CT	TT	CC	CC	**	CT	AC	AG	TT	**	GG	AA	CC	**	CC	TT	CG	AA	AG	**	AG	CC	AG	TT	**	AC	AA	**	CC
60	29	27	25	Etne	18	11.2	CT	TT	CT	GG	CC	CT	GG	TT	GG	CG	CT	AA	TT	TT	TT	AT	CG	CC	**	TT	CC	GG	TT	**	AG	AC	CT	GT	TT	CC	CC	AA	AG	AG	GG	AC	GG	GG	**	CC	AA	AG	CG
61	36	34	25	Etne	22	12.0	CT	CC	CT	GG	CT	CT	GG	CT	AG	CG	CT	AA	TT	CT	CC	AT	CG	CC	**	CT	AC	AG	TT	**	AG	AC	CT	GT	CT	CC	CG	AG	GG	AA	GG	CC	GG	GG	**	CC	TT	AG	GG
62	11	41	29	Etne	9	8.8	TT	CC	TT	GT	TT	CT	AG	CC	GG	CG	CT	AT	TT	CT	CC	AT	CG	CC	**	CT	CC	AG	CT	**	AA	AC	CT	GT	CT	CT	CC	AG	GG	AG	GG	AC	GG	GG	**	AC	AT	AA	CG
63	7	37	9	Mowi	37	14.0	TT	CT	TT	GT	CT	CC	GG	CT	GG	CC	TT	AT	AT	CT	CC	AT	CG	AC	**	CC	CC	AG	TT	**	AG	AC	CT	GT	CC	CT	CC	AG	GG	AG	AG	CC	AG	GT	**	AC	AA	AA	CG
64	32	39	25	Etne	22	11.6	TT	CC	CT	TT	CT	CT	GG	TT	AG	CG	CT	AA	AT	CT	CT	AT	CG	AA	**	CC	AC	AG	TT	**	AG	AC	CT	TT	TT	CT	CG	AG	GG	AG	GG	AC	GG	GT	**	CC	AT	AG	GG
65	35	25	20	MowiXEtne	29	12.9	CT	TT	CC	GT	TT	CC	GG	CT	AG	GG	TT	AT	AT	CT	CT	AA	CC	AC	**	TT	AC	GG	TT	**	AA	CC	TT	GG	TT	CT	CC	AA	GG	GG	GG	AC	GG	TT	**	AC	AA	AG	CG
66	13	2	NA	0	NA	NA	TT	TT	CT	GT	CT	CC	AG	CT	GG	CG	TT	TT	AT	TT	CT	AT	CG	CC	**	CT	AC	AG	CT	**	GG	AC	CC	GG	TT	CT	GG	AG	GG	AG	AG	CC	AA	TT	**	CC	TT	AG	CG
67	5	23	21	Etne	12	9.4	CT	CT	CC	GG	CT	CC	AG	CT	AG	CG	TT	AT	TT	CT	CC	AT	CC	AC	**	TT	CC	GG	TT	**	AG	CC	TT	TT	CC	TT	GG	AG	AG	GG	AG	AC	AG	GG	**	AC	AT	AG	CG
68	20	22	8	MowiXEtne	28	12.7	**	CT	CT	**	TT	CC	**	CT	AG	CG	CT	AA	TT	CT	CC	AA	CC	CC	**	TT	CC	AG	CT	**	AA	AC	CC	GT	CC	CT	GG	AG	GG	**	AA	AA	AG	GT	**	CC	AA	**	GG
69	6	34	17	Mowi	43	14.3	**	CC	TT	GG	TT	CT	GG	TT	GG	CG	CT	AT	AT	CT	CC	AT	CG	AA	**	TT	AC	AG	TT	**	AG	AA	CC	TT	CC	CT	CC	AG	AG	AG	GG	CC	GG	GG	**	AC	AT	AG	CC
70	20	12	9	Mowi	34	13.7	CC	CC	TT	GT	CT	CC	AG	CT	AG	CC	CT	AT	AT	CT	CT	TT	CG	CC	**	TT	CC	AG	CT	**	GG	AC	CT	GT	CT	CT	GG	GG	GG	AA	AG	CC	GG	TT	**	CC	AA	AG	CC
71	35	37	14	MowiXEtne	25	12.4	TT	CT	CT	GT	TT	CT	AG	TT	AA	CC	TT	AT	AT	CT	CC	AT	CG	AA	**	CT	AC	GG	TT	**	AG	CC	CT	GT	CT	CT	CG	AG	GG	GG	GG	AC	GG	GT	**	AC	AT	AG	GG
72	20	22	23	Etne	10	9.2	CC	CT	CC	GG	TT	CC	AG	CT	AG	CG	CC	AA	TT	CT	CC	AA	CG	CC	**	TT	AC	AA	CT	**	GG	CC	CT	GT	CC	CC	GG	AG	GG	GG	AA	AC	GG	TT	**	CC	AA	AG	CG
73	29	2	5	Mowi	33	13.4	CT	CT	CT	GT	CT	CC	GG	TT	AG	CG	CT	AT	AT	CT	CC	AT	CG	AC	**	TT	AC	AG	CT	**	GG	CC	CT	GG	TT	CT	CC	AG	AG	GG	AG	AC	AA	GG	**	CC	AT	GG	CG
74	20	1	25	Etne	9	8.6	CC	CC	TT	GT	TT	CT	AG	CT	AA	CG	CT	AA	AT	CT	CC	AA	CC	CC	**	CT	CC	AA	CT	**	AG	CC	CC	GG	CC	CT	CG	AA	AG	GG	AG	CC	GG	TT	**	CC	AT	AG	CC
75	4	12	7	Mowi	24	12.2	CT	CC	CT	GG	CT	CT	AG	CC	AA	GG	TT	AA	AT	TT	CC	AT	CC	AC	**	CT	CC	GG	TT	**	GG	AC	CC	GT	CT	CT	CC	AG	AG	GG	AG	CC	AG	GT	**	CC	AT	GG	CC
76	32	26	4	MowiXEtne	11	9.2	**	CC	CT	**	**	CT	AG	CT	**	GG	TT	AA	AT	TT	CC	TT	CC	AC	**	CC	CC	AA	TT	**	GG	CC	CT	TT	CC	CT	CG	AA	AG	GG	AG	AA	AG	TT	**	AC	AT	AG	GG
77	36	34	10	MowiXEtne	24	12.1	CT	CT	CT	GG	CT	CT	GG	CC	AG	CG	CT	AA	AT	CT	CC	AT	CG	AA	**	TT	AC	AG	TT	**	GG	AC	CT	TT	CT	CC	CG	AG	AG	GG	GG	CC	GG	GG	**	AC	AT	AA	CG
78	21	41	NA	0	NA	NA	CC	CT	CT	GG	TT	CT	AG	CT	GG	CG	CC	AA	TT	TT	CT	AA	GG	CC	**	CT	CC	AG	TT	**	AG	AC	CT	GT	CC	TT	CC	AA	GG	GG	AG	AC	GG	TT	**	CC	AT	AG	GG
79	7	37	20	MowiXEtne	26	12.5	TT	CT	CT	GT	CT	CC	GG	TT	AG	CC	CT	TT	AA	CT	CC	AA	CG	AC	**	CC	CC	GG	TT	**	GG	AA	CC	GT	CC	CT	CC	GG	GG	AG	GG	CC	GG	GT	**	CC	AA	AG	GG
80	16	15	2	MowiXEtne	20	11.4	TT	TT	CC	GT	CC	CC	AG	TT	AG	GG	CT	AA	AA	TT	CT	AT	CC	CC	**	TT	AA	AA	TT	**	AG	AC	TT	GT	CT	CC	GG	AA	AG	AG	AG	AC	AA	TT	**	AC	AA	GG	GG
81	29	2	3	Mowi	10	9.0	CT	CT	CT	GT	CT	CC	GG	TT	AG	GG	CT	AT	AA	CT	CT	TT	CG	CC	**	TT	CC	AA	CT	**	GG	CC	CC	GG	TT	CT	CC	AG	AG	GG	AG	AC	GG	GT	**	CC	AA	GG	CG
82	20	22	26	Etne	6	7.6	CC	CT	CT	GT	CT	CC	AG	CT	AG	CG	CT	AT	TT	CT	CT	AA	CC	CC	**	TT	CC	AG	CT	**	GG	CC	TT	GG	CC	CC	GG	AG	GG	GG	AG	AC	GG	TT	**	CC	AT	AG	CG
83	32	39	18	0	12	9.7	CC	TT	CC	TT	CT	CT	AG	TT	GG	CC	CT	AA	AT	CC	CC	AT	CC	AC	**	CT	CC	AG	TT	**	AA	AC	TT	GT	CT	CT	GG	AA	GG	AA	GG	AC	GG	GG	**	CC	AA	AG	GG
84	21	41	9	Mowi	45	14.8	TT	CT	CC	GG	CT	CT	GG	CC	AG	CC	TT	AA	TT	TT	CT	AA	GG	CC	**	CT	CC	AG	TT	**	GG	CC	TT	GG	CC	TT	CC	AG	GG	GG	AG	CC	GG	TT	**	CC	AA	AG	CG
85	36	24	28	Etne	25	12.5	CT	TT	CC	GG	CT	CC	AG	CT	AG	GG	CT	AT	TT	CC	CC	AT	CG	CC	**	CC	AA	GG	TT	**	AG	CC	CT	GT	CC	CC	GG	AA	AG	AA	AG	CC	GG	GT	**	AC	AT	AA	CG
86	7	37	20	MowiXEtne	32	13.6	TT	CT	TT	GT	TT	CC	AG	TT	GG	CC	TT	AT	TT	CT	CC	AA	CG	AA	**	CC	CC	AG	TT	**	AG	AC	CC	GT	CC	CT	CG	GG	GG	AA	GG	CC	GG	GT	**	CC	AT	AG	GG
87	13	2	25	Etne	5	7.6	TT	TT	CT	GG	CT	CC	AG	CT	AG	CG	TT	AT	AA	CT	CT	AA	CG	CC	**	CT	CC	AG	CT	**	GG	AC	CT	GG	CT	CC	CG	AA	AG	AG	GG	CC	GG	GT	**	CC	TT	GG	CG
88	20	22	14	MowiXEtne	27	12.5	CT	CT	CT	TT	CT	CC	AG	CT	AG	GG	CC	AT	TT	CT	CT	AT	CC	CC	**	TT	CC	GG	CT	**	AG	CC	CT	GG	CC	CT	GG	AA	GG	AG	AG	AA	AG	TT	**	CC	AT	AG	GG
89	29	2	18	0	30	12.8	CC	TT	CT	GG	CT	CT	GG	TT	GG	CC	CT	AA	AA	TT	CT	AT	CC	AC	**	TT	CC	AA	TT	**	GG	CC	CC	GG	TT	CT	CG	AA	AA	GG	GG	AC	GG	GT	**	CC	AA	AG	CG
90	13	2	29	Etne	4	7.1	CT	TT	CT	GT	TT	CT	AG	CT	GG	CC	TT	TT	AT	TT	CT	AT	CG	AC	**	CT	CC	GG	CC	**	GG	CC	CT	GG	CT	TT	GG	AG	AG	GG	AG	CC	AG	TT	**	CC	TT	AG	CG
91	29	2	9	Mowi	42	14.5	TT	TT	CT	GG	CT	CC	GG	CT	AG	CC	CT	AA	TT	TT	CC	AT	CG	AC	**	TT	AC	AA	TT	**	GG	CC	CC	GG	TT	CC	CG	AG	AG	GG	GG	AC	AG	GG	**	CC	AA	AG	GG
92	8	38	19	Mowi	38	14.2	CC	CC	CT	GT	CC	CC	GG	CC	AG	CC	CT	TT	AT	CC	CT	AA	CC	CC	**	CT	AC	GG	TT	**	GG	CC	CT	GT	CT	CC	CC	AG	AG	AA	GG	CC	AA	TT	**	CC	AA	AG	GG
93	21	17	20	MowiXEtne	28	13.4	CT	TT	CC	GG	TT	TT	AA	CT	AA	CG	CT	AA	TT	CT	CT	TT	CG	CC	**	CT	CC	AG	TT	**	GG	AC	CT	GT	CC	CT	CG	AG	GG	AG	AA	CC	GG	TT	**	CC	AT	AA	CC
94	29	2	19	Mowi	31	13.0	CT	TT	CT	GG	CT	CC	GG	TT	GG	GG	CT	AT	AT	TT	CT	AT	CG	AC	**	TT	AC	AA	CT	**	GG	CC	CT	GG	TT	CC	CG	AG	AG	GG	GG	CC	GG	GT	**	CC	AA	AG	CG
95	3	1	20	MowiXEtne	24	12.2	CT	CT	CT	TT	TT	CC	GG	CT	AA	CC	TT	AT	AT	CC	CC	AT	CC	AC	**	CC	CC	AG	TT	**	AG	CC	CT	GT	CT	CT	CC	AA	AG	GG	GG	CC	GG	GT	**	AC	TT	GG	CC
96	4	12	11	Mowi	40	13.9	CT	TT	CT	GG	CC	CT	AG	CC	AA	GG	CT	AA	AT	TT	CC	AT	CC	CC	**	CT	AC	GG	TT	**	AG	AC	CC	GT	TT	CC	CG	AA	GG	AA	AA	CC	AA	GT	**	CC	AT	GG	CC
97	35	25	27	Etne	15	10.5	TT	TT	CC	GG	TT	CC	GG	CT	AA	CG	CC	AT	AT	CT	CT	TT	CC	AA	**	CT	CC	GG	TT	**	AA	CC	TT	GT	TT	CT	CC	AA	GG	GG	GG	AC	GG	GT	**	AA	TT	AA	CG
98	29	2	20	MowiXEtne	24	12.4	TT	TT	CT	GT	CT	CT	GG	TT	AG	CG	CT	AA	AA	TT	CT	AT	CG	CC	**	TT	CC	AG	TT	**	GG	CC	CC	GG	TT	CC	CG	AA	AG	GG	AG	CC	AG	GG	**	CC	AA	GG	CG
99	13	2	NA	0	NA	NA	**	TT	CT	**	TT	CC	**	CT	**	**	TT	AT	AA	CT	CT	AA	CG	AC	**	TT	AC	**	CT	**	GG	AC	CT	GG	TT	CT	CG	AG	AG	GG	AG	CC	AG	GT	**	CC	AT	**	CG
100	30	18	3	Mowi	30	13.0	CT	CT	CC	GT	CT	CC	AG	TT	AG	CG	CC	AA	TT	CT	CC	AT	CG	AC	**	TT	CC	AG	TT	**	AA	AC	TT	GG	CC	CC	GG	AA	GG	AG	AA	AA	AG	TT	**	CC	AT	AG	CG
101	3	1	23	Etne	6	7.9	CC	CC	CT	GG	CT	CT	AG	CT	AA	CC	TT	AA	AT	TT	CC	AT	CC	CC	**	CC	CC	AG	TT	**	GG	AC	CT	GG	CC	TT	CC	AA	AG	GG	AA	CC	GG	GT	**	AC	TT	AG	CC
102	30	18	20	MowiXEtne	29	13.0	CT	CC	CC	GT	CT	CC	AG	TT	AG	CG	CC	AA	TT	CT	CC	AT	GG	CC	**	CT	CC	AA	CT	**	AA	AC	TT	GT	CC	CT	CG	AA	AG	GG	AG	AC	AG	GT	**	CC	AT	AG	CG
103	29	2	30	Etne	18	11.0	CT	CT	CT	GG	CT	CT	GG	CT	GG	CC	CT	AT	AT	CT	CC	TT	CG	CC	**	TT	CC	AG	CT	**	GG	CC	CT	GG	TT	CC	CG	AA	GG	GG	AG	**	AG	GT	**	CC	AT	GG	GG
104	20	1	1	Mowi	46	14.8	CC	CC	CT	GT	CT	CC	AG	TT	AA	CG	TT	AT	AT	CC	CC	AA	CC	AC	**	CT	CC	AA	CT	**	AG	CC	CT	GT	CC	CT	CG	AG	AG	AG	GG	CC	AG	GT	**	CC	AT	AA	CG
105	20	22	30	Etne	12	9.8	**	CT	CT	**	CT	CC	AG	CT	GG	CG	CT	AA	TT	CT	CC	AT	CG	CC	**	TT	AC	AG	TT	**	AG	AC	CT	GG	CC	CT	GG	AA	GG	AG	AA	AA	AG	TT	**	CC	AT	AA	GG
106	4	12	20	MowiXEtne	26	12.6	TT	TT	CT	GT	CT	CT	GG	CC	AA	GG	TT	AA	AT	TT	CC	AT	CG	AC	**	TT	AC	AG	CT	**	AG	CC	CC	GG	TT	CC	CC	AA	GG	AG	AA	CC	AG	GT	**	CC	TT	GG	CG
107	13	2	2	MowiXEtne	27	12.8	CT	TT	CT	GG	CT	CC	GG	CT	AG	GG	TT	AA	TT	TT	CC	AT	CG	AC	**	CT	CC	GG	TT	**	GG	CC	CC	GG	TT	CC	CC	AG	AG	AG	GG	CC	GG	GT	**	CC	TT	AG	CG
108	32	26	25	Etne	21	11.8	TT	CT	CC	GT	CT	CT	AG	TT	AG	CC	CT	AA	AT	CT	CC	TT	CG	CC	**	CT	AC	AG	TT	**	AG	CC	CT	GT	CT	CT	GG	AA	AG	AG	AG	AA	GG	TT	**	AC	AT	AG	CG
109	10	40	3	Mowi	48	14.9	CT	TT	TT	GT	CT	CC	AG	CC	AG	CG	CT	AT	AT	CC	CC	AT	CG	AC	**	CT	CC	AA	CT	**	AG	CC	CC	GT	CC	CC	GG	AG	AG	AG	AA	CC	AG	GT	**	AC	AT	AG	GG
110	16	15	19	Mowi	35	14.2	TT	TT	CC	GT	CC	CT	AG	CC	AG	GG	CT	AA	AA	CT	CC	AA	CG	CC	**	TT	AC	AA	CT	**	AA	AC	**	**	**	**	**	**	**	**	**	**	**	**	**	**	**	**	**
111	29	27	26	Etne	17	11.1	TT	CT	CC	GT	CC	CT	GG	CT	AG	CG	CC	AA	TT	TT	CT	TT	CG	CC	**	CT	CC	AA	TT	**	GG	CC	CC	GG	CT	CC	CC	AG	GG	AG	AG	AA	AG	GT	**	CC	AA	AG	CG
112	10	40	15	Mowi	47	15.0	CT	TT	CT	**	CT	CC	GG	CC	AA	CG	CT	AT	AT	CT	CC	AT	GG	AA	**	CT	CC	AA	CT	**	**	CC	CC	GG	CC	CC	CG	**	AG	**	AG	CC	AG	GT	**	CC	AT	AG	GG
113	29	14	21	Etne	19	11.4	CT	TT	CC	GG	CT	CT	AG	TT	GG	CG	CT	AT	AT	TT	CT	TT	CC	AC	**	CT	CC	AG	CT	**	GG	CC	CC	GG	TT	CT	CG	AA	AG	GG	AA	AC	AA	GT	**	AC	AA	AG	CG
114	10	40	15	Mowi	10	9.1	TT	CT	CT	GT	CT	CC	GG	CT	AG	CG	TT	AT	AT	CT	CC	AT	GG	AA	**	CC	CC	AA	CT	**	AG	CC	CC	GG	CC	CC	CG	GG	AG	AG	AA	CC	AA	GT	**	AC	AT	AG	GG
115	29	2	22	Etne	7	8.0	CT	TT	CT	GG	CT	CC	GG	CT	AG	GG	CT	AA	AA	CT	CC	TT	CC	AC	**	TT	CC	AG	CT	**	GG	CC	CC	GG	TT	CC	CC	AG	AA	GG	AG	AC	AG	GG	**	CC	AT	AG	GG
116	30	38	15	Mowi	31	13.0	CC	CT	CT	GT	CT	CC	AG	CT	AG	CG	CT	TT	AT	CC	CC	AT	CG	CC	**	TT	AA	AG	CT	**	GG	AC	CC	GG	CT	CC	GG	AA	GG	AA	AA	AA	AG	GT	**	CC	AT	AG	GG
117	30	18	20	MowiXEtne	7	8.0	CT	CC	CC	GT	CT	CC	AG	TT	AG	CG	CC	AT	TT	CC	CC	AT	CC	CC	**	TT	AC	AA	TT	**	AG	CC	CT	GT	CC	CT	GG	AA	GG	AG	AG	AC	AG	GT	**	CC	AT	AG	CG
118	20	22	12	MowiXEtne	7	7.9	CC	CT	CC	GT	CT	CC	AG	CT	GG	CG	CT	AT	TT	CT	CC	AA	CC	CC	**	CT	AC	AG	TT	**	AG	AC	TT	GT	CC	CT	GG	AA	GG	AG	AG	AA	GG	GT	**	CC	AT	AA	GG
119	20	1	30	Etne	27	12.6	CC	CC	CT	**	CC	CC	AG	CT	AA	CG	CT	AA	AT	CT	CC	AT	CC	AC	**	CT	CC	AA	CT	**	GG	CC	CT	GT	CT	CC	CG	AG	AG	GG	AA	CC	AG	TT	**	CC	TT	AA	CG
120	21	17	25	Etne	9	8.8	**	TT	CC	GG	TT	TT	AA	CT	GG	CG	CT	AA	TT	CC	CT	AT	CG	CC	**	TT	CC	AA	TT	**	GG	CC	CC	GT	CC	CT	GG	**	GG	GG	AG	AC	AA	TT	**	AC	AT	AA	**
121	13	2	2	MowiXEtne	16	10.4	TT	TT	CT	GT	CT	CT	AG	CT	AG	CG	TT	AT	AT	TT	CT	AT	CG	AC	**	CT	AC	GG	CT	**	GG	CC	CC	GG	TT	CC	CC	AA	GG	AG	AG	CC	AA	TT	**	CC	AT	GG	CG
122	6	34	27	Etne	5	7.4	CT	CC	CT	GG	TT	CC	GG	CT	GG	CC	TT	AT	AT	CC	CT	AT	CC	AA	**	TT	AC	AA	TT	**	GG	AA	CC	TT	CT	CT	CC	GG	AG	AA	GG	CC	AG	GG	**	AA	AA	AG	CC
123	4	12	7	Mowi	37	13.9	TT	TT	CT	GG	CT	TT	AG	CC	AA	GG	CT	AT	AT	TT	CC	AT	GG	AC	**	CT	AA	GG	TT	**	AG	CC	CT	GG	CT	CT	CC	AG	GG	GG	AG	CC	AG	GT	**	CC	AT	AG	CG
124	30	38	3	Mowi	36	13.7	CC	CC	CC	GG	CT	CC	AG	TT	AG	CG	CT	TT	TT	CT	CC	AT	CG	CC	**	CT	AC	AA	TT	**	GG	AC	CC	GG	CT	CC	GG	AA	GG	AG	AA	AC	AA	GG	**	CC	AT	GG	GG
125	4	12	12	MowiXEtne	37	13.7	CT	CC	CT	GT	CC	CC	GG	CC	AA	CG	TT	AA	AT	TT	CC	TT	GG	AA	**	TT	AC	GG	TT	**	AG	AC	CC	GG	CT	CC	CC	AA	GG	GG	AA	CC	AG	GT	**	AC	TT	AG	CC
126	21	17	3	Mowi	29	12.8	CT	CT	CT	GG	CT	CT	AG	TT	GG	CG	TT	AA	TT	CC	CT	TT	GG	CC	**	CT	CC	AG	TT	**	GG	CC	CT	GG	CC	CT	CG	AA	AG	GG	AA	AC	GG	TT	**	AC	AA	AG	CC
127	30	18	27	Etne	4	6.9	CT	CC	CC	GT	CT	CC	AA	TT	AG	CG	CC	AA	TT	CC	CC	AT	CG	AC	**	CT	AA	AA	TT	**	AA	CC	CT	GG	CT	CC	GG	AG	GG	AA	AA	AA	AG	GT	**	CC	AT	AG	GG
128	11	41	30	Etne	28	13.1	TT	CC	TT	GT	CT	CT	AG	CC	GG	GG	TT	TT	TT	CT	CC	AA	GG	AC	**	CT	AA	GG	CT	**	AA	AC	CT	GT	CT	CT	CC	AG	GG	AG	GG	AC	GG	GG	**	AC	TT	AG	CG
129	7	37	17	Mowi	41	14.5	TT	CT	CT	GT	TT	CC	GG	CT	**	CG	CT	AT	AT	CT	CC	AA	CG	AA	**	CC	CC	AA	TT	**	AG	AC	CT	GT	CC	CT	CG	**	GG	**	AG	CC	GG	GT	**	CC	AT	AA	CG
130	35	28	9	Mowi	39	14.3	CC	CT	CT	GG	CT	CT	AG	TT	AG	GG	CT	AA	TT	CT	CC	TT	CC	AC	**	TT	AC	GG	TT	**	AG	CC	TT	GG	CT	CT	CG	AG	AA	AG	AG	AC	GG	TT	**	AA	AT	AG	CC
131	8	38	24	Etne	10	9.4	CT	TT	CT	GT	CC	CC	GG	TT	AG	CC	CT	TT	AT	CT	CT	AA	CC	CC	**	CT	AC	AG	CT	**	GG	CC	CT	GT	CT	CC	CG	GG	AG	AG	GG	CC	AA	GT	**	AC	AA	AG	GG
132	29	14	11	Mowi	38	14.2	CT	CC	CC	GG	CT	CT	AG	CT	GG	CG	CC	AA	AT	CC	CT	TT	CG	CC	**	CT	AC	GG	CT	**	GG	CC	CT	GG	CT	CC	CG	AA	GG	GG	GG	AC	AG	GT	**	AC	AA	AG	CG
133	4	12	3	Mowi	48	14.7	CT	TT	CT	GT	CT	CT	GG	CC	AA	GG	TT	AA	AT	TT	CC	AT	CG	CC	**	TT	AC	GG	CT	**	GG	AC	CC	GG	CT	CC	GG	AG	GG	AG	AG	CC	AG	GT	**	CC	AT	AG	CG
134	20	12	4	MowiXEtne	28	13.2	CT	CC	CT	GG	CT	CC	AG	CT	AA	CG	CT	AA	AT	CT	CC	AT	CG	AC	**	TT	AC	AA	CT	**	GG	CC	CC	GT	CC	CC	CG	AG	GG	AG	AG	AC	AG	TT	**	CC	AA	AG	CC
135	10	40	15	Mowi	26	12.3	TT	TT	CT	TT	CC	CC	GG	CT	GG	CC	TT	AT	AT	CC	CC	AT	GG	AA	**	CT	CC	AA	CT	**	AA	CC	CC	GT	CC	CC	CG	AA	AG	AA	AA	CC	AA	GT	**	CC	AT	AG	GG
136	20	22	25	Etne	13	10.2	CT	CT	CT	GT	CT	CC	AG	CT	AG	CG	CC	AT	TT	CT	TT	AT	CC	CC	**	CT	CC	AA	CT	**	AG	CC	CT	GT	CC	CC	GG	AG	GG	GG	AG	AA	GG	GT	**	CC	AT	AG	GG
137	8	38	11	Mowi	42	14.5	CC	TT	CT	GG	CT	CT	GG	TT	**	CG	CT	TT	AA	CC	CT	TT	**	AC	**	CT	CC	AA	CT	**	GG	CC	CT	GG	CT	CC	CG	AG	AG	AA	GG	CC	AA	TT	**	AC	AT	GG	GG
138	13	2	12	MowiXEtne	27	12.5	TT	TT	CT	GG	TT	CT	AG	CT	GG	CC	TT	AT	AT	TT	CT	AT	CG	AC	**	CT	CC	GG	CC	**	GG	AC	CT	GG	CT	TT	GG	GG	AG	GG	GG	CC	AG	TT	**	CC	AT	AG	CG
139	16	15	3	Mowi	36	13.7	**	TT	CC	GG	CC	CC	AA	CT	**	GG	TT	AA	AA	TT	CT	AA	**	CC	**	TT	CC	AA	TT	**	AA	AC	CT	**	**	CC	GG	**	**	**	**	AC	GG	GT	**	CC	AA	**	**
140	13	2	9	Mowi	26	12.5	TT	CT	TT	GG	CT	CC	GG	CT	GG	GG	TT	AA	AT	TT	CC	AA	CG	AC	**	TT	AC	GG	TT	**	GG	CC	CT	GG	TT	CT	CG	GG	AA	GG	GG	CC	GG	GT	**	CC	TT	GG	CG
141	20	22	30	Etne	7	8.3	CC	CT	CT	GT	TT	CC	AG	CT	AG	CG	CC	AA	TT	CT	TT	AT	CG	CC	**	CT	AC	AG	CT	**	AA	AC	CC	GG	CC	CT	GG	AG	GG	AG	AA	AA	AG	GT	**	CC	AA	AA	CG
142	36	34	13	Mowi	39	14.1	CT	CC	CT	GG	CT	CC	GG	TT	AG	GG	CT	AA	AT	CC	CT	AT	CG	AC	**	CT	AC	GG	TT	**	GG	AC	CC	GG	CT	CC	CG	AG	AG	AG	AG	CC	GG	GG	**	CC	AT	AG	CG
143	7	37	19	Mowi	41	14.5	TT	CT	CT	GT	CT	CC	AG	TT	GG	CG	TT	TT	AT	CT	CC	AA	CG	AC	**	CC	CC	AG	TT	**	AG	AC	CC	GT	CC	CT	CG	AG	GG	AG	GG	CC	GG	GT	**	CC	AA	AA	CG
144	4	12	28	Etne	5	6.9	**	CT	CT	**	CT	TT	GG	CC	AA	GG	CT	AT	AT	TT	CC	AT	**	AA	**	TT	AC	GG	TT	**	GG	AC	CT	GG	TT	CT	CG	AA	GG	GG	AG	CC	AA	GT	**	CC	AT	GG	CG
145	20	22	19	Mowi	39	14.3	CT	CT	CT	GT	TT	CC	AG	CT	GG	CG	CT	AA	TT	CT	TT	AA	CC	CC	**	TT	AC	AG	TT	**	AG	AC	CC	GG	CC	CT	GG	AG	GG	AG	AA	AC	GG	TT	**	CC	AA	AG	CG
146	36	23	25	Etne	24	12.5	CT	CT	CC	GG	CT	CT	GG	CT	AA	CG	CT	AA	TT	CT	CT	TT	CG	AC	**	CC	AC	GG	TT	**	AG	AC	CT	TT	CT	CT	CG	AA	AA	AG	AG	AC	GG	GG	**	CC	TT	AG	CG
147	5	23	8	MowiXEtne	6	7.5	TT	CT	CC	GG	CC	CC	AG	CT	AG	CG	TT	AT	TT	CC	CC	TT	CG	AA	**	CT	AC	AG	CT	**	AG	CC	TT	TT	CT	TT	CC	AA	AG	AG	AG	AC	AG	GG	**	CC	TT	AG	CG
148	35	25	9	Mowi	40	14.4	**	TT	CC	**	**	**	**	CT	**	**	TT	AT	AT	CT	CT	AT	**	AC	**	CT	AC	GG	TT	**	AA	CC	CT	GT	TT	TT	CG	AA	AG	AA	GG	AA	GG	TT	**	AC	AA	AA	CG
149	30	18	3	Mowi	33	13.2	CT	CC	CC	GT	CT	CC	AA	CT	GG	CG	CT	AT	TT	CT	CC	AT	CG	CC	**	CT	AC	AA	CT	**	AA	AA	CT	GT	CT	CC	GG	AA	AG	GG	AG	AC	AG	GT	**	CC	AT	AG	GG
150	29	27	25	Etne	6	8.1	CT	TT	CT	GG	CC	CC	GG	CT	AG	GG	CC	AA	AT	CC	TT	AT	CG	CC	**	TT	AC	GG	TT	**	GG	AC	CT	GG	CT	CC	CG	AA	AG	AG	GG	AC	GG	GT	**	CC	AA	AG	CG
151	6	34	6	MowiXEtne	13	9.8	CT	CC	CC	GG	CT	CC	GG	CC	GG	CG	TT	AT	AT	CT	CT	AT	CC	AC	**	TT	CC	GG	TT	**	GG	AC	CC	GT	CT	CT	CC	GG	GG	AA	GG	CC	AG	GT	**	AC	AT	AG	CG
152	36	34	5	Mowi	18	11.0	CT	CT	CC	GG	CT	CC	GG	CT	AG	CC	CT	AA	AT	CT	CT	AT	CG	AC	**	CT	AC	AG	TT	**	AG	AC	CC	GT	CT	CC	CG	AG	AG	AA	AG	CC	GG	GG	**	AC	AT	AA	CG
153	29	14	23	Etne	6	7.8	CT	CT	CC	GG	CT	CC	AG	TT	AG	CG	CT	AT	TT	TT	CC	TT	CG	AC	**	CT	AC	AA	CT	**	GG	CC	CC	GG	TT	CC	CG	AA	AG	GG	AA	AA	AG	GT	**	AC	AT	AG	CG
154	11	41	30	Etne	23	12.3	CT	CC	CC	**	TT	CC	GG	CC	AG	CC	CT	AT	AT	CT	CC	AA	CG	CC	**	CT	CC	AG	CC	**	AG	AA	CT	GT	CT	CT	CC	AA	GG	AG	GG	AC	GG	GT	**	AC	AT	AA	CG
155	35	25	21	Etne	19	11.5	CT	TT	CC	GT	TT	CC	AG	CT	AG	CG	TT	AT	AT	TT	CT	AT	CC	AC	**	CT	CC	GG	TT	**	AA	CC	TT	GT	TT	CT	CG	AA	AG	AG	GG	AC	GG	TT	**	CC	TT	AA	GG
156	10	40	7	Mowi	30	13.0	CT	CT	CC	TT	CC	CC	GG	CT	GG	CG	TT	AT	AT	CC	CC	AT	GG	AC	**	CC	CC	AA	CT	**	AG	CC	CC	GT	CC	CC	GG	AA	AG	AA	AA	CC	AA	GT	**	CC	AT	AG	GG
157	20	22	8	MowiXEtne	17	10.9	CT	CT	CT	GT	CT	CC	AG	CT	**	CG	CT	AT	TT	CT	CC	AA	**	CC	**	CT	AC	AG	CT	**	AG	CC	TT	GG	CC	CC	GG	AG	GG	GG	AG	AA	AG	TT	**	CC	AT	AG	GG
158	11	41	22	Etne	13	9.6	CC	CC	TT	TT	CT	CC	GG	CC	AG	CC	TT	AT	AT	TT	CC	AA	CG	CC	**	CT	AC	AA	CC	**	AG	CC	CT	GT	CT	CT	CC	AG	GG	AG	AG	CC	AG	GG	**	AC	AT	AG	GG
159	16	15	17	Mowi	41	14.3	TT	TT	CC	GT	CC	CT	AG	TT	AG	GG	CT	AA	AA	CC	CC	AT	CG	CC	**	TT	CC	AG	TT	**	AA	AC	CT	GT	CT	CC	GG	AG	AG	GG	AG	AC	AG	TT	**	AC	AA	GG	CC
160	35	28	23	Etne	4	7.0	CT	CT	CT	GG	CT	CT	AG	TT	AA	CG	CC	AA	TT	TT	CC	AT	CC	AC	**	TT	AC	GG	TT	**	AG	CC	TT	GT	TT	CT	GG	AG	AA	AG	AG	AC	GG	TT	**	AA	AA	AG	CG
161	6	34	15	Mowi	32	13.1	CT	CC	CC	GG	TT	CT	GG	TT	GG	CG	TT	AT	AT	CC	CT	AT	CG	AC	**	TT	AC	GG	TT	**	AA	AC	CT	GT	CT	CC	CC	GG	AG	AG	GG	CC	AG	GG	**	AC	AA	GG	CG
162	29	14	25	Etne	9	9.1	CT	TT	CC	GG	CT	CT	AG	TT	GG	CG	CT	AA	AT	TT	CT	TT	CG	CC	**	CT	CC	GG	CT	**	GG	CC	CT	GG	TT	CC	CG	AA	AG	GG	AG	AC	AG	GT	**	AC	AT	AG	CC
163	35	28	17	Mowi	25	12.3	CC	CT	CC	GG	CT	TT	AA	CT	AG	CG	CC	AA	TT	TT	CC	TT	CC	AA	**	TT	AC	GG	TT	**	AG	CC	TT	GG	CT	CT	GG	AG	GG	AG	AG	AC	GG	TT	**	AC	AT	AA	CG
164	29	27	28	Etne	13	10.1	CT	CC	CC	GT	CC	CT	GG	TT	AG	GG	CC	AA	AT	CT	TT	AT	CG	CC	**	CT	CC	AG	TT	**	GG	AC	CT	GT	TT	CC	CG	AG	GG	AG	AG	AC	AG	GG	**	CC	AA	AG	GG
165	32	26	24	Etne	11	9.5	CT	CC	CT	GT	CT	CC	AG	CC	AG	CC	TT	AA	AT	TT	CC	AT	CC	CC	**	CT	CC	AG	TT	**	AG	CC	CC	GT	CC	TT	CC	AA	AG	AG	AA	AA	AG	GT	**	AC	TT	AG	CG
166	16	15	7	Mowi	31	13.2	TT	TT	CC	GG	CC	CT	AA	TT	AG	GG	TT	AA	AT	TT	CC	AA	CG	CC	**	TT	AC	AG	CT	**	AG	AC	TT	GT	CT	CC	GG	AA	AG	AG	AG	CC	AG	TT	**	CC	AT	GG	CC
167	35	37	22	Etne	31	12.8	CT	CT	CT	GT	TT	CT	AA	TT	GG	CC	CC	AT	AT	TT	CC	AA	CG	AA	**	CT	CC	AG	TT	**	AG	CC	CT	GT	CT	CT	CG	AA	GG	AG	GG	AC	GG	TT	**	CC	AT	AG	CG
168	7	37	24	Etne	9	8.8	TT	CT	TT	GT	TT	CC	AG	TT	AG	CC	CT	TT	AT	CT	CC	AA	CG	AC	**	CC	CC	AA	TT	**	AG	AC	CT	GT	CC	CT	CC	GG	GG	AG	GG	CC	GG	GT	**	CC	TT	AG	CG
169	35	37	21	Etne	13	9.6	CT	CT	CC	GT	TT	CT	AA	TT	AG	CG	CT	AT	TT	CT	CC	AA	CG	AA	**	CT	AC	GG	TT	**	AG	AC	TT	GT	CT	CT	CG	AG	AG	AG	GG	AC	GG	TT	**	CC	AT	AA	CG
170	32	39	26	Etne	20	11.4	TT	CT	CT	TT	CT	CC	GG	CT	AG	CC	TT	AA	AT	CT	CT	AT	CC	AC	**	CC	CC	AA	TT	**	AG	AC	CT	TT	CC	CT	CC	AA	GG	AG	AG	AC	AA	GG	**	CC	AT	AG	CG
171	20	22	28	Etne	20	11.6	CT	CT	CC	TT	CT	CC	AG	CT	GG	GG	CT	AT	TT	CT	CT	AA	CG	CC	**	CT	CC	AG	TT	**	GG	CC	CT	GT	CC	CC	GG	AA	GG	GG	AG	AC	AG	GT	**	CC	AT	AA	GG
172	9	39	10	MowiXEtne	14	10.4	TT	CC	CT	TT	TT	CT	AG	CT	AG	CG	TT	AA	AT	CC	CT	AT	CG	AA	**	CT	CC	AG	TT	**	AG	AC	CT	TT	CC	CC	CC	AG	AG	AG	GG	CC	GG	GT	**	CC	AT	AA	CG
173	29	27	9	Mowi	36	14.0	CC	CT	CC	GT	CT	CC	GG	CT	GG	GG	CC	AA	TT	TT	CC	AT	CG	CC	**	CT	CC	AA	TT	**	GG	AC	CC	GT	CT	CC	CG	AA	GG	AG	AG	AA	GG	GG	**	CC	AA	AG	GG
174	9	39	10	MowiXEtne	28	12.9	CT	CT	CT	GT	TT	CT	AG	CC	GG	CG	CT	AA	AT	CC	TT	AT	CG	AA	**	CT	CC	AG	TT	**	AA	CC	CC	TT	CC	CC	CC	AG	AG	AG	GG	CC	AG	GG	**	AC	AT	AA	GG
175	6	34	14	MowiXEtne	27	12.6	CT	CC	TT	GG	TT	CT	GG	TT	GG	CG	TT	AT	AA	CC	CC	AT	CC	AA	**	TT	CC	AG	TT	**	GG	AA	CC	TT	CT	CT	CC	AG	AG	AG	GG	CC	AG	GG	**	AC	AA	AG	CG
176	13	2	25	Etne	19	11.5	CT	TT	CT	GT	TT	CC	AG	CT	GG	CC	TT	TT	TT	TT	CT	AT	CG	AA	**	TT	AC	AG	TT	**	GG	CC	CT	GG	TT	CT	CG	GG	GG	AG	AG	CC	AG	GT	**	CC	TT	AG	CG
177	3	1	13	Mowi	36	14.0	CC	CT	CT	GT	CT	CC	GG	TT	AA	CC	TT	AA	TT	CT	CC	AA	CC	CC	**	CC	CC	AA	TT	**	AG	AC	CC	TT	CT	CT	CC	AA	AG	GG	AG	AC	GG	GT	**	AC	TT	GG	CC
178	35	37	21	Etne	3	5.6	TT	CT	CT	GT	TT	CT	AG	TT	AG	CG	TT	AA	TT	TT	CC	AA	CG	AC	**	CT	AC	AG	TT	**	AA	AC	CT	GT	CT	TT	CC	AG	GG	AA	GG	AC	GG	GT	**	CC	AT	AG	GG
179	30	18	13	Mowi	34	13.5	CT	CT	CC	TT	CT	CC	AG	TT	AG	GG	CT	AA	TT	CT	CC	AT	CG	CC	**	CT	CC	AA	CT	**	AG	AC	CT	GG	CT	CT	CG	AG	AG	AA	AA	AC	AG	GT	**	CC	AT	AG	GG
180	6	34	7	Mowi	39	14.2	CT	CC	CC	GG	CT	CC	GG	CC	GG	CC	TT	AT	AT	CT	CT	AT	CG	AC	**	TT	CC	AA	TT	**	GG	AC	CT	GT	CT	CC	CC	AG	AG	AG	GG	**	GG	GT	**	AA	AT	GG	CG
181	20	22	19	Mowi	43	14.7	CT	CT	CT	TT	TT	CC	AG	CT	GG	CC	CT	AA	TT	CT	CC	AT	CC	CC	**	CT	CC	AG	CT	**	AG	AC	CT	GT	CC	CT	GG	AG	GG	AG	AA	AC	GG	TT	**	CC	AA	AA	GG
182	6	34	1	Mowi	21	11.4	CT	CC	TT	GG	TT	CT	GG	CC	GG	CG	CT	AT	AA	CC	CT	AT	CC	AA	**	CT	CC	GG	TT	**	AG	AC	CC	GT	CC	CT	CC	AG	AA	AG	GG	AC	AG	GG	**	AA	AA	AG	GG
183	4	12	10	MowiXEtne	30	13.1	CT	CT	CT	GG	CT	TT	AG	CC	AG	CG	CT	AA	AT	TT	CC	AT	GG	AA	**	TT	AC	AG	TT	**	AG	CC	CC	GT	TT	CT	CG	AA	GG	GG	AA	CC	AG	GT	**	CC	AT	GG	CG
184	29	27	30	Etne	19	11.3	CT	CT	CT	GT	CT	CC	GG	TT	GG	GG	CT	AA	TT	CT	CT	AT	CC	CC	**	CT	CC	GG	TT	**	AG	CC	CC	GT	TT	CC	CG	AA	AG	AG	GG	CC	AG	GT	**	CC	AA	AG	GG
185	36	34	7	Mowi	28	12.8	CT	CC	CC	GG	CT	CC	GG	TT	AG	CG	CT	AA	AT	CT	CT	AT	CC	AA	**	TT	AA	AG	TT	**	GG	AC	CT	GT	CC	CC	CG	AG	AG	AG	GG	CC	GG	GG	**	CC	TT	AA	CG
186	20	1	25	Etne	12	9.5	CT	CC	CT	GG	CT	CT	AG	CT	AA	CC	TT	AT	AT	CC	CT	AT	CC	CC	**	CT	AC	AG	CT	**	AG	CC	CT	GT	CC	TT	CG	AG	AG	AG	GG	AC	AG	TT	**	CC	TT	AG	CC
187	30	38	7	Mowi	37	14.0	CC	CC	CT	GT	CT	CC	AG	TT	AG	CG	CT	TT	AT	TT	CC	TT	CG	CC	**	TT	AA	AA	CT	**	GG	AC	CC	GG	CT	CC	GG	AG	GG	AA	AA	AC	AG	GT	**	CC	AT	GG	GG
188	8	38	3	Mowi	33	13.5	TT	CT	CT	GT	CT	CT	GG	TT	GG	CC	CT	TT	AA	CT	CC	AT	CG	CC	**	TT	CC	GG	TT	**	AG	CC	CT	GG	CT	CC	CG	AG	AG	AA	AG	CC	AG	TT	**	AC	AT	GG	GG
189	6	34	21	Etne	6	7.6	CT	CC	CC	GG	TT	CC	GG	TT	GG	CC	CT	AT	AA	CC	CT	AT	CG	AA	**	CT	AC	GG	TT	**	GG	AA	CC	TT	CC	CC	CC	GG	GG	AA	GG	CC	AG	GT	**	AA	AA	GG	GG
190	36	24	8	MowiXEtne	28	12.9	CT	CT	CC	GG	CC	CC	AG	CC	AG	GG	CT	AT	TT	CC	CC	AT	CC	AC	**	CC	AA	GG	TT	**	AG	CC	CT	GG	CT	CC	GG	AA	GG	AG	AG	CC	GG	GT	**	CC	AT	AA	CG
191	9	39	2	MowiXEtne	32	13.6	CT	CC	CT	GT	CT	CT	AG	CC	GG	CG	CT	AA	AA	CC	CT	AT	CC	CC	**	CC	CC	AG	TT	**	AG	AC	CT	TT	CT	CC	CG	AG	AG	AG	GG	CC	AG	GT	**	AC	AT	AA	CG
192	29	27	12	MowiXEtne	27	12.4	CT	CT	CT	GT	CC	CT	GG	CT	AG	GG	CC	AA	AT	CT	CT	TT	CG	CC	**	TT	AC	AA	TT	**	GG	CC	CT	GT	CT	CC	CG	AA	AG	AG	AG	AA	AG	GG	**	CC	AA	AG	CG
193	32	39	11	Mowi	26	12.5	CT	CT	CT	TT	CT	CT	GG	CC	GG	CG	TT	AA	AT	CC	CC	AT	CG	AA	**	CT	AC	AG	TT	**	AA	AC	CC	GT	CC	CT	CG	AG	GG	AG	AA	AC	AG	GT	**	CC	AT	AG	CG
194	5	23	7	Mowi	15	10.4	TT	CC	CC	GG	CC	CT	AG	CT	**	CG	TT	AT	TT	CT	CT	AT	CG	AC	**	CT	AA	GG	CT	**	AG	CC	CT	TT	CT	CT	CC	AA	AA	AG	AG	CC	AG	GG	**	CC	TT	AG	GG
195	29	2	29	Etne	6	8.4	CC	CT	CT	GG	CT	CC	GG	TT	GG	CG	CT	AT	AT	CT	CT	AT	CG	AC	**	TT	AC	AG	CT	**	GG	CC	CT	GG	TT	CT	CG	AA	GG	GG	AG	AC	AG	GG	**	CC	AA	AG	CG
196	29	14	13	Mowi	31	13.6	CT	TT	CC	GG	CT	CC	AG	CT	AG	CC	CT	AT	TT	CT	CC	TT	CG	CC	**	CT	CC	AG	CT	**	GG	CC	CC	GG	CT	CT	CG	AA	AG	GG	AG	AA	AA	GT	**	AC	AA	AG	CG
197	20	1	21	Etne	12	9.9	CT	CC	CT	GG	CT	CC	AG	TT	AG	CC	TT	AA	TT	CT	CT	AA	CC	CC	**	CT	AC	AG	CT	**	AG	CC	CC	GT	CT	CT	CG	AG	AG	GG	AG	CC	GG	TT	**	CC	TT	AG	CC
198	30	38	14	MowiXEtne	33	13.6	CC	CT	CC	GT	CT	CT	AG	CT	AG	CG	CT	TT	AT	CT	CC	AT	CC	CC	**	CT	AC	AG	TT	**	AA	AC	CC	GG	CT	CC	GG	AA	GG	AA	AA	AA	AG	GT	**	CC	AT	**	GG
199	3	1	5	Mowi	23	11.9	CT	CC	TT	GT	CC	CT	GG	TT	AA	CC	TT	AT	AT	CT	CC	AA	CG	AC	**	CT	AC	AG	TT	**	AG	AC	TT	GG	TT	CT	CC	AA	AG	AG	AG	AC	GG	GT	**	AC	TT	AG	CG
200	21	17	20	MowiXEtne	32	13.4	CC	CT	CC	GG	CT	CT	AG	CT	AG	CG	CT	AA	AT	CT	CT	AT	GG	CC	**	CT	CC	GG	TT	**	AG	AC	CC	GG	CC	TT	GG	AA	AG	AG	AG	AC	AA	TT	**	CC	AA	AG	CC
201	35	28	22	Etne	12	9.5	CT	CT	CT	GG	CT	CT	GG	TT	AA	CC	TT	AA	TT	TT	CC	AT	CC	AC	**	TT	AC	GG	TT	**	AG	CC	TT	GT	TT	CT	GG	AG	AA	AG	AG	AC	AG	TT	**	CC	AT	AG	CG
202	29	2	2	MowiXEtne	26	12.5	TT	TT	CT	GT	**	CT	GG	TT	**	CG	CT	AT	TT	CC	CT	AT	**	AC	**	TT	AC	AA	TT	**	GG	CC	CT	GG	TT	CT	CG	AG	AA	GG	GG	AC	AG	GT	**	CC	AT	AG	GG
203	4	12	12	MowiXEtne	16	10.4	CT	TT	CT	GT	CT	CT	GG	CC	AG	GG	TT	AA	AT	TT	CC	AT	GG	AA	**	TT	AC	AG	TT	**	AG	CC	CC	GG	TT	CT	CG	AA	GG	GG	AA	CC	AG	GT	**	CC	AT	AG	CG
204	29	14	1	Mowi	45	14.6	TT	CC	CC	GG	CT	CC	AG	CT	AA	CG	CT	AA	TT	TT	CT	TT	CG	AC	**	CT	CC	AG	CT	**	GG	CC	CT	GG	TT	CC	CG	AA	GG	GG	GG	AA	AG	GT	**	AC	AT	AG	GG
205	20	22	27	Etne	20	11.5	CC	CT	CT	GT	CT	CC	AG	CT	GG	CG	CC	AT	TT	CT	TT	AA	CC	CC	**	TT	AC	AG	CT	**	AG	CC	TT	GT	CC	CC	GG	AG	GG	GG	AG	AA	GG	GT	**	CC	AT	AA	GG
206	21	17	24	Etne	16	10.6	TT	CT	CC	GG	CT	TT	AG	TT	AG	CG	CT	AA	TT	CT	CT	TT	GG	CC	**	CT	CC	GG	TT	**	AG	CC	CT	GG	CC	CT	CG	AG	AG	AG	AG	AC	GG	TT	**	AC	AT	AA	CC
207	3	1	20	MowiXEtne	34	13.4	CC	CT	CC	TT	CT	CT	GG	CT	AA	CC	TT	AA	AT	CT	CC	AT	CC	CC	**	CT	CC	AG	TT	**	GG	CC	CC	GT	CT	CC	CC	AA	AG	AG	AG	CC	GG	GT	**	AC	TT	AA	CG
208	30	38	3	Mowi	44	14.7	CC	CT	CT	GT	CT	CC	AG	CT	AG	CG	CT	TT	TT	CT	CC	TT	CC	CC	**	TT	AA	AA	CT	**	AG	CC	CC	GG	CT	CC	CG	AA	GG	AA	AA	CC	AG	GG	**	CC	AT	GG	GG
209	30	18	22	Etne	9	8.6	CT	CC	CC	GT	CT	CC	AG	CT	AG	GG	CT	AA	TT	CC	CC	AT	CG	CC	**	CT	CC	AA	CT	**	AA	AA	CT	GG	CC	CT	GG	AG	GG	AG	AA	AC	AG	GG	**	CC	AT	AG	CG
210	35	37	25	Etne	13	9.8	TT	CT	CC	GT	TT	CT	AG	TT	AA	CG	CT	AA	TT	TT	CC	AA	CG	AA	**	CT	CC	AG	TT	**	AA	CC	CT	GT	CT	TT	CG	AG	GG	AA	GG	AC	GG	GT	**	CC	AA	AA	GG
211	13	2	27	Etne	14	10.4	CT	CT	TT	GG	CT	CC	GG	CT	GG	GG	TT	AA	AA	CT	CC	TT	CG	AA	**	CT	CC	AG	CC	**	GG	AC	CT	GG	TT	CT	CC	AA	AA	GG	GG	CC	GG	GT	**	CC	AT	AG	CG
212	35	28	1	Mowi	35	13.5	CT	CT	CT	GT	CT	CT	AG	CT	AA	GG	CT	AT	TT	CT	CC	TT	CC	AC	**	TT	AA	GG	TT	**	AG	CC	TT	GG	CT	CT	GG	AG	AG	AG	AG	AA	GG	TT	**	AA	AT	AG	CC
213	30	38	12	MowiXEtne	10	9.4	CC	CT	CT	GT	CT	CT	AG	TT	AG	CG	CT	TT	TT	CT	CC	AT	CC	CC	**	CT	AC	AA	CC	**	AG	AC	CC	GG	CT	CC	GG	AA	GG	AG	AA	CC	AA	GT	**	CC	AT	AG	GG
214	35	28	30	Etne	14	10.4	CT	CT	CT	GT	CT	CT	AG	TT	AA	CC	CT	AA	TT	TT	CC	AT	CC	AA	**	TT	AA	GG	TT	**	AG	CC	TT	GT	CT	CC	CC	AG	AG	GG	AG	AA	AG	TT	**	AC	AA	AG	CG
215	3	1	10	MowiXEtne	23	12.1	CT	CT	CC	GG	CT	CC	AG	CC	AA	CC	TT	AA	TT	CT	CC	AA	CG	CC	**	CC	AC	AG	TT	**	GG	CC	CT	TT	CT	CT	CC	AA	AG	GG	AA	CC	GG	GT	**	AC	TT	AG	CC
216	20	12	19	Mowi	32	13.3	CT	CC	CT	GT	CC	CC	AG	CT	AA	CG	CT	AT	AT	CT	CT	AT	CC	CC	**	TT	AC	AG	CC	**	AG	AC	CT	GG	CC	CT	CG	AG	AG	AA	AG	CC	AG	TT	**	CC	TT	AG	CC
217	3	1	24	Etne	11	9.1	CC	CC	CT	GT	TT	CT	AG	CC	AA	CC	TT	AT	AT	CT	CC	AT	CG	CC	**	CC	AC	AA	TT	**	AG	AC	TT	GG	TT	CT	CC	AA	AG	AG	AG	AC	AG	GT	**	AC	TT	AG	CC
218	29	2	12	MowiXEtne	36	13.9	CC	TT	CT	GG	CT	CT	GG	CT	GG	CC	CT	AT	TT	CT	CT	AT	CG	CC	**	TT	AC	AA	TT	**	GG	CC	CC	GG	TT	CC	CC	AG	AA	GG	GG	CC	AA	GT	**	CC	AT	AG	GG
219	35	25	24	Etne	16	10.7	CT	TT	CC	GG	TT	CC	GG	CT	AG	CG	TT	AA	AT	TT	CT	AT	CC	AC	**	TT	CC	GG	TT	**	AA	CC	CT	GG	TT	TT	CG	AA	AG	AA	GG	AC	GG	GT	**	AC	AT	AG	CG
220	8	38	1	Mowi	34	13.4	CT	CC	TT	GG	CT	CT	GG	CC	GG	CC	CT	TT	AA	CC	CT	TT	CC	AC	**	TT	AC	AA	CT	**	GG	CC	CT	GG	CT	CC	CC	GG	AG	AA	GG	AC	AG	GT	**	AC	AT	AG	GG
221	9	39	4	MowiXEtne	13	10.0	CT	CC	CT	TT	CT	CT	AG	CC	GG	CG	TT	AA	AA	CT	CT	AT	CC	CC	**	TT	CC	AG	TT	**	AG	AC	CT	GT	CC	CC	CG	AG	AG	AG	GG	CC	GG	GG	**	CC	AT	AA	CG
222	29	14	1	Mowi	35	13.8	CT	TT	CC	GG	CT	TT	AG	CT	AG	CG	CC	AA	TT	CC	CT	TT	CG	AC	**	CT	AC	AG	CT	**	GG	CC	CT	GG	CT	CT	CG	AA	AG	GG	AG	AC	AG	GT	**	CC	AA	AG	CG
223	21	17	20	MowiXEtne	35	13.6	CT	TT	CC	GG	TT	TT	AG	TT	AG	CG	TT	AA	AT	CT	CT	TT	CC	CC	**	CT	AC	AG	TT	**	GG	CC	CC	GG	CC	CT	GG	AG	GG	GG	AG	CC	AA	TT	**	AC	AT	AA	CC
224	13	2	23	Etne	9	9.1	TT	TT	CT	GT	TT	CT	GG	CT	GG	CC	TT	AT	AA	TT	CT	AT	CG	CC	**	TT	AC	AG	TT	**	GG	AC	CT	GG	TT	CT	GG	AG	GG	GG	GG	CC	AG	GT	**	CC	TT	GG	CG
225	32	26	11	Mowi	36	13.5	TT	CT	CC	GT	CT	CC	GG	CC	AG	CG	CT	AA	AT	CT	CC	AT	CC	AC	**	CC	CC	AG	TT	**	AG	CC	CC	GG	CT	CT	CG	AA	GG	AG	AA	AA	GG	GT	**	CC	AT	AG	GG
226	32	26	13	Mowi	38	14.2	CT	CT	CC	TT	CT	CC	AG	TT	AG	CG	CT	AA	TT	CT	CC	AT	CC	AA	**	CT	CC	AA	TT	**	GG	AC	CC	GG	CT	CT	CG	AA	GG	AG	AA	AA	GG	TT	**	AC	AA	AG	CG
227	30	38	22	Etne	21	11.6	CC	CC	CC	GG	CT	CC	AG	CT	AG	CG	CT	AT	TT	CC	CC	AT	CG	CC	**	TT	AA	AA	CT	**	AA	CC	CT	GG	CT	CC	GG	AA	GG	AA	AG	AC	AA	GG	**	CC	AT	GG	GG
228	4	12	27	Etne	9	8.9	CT	CT	CT	GG	CT	CT	AG	CC	AG	GG	CT	AT	AT	TT	CC	TT	CG	AC	**	TT	AC	AG	TT	**	AG	CC	CT	GG	TT	CT	CG	AA	GG	GG	GG	CC	GG	GT	**	AC	AT	AG	CG
229	7	37	19	Mowi	45	14.9	TT	CC	TT	GT	CT	CC	AG	CT	AG	CC	CT	AT	AT	CT	CC	AA	CG	AA	**	CC	CC	AG	TT	**	GG	AA	CC	GT	CC	CT	CC	GG	AG	AG	GG	CC	AG	GT	**	CC	AA	AG	CG
230	30	18	26	Etne	7	8.0	CT	CC	CC	GT	CT	CC	AA	TT	GG	GG	CC	AT	TT	CT	CC	AT	CG	CC	**	TT	CC	AA	TT	**	AG	AA	CC	GG	CC	CC	GG	AG	AG	GG	AG	AC	AG	GG	**	CC	AT	AG	CG
231	9	39	26	Etne	16	10.5	TT	CC	TT	TT	CT	CT	AG	CT	AG	CG	CT	AT	AT	CT	CT	AT	CC	AC	**	TT	CC	AG	TT	**	AA	AC	TT	GT	CT	CT	CG	AA	AG	AG	AG	CC	AG	GG	**	AC	AT	AA	GG
232	36	23	6	MowiXEtne	13	9.7	CT	CC	CC	GG	CC	CT	GG	CT	AA	CC	CT	AA	TT	CC	CC	TT	CG	AA	**	CC	AC	GG	TT	**	AG	CC	CT	GT	CC	CT	GG	AA	AG	AG	AG	CC	GG	GG	**	AC	AT	AA	CG
233	20	22	25	Etne	20	11.5	CC	CT	CT	GT	TT	CC	AG	CT	AG	CC	CT	AT	TT	CT	CT	AA	CG	CC	**	CT	AC	GG	TT	**	AG	AC	TT	GG	CC	CT	GG	AA	GG	AG	AG	AA	GG	GT	**	CC	AA	AG	CG
234	35	25	23	Etne	9	8.9	TT	TT	CC	GG	TT	CT	AG	CT	AG	GG	CT	AA	AT	CT	CT	AA	CC	AA	**	TT	AC	GG	TT	**	AA	CC	CT	GG	TT	CT	CC	AA	AG	AG	GG	AA	GG	GT	**	CC	AT	AA	CC
235	20	1	2	MowiXEtne	31	13.5	CC	CC	TT	GT	CT	CC	AG	TT	AG	CC	TT	AA	TT	CT	CC	AA	CC	CC	**	CT	CC	AG	CT	**	AG	CC	CT	**	CT	CT	CG	AA	AG	AG	AA	AC	AG	GT	**	CC	AT	AA	CC
236	29	27	21	Etne	10	8.8	CT	CC	CC	GG	CC	CC	GG	TT	GG	GG	CC	AA	TT	TT	CT	TT	CC	CC	**	CT	AC	AG	TT	**	AG	CC	CC	GT	CT	CC	CG	AA	GG	AG	GG	AC	AG	GG	**	CC	AA	AG	CG
237	29	14	22	Etne	23	11.9	TT	CC	CC	GG	CT	CT	AG	CT	AA	CC	CC	AA	TT	CC	CT	TT	CC	CC	**	CT	CC	AG	CT	**	GG	CC	CC	GG	CT	CT	CG	AA	GG	GG	GG	AC	AG	GT	**	AC	AA	AG	GG
238	21	17	27	Etne	22	11.6	CC	CT	CT	GG	CT	CT	**	CT	AG	CG	CC	AA	TT	CT	CT	AT	CC	CC	**	TT	AC	AA	TT	**	GG	AA	CT	GG	CC	CT	CG	AA	GG	AG	AA	AC	GG	TT	**	CC	AA	AG	CG
239	20	12	4	MowiXEtne	28	12.5	CT	CT	TT	GT	CC	CC	AG	CT	AA	GG	CT	AA	AT	CT	CT	TT	CC	CC	**	TT	CC	AG	CC	**	GG	CC	CC	GG	CC	CC	CG	AA	AG	GG	AA	AC	AG	TT	**	CC	AT	AG	CC
240	36	34	8	MowiXEtne	9	8.7	CT	CT	CT	GG	CT	CT	GG	TT	AG	CC	CT	AA	TT	CT	CC	AT	CG	AC	**	TT	AC	AG	TT	**	GG	AC	CC	GG	CT	CC	CG	AG	AG	GG	AG	CC	GG	GG	**	CC	AT	AG	GG
241	29	14	22	Etne	5	6.7	CT	TT	CC	GG	CT	TT	AG	TT	GG	CC	CT	AT	AT	TT	CC	TT	CG	CC	**	CT	CC	GG	CT	**	GG	CC	CC	GG	TT	CC	CG	AA	AG	GG	AA	AC	AA	GT	**	CC	AA	AG	CG
242	29	27	21	Etne	13	9.8	CT	CT	CC	GG	CC	CC	GG	CT	AG	GG	CT	AA	AT	CT	CC	AT	CG	CC	**	CT	CC	GG	TT	**	GG	AC	CT	GG	TT	CC	CG	AA	GG	AG	GG	AA	GG	GG	**	CC	AA	AG	CG
243	35	28	24	Etne	7	8.2	CT	CT	CC	GG	TT	CT	AA	TT	AA	GG	CC	AA	TT	TT	CC	TT	CC	AC	**	TT	CC	GG	TT	**	AG	CC	TT	GT	TT	CT	CC	AG	GG	AG	AG	AC	GG	TT	**	AA	AA	GG	CG
244	7	37	9	Mowi	24	12.4	TT	CT	CT	GT	CT	CC	AG	CT	AG	CG	CT	AT	AA	CT	CC	AT	CG	AA	**	CC	CC	AG	TT	**	AG	AA	CC	GT	CC	CT	CC	AG	GG	GG	GG	CC	AG	TT	**	AC	AA	AA	CC
245	32	39	14	MowiXEtne	26	12.3	CT	CC	CT	TT	CT	CT	AG	TT	AG	CC	TT	AA	AT	CT	CC	AT	CG	CC	**	CT	AC	AG	TT	**	AA	AC	CT	TT	CT	CT	CG	AA	GG	AA	AG	AC	AA	GG	**	CC	AA	AG	CG
246	30	18	30	Etne	10	9.4	**	CC	CC	GG	**	CC	AA	TT	GG	CG	CC	AT	TT	CT	CC	AT	**	CC	**	CT	AC	AA	TT	**	AA	AC	CT	GT	CC	CC	CG	AG	GG	GG	AG	AC	AG	TT	**	CC	AT	**	GG
247	20	1	2	MowiXEtne	22	11.9	**	CC	TT	**	CT	CC	AG	CT	AA	CC	TT	AA	TT	CT	CT	AT	CC	AC	**	CT	CC	GG	TT	**	GG	CC	CC	GT	CC	CT	CG	AA	AG	AG	AG	CC	GG	TT	**	CC	TT	AA	CC
248	20	12	4	MowiXEtne	20	11.5	CT	CC	TT	GT	CC	CT	AG	CT	AG	CG	CT	AA	AT	CT	CC	TT	CC	AC	**	CT	AC	GG	CC	**	GG	AC	CC	GT	CT	CC	GG	AG	AG	AG	AA	CC	GG	TT	**	CC	AT	AG	CC
249	35	28	24	Etne	6	7.9	**	CT	CT	GG	CT	CC	AG	CT	AG	GG	CT	AA	TT	TT	CC	AT	CC	AC	**	TT	AC	GG	TT	**	AG	CC	TT	GG	TT	CT	CG	AG	AG	AG	AG	AA	AG	TT	**	AC	AT	AA	CG
250	6	34	7	Mowi	9	8.6	CT	CC	CT	GG	TT	CT	GG	CC	GG	CC	CT	AT	AT	CC	CC	AT	CC	AA	**	CT	AC	AA	TT	**	AG	AA	CC	TT	CC	CC	CC	GG	AA	AA	GG	AC	GG	GG	**	AA	AT	AG	CG
251	9	39	13	Mowi	40	14.3	TT	TT	TT	GT	TT	CT	AG	CT	AG	CG	CT	AA	AA	CC	CT	AT	CG	CC	**	CT	CC	AG	TT	**	AA	CC	CT	TT	CT	CC	CC	AA	AG	AG	GG	CC	GG	GG	**	AC	AA	AA	CG
252	11	41	17	Mowi	28	12.6	CT	CC	CT	TT	TT	CT	AG	CC	AG	GG	CT	AT	AT	CT	CC	AT	CG	CC	**	CT	AC	GG	CC	**	GG	CC	TT	GT	CT	CT	CC	AA	GG	AG	GG	CC	AG	GG	**	AC	AT	AA	GG
253	11	41	17	Mowi	8	8.2	CT	CC	CT	GT	TT	CT	GG	CC	GG	CC	TT	TT	AT	CT	CC	AA	GG	CC	**	TT	AA	GG	CC	**	AA	CC	CT	GG	CT	CT	CC	AA	GG	AG	GG	AC	AG	GG	**	AC	AA	AG	CG
254	36	24	29	Etne	6	7.7	CT	TT	CC	GG	CT	CC	AG	CT	AG	GG	CT	AT	TT	CC	CC	AT	CG	AC	**	CT	AA	GG	TT	**	AG	CC	CT	GT	TT	CC	GG	AA	AG	AG	AG	CC	GG	GT	**	AC	AT	AA	CG
255	32	39	14	MowiXEtne	25	12.0	CT	CT	CT	TT	CT	CT	AG	CC	AG	CG	CT	AA	AT	CC	CC	AT	CC	CC	**	CT	CC	AG	TT	**	AA	CC	CT	GT	CT	CT	CG	AA	GG	AA	AG	AC	AG	GT	**	CC	AA	AG	CG
256	21	17	27	Etne	4	6.8	CC	TT	CT	GG	TT	CT	AA	CT	AG	CG	TT	AA	TT	CT	CT	TT	GG	CC	**	CT	CC	AG	TT	**	AG	AA	CT	GT	CC	CT	CG	GG	GG	AG	AA	CC	AA	TT	**	AC	AA	AG	CC
257	29	27	21	Etne	15	10.2	CT	CT	CC	GG	CT	CT	GG	CT	AG	GG	CC	AA	AT	CT	TT	AT	CG	CC	**	CT	CC	GG	TT	**	AG	CC	CC	GT	CT	CC	CC	AG	AG	AG	GG	AC	AG	GG	**	CC	AA	AG	GG
258	20	1	2	MowiXEtne	28	13.0	CT	CC	CT	GG	CT	CC	AG	CT	AA	CG	TT	AA	AT	CT	CC	AT	CC	AC	**	CT	CC	AG	CT	**	AG	CC	CT	GG	CC	CT	CG	AA	AG	AG	AG	AC	AG	TT	**	CC	TT	AG	CG
259	4	12	3	Mowi	39	14.3	CT	TT	CT	GT	CT	TT	GG	CC	AG	GG	CT	AA	AT	TT	CC	TT	CC	AC	**	CT	CC	AG	CT	**	GG	CC	CC	GT	CT	CC	GG	AA	AG	AA	AA	CC	AG	GT	**	AC	AT	GG	CG
260	6	34	7	Mowi	26	12.4	CT	CC	CT	GG	TT	CC	GG	CT	GG	CC	TT	AT	AT	CC	CC	AT	CG	AA	**	TT	CC	GG	TT	**	AG	AC	CT	GT	CT	CT	CC	GG	AG	AG	GG	AC	AG	GT	**	AC	AA	GG	CG
261	8	38	11	Mowi	35	13.9	TT	CT	TT	GG	CC	CT	GG	CT	GG	CG	CT	TT	AT	CC	CT	AA	CG	CC	**	TT	CC	AG	TT	**	AG	CC	CT	GT	CT	CC	CC	AA	AG	AG	AG	AC	GG	TT	**	CC	AA	AG	GG
262	30	38	12	MowiXEtne	26	12.2	CT	CC	CT	GG	CT	CT	AG	CT	GG	CG	CT	TT	TT	CT	CC	AT	CC	CC	**	CT	AC	AG	CT	**	AA	CC	CC	GG	CT	CC	CG	AG	GG	AA	AG	CC	AG	TT	**	CC	AT	AG	GG
263	21	41	18	0	15	10.4	CT	CT	CC	GG	CT	CT	GG	CC	GG	CG	CC	AA	TT	CC	CT	AT	GG	CC	**	TT	AC	AG	CT	**	AG	AA	CC	GT	CC	CT	CG	AA	GG	GG	GG	CC	AG	TT	**	CC	AA	AA	GG
264	13	2	19	Mowi	31	13.5	CT	CT	TT	GG	TT	CT	GG	CT	GG	CC	TT	AA	TT	TT	CC	AT	CG	AA	**	CT	AA	GG	CC	**	GG	CC	CC	GG	CT	TT	GG	AG	AG	GG	GG	CC	AG	GT	**	CC	AT	GG	CG
265	35	28	24	Etne	16	10.4	CT	CT	CT	GG	CT	CC	AG	CT	AA	CG	CT	AT	TT	CT	CC	TT	CC	AA	**	TT	AC	GG	TT	**	AG	CC	TT	GG	CT	CT	GG	AG	AG	AG	AG	AA	GG	TT	**	AA	AA	AA	CG
266	35	28	24	Etne	7	8.2	CT	CT	CT	GG	TT	CC	AA	TT	AA	CG	TT	AT	TT	TT	CC	AT	CC	AA	**	TT	AC	GG	TT	**	AG	CC	TT	GT	CT	CC	CG	AG	AA	GG	AG	AA	GG	TT	**	AA	AT	AG	CG
267	13	2	19	Mowi	30	13.3	CT	TT	CT	GT	TT	CT	GG	CT	AG	CC	TT	AT	TT	TT	CT	AT	CG	CC	**	TT	AA	AG	TT	**	GG	AC	CT	GG	CT	CC	GG	GG	GG	AG	GG	CC	AG	GT	**	CC	TT	AG	CG
268	21	17	27	Etne	9	9.1	CT	CT	CT	GG	CT	TT	AG	CT	AA	CG	TT	AA	AT	CC	CT	AT	CG	CC	**	CT	CC	GG	TT	**	AG	AA	CT	GT	CC	CT	CG	AG	AG	AG	AG	CC	AG	TT	**	CC	AT	AA	CC
269	11	41	17	Mowi	39	14.0	CT	CC	CC	TT	TT	CT	GG	CC	AG	CG	TT	TT	TT	TT	CC	AA	GG	AC	**	TT	AA	AG	CT	**	GG	AA	TT	GT	CT	CT	CC	AG	GG	AG	GG	AC	GG	GG	**	AC	AT	AA	CG
270	36	34	8	MowiXEtne	28	13.0	CT	CT	CT	GG	CT	CT	GG	TT	AG	CG	CT	AA	TT	CT	CC	AT	GG	AC	**	CT	AA	AG	TT	**	AG	AC	CC	GT	CT	CC	CG	AG	AG	AG	AG	CC	GG	GG	**	AC	TT	AG	GG
271	20	22	25	Etne	26	12.6	CC	CT	CT	GT	TT	CC	AG	CT	GG	CG	CT	AA	TT	CT	CT	AA	CC	CC	**	CT	CC	GG	TT	**	AA	CC	CC	GG	CC	CC	GG	AG	GG	GG	AA	AA	GG	TT	**	CC	AA	AG	CG
272	10	40	15	Mowi	25	12.4	CT	CT	CT	GT	CC	CC	GG	CC	**	CG	TT	AT	AT	CT	CC	AT	GG	AA	**	CT	CC	AA	CT	**	**	CC	CC	GG	CC	CC	CG	AG	AG	AA	AG	CC	AA	GT	**	AC	AT	AG	GG
273	11	41	17	Mowi	34	13.4	CT	CC	CC	GT	TT	CT	GG	CC	AG	CC	CT	TT	TT	CT	CC	AA	GG	CC	**	CT	AC	GG	CC	**	AG	CC	TT	GT	CT	CT	CC	AG	GG	AG	GG	CC	AG	GG	**	AC	AA	AG	GG
274	21	17	27	Etne	7	7.7	TT	CT	CC	GG	CT	TT	AA	TT	AG	CG	CT	AA	TT	CC	CT	AT	CG	CC	**	CT	AC	GG	TT	**	GG	AA	CT	GT	CC	TT	CG	AG	GG	AG	AG	CC	AG	TT	**	AC	AA	AG	CC
275	29	27	21	Etne	12	9.8	TT	TT	CT	GG	CC	CT	GG	TT	AG	CG	CC	AA	TT	CT	CC	TT	CC	CC	**	TT	AC	AA	TT	**	GG	AC	CT	GG	TT	CC	CG	AA	AG	AG	AG	AC	GG	GT	**	CC	AA	AG	CG
276	35	28	24	Etne	8	8.7	CT	CT	CT	GT	TT	TT	AA	CT	AA	CC	CT	AT	TT	TT	CC	TT	CC	AC	**	TT	AC	GG	TT	**	AG	CC	TT	GT	TT	CT	CG	AG	GG	AG	AG	AA	AG	TT	**	AC	AT	AG	CC
277	32	26	26	Etne	20	11.6	TT	CC	CT	TT	CT	TT	AA	CT	AG	CG	CT	AA	AT	TT	CC	TT	CG	AC	**	CT	AC	AG	TT	**	AA	AC	CT	TT	CT	TT	CG	AA	AG	AG	AG	AA	GG	TT	**	AC	AT	AG	GG
278	11	41	17	Mowi	41	14.5	CC	CC	CT	TT	CT	CT	AG	CC	AG	GG	TT	AA	AT	CT	CC	AA	CG	CC	**	CT	CC	GG	CT	**	AG	AC	CC	GG	CT	CT	CC	AA	GG	AG	AG	AC	AG	GT	**	AC	TT	AG	CG
279	21	17	27	Etne	15	10.6	CT	CT	CT	GG	CT	TT	AA	CT	AA	CG	CT	AA	AT	CC	CT	TT	GG	CC	**	CT	CC	AG	TT	**	AG	AA	TT	GG	CC	CC	GG	AG	AG	GG	AA	CC	AG	TT	**	AC	AT	AA	CC
280	8	38	11	Mowi	32	13.6	CC	CT	CT	GT	CC	CC	GG	TT	**	CG	CT	TT	AT	CT	CC	AA	CG	AC	**	CT	AC	AG	CT	**	AG	CC	CT	GG	**	CC	CG	**	**	**	**	**	AG	GT	**	CC	AA	**	GG
281	32	39	14	MowiXEtne	28	13.0	CT	CT	CC	TT	CT	CT	AG	CT	AG	CG	CT	AA	AT	CT	CC	AT	CC	AC	**	CT	CC	AA	TT	**	AA	CC	CT	TT	TT	CT	CG	AG	GG	AG	AG	AC	AG	GG	**	CC	AT	AG	CG
282	35	25	23	Etne	9	9.0	CT	TT	CC	GG	TT	CT	AA	CT	AG	CG	CC	AT	AT	TT	CT	AA	CC	AC	**	CT	AC	GG	TT	**	AA	CC	TT	GT	TT	TT	CC	AA	AG	AG	GG	AC	GG	TT	**	CC	AT	AG	CG
283	7	37	9	Mowi	27	12.9	TT	CC	CT	GT	TT	CC	AG	TT	AG	CG	CC	TT	AT	CT	CC	AA	CG	AC	**	CC	CC	AA	TT	**	AG	AC	CC	GT	CC	CT	CC	GG	AG	AG	AG	CC	GG	GG	**	CC	AT	AA	CG
284	29	2	20	MowiXEtne	23	12.3	TT	TT	CT	GT	CT	CC	GG	TT	AG	CC	CT	AA	AT	CC	CT	TT	CG	AC	**	TT	CC	AG	CT	**	GG	CC	CC	GG	TT	CT	CG	AA	AG	GG	GG	AC	GG	GT	**	CC	AT	AG	GG
285	20	12	4	MowiXEtne	19	11.5	CT	CC	CT	GT	CT	CT	AG	CT	AG	CG	TT	AA	AT	CT	CT	TT	CG	AC	**	TT	AC	AG	TT	**	AG	AC	CC	GT	CC	CC	GG	AA	AG	AG	AA	CC	AG	GT	**	CC	AA	AG	CC
286	7	37	9	Mowi	38	14.5	TT	CC	CT	GT	TT	CC	AG	TT	AG	CC	CT	TT	AT	CT	CC	AT	CG	AA	**	CC	CC	AG	TT	**	GG	AA	CT	GT	CC	CT	CG	GG	AG	AG	GG	CC	AG	GT	**	AC	AT	AG	CG
287	32	39	14	MowiXEtne	18	11.0	TT	TT	CT	TT	CT	CC	AG	CT	AG	CC	CT	AA	AT	CT	CT	AT	CG	CC	**	TT	AC	AA	TT	**	AA	CC	CC	TT	CT	CT	CG	AA	GG	AG	AA	AC	GG	GT	**	CC	AT	AG	CG
288	13	2	19	Mowi	37	14.1	TT	CT	TT	GG	TT	CT	AG	CT	GG	CG	TT	AA	AT	TT	CT	TT	CG	AC	**	CT	CC	AG	CT	**	GG	CC	CC	GG	TT	CT	CG	GG	AA	GG	GG	CC	GG	GT	**	CC	TT	GG	CG
289	4	12	3	Mowi	38	14.2	TT	CC	CT	GT	CC	CT	GG	CC	AA	CG	CT	AA	AT	**	CC	TT	CC	CC	**	CT	AC	AG	CT	**	**	AC	CC	GT	TT	CT	GG	AA	AG	GG	AA	CC	GG	GT	**	AC	TT	GG	CC
290	10	40	15	Mowi	43	14.6	TT	TT	CT	GG	CT	CC	AG	CC	GG	CC	TT	AA	AT	CT	CC	TT	CG	AC	**	CC	CC	AA	CT	**	AA	CC	CC	GG	CC	CC	CG	AG	AG	AG	AG	CC	AG	GT	**	AC	AT	AG	GG
291	29	14	22	Etne	8	8.2	CT	CC	CC	GG	CT	CT	AG	CT	AG	CC	CT	AT	AT	CT	CT	TT	CC	AC	**	CT	CC	AA	CT	**	GG	CC	CT	GG	TT	CC	CG	AA	GG	GG	AG	AC	GG	GT	**	CC	AA	AG	GG
292	29	2	NA	0	31	13.2	**	TT	CT	**	**	CC	GG	TT	**	CG	CT	AT	AT	CT	CT	AT	CG	AC	**	TT	AC	**	CT	**	GG	CC	CT	GG	TT	CT	CG	AG	AG	GG	AG	AC	**	GG	**	CC	AT	**	CG
293	21	41	18	0	22	11.9	CT	CT	CC	GT	CT	CC	AG	CC	AG	CG	CC	AT	TT	TT	CT	AA	CG	CC	**	TT	AA	AG	TT	**	AG	AC	TT	GG	CC	TT	CG	AG	GG	GG	AG	AC	GG	TT	**	CC	AA	AG	GG
294	36	34	8	MowiXEtne	18	11.1	CT	CC	CC	GG	CT	CT	GG	TT	AG	CC	CT	AA	TT	CC	CT	AT	CG	CC	**	CT	AA	GG	TT	**	AG	AC	CC	GG	CT	CC	CG	AG	AG	AG	AG	CC	GG	GG	**	CC	TT	AA	GG
295	29	14	22	Etne	6	7.7	CT	CC	CC	GG	CT	CT	AG	TT	AG	CG	CT	AT	TT	CT	CT	TT	CC	CC	**	CT	CC	AA	CT	**	GG	CC	CC	GG	CT	CC	CG	AA	GG	GG	AA	AA	AG	GT	**	CC	AT	AG	CC
296	32	26	NA	0	NA	NA	TT	CT	CC	GT	CT	CT	GG	CC	AG	GG	CT	AA	TT	CT	CC	TT	CG	AC	**	CT	AC	AA	TT	**	AG	CC	CT	GT	CT	CT	GG	AA	AG	AG	AG	AA	GG	TT	**	CC	AT	AG	GG
297	11	41	17	Mowi	37	13.9	CC	CC	CT	TT	TT	CT	AG	CC	AG	CG	TT	AT	TT	CT	CC	AA	CG	CC	**	CC	CC	AG	CT	**	GG	AA	CT	GT	CT	CT	CC	AG	GG	AA	GG	AC	AG	GT	**	AC	AT	AA	GG
298	32	39	14	MowiXEtne	17	10.5	CT	CC	CT	TT	CT	CC	AG	CT	GG	CG	TT	AA	AT	CC	CT	AT	CG	AA	**	TT	AC	AG	TT	**	AA	CC	TT	GT	CC	CT	CC	AA	GG	AA	GG	AC	GG	GT	**	CC	AA	AG	GG
299	30	38	12	MowiXEtne	16	10.4	CC	CT	CC	GT	CT	CC	AG	CT	AG	CG	CT	AT	AT	CC	CC	AT	CG	CC	**	TT	AC	AA	CC	**	AA	CC	CT	GG	CT	CC	CG	AG	GG	AA	AG	CC	AA	GG	**	CC	AT	AG	GG
300	11	41	17	Mowi	42	14.3	TT	CC	CC	GT	TT	CT	GG	CC	GG	CG	TT	AT	AT	CT	CC	AA	GG	CC	**	CC	AC	GG	CT	**	AA	CC	CT	GT	CT	CT	CC	AG	GG	GG	AG	AC	GG	GT	**	AC	AA	AA	GG
301	32	39	14	MowiXEtne	29	13.1	CT	CT	TT	TT	CT	CT	AG	CT	AG	CG	TT	AA	AT	CC	CC	AT	CG	CC	**	CT	AC	AA	TT	**	AA	AC	TT	GT	CT	CT	GG	AG	GG	AA	AG	AC	AG	GT	**	CC	AT	AG	GG
302	6	34	7	Mowi	37	14.2	CT	CC	TT	GG	TT	CT	GG	CC	GG	CC	TT	AT	AT	TT	CT	AT	CC	AA	**	TT	AC	AG	TT	**	AA	AA	CT	GT	CT	CT	CC	GG	AG	AG	GG	AC	AG	GT	**	AA	AA	AG	CG
303	36	24	29	Etne	9	9.0	CT	TT	CT	GG	CT	CC	AG	CT	AG	GG	CT	AT	AT	CT	CC	AT	CC	CC	**	CT	AC	GG	TT	**	AG	CC	CT	GT	CT	CC	GG	AA	AG	AA	GG	CC	GG	GG	**	CC	AT	AA	CG
304	21	17	27	Etne	8	8.7	TT	TT	CC	GG	TT	CT	AA	TT	AG	CG	TT	AA	AT	CC	CT	TT	CC	CC	**	CT	AC	GG	TT	**	AG	AC	CT	GT	CC	TT	GG	GG	AG	AG	AA	AC	AG	TT	**	AC	AT	AG	CC
305	16	15	28	Etne	29	13.0	TT	TT	CC	GG	CC	CT	AA	CT	AG	GG	CT	AA	AT	TT	CT	AA	CC	CC	**	TT	AA	AG	TT	**	GG	CC	CT	GT	CT	CC	GG	AA	AG	AG	AG	AC	AG	GT	**	CC	AA	AG	CC
306	35	25	23	Etne	11	9.5	CT	TT	CC	GG	TT	CC	GG	CT	AG	GG	CC	AA	AT	TT	CT	AT	CC	AC	**	CT	CC	GG	TT	**	AA	CC	CT	GG	TT	CT	CG	AA	AG	GG	GG	AC	GG	TT	**	AC	AA	AG	CG
307	36	24	29	Etne	9	8.8	CT	TT	CC	GG	CT	CC	AG	CT	AG	GG	CT	AT	AT	CC	CC	AT	CC	CC	**	CC	AC	GG	TT	**	AG	CC	TT	GT	CT	CC	GG	AA	AG	AA	GG	CC	GG	GG	**	CC	AT	AA	CG
308	35	25	23	Etne	5	7.7	CT	TT	CC	GT	TT	CC	AG	CT	AG	GG	TT	AA	AT	TT	CT	TT	CC	AA	**	TT	CC	GG	TT	**	AA	CC	CT	GT	TT	CT	CC	AA	AG	GG	GG	AA	GG	TT	**	AC	AT	AA	GG
309	21	41	18	0	14	10.0	CT	CT	CT	GT	CT	CC	AG	CC	GG	CC	CC	AA	TT	CT	CT	AA	GG	CC	**	CC	CC	AA	CT	**	GG	CC	CT	GG	CC	CT	CC	AG	GG	GG	GG	CC	AG	GT	**	CC	AT	AA	CG
310	30	18	30	Etne	14	10.3	CT	CC	CC	GT	CT	CT	AG	TT	AG	CG	CT	AA	TT	TT	CC	AT	CG	CC	**	CT	AC	AG	TT	**	AG	AA	TT	GT	CT	CT	GG	AA	GG	AG	AG	AA	AG	GT	**	CC	AT	AG	GG
311	3	1	1	Mowi	34	13.4	TT	CT	CC	GT	TT	CT	AG	TT	AA	CC	TT	AA	AA	CT	CC	AT	CG	CC	**	CT	AC	AA	TT	**	GG	CC	CT	GT	CT	TT	CC	AA	AG	GG	AA	AC	AG	GT	**	AC	TT	AG	CG
312	21	17	27	Etne	15	10.3	CT	TT	CT	GG	CT	TT	AG	CT	AA	CG	CC	AA	TT	CC	CT	AT	CG	CC	**	CT	CC	GG	TT	**	GG	AA	CT	GG	CC	CT	CG	AA	AG	GG	AA	CC	AA	TT	**	AC	AA	AA	CC
313	9	39	13	Mowi	42	14.4	CT	CT	TT	TT	CT	CT	AG	CC	GG	CG	TT	AA	AT	CT	TT	AT	CC	AC	**	CT	CC	AG	TT	**	AG	AA	CT	GT	CC	CT	CG	AG	AG	AG	AG	CC	GG	GG	**	AC	AT	AA	CG
314	21	17	27	Etne	21	11.6	TT	CT	CT	GG	TT	TT	AA	TT	AG	CG	CT	AA	TT	CC	CT	TT	CG	CC	**	TT	AC	AG	TT	**	AG	AA	CC	GT	CC	CT	GG	AG	AG	GG	AG	CC	GG	TT	**	AC	AA	AG	CG
315	16	15	28	Etne	11	9.7	TT	TT	CC	GG	CC	CT	AA	CT	AG	GG	CT	AA	AT	CT	CC	AT	CG	CC	**	TT	AC	AG	CT	**	AG	AC	TT	GT	CT	CC	GG	AG	AG	GG	AG	AC	AA	TT	**	AC	AT	AG	CG
316	32	39	14	MowiXEtne	24	12.2	CT	CT	TT	TT	CT	CC	AG	CT	AG	CC	TT	AA	AT	CT	CT	AT	CG	CC	**	CT	AC	AG	TT	**	AG	CC	CT	TT	CC	CT	CG	AG	GG	AA	AG	AC	AA	GG	**	CC	AT	AG	GG
317	35	25	23	Etne	14	10.0	TT	TT	CC	GT	TT	CC	AG	CT	AA	CG	CC	AA	AT	CT	CT	TT	CC	AC	**	TT	AC	GG	TT	**	AA	CC	CT	GT	TT	CT	GG	AA	GG	AG	GG	AC	GG	TT	**	AC	AT	AA	CG
318	16	15	28	Etne	9	9.1	TT	TT	CC	GG	CC	CC	AA	CC	AG	GG	CT	AA	AT	CT	CC	AT	CG	CC	**	TT	CC	AA	TT	**	AA	CC	CT	GT	CT	CC	GG	AG	AG	AG	AG	AA	AG	TT	**	CC	AA	AG	CG
319	35	28	24	Etne	5	7.8	CC	CT	CC	GG	CT	TT	AA	TT	AG	GG	CT	AA	TT	TT	CC	AT	CC	AA	**	TT	AC	GG	TT	**	AG	CC	TT	GT	TT	CC	CG	AG	AG	GG	AG	AC	AG	TT	**	AC	AA	AG	CG
320	32	39	14	MowiXEtne	23	11.9	CT	CC	TT	TT	CT	CC	GG	CT	GG	CG	CT	AA	AT	CC	CT	AT	CC	CC	**	CT	CC	AA	TT	**	AG	AC	CC	GT	TT	CT	CG	AG	GG	AA	AA	AC	AG	GT	**	CC	AT	AG	GG
321	9	39	13	Mowi	43	14.7	TT	CC	TT	TT	CT	CT	AG	CC	AG	CG	CT	AA	AT	CC	CT	AT	CG	AC	**	TT	CC	AG	TT	**	AA	AC	CC	TT	CC	CC	CC	AA	AG	AG	GG	CC	GG	GT	**	AC	AA	AA	CG
322	29	2	20	MowiXEtne	25	12.6	TT	TT	CT	GT	CT	CC	GG	CT	AG	CG	CT	AA	TT	TT	CC	AT	CC	AC	**	TT	CC	AG	CT	**	GG	CC	CC	GG	TT	CC	CC	AA	AG	GG	GG	AC	AG	GG	**	CC	AT	AG	GG
323	36	24	29	Etne	8	8.5	CT	TT	CC	GG	CC	CC	AG	CT	AG	GG	CT	AT	TT	CC	CC	AT	CC	AC	**	CC	AC	GG	TT	**	AG	CC	CT	GG	CT	CC	GG	AA	AG	AG	AG	CC	GG	GG	**	AC	AT	AA	CG
324	3	1	1	Mowi	41	14.5	TT	CC	CT	GT	CC	CC	GG	CC	AA	CC	TT	AT	AT	CC	CC	AA	CG	AC	**	CT	AC	AA	TT	**	GG	AC	CT	TT	CT	CC	CC	AA	AG	AG	AG	AC	AG	GT	**	AC	TT	AA	CG
325	29	14	22	Etne	22	11.9	TT	TT	CC	GG	CT	CT	AG	TT	AA	CC	CC	AT	AT	CC	CC	TT	CC	CC	**	CT	AC	AG	CT	**	GG	CC	CC	GG	CT	CT	CG	AA	AG	GG	AA	AC	AG	GT	**	AC	AA	AG	CC
326	29	14	22	Etne	13	9.5	TT	CC	CC	GG	CT	CC	AG	CT	AG	CG	CC	AT	AT	CC	CC	TT	CC	CC	**	CT	AC	AG	CT	**	GG	CC	CT	GG	TT	CT	CG	AA	GG	GG	AG	AA	AA	GT	**	CC	AA	AG	CG
327	35	25	23	Etne	7	8.4	CT	TT	CC	GG	TT	CC	AG	CT	AG	GG	CC	AA	AT	CT	CT	AT	CC	AC	**	CT	CC	GG	TT	**	AA	CC	CT	GT	TT	TT	CG	AA	GG	AA	GG	AA	GG	TT	**	AC	AT	AA	CC
328	16	15	28	Etne	17	11.2	TT	TT	CC	GT	CC	CT	AG	CC	AG	GG	CT	AA	AA	CT	CT	AA	CC	CC	**	TT	AC	AG	CT	**	GG	AC	CC	GT	CT	CC	GG	AG	AG	AG	AG	CC	GG	GT	**	CC	AT	AG	CG
329	32	39	14	MowiXEtne	20	11.5	**	**	**	**	**	**	**	**	**	**	**	**	**	**	**	**	**	**	**	**	**	**	**	**	**	**	TT	**	**	CT	CG	**	**	**	GG	AC	AA	GT	**	CC	AT	**	GG
330	35	25	23	Etne	11	9.6	CT	TT	CC	GG	TT	CC	AG	CT	AG	CG	CC	AT	AT	TT	CT	AA	CC	AC	**	TT	CC	GG	TT	**	AA	CC	TT	GT	TT	TT	CC	AA	GG	AA	GG	AA	GG	TT	**	AC	TT	AA	CG
331	4	12	3	Mowi	24	12.1	CT	TT	CT	GT	CC	CT	GG	CC	AA	GG	TT	AA	AT	TT	CC	AT	CG	AC	**	CT	CC	GG	CT	**	GG	CC	CC	GG	TT	CT	CC	AG	GG	AG	AA	CC	AG	GT	**	CC	TT	GG	CC
332	11	41	17	Mowi	49	15.0	TT	CC	CT	TT	CT	CT	GG	CC	GG	CC	CT	AT	AT	CT	CC	AT	CG	AC	**	TT	CC	AG	CC	**	GG	AA	CT	GT	CT	CT	CC	AA	GG	AG	AG	AC	GG	GG	**	AC	AT	AG	CG
333	21	17	27	Etne	8	8.7	CC	TT	CC	GG	TT	TT	AA	TT	AG	CG	TT	AA	AT	CT	CT	TT	CC	CC	**	TT	AC	GG	TT	**	GG	AA	TT	GG	CC	CT	GG	GG	GG	GG	AA	AC	AG	TT	**	CC	AT	AG	CG
334	36	34	8	MowiXEtne	24	12.3	CT	CC	CC	GG	CT	CC	GG	CC	AG	CG	CT	AA	TT	CC	CT	AT	GG	AC	**	CT	AA	AG	TT	**	AG	AC	CC	GT	CT	CC	CG	AG	AG	GG	AG	CC	GG	GG	**	CC	AT	AG	GG
335	20	12	4	MowiXEtne	30	13.4	CC	CT	CT	GG	CC	CC	AG	CT	AG	CG	TT	AA	AT	CT	CC	AT	CG	CC	**	TT	AC	GG	CT	**	AG	CC	CC	GG	CT	CT	CG	AG	GG	GG	AG	AC	GG	GT	**	CC	AT	AG	CG
336	3	1	1	Mowi	45	15.0	CT	CT	CT	**	CC	CC	GG	CT	AA	CC	TT	AA	AT	CT	CC	AA	CC	CC	**	CT	CC	AG	TT	**	AG	AC	CT	GT	TT	CT	CC	AA	AG	AG	AA	CC	GG	GT	**	AC	TT	**	**
337	29	2	20	MowiXEtne	27	12.9	TT	CT	CT	GT	CT	CT	GG	CT	AG	CC	CT	AT	AA	TT	CC	AT	CG	AC	**	TT	CC	AA	CT	**	GG	CC	CT	GG	TT	CT	CG	AG	AG	GG	AG	CC	AG	GT	**	CC	AA	GG	CG
338	29	14	22	Etne	6	7.9	CT	CT	CC	GG	CT	CT	AG	CT	GG	CG	CC	AT	TT	CT	CT	TT	CC	CC	**	CT	AC	AG	CT	**	GG	CC	CC	GG	CT	CT	CG	AA	GG	GG	AA	AC	AG	GT	**	CC	AA	AG	CG
339	8	38	11	Mowi	34	13.6	TT	CT	CT	GG	CC	CT	GG	CT	GG	CC	CT	TT	AT	CT	CT	TT	CG	AC	**	CC	AC	GG	CT	**	AG	CC	CT	GG	CT	CC	GG	AA	AG	AG	GG	CC	GG	TT	**	AC	AA	AA	GG
340	32	26	26	Etne	8	8.3	TT	CC	CT	GT	CT	CT	AG	CC	AG	CG	TT	AA	AT	TT	CC	TT	CC	CC	**	CT	CC	AA	TT	**	AG	CC	CC	GT	CC	TT	CG	AA	GG	GG	AA	AA	GG	TT	**	CC	TT	AG	CG
341	30	38	12	MowiXEtne	10	9.1	CT	CT	CC	GT	CT	CT	AG	TT	AG	CG	CT	AT	TT	CC	CC	AT	CG	CC	**	TT	AC	AG	CT	**	AA	CC	CT	GG	CT	CC	CG	AG	GG	AA	AG	AC	AA	GG	**	CC	AT	GG	GG
342	36	23	6	MowiXEtne	26	12.7	CT	CT	CC	GG	CT	CC	GG	CC	AA	CC	CT	AA	TT	CT	CT	TT	CG	AA	**	CC	AC	GG	TT	**	**	AC	CC	TT	CC	**	CG	AA	AA	**	AG	**	GG	GG	**	AC	AT	AG	CG
343	20	12	4	MowiXEtne	27	12.9	CC	CC	CT	GG	CT	CT	AG	CT	AG	CG	TT	AA	AT	CT	CC	AT	CC	AC	**	CT	CC	GG	CC	**	GG	AC	CC	GG	CT	TT	CG	AG	AG	AA	AG	CC	AG	TT	**	CC	AT	AG	CC
344	21	17	27	Etne	9	9.0	CT	TT	CC	GG	TT	CT	AA	CT	GG	CG	CC	AA	AT	CC	CT	AT	CG	CC	**	CT	AC	AA	TT	**	GG	CC	CT	GT	CC	CT	GG	AG	GG	GG	AG	AC	AG	TT	**	CC	AA	AG	CC
345	29	2	20	MowiXEtne	17	11.0	CT	TT	CT	GG	CT	CC	GG	TT	GG	CG	CT	AA	AA	CT	CT	TT	CC	AC	**	TT	AC	AG	CT	**	GG	CC	CC	GG	TT	CT	CC	AG	AG	GG	GG	AC	AG	GT	**	CC	AT	AG	GG
346	20	22	25	Etne	26	12.9	CT	CT	CT	GT	TT	CC	AG	CT	GG	CG	CC	AT	TT	CT	CT	AA	CG	CC	**	CT	AC	AG	TT	**	GG	CC	CT	GG	CC	CT	GG	AA	GG	AG	AG	AC	GG	TT	**	CC	AA	AA	CG
347	35	25	23	Etne	5	7.6	CC	TT	CC	GG	TT	CT	AA	CT	GG	GG	CT	AA	AT	TT	CT	TT	CC	AA	**	TT	CC	GG	TT	**	AA	CC	CT	GT	TT	TT	CC	AA	GG	AG	GG	AC	GG	TT	**	AC	TT	AG	GG
348	3	1	1	Mowi	50	15.5	CT	CC	CT	GT	CT	CC	GG	TT	AA	CC	TT	AA	AA	CT	CC	AA	CC	CC	**	CC	CC	AG	TT	**	AG	AC	CC	GT	CC	CT	CC	AA	AG	GG	AG	CC	GG	GT	**	AC	TT	AG	CC
349	6	34	7	Mowi	36	13.9	CT	CC	TT	GG	CT	CT	GG	TT	GG	CG	TT	AT	TT	CT	CT	AT	CC	AC	**	CT	AC	AG	TT	**	AA	AC	CT	GT	CT	CC	CC	GG	AA	AG	GG	AC	AG	GG	**	AC	AT	GG	GG
350	32	39	14	MowiXEtne	16	10.5	CT	CT	CC	TT	CT	CC	AG	CT	AG	CG	TT	AA	AT	CT	CT	AT	CC	AC	**	CT	CC	AG	TT	**	AA	AC	CT	TT	CC	CT	CG	AA	GG	AG	AG	AC	AG	GT	**	CC	AT	AG	GG
351	30	18	30	Etne	21	11.5	CT	CT	CC	GT	CT	CT	AG	TT	GG	GG	CC	AT	TT	CT	CC	AT	CC	AC	**	TT	AC	AG	CT	**	AG	CC	CC	GG	CC	CT	GG	AG	GG	GG	AA	AA	AG	GT	**	CC	AT	AG	GG
352	29	14	22	Etne	9	8.7	CT	CT	CC	GG	CT	CC	AG	TT	AG	CG	CT	AT	TT	CC	CC	TT	CG	CC	**	CT	AC	AG	CT	**	GG	CC	CC	GG	TT	CC	CG	AA	AG	GG	AG	AA	GG	GT	**	AC	AA	AG	CG
353	29	14	22	Etne	24	12.2	CT	CC	CC	GG	CT	CT	AG	CT	AG	CG	CT	AT	TT	CC	CT	TT	CG	CC	**	CT	CC	AG	CT	**	GG	CC	CC	GG	TT	CC	CG	AA	GG	GG	AA	AC	AA	GT	**	AC	AT	AG	CG
354	32	26	26	Etne	5	7.3	TT	CT	CC	TT	CT	CT	GG	TT	AG	CG	CT	AA	TT	CT	CC	TT	CG	AA	**	CT	AC	AA	TT	**	GG	AC	CC	GG	CT	TT	CG	AA	GG	AG	AA	AA	AG	TT	**	CC	TT	AG	GG
355	36	24	29	Etne	8	8.8	CT	TT	CC	GG	CC	CC	AG	CT	AG	GG	CT	AT	TT	CT	CC	AT	CC	AC	**	CC	AC	GG	TT	**	AG	CC	TT	GG	TT	CC	GG	AA	AG	AA	GG	CC	GG	GT	**	CC	AT	AA	CG
356	4	12	3	Mowi	25	12.6	TT	CC	CT	GG	CC	CT	AG	CC	AG	GG	TT	AT	AT	TT	CC	AT	GG	AA	**	CT	AA	GG	CT	**	AG	AC	CT	GT	TT	CC	CG	AA	GG	AA	AG	CC	AG	GT	**	CC	AT	GG	CC
357	4	12	3	Mowi	32	13.2	CT	CT	CT	GG	CC	CT	**	CC	AG	GG	CT	AA	AT	TT	CC	TT	CG	AA	**	CT	AC	GG	TT	**	GG	CC	CC	GG	TT	CC	GG	AG	GG	AA	AA	CC	AG	GT	**	AC	TT	AG	CG
358	29	2	20	MowiXEtne	22	12.0	**	CT	CT	**	CT	CT	GG	TT	**	GG	CT	AA	TT	CC	CT	TT	**	CC	**	TT	AC	AG	TT	**	GG	CC	CC	GG	TT	**	CC	AA	AG	GG	GG	CC	AA	GG	**	CC	AA	AG	**
359	29	14	22	Etne	8	8.2	CT	TT	CC	GG	CT	TT	AG	CT	AG	CC	CC	AT	AT	CT	CC	TT	CC	CC	**	CT	AC	AA	CT	**	GG	CC	CC	GG	TT	CT	CG	AA	AG	GG	AA	AC	AG	GT	**	AC	AA	AG	GG
360	6	34	7	Mowi	35	14.0	**	CC	CT	GG	TT	CT	GG	CT	GG	CG	CT	AT	TT	CC	CC	AT	CC	AA	**	CT	AC	AG	TT	**	GG	AA	CC	GG	CC	CT	CC	AG	AG	AG	GG	CC	AG	GT	**	AA	AT	AG	GG
361	5	23	5	Mowi	28	12.9	CT	CC	CC	GG	CC	CT	GG	CT	AG	CG	TT	AT	TT	CC	CT	TT	GG	AA	**	CT	AA	AG	TT	**	AG	CC	TT	TT	CT	CT	CG	AG	AA	GG	AG	AC	GG	GT	**	AC	TT	GG	CG
362	32	26	26	Etne	14	9.9	CT	CT	CC	TT	CT	CT	AG	CC	AG	GG	CT	AA	AT	TT	CC	TT	CC	CC	**	CC	CC	AA	TT	**	AA	AC	CT	GT	CT	TT	GG	AA	AG	AA	AG	AA	GG	TT	**	CC	AT	AG	CG
363	13	2	19	Mowi	37	14.2	TT	TT	CT	GG	TT	CT	AG	CT	AG	CG	TT	TT	TT	CT	CT	AT	CG	AA	**	TT	AC	GG	TT	**	GG	AC	CT	GG	TT	CT	CC	AA	GG	GG	AG	CC	GG	GT	**	CC	TT	AG	CG
364	20	22	25	Etne	12	9.5	CT	CT	CT	GT	TT	CC	AG	CT	GG	CG	CT	AA	TT	CT	CT	AT	CG	CC	**	CT	CC	AG	TT	**	AG	AC	CT	GG	CC	CC	GG	AG	GG	GG	AA	AC	AG	TT	**	CC	AA	AA	CG
365	11	41	17	Mowi	39	14.2	TT	CC	CT	GT	TT	CT	GG	CC	GG	CG	TT	AA	TT	TT	CC	AT	CG	CC	**	CC	AC	AA	CT	**	AA	CC	CC	GT	CT	CT	CC	AA	GG	AG	AG	AC	AG	GT	**	AC	AT	AA	GG
366	9	39	13	Mowi	30	13.3	CT	TT	TT	TT	TT	CT	AG	CC	GG	CG	CT	AA	AA	CC	CT	AT	CC	AC	**	CT	CC	AG	TT	**	AG	CC	CT	TT	CT	CT	CC	AA	AG	AG	GG	CC	GG	GT	**	AC	AA	AA	CG
367	13	2	19	Mowi	36	14.0	CT	CT	TT	GT	CT	CC	AG	CT	AG	CC	TT	TT	AA	CT	CT	TT	CG	CC	**	CT	AC	AG	CT	**	GG	AC	**	**	**	**	**	**	**	**	**	**	**	**	**	**	**	**	**
368	20	12	4	MowiXEtne	14	10.6	CC	CC	TT	GT	CC	CC	AG	CT	AA	GG	CT	AA	AT	CT	CT	TT	CC	AC	**	CT	CC	AA	TT	**	GG	CC	CC	GG	CC	CC	CG	AG	AG	AG	AA	**	AG	GT	**	CC	TT	**	CC
369	32	26	26	Etne	15	10.4	CT	CT	CC	GT	CT	CC	AG	CT	AG	CG	CT	AA	TT	CT	CC	TT	CC	AC	**	CC	CC	AG	TT	**	AG	CC	CC	GG	CT	TT	GG	AA	AG	AG	AA	AA	AG	TT	**	AC	AA	AG	CG
370	36	23	6	MowiXEtne	27	12.8	TT	CC	CC	GG	CC	CC	GG	CT	AA	CC	CT	AA	TT	CC	CT	TT	CG	AC	**	CT	AA	GG	TT	**	AG	AC	CT	TT	CT	CT	GG	AA	AG	AA	AG	CC	GG	GG	**	CC	TT	AG	CG
371	36	24	29	Etne	7	8.3	CT	CT	CT	GG	CT	CC	AG	CC	AG	CG	CT	AT	TT	CC	CC	AT	CG	AC	**	CT	AA	GG	TT	**	AG	CC	TT	GT	CT	CC	GG	AA	GG	AG	GG	CC	GG	GT	**	AC	AT	AA	CG
372	36	23	6	MowiXEtne	18	11.2	CT	CT	CC	GG	CC	CC	GG	CT	AA	CG	CT	AA	TT	CC	CT	TT	CG	AA	**	CT	AC	GG	TT	**	AG	AC	CT	TT	CT	CT	GG	AA	AA	AA	AA	AC	GG	GG	**	CC	AT	AG	GG
373	29	27	21	Etne	11	9.5	CT	CT	CC	GG	CT	CT	GG	TT	GG	GG	CT	AA	TT	CC	TT	AT	CC	CC	**	CT	AC	AG	TT	**	GG	AC	CT	GT	TT	CC	CC	AG	AG	AG	GG	AC	GG	GT	**	CC	AA	AG	GG
374	3	1	1	Mowi	37	14.0	**	CC	CT	**	CT	CC	GG	CT	AA	CC	TT	AA	AT	TT	CC	AT	CC	AC	**	CC	CC	**	TT	**	GG	AC	CT	GT	**	CT	CC	AA	AG	**	AG	AC	AG	GT	**	AC	TT	AG	CC
375	8	38	11	Mowi	44	14.5	CT	CT	CT	GG	CT	CT	GG	CT	**	CG	CT	TT	AT	CC	CT	AT	GG	CC	**	CT	AC	GG	CT	**	AG	CC	CT	GT	**	CC	CG	AG	AG	AA	AG	**	AG	GT	**	AC	AT	AG	GG
376	21	41	18	0	24	12.2	CC	CT	CT	GT	TT	CC	GG	CT	GG	CC	CC	AT	TT	CT	CT	AT	CG	CC	**	CT	AC	AA	CT	**	AG	AC	CT	GT	CC	TT	CG	AG	GG	AG	GG	CC	GG	GT	**	CC	AA	AG	GG
377	20	22	25	Etne	19	11.5	CC	CT	CC	TT	CT	CC	AG	CT	GG	GG	CC	AT	TT	CT	CT	AT	CG	CC	**	TT	AC	AG	TT	**	AG	AC	CT	GT	CC	CT	GG	AA	GG	AG	AG	AC	GG	TT	**	CC	AT	AG	GG
378	29	14	22	Etne	7	8.0	CT	TT	CC	GG	CT	CT	AG	CT	AG	CG	CT	AA	TT	CT	CC	TT	CG	CC	**	CT	AC	AA	CT	**	GG	CC	CT	GG	CT	CT	CG	AA	AG	GG	AG	AA	GG	GT	**	AC	AA	AG	CG
379	7	37	9	Mowi	22	12.0	TT	CT	CT	GT	CT	CC	AG	CT	AG	CG	TT	TT	AA	CT	CC	AT	CG	AC	**	CC	CC	AG	TT	**	GG	AC	CT	GT	CC	CT	CG	AG	GG	AA	AG	CC	GG	GT	**	AC	AA	AG	CC
380	9	39	13	Mowi	34	14.0	TT	TT	CT	GT	TT	CT	AG	CT	AG	CG	TT	AA	AA	CC	CT	AT	CG	AC	**	CT	CC	AG	TT	**	AA	CC	CC	TT	CC	CT	CG	AA	AG	AG	GG	CC	GG	GG	**	AC	AA	AA	CC
381	4	12	3	Mowi	23	11.9	CT	CC	CT	GT	CT	CT	GG	CC	AG	CG	TT	AT	AT	TT	CC	AT	CG	**	**	CT	AC	AG	CT	**	GG	AC	CT	GT	TT	CT	CG	AG	AG	**	AG	CC	**	GT	**	CC	AT	GG	CG
382	36	34	8	MowiXEtne	26	12.6	CT	CC	CC	GG	CT	CT	GG	TT	AG	CC	CT	AA	TT	CC	CC	AT	CG	AA	**	CT	AC	GG	TT	**	AG	AC	CC	GG	CT	CC	CG	AG	AG	GG	AG	CC	GG	GG	**	AC	AT	AA	GG
383	36	34	8	MowiXEtne	15	10.4	CT	CT	CC	GG	CT	CC	GG	CC	AG	CG	CT	AA	AT	CT	CC	AT	CC	AC	**	CT	AA	GG	TT	**	GG	AC	CT	GT	CT	CC	CG	AG	AA	GG	GG	CC	GG	GG	**	AC	AT	AA	CG
384	30	18	30	Etne	18	11.3	CT	CC	CC	TT	CT	CC	AA	TT	GG	CG	CC	AA	TT	TT	CC	AT	CG	AC	**	CT	AA	AA	TT	**	AG	AC	TT	GT	CT	CT	CG	AA	AG	AG	AG	**	AG	GG	**	CC	AT	**	GG
385	3	1	1	Mowi	51	15.6	CT	CT	CT	GG	CC	CC	AG	TT	AA	CC	TT	AA	TT	TT	CC	AA	CC	CC	**	CT	CC	AG	TT	**	AG	AC	CT	GG	CC	CC	CC	AA	AG	AG	AA	CC	AG	GT	**	AC	TT	GG	CG
386	35	37	10	MowiXEtne	28	13.0	TT	CT	CC	GT	TT	CT	GG	TT	AG	CC	CT	AT	TT	CT	CC	AA	CG	AC	**	CT	CC	AG	TT	**	AA	CC	CT	GT	CT	TT	CC	AA	GG	AA	GG	AC	GG	TT	**	CC	TT	AG	GG
387	16	15	28	Etne	22	12.0	TT	TT	CC	GG	CC	CT	AA	CT	AG	GG	TT	AA	AT	TT	CC	AT	CC	CC	**	TT	AC	AG	CT	**	AA	AC	CT	GT	CT	CC	GG	AG	AG	AG	AG	AC	AG	GT	**	CC	AT	GG	CG
388	36	24	29	Etne	13	10.1	CT	TT	CT	GG	CC	CC	AG	CT	AG	CG	CT	AT	AT	CC	CC	AT	CC	CC	**	TT	AA	GG	TT	**	AG	CC	CT	GT	CT	CC	GG	AA	AG	AA	GG	CC	GG	GG	**	CC	AT	AA	CG
389	20	1	2	MowiXEtne	8	8.4	CC	CC	CC	TT	CT	CC	AG	CT	AG	CG	TT	AT	AT	CC	CT	AT	CC	CC	**	CT	CC	AG	TT	**	GG	CC	CT	GG	CC	CT	CG	AA	AG	GG	GG	AC	GG	TT	**	CC	TT	AA	CC
390	7	37	9	Mowi	33	13.7	TT	CT	TT	GT	CT	CC	GG	CT	GG	CG	CT	AT	AA	CT	CC	AT	CG	AA	**	CC	CC	AG	TT	**	GG	AA	CC	GT	CC	CT	CC	GG	GG	AG	GG	CC	GG	GG	**	AC	AT	AA	CG
391	20	22	25	Etne	22	12.1	CC	CT	CT	GT	CT	CC	AG	CT	AG	CG	CT	AA	TT	CT	CC	AT	CG	CC	**	CT	CC	AG	TT	**	GG	AC	CC	GG	CC	CT	GG	AA	GG	AG	AA	AC	AG	TT	**	CC	AT	AG	CG
392	35	25	23	Etne	3	6.3	CT	TT	CC	GT	TT	CC	AA	CT	AA	GG	TT	AA	AT	TT	CT	AT	CC	AA	**	CT	AC	GG	TT	**	AA	CC	CT	GT	TT	TT	CG	AA	AG	AG	GG	AA	GG	GT	**	AC	AA	AA	CG
393	20	12	4	MowiXEtne	24	12.5	CC	CT	CT	GG	CC	CT	AG	CT	AA	CG	TT	AA	AT	CT	CT	TT	CG	CC	**	TT	AC	AG	CT	**	GG	CC	CC	GG	CT	CT	GG	GG	AG	AA	AA	AC	AG	TT	**	CC	TT	AG	CG
394	35	28	24	Etne	12	9.5	CC	CT	CC	GT	CT	CT	AA	CT	AG	CC	CT	AT	TT	TT	CC	TT	CC	AC	**	TT	AA	GG	TT	**	AG	CC	TT	GG	CT	CC	CG	AG	AG	GG	AG	AC	GG	TT	**	AC	AA	AG	CC
395	8	38	11	Mowi	31	13.2	CT	CT	TT	GG	CC	CT	GG	CT	AG	CG	CT	TT	AA	CC	CT	AT	CG	AC	**	TT	CC	AG	CT	**	GG	CC	CT	GT	CT	CC	CG	AG	AG	AG	GG	CC	AA	GT	**	AC	AA	AA	GG
396	35	28	24	Etne	14	10.1	CC	CT	CC	GG	TT	CT	AG	TT	AG	CC	CT	AA	TT	TT	CC	AT	CC	AC	**	TT	AA	GG	TT	**	AG	CC	TT	GT	TT	CC	GG	AG	AG	GG	AG	AC	AG	TT	**	AC	AA	GG	CG
397	8	38	11	Mowi	40	14.2	TT	CT	TT	GT	CC	CC	GG	CT	GG	CC	CT	TT	AA	CC	CT	AT	CG	AC	**	CC	CC	AG	CT	**	AG	CC	CT	GG	CT	CC	CG	GG	AG	AG	GG	CC	GG	TT	**	AC	AA	AA	GG
398	13	2	19	Mowi	43	14.8	TT	TT	CT	GG	CT	CT	AG	CT	GG	CC	TT	AA	AT	TT	CT	AT	CG	AA	**	CT	AC	GG	TT	**	GG	CC	CT	GG	TT	TT	CG	AG	AG	GG	GG	CC	AA	GT	**	CC	TT	AG	CG
399	16	15	28	Etne	15	10.6	**	TT	CC	GG	CC	CT	AA	CT	**	GG	TT	AA	AT	CT	CC	AT	CC	CC	**	TT	AC	AA	CT	**	GG	CC	CT	GT	CT	CC	GG	AG	AG	**	AG	CC	GG	TT	**	AC	AT	**	GG
400	29	2	20	MowiXEtne	30	13.0	CT	CT	CT	GT	CT	CC	GG	CT	AG	CG	CT	AT	AA	CC	CT	TT	CC	CC	**	TT	AC	AG	CT	**	GG	CC	CC	GG	TT	CT	CC	AG	AG	GG	GG	AC	AA	GG	**	CC	AT	AG	CG
401	32	39	14	MowiXEtne	19	11.4	CT	CT	CT	TT	CT	CC	GG	TT	AG	CG	TT	AA	AT	CT	CC	AT	CC	CC	**	TT	CC	AG	TT	**	AG	CC	TT	TT	CT	CT	GG	AG	GG	AA	AG	AC	AG	GG	**	CC	TT	AG	CG
402	21	17	27	Etne	6	8.0	CC	TT	CT	GG	CT	CT	AG	TT	AG	CG	CT	AA	TT	CC	CT	TT	CG	CC	**	CT	AC	AG	TT	**	GG	AC	CT	GT	CC	CC	CG	GG	GG	GG	AG	CC	AG	TT	**	AC	AA	AG	CC
403	20	22	25	Etne	21	12.0	CT	CT	CC	TT	CT	CC	AG	CT	GG	CG	CC	AA	TT	CT	CC	AA	CC	CC	**	CT	CC	GG	CT	**	AG	AC	CC	GG	CC	CT	GG	AG	GG	AG	AA	AA	GG	GT	**	CC	AT	AG	GG
404	32	39	14	MowiXEtne	21	11.9	CC	TT	CC	TT	CT	CC	GG	TT	GG	CG	CT	AA	AT	CC	CT	AT	CC	CC	**	CC	CC	AG	TT	**	AG	AC	CC	GT	CT	CT	CG	AA	GG	AA	AA	AC	AG	GG	**	CC	AT	AG	CG
405	21	41	18	0	16	10.7	CC	CT	CT	GG	TT	CC	AG	CT	GG	CG	CT	AA	TT	TT	CT	AT	GG	CC	**	CC	CC	GG	CT	**	GG	CC	CT	GT	CC	TT	CG	AG	GG	GG	AG	CC	AG	GT	**	CC	AA	AA	CG
406	36	23	6	MowiXEtne	9	9.0	TT	CT	CC	GG	CT	CC	GG	CT	AA	CG	CT	AA	TT	CT	CC	TT	CC	AC	**	TT	AC	GG	TT	**	AG	CC	CC	GT	CC	CT	CG	AA	AA	AG	AG	CC	GG	GG	**	CC	AT	AA	CG
407	36	34	8	MowiXEtne	23	12.1	CT	CT	CT	GG	CT	CC	GG	CT	AG	GG	CT	AA	TT	CC	CC	AT	CG	AA	**	CT	AA	GG	TT	**	GG	AC	CC	GT	CT	CC	CG	AG	AA	AG	AG	CC	GG	GG	**	CC	TT	AA	CG
408	36	34	8	MowiXEtne	11	9.5	CT	CT	CC	GG	CT	CT	GG	CT	AG	GG	CT	AA	AT	CC	CT	AT	CC	AA	**	CT	AA	GG	TT	**	AG	AC	CT	GG	CC	CC	CG	AG	AA	AG	GG	CC	GG	GG	**	AC	TT	AG	CG
409	20	12	4	MowiXEtne	15	10.5	CC	CC	TT	GT	CC	CC	AG	CT	AA	CC	CT	AA	AT	CT	CC	TT	CG	CC	**	TT	AC	AG	CT	**	AG	CC	CC	GT	CC	CC	CG	AG	GG	AG	AG	AC	AG	TT	**	CC	TT	AG	CG
410	10	40	15	Mowi	37	14.0	TT	TT	CT	GG	CC	CC	AG	CC	GG	CG	CT	AA	AT	CT	CC	AT	CG	AC	**	CC	CC	AA	CT	**	AA	CC	CC	GG	CC	CT	GG	AG	GG	AA	AG	CC	AA	GT	**	AC	AT	AG	GG
411	20	1	2	MowiXEtne	29	13.0	CC	CC	TT	TT	CC	CC	AG	CT	AG	CC	TT	AT	TT	CT	CC	AA	CC	CC	**	CT	AC	AG	CT	**	GG	CC	CT	GG	CC	CC	CG	AG	AG	GG	GG	CC	GG	GT	**	CC	TT	AA	CC
412	21	17	27	Etne	3	6.9	CT	CT	CT	GG	TT	TT	AG	TT	AG	CG	CT	AA	AT	CC	CT	AT	CC	CC	**	TT	AC	GG	TT	**	GG	AC	CT	GT	CC	CT	GG	GG	AG	AG	AA	AC	AG	TT	**	AC	AT	AA	CG
413	20	22	25	Etne	13	10.1	CT	CT	CT	GG	CT	CC	AG	CT	GG	CG	CT	AT	TT	CT	CT	AA	CC	CC	**	TT	CC	GG	TT	**	AA	AC	TT	GG	CC	CT	GG	AA	GG	AG	AG	AC	GG	TT	**	CC	AT	AG	CG
414	20	12	4	MowiXEtne	36	14.2	CT	CC	TT	GG	CT	CT	AG	CT	AG	CG	TT	AA	AT	CT	CT	TT	CG	AC	**	TT	CC	AA	CT	**	AG	CC	CC	GT	CC	CC	GG	AG	AG	AG	AA	AC	AG	GT	**	CC	AT	AG	CG
415	5	23	5	Mowi	39	14.6	CT	CC	CC	GG	CC	CT	GG	CT	AA	CG	TT	AT	TT	CC	CT	TT	CG	AA	**	CC	AA	AG	TT	**	AG	CC	TT	TT	CC	CT	CG	AA	AA	GG	AG	AC	GG	GG	**	CC	TT	GG	CG
416	30	18	30	Etne	10	8.8	CT	CC	CC	GT	CT	CT	AG	CT	AG	GG	CT	AA	TT	CC	CC	AT	CC	CC	**	CT	AC	AA	CT	**	AA	CC	CT	GT	CT	CT	CG	AG	AG	GG	AG	AC	AG	TT	**	CC	AT	AG	CG
417	4	12	3	Mowi	39	14.2	CT	TT	CT	GT	CT	CT	GG	CC	AG	GG	TT	AT	AT	TT	CC	TT	CG	AA	**	TT	AC	AG	TT	**	AG	AC	CT	GG	CT	CC	GG	AG	GG	AG	GG	CC	AA	GT	**	AC	TT	GG	CC
418	10	40	15	Mowi	36	13.8	TT	CT	CT	GG	CC	CC	GG	CT	GG	CC	TT	AA	AT	CT	CC	AT	CG	AA	**	CT	CC	AA	CT	**	AA	CC	CC	GG	CC	CC	GG	AA	AG	AA	AG	CC	AA	GT	**	AC	AT	AG	GG
419	29	2	20	MowiXEtne	29	13.2	CT	CT	CT	GG	CT	CC	GG	CT	AG	CG	CT	AT	AA	CC	CC	AT	CC	CC	**	TT	CC	AG	CT	**	GG	CC	CT	GG	TT	CT	CG	AA	AG	GG	AG	AC	AA	GG	**	CC	AT	GG	GG
420	20	1	2	MowiXEtne	28	12.9	CC	CC	CC	GG	CC	CC	AG	TT	AG	CG	TT	AA	AT	CT	CC	AA	CC	AC	**	CT	CC	GG	TT	**	GG	CC	CC	GT	CT	TT	CG	AA	AG	AG	AG	CC	GG	GT	**	CC	TT	AA	CC
421	30	18	30	Etne	7	8.2	CT	CT	CC	GG	CT	CC	AG	TT	GG	GG	CC	AA	TT	CC	CC	AT	CG	AC	**	CT	AC	AA	TT	**	AG	AC	TT	GT	CC	CT	CG	AG	GG	AA	AG	AC	AG	GT	**	CC	AT	AG	GG
422	36	34	8	MowiXEtne	16	10.9	CT	CC	CC	GG	CT	CT	GG	CC	AG	CG	CT	AA	TT	CC	CT	AT	GG	CC	**	CT	AA	GG	TT	**	AG	AC	CC	GT	CC	CC	CG	AG	AG	AG	AG	CC	GG	GG	**	CC	TT	AG	CG
423	35	25	23	Etne	5	7.5	TT	TT	CC	GG	TT	CC	AG	CT	AA	GG	TT	AA	AT	CT	CT	TT	CC	AC	**	TT	AC	GG	TT	**	AA	CC	CT	GT	TT	CT	CG	AA	GG	AG	GG	AC	GG	TT	**	AA	TT	AG	CG
424	30	38	12	MowiXEtne	13	9.9	CT	CC	CT	GT	CT	CC	AG	CT	GG	CG	CT	TT	TT	TT	CC	TT	CG	CC	**	CT	AC	AG	CC	**	AG	CC	CC	GG	CT	CC	CG	AG	GG	AG	AG	AC	AA	GT	**	CC	AT	AG	GG
425	29	14	22	Etne	4	6.9	TT	TT	CC	GG	CT	CC	AG	TT	AG	CC	CC	AT	TT	CT	CC	TT	CG	CC	**	CT	AC	AG	CT	**	GG	CC	CT	GG	TT	CT	CG	AA	AG	GG	AA	AC	AA	GT	**	AC	AA	AG	CG
426	32	39	14	MowiXEtne	13	10.0	CT	TT	CT	TT	CT	CC	AG	CT	GG	CG	TT	AA	AT	CT	CT	AT	CC	AC	**	TT	CC	AG	TT	**	AG	AC	**	**	**	**	**	**	**	**	**	**	**	**	**	**	**	**	**
427	29	14	22	Etne	6	7.3	CT	CT	CC	GG	CT	CT	AG	TT	GG	CC	CC	AA	AT	CT	CC	TT	CC	AC	**	CT	AC	AG	CT	**	GG	CC	CT	GG	CT	CT	CG	AA	GG	GG	AG	AC	GG	GT	**	AC	AA	AG	CG
428	36	24	29	Etne	11	9.5	CT	TT	CT	GG	CT	CC	AG	CT	AG	CG	CT	AT	TT	CT	CC	AT	CG	AC	**	TT	AA	GG	TT	**	AG	CC	CT	GT	CT	CC	GG	AA	AG	AG	AG	CC	GG	GT	**	CC	AT	AA	CG
429	6	34	7	Mowi	31	13.1	CT	CC	CT	GG	CT	CC	GG	CT	GG	CC	TT	AT	AA	CT	CT	AT	CG	AA	**	CT	AC	AG	TT	**	AG	AA	CT	GT	CT	CC	CC	GG	AG	AA	GG	AC	AG	GG	**	AA	AT	GG	GG
430	11	41	17	Mowi	40	14.0	TT	CC	CT	TT	TT	CC	GG	CC	GG	GG	TT	TT	AT	TT	CC	AA	GG	CC	**	CT	AC	AG	CC	**	AG	AC	TT	GT	CT	CT	CC	AA	GG	GG	GG	AC	GG	GG	**	AC	AA	AA	CG
431	4	12	3	Mowi	29	12.9	CT	TT	CT	GT	CT	CT	GG	CC	AG	GG	TT	AT	AT	TT	CC	TT	GG	AC	**	CT	AA	AG	TT	**	AG	AC	CT	GT	TT	CT	GG	AG	GG	AA	AG	CC	AA	GT	**	AC	AT	GG	CG
432	10	40	15	Mowi	39	13.8	CT	TT	TT	TT	CC	CC	GG	CC	AG	CC	TT	AT	AT	CC	CC	TT	GG	AC	**	CT	CC	AA	CT	**	AG	CC	CC	GT	CC	CC	GG	AG	AG	AG	AA	CC	AG	GT	**	CC	AT	AG	GG
433	8	38	11	Mowi	28	12.5	TT	CC	TT	GG	CT	CT	GG	TT	GG	CC	CT	TT	AA	CC	CT	AA	GG	AC	**	CT	CC	GG	CT	**	AG	CC	CT	GT	CT	CC	CG	AG	AG	AG	GG	CC	AG	GT	**	CC	AT	GG	GG
434	3	1	1	Mowi	42	14.4	CC	CC	CT	GT	CT	CC	GG	CT	AA	CC	TT	AA	AT	TT	CC	AT	CC	CC	**	CC	CC	AG	TT	**	GG	CC	CC	GG	CC	CT	CC	AA	AG	GG	AG	AC	AG	GT	**	AC	TT	AG	CC
435	3	1	1	Mowi	39	13.9	TT	CT	CT	TT	CC	CC	GG	CC	AA	CC	TT	AA	TT	CT	CC	AT	CC	CC	**	CC	CC	AG	TT	**	GG	AC	CT	GT	CC	CT	CC	AA	AG	AG	AA	CC	AG	GT	**	AC	TT	AG	CC
436	20	1	2	MowiXEtne	25	12.5	CT	CC	CT	TT	CC	CC	AG	TT	AA	CC	CT	AA	AT	CC	CC	AA	CC	CC	**	CT	AC	AG	CT	**	AG	CC	CC	GG	CC	CC	CG	AA	AG	GG	AG	AC	AG	GT	**	CC	TT	AA	CG
437	30	38	12	MowiXEtne	27	12.5	CC	CT	CT	GT	CT	CC	AG	CT	AG	CG	CT	TT	TT	CT	CC	TT	GG	CC	**	TT	AC	AG	CT	**	GG	CC	CC	GG	CT	CC	CG	AG	GG	AG	AG	CC	AA	GT	**	CC	AT	GG	GG
438	10	40	15	Mowi	16	11.0	**	CT	CT	**	**	CC	**	CT	AA	**	CT	AT	AT	CC	CC	TT	GG	**	**	CC	CC	AA	CT	**	AG	CC	CC	**	CC	CC	CG	**	**	**	AG	CC	AG	**	**	CC	**	**	GG
439	36	23	6	MowiXEtne	20	11.6	TT	CC	CC	GG	CT	CT	GG	TT	AA	CC	CT	AA	TT	CC	CC	TT	CG	AC	**	TT	AC	GG	TT	**	AG	AC	CC	GT	CT	CT	CG	AA	AG	AA	AG	AC	GG	GG	**	AC	AT	AA	CG
440	35	25	23	Etne	14	10.3	CT	TT	CC	GT	TT	CT	GG	CT	GG	CG	CC	AT	AT	CT	CT	AT	CC	AC	**	CT	AC	GG	TT	**	AA	CC	CT	GG	TT	TT	GG	AA	GG	AG	GG	AA	GG	GT	**	AA	AA	AA	CG
441	32	26	26	Etne	10	9.2	TT	CC	CT	GT	CT	TT	AG	CT	AG	CG	TT	AA	AT	TT	CC	AT	CC	AC	**	CC	CC	AA	TT	**	AA	AC	CT	TT	CC	TT	CG	AA	AG	AA	AG	AA	AG	GT	**	CC	AT	AG	CG
442	7	37	9	Mowi	29	13.0	TT	CT	TT	GT	TT	CC	AG	CT	AG	CC	CT	TT	AT	CT	CC	AT	CG	AA	**	CC	CC	AG	TT	**	AG	AC	CT	GT	CC	CT	CG	AG	GG	AA	GG	CC	GG	GT	**	AC	AT	AG	CC
443	32	26	26	Etne	16	10.6	CT	CC	CT	TT	CT	CC	AA	TT	AG	GG	CT	AA	TT	CT	CC	TT	CC	CC	**	CC	CC	AG	TT	**	AG	CC	CC	GG	CT	TT	CC	AA	GG	AA	AA	AA	GG	GT	**	CC	AA	AG	GG
444	13	2	19	Mowi	40	14.4	CT	CT	TT	GT	CT	CC	AG	CT	AG	CC	TT	AA	AA	CT	CC	TT	CG	CC	**	CT	AC	GG	CT	**	GG	CC	CC	GG	TT	CC	GG	AG	AA	AG	GG	CC	AG	GT	**	CC	AT	GG	CG
445	30	38	12	MowiXEtne	31	12.9	CC	CT	CC	GG	CT	CT	AG	CT	AG	CG	CT	AT	TT	CC	CC	TT	CC	CC	**	CT	AA	AA	CT	**	AG	AC	CT	GG	CT	CC	GG	AA	GG	AG	AG	AA	AA	GT	**	CC	AT	GG	GG
446	36	24	29	Etne	6	7.7	CT	TT	CC	GG	CC	CC	AG	CT	AG	GG	CT	AT	AT	CT	CC	AT	CG	AC	**	CC	AA	GG	TT	**	AG	CC	CT	GG	CT	CC	GG	AA	AG	AA	AG	CC	GG	GT	**	CC	AT	AA	CG
447	21	41	18	0	19	11.3	CT	CT	CT	GT	TT	CT	GG	CC	AG	CG	TT	AA	TT	TT	CT	AT	CG	CC	**	TT	AC	AG	CT	**	AG	CC	CT	GG	CC	TT	CG	AG	GG	AG	AG	CC	GG	GT	**	CC	AA	AG	GG
448	6	34	7	Mowi	32	13.5	CT	CC	TT	GG	CT	CC	GG	TT	GG	CC	TT	AT	TT	CC	CC	AT	CC	AA	**	TT	CC	GG	TT	**	AA	AC	CT	GT	CT	CC	CC	GG	AA	AA	GG	CC	GG	GG	**	AA	AT	AG	CC
449	35	25	23	Etne	6	8.1	TT	TT	CC	GT	TT	CT	AG	CT	AA	GG	CT	AA	AT	CT	CT	TT	CC	AA	**	CT	CC	GG	TT	**	AA	CC	CT	GG	TT	CT	CG	AA	GG	AG	GG	AA	GG	GT	**	AC	AT	AA	CG
450	36	24	29	Etne	6	8.0	CT	TT	CC	GG	CT	CC	AG	CT	AG	CG	CT	AT	AT	CC	CC	AT	CC	AC	**	CC	AC	GG	TT	**	AG	CC	CC	GG	CT	CC	GG	AA	AG	AG	AG	CC	GG	GT	**	AC	AT	AA	CG
451	29	27	21	Etne	22	12.0	CT	CC	CT	GG	CC	CT	GG	CT	AG	GG	CT	AA	AT	TT	CT	TT	CG	CC	**	TT	CC	AG	TT	**	AG	CC	CC	GG	TT	CC	CC	AG	GG	AG	GG	AA	AG	GG	**	CC	AA	AG	CG
452	32	26	26	Etne	5	7.5	CT	CT	CC	GT	CT	CT	AG	CT	AG	CC	CT	AA	AT	CT	CC	TT	CG	AC	**	CT	AC	AA	TT	**	AA	CC	CT	GT	CT	TT	CG	AA	GG	AG	AG	AA	GG	TT	**	AC	AA	AG	GG
453	29	2	20	MowiXEtne	10	9.3	CC	TT	CT	GT	CT	CC	GG	TT	GG	CG	CT	AT	AA	CT	CT	TT	CC	CC	**	TT	CC	AA	CT	**	GG	CC	CT	GG	TT	CC	CG	AA	AA	GG	GG	CC	AG	GT	**	CC	AT	GG	GG
454	29	27	21	Etne	23	12.1	CT	CT	CC	GT	CC	CT	GG	CT	AG	GG	CC	AA	TT	CT	TT	TT	CC	CC	**	CT	AC	AA	TT	**	GG	CC	CT	GT	TT	CC	CG	AA	AG	AG	GG	AA	AG	GT	**	CC	AA	AG	GG
455	20	1	2	MowiXEtne	23	12.3	**	CC	CT	GG	CT	CT	AG	TT	AG	CG	CT	AT	AT	CC	CC	AA	CC	AC	**	CT	CC	AG	CT	**	AG	CC	TT	GT	CC	CC	CG	AA	AG	GG	GG	CC	GG	TT	**	CC	TT	AA	CC
456	35	37	10	MowiXEtne	18	11.4	CT	CT	CC	GT	TT	CC	GG	TT	AG	CC	TT	AA	AT	TT	CC	AT	CG	AA	**	CT	CC	GG	TT	**	AA	CC	CT	GT	CT	TT	CC	AG	GG	AG	GG	AC	GG	GT	**	AC	AA	AG	CC
457	36	23	6	MowiXEtne	24	12.2	TT	CC	CC	GG	CT	CC	GG	CC	AA	CC	CT	AA	TT	CT	CT	TT	CC	AA	**	CT	AA	GG	TT	**	AG	CC	TT	TT	CT	CT	GG	AA	AG	GG	AG	CC	GG	GG	**	CC	AT	AG	GG
458	3	1	1	Mowi	45	15.1	TT	CC	CT	GT	CT	CC	GG	CT	AA	CC	TT	AT	AT	CT	CC	AA	CG	AC	**	CC	AC	AG	TT	**	GG	AC	TT	TT	CC	CT	CC	AA	AG	GG	AG	AC	GG	GT	**	AC	TT	AG	CC
459	9	39	13	Mowi	35	14.0	TT	CC	TT	TT	CT	CT	AG	CC	GG	CG	TT	AT	AT	CT	TT	AT	CG	AC	**	CC	CC	AG	TT	**	AG	CC	TT	GT	CT	CT	CG	AA	AG	AG	AG	CC	AG	GT	**	AC	AT	AA	CC
460	29	2	20	MowiXEtne	3	6.3	CT	CT	CT	GG	CT	CT	GG	TT	AG	CC	CT	AT	AT	CT	CT	AT	CC	CC	**	TT	CC	AA	TT	**	GG	CC	CT	GG	TT	CC	CG	AG	GG	GG	GG	AC	AG	GG	**	CC	AT	GG	GG
461	8	38	11	Mowi	37	14.0	CC	CT	CT	GG	CT	CC	GG	CT	AG	CG	CT	TT	AA	CC	CT	TT	CG	CC	**	CC	CC	GG	TT	**	GG	CC	CT	GG	CT	CC	CG	AG	AG	AA	GG	AC	AG	GT	**	AC	AT	GG	GG
462	5	23	5	Mowi	38	14.5	CT	CC	CC	GG	CC	CT	AG	CC	AA	CG	TT	AT	TT	TT	CT	AT	CG	AC	**	CT	AA	AG	TT	**	AG	AC	TT	GT	CC	TT	GG	AG	AA	GG	GG	AC	GG	GT	**	CC	AT	AG	GG
463	29	14	22	Etne	6	7.7	TT	TT	CC	GG	CT	CC	AG	CT	AG	CC	CC	AT	AT	CT	CT	TT	CC	CC	**	CT	AC	AA	CT	**	GG	CC	CC	GG	CT	CC	CG	AA	AG	GG	AG	AA	AG	GT	**	AC	AT	AG	GG
464	10	40	15	Mowi	36	13.9	TT	CT	CT	GT	CT	CC	AG	CC	GG	CG	TT	AT	AT	CT	CC	AT	CG	AA	**	CT	CC	AA	CT	**	AG	CC	CC	GG	CC	CT	CG	AG	AA	AA	AA	CC	AA	GT	**	AC	AT	AG	GG
465	6	34	7	Mowi	38	14.0	CT	CC	CC	GG	TT	CT	GG	CT	GG	GG	TT	AT	AT	CT	CT	AT	CG	AA	**	CT	AC	AA	TT	**	AA	AA	CT	GT	CT	CC	CC	GG	GG	AA	GG	AC	AG	GG	**	AA	AT	AG	GG
466	16	15	28	Etne	13	10.3	TT	TT	CC	GG	CC	CT	AA	TT	AG	GG	CT	AA	AA	CT	CC	AT	CC	CC	**	TT	AC	AG	CT	**	GG	CC	CT	GT	CT	CC	GG	AG	AG	GG	AG	AA	AG	GT	**	AC	AA	AA	CG
467	30	18	30	Etne	22	12.2	CT	CC	CC	TT	CT	CC	AG	CT	AG	CG	CC	AA	TT	TT	CC	AT	CG	CC	**	CT	CC	AG	TT	**	AG	AC	CT	GT	CC	CT	CG	AG	AG	AG	AA	AC	AG	GT	**	CC	AT	AG	CG
468	10	40	15	Mowi	9	8.6	CT	TT	TT	TT	CC	CC	GG	CC	GG	CC	CT	AT	AT	CT	CC	AT	GG	AC	**	CC	CC	AA	CT	**	AA	CC	CC	GG	CC	CT	GG	AG	GG	AA	AA	**	AG	GT	**	AC	AT	AG	GG
469	4	12	NA	0	NA	NA	TT	TT	CT	GG	CT	TT	AG	CC	AG	CG	TT	AA	AT	TT	CC	TT	GG	AA	**	CT	AA	AG	CT	**	GG	CC	CC	GT	CT	CT	CG	AG	AG	AG	AG	CC	GG	GT	**	AC	TT	AG	CC
470	29	2	20	MowiXEtne	29	12.9	TT	TT	CT	GT	CT	CC	GG	TT	AG	GG	CT	AA	AT	CT	CT	AT	CC	CC	**	TT	CC	AG	CT	**	GG	CC	CC	GG	TT	CC	CG	AA	AA	GG	AG	CC	AA	GG	**	CC	AT	GG	CG
471	35	37	NA	0	NA	NA	CT	CT	CC	GT	TT	CT	AG	TT	AG	CG	CT	AA	TT	TT	CC	AA	CG	AC	**	CT	AC	AG	TT	**	AA	CC	CT	GT	CT	TT	CG	AG	GG	AG	GG	AC	GG	GT	**	CC	AA	AG	GG
472	9	39	13	Mowi	34	14.0	CT	TT	TT	GT	TT	CT	AG	CC	GG	CG	TT	AT	AA	CT	CT	AT	CG	AA	**	CC	CC	AG	TT	**	AG	AC	TT	GT	CC	CT	CG	AA	AG	AG	AG	CC	AG	GG	**	AC	AT	AA	CG
473	20	22	NA	0	NA	NA	CT	CT	CT	GG	CT	CC	AG	CT	AG	GG	CT	AT	TT	CT	CT	AA	CG	CC	**	TT	CC	AG	CT	**	AA	AC	TT	GG	CC	CC	GG	AG	GG	GG	AG	AA	GG	TT	**	CC	AT	AA	GG
474	29	14	22	Etne	8	9.0	CT	TT	CC	GG	CT	CT	AG	TT	GG	CG	CC	AT	AT	TT	CC	TT	CG	CC	**	CT	CC	GG	CT	**	GG	CC	CC	GG	TT	CT	CG	AA	AG	GG	AA	AC	AG	GT	**	AC	AA	AG	CG
475	29	2	20	MowiXEtne	38	14.4	CC	CT	CT	GT	CT	CC	GG	CT	GG	CG	CT	AA	AA	TT	CT	AT	CC	AC	**	TT	CC	AG	CT	**	GG	CC	CC	GG	TT	CC	CG	AA	AG	GG	AG	AC	GG	GT	**	CC	AT	GG	CG
476	3	1	1	Mowi	34	13.5	TT	CC	TT	GT	CC	CT	AG	CT	AA	CC	TT	AT	AT	CT	CC	AT	CC	CC	**	CC	CC	AG	TT	**	AG	CC	CT	GT	CC	TT	CC	AA	AG	GG	AG	AC	GG	GT	**	AC	TT	AA	CC
477	10	40	15	Mowi	30	12.8	TT	CT	CT	TT	CC	CC	AG	CT	GG	CC	CT	AT	AT	CC	CC	AT	GG	AA	**	CT	CC	AA	CT	**	AA	CC	CC	GT	CC	CC	GG	AG	AA	AG	AA	CC	AG	GT	**	CC	AT	AG	GG
478	10	40	NA	0	NA	NA	CT	TT	CT	GT	CT	CC	AG	CC	AA	CG	TT	AA	AT	CT	CC	TT	GG	AC	**	CC	CC	AA	CT	**	AA	CC	CC	GG	CC	CC	GG	AG	AG	AG	AG	CC	AG	GT	**	CC	AT	AG	GG
479	8	38	11	Mowi	40	14.2	CC	CC	CT	GT	CT	CT	GG	CT	AG	CG	CT	TT	AA	CC	CT	AT	CG	CC	**	CC	AC	AG	CT	**	AG	CC	CT	GT	CT	CC	CG	AA	AG	AA	AG	CC	GG	TT	**	CC	AT	AG	GG
480	29	27	21	Etne	4	7.1	CC	CC	CC	GT	CT	CT	GG	TT	GG	GG	CC	AA	AT	CT	CT	TT	CC	CC	**	CT	**	AG	TT	**	GG	AC	CT	GG	TT	CC	CG	AA	GG	AG	AG	AC	AG	GT	**	CC	AA	AG	GG
481	20	22	25	Etne	22	12.1	CC	CT	CT	GT	TT	CC	AG	CT	AG	GG	CT	AA	TT	CT	CC	AT	CC	CC	**	TT	AC	GG	CT	**	AG	CC	CC	GT	CC	CT	GG	AG	GG	AG	AA	AC	AG	GT	**	CC	AA	AA	GG
482	5	23	5	Mowi	42	14.7	**	CC	CC	GG	CT	CT	AG	CT	AA	CG	TT	AA	TT	CT	CT	TT	GG	AA	**	TT	AC	GG	CT	**	AG	AC	CC	TT	CC	TT	CG	AG	AA	AG	AG	AC	AG	**	**	AC	**	AG	**
483	35	37	10	MowiXEtne	29	13.0	TT	CT	CT	GT	TT	CC	AG	TT	AA	CG	CC	AT	AT	CT	CC	AT	CG	AA	**	CT	CC	AG	TT	**	AG	AC	CT	GT	CT	CT	CC	AG	GG	AG	GG	AC	GG	GT	**	AC	AT	AA	CC
484	21	17	27	Etne	10	9.2	CC	TT	CT	GG	TT	TT	AA	CT	AG	CG	CT	AA	AT	CT	CT	AT	CC	CC	**	TT	AC	AA	TT	**	AG	AC	CT	GG	CC	CT	CG	AA	AG	AG	AA	CC	AA	TT	**	AC	AT	AA	CG
485	13	2	19	Mowi	22	12.4	TT	TT	CT	GT	CT	CT	GG	CT	AG	CC	TT	AA	AT	TT	CT	AA	CG	AC	**	TT	AC	GG	TT	**	GG	CC	CC	GG	CT	CT	CC	AA	AG	AG	GG	CC	AA	TT	**	CC	TT	GG	CG
486	36	34	8	MowiXEtne	22	11.8	CT	CT	CT	GG	CT	CC	GG	CT	AG	GG	CT	AA	TT	CT	CT	AT	CC	AC	**	TT	AA	AG	TT	**	AG	AC	CC	TT	CC	CC	CG	AG	AG	AG	AG	CC	GG	GG	**	CC	TT	AA	GG
487	8	38	11	Mowi	21	11.6	**	CT	CT	GG	CT	CC	GG	CC	AG	CC	CT	TT	AT	CT	CT	TT	CC	CC	**	CT	AC	AG	CT	**	AG	CC	CT	GG	**	CC	CG	AG	AG	AG	AG	AC	AG	**	**	AC	**	**	GG
488	35	37	10	MowiXEtne	14	10.4	CT	CT	CT	GT	TT	CC	AA	TT	AG	CC	CT	AA	TT	TT	CC	AA	CG	AA	**	CT	CC	AG	TT	**	AA	CC	CT	GT	CT	TT	CC	AG	AG	AA	GG	AC	GG	TT	**	CC	AT	AG	GG
489	8	38	11	Mowi	39	14.1	TT	CT	CT	GT	CT	CC	GG	CT	GG	CC	CT	TT	AA	CT	CC	AT	CG	AC	**	TT	CC	GG	CT	**	GG	CC	CT	GT	CT	CC	CG	GG	AG	AA	AG	CC	AG	TT	**	CC	AT	GG	GG
490	36	24	29	Etne	8	8.6	CT	TT	CT	GG	CT	CC	AG	TT	AG	CG	CT	AT	TT	CC	CC	AT	CG	AC	**	CC	AC	GG	TT	**	AG	CC	CT	GG	TT	CC	GG	AA	AG	AA	AG	CC	GG	GT	**	AC	AT	AA	CG
491	20	1	2	MowiXEtne	27	12.7	CT	CC	CT	GG	CT	CC	AG	TT	AA	CC	TT	AT	AT	CT	CC	AT	CC	AC	**	CT	AC	GG	TT	**	AG	CC	CT	GT	CT	CT	CG	AG	AG	AG	GG	AC	GG	GT	**	CC	TT	AA	CG
492	20	1	2	MowiXEtne	7	8.5	CC	CC	CT	GT	CT	CT	AG	TT	AG	CG	TT	AT	AT	CC	CC	AT	CC	CC	**	CT	CC	AA	TT	**	GG	CC	CT	GG	CC	CT	CG	AG	AG	AG	AG	AC	AG	TT	**	CC	AT	AA	CG
493	36	34	8	MowiXEtne	10	9.0	CT	CC	CT	GG	CT	CT	GG	CT	AG	CC	CT	AA	AT	CT	CT	AT	GG	AA	**	TT	AC	AG	TT	**	GG	AC	CC	GT	CC	CC	CG	AG	AG	AG	AG	CC	GG	GG	**	AC	TT	AA	GG
494	8	38	11	Mowi	35	13.8	CT	CT	CT	GT	CC	CT	GG	CT	AG	CC	CT	TT	AA	CC	CT	AA	CC	CC	**	CC	AC	AG	CT	**	AG	CC	CT	GT	CT	CC	CG	AG	AG	AA	AG	AC	AG	TT	**	CC	AA	AG	GG
495	21	41	18	0	28	12.8	TT	CT	CT	GT	CT	CC	AG	CT	AG	CG	CT	AA	TT	TT	CT	AT	CG	CC	**	CT	AC	AA	TT	**	GG	AC	TT	GG	CC	CT	CC	GG	GG	GG	AG	AC	AG	TT	**	CC	AA	AG	GG
496	35	28	24	Etne	18	11.2	CC	CT	CT	GG	TT	CT	AG	TT	AG	GG	CC	AA	TT	TT	CC	TT	CC	AA	**	TT	AA	GG	TT	**	AG	CC	TT	GG	TT	CT	CG	AG	AG	AG	AG	AC	AG	TT	**	AA	AA	AG	CC
497	32	39	14	MowiXEtne	25	12.4	CT	CT	CT	TT	CT	CT	GG	CT	GG	CC	CT	AA	AT	CT	CT	AT	CG	AA	**	CC	AC	AG	TT	**	AA	CC	TT	TT	TT	CT	CG	AG	GG	AA	GG	AC	AG	GG	**	CC	AA	AG	CG
498	29	27	21	Etne	4	7.3	CC	CT	CT	GG	CC	CC	GG	CT	GG	CG	CC	AA	AT	CC	TT	TT	CC	CC	**	CT	CC	AG	TT	**	GG	AC	CC	GT	TT	CC	CG	AG	GG	AG	AG	AC	AG	GG	**	CC	AA	AG	GG
499	4	12	3	Mowi	36	13.8	TT	CC	CT	GT	CC	CC	GG	CC	AA	GG	CT	AA	AT	TT	CC	TT	CG	AC	**	CT	CC	AG	CT	**	AG	CC	CC	GG	CT	CT	CG	AG	GG	GG	AG	CC	AG	GT	**	AC	TT	GG	CC
500	7	37	9	Mowi	43	15.0	TT	CC	CT	GT	TT	CC	GG	CT	AG	CC	CT	AT	TT	CT	CC	AT	CG	AA	**	CC	CC	AG	TT	**	GG	AC	CC	GT	CC	CT	CG	GG	AG	AG	GG	CC	GG	GT	**	AC	TT	AG	CC
501	29	2	20	MowiXEtne	27	13.0	CC	CT	CT	GG	CT	CC	GG	CT	GG	CG	CT	AA	TT	CT	CC	TT	CG	AC	**	TT	CC	AG	CT	**	GG	CC	CT	GG	TT	CT	CC	AG	GG	GG	GG	CC	AG	GT	**	CC	AA	AG	GG
502	13	2	19	Mowi	32	13.4	TT	CT	TT	GT	TT	CC	GG	CT	GG	CC	TT	AT	AA	TT	CT	AT	CG	AC	**	CT	AA	GG	CC	**	GG	CC	CC	GG	CT	CC	CG	GG	AA	AG	AG	CC	GG	TT	**	CC	AT	GG	CG
503	36	23	6	MowiXEtne	17	11.0	CT	CC	CC	GG	CT	CC	GG	CT	AA	CC	CT	AA	TT	CC	CT	TT	CG	AA	**	CT	AA	GG	TT	**	AG	CC	TT	GT	CC	CT	CG	AA	AG	AA	AG	AC	GG	GG	**	CC	AT	AA	GG
504	36	23	6	MowiXEtne	20	11.6	TT	CC	CC	GG	CT	CC	GG	CC	AA	CG	CT	AA	TT	CT	CC	TT	GG	AC	**	CC	AA	GG	TT	**	AG	CC	CC	TT	CC	CT	CG	AA	AG	AG	AG	CC	GG	GG	**	CC	AT	AG	GG
505	5	23	5	Mowi	27	12.8	**	CT	CC	GG	CT	CT	GG	TT	AA	CG	TT	AA	TT	CC	CT	AT	CG	AC	**	CT	AC	AG	TT	**	AG	AC	CT	TT	CT	CT	CG	AG	AG	AG	AG	AC	AG	GG	**	AC	**	AG	**
506	3	1	1	Mowi	36	14.1	TT	CC	TT	GT	CC	CC	AG	CT	AA	CC	TT	AA	AT	CT	CC	AA	CG	CC	**	CC	AC	AG	TT	**	GG	CC	CC	GT	CT	CT	CC	AA	AG	GG	AG	CC	GG	GT	**	AC	TT	GG	CC
507	29	27	21	Etne	19	11.5	CT	TT	CT	GT	CT	CC	GG	TT	GG	CG	CT	AA	TT	CT	CC	TT	CG	CC	**	CT	CC	AG	TT	**	GG	AC	CC	GT	TT	CC	CG	AA	AG	AG	GG	CC	GG	GG	**	CC	AA	AG	CG
508	20	1	2	MowiXEtne	24	12.3	CT	CC	TT	GG	TT	CT	AG	TT	AG	CC	TT	AT	AT	CC	CC	AA	CC	CC	**	CT	AC	AA	TT	**	GG	CC	CT	GT	CT	TT	CG	AG	AG	AG	GG	CC	AG	TT	**	CC	AT	AA	CG
509	9	39	13	Mowi	34	13.9	TT	CC	TT	TT	CT	CT	AG	CC	AG	CG	CT	AT	AA	CT	CT	AT	CC	AC	**	CT	CC	AG	TT	**	AG	AA	CT	GT	CT	CT	CC	AA	AG	AG	AG	CC	GG	GG	**	CC	AT	AA	CC
510	35	28	24	Etne	12	9.8	CC	CT	CC	GT	CT	CT	AA	CT	AG	CG	CT	AA	TT	TT	CC	TT	CC	AA	**	TT	AC	GG	TT	**	AG	CC	TT	GG	TT	CT	CG	AG	AG	AG	AG	AA	AG	TT	**	CC	AT	AA	CC
511	29	27	21	Etne	19	11.4	TT	CT	CC	GT	CC	CC	GG	CT	AG	CG	CT	AA	AT	CT	CC	AT	CG	CC	**	CT	AC	GG	TT	**	GG	AC	CT	GG	TT	CC	CG	AG	AG	AG	AG	AC	AG	GG	**	CC	AA	AG	CG
512	13	2	19	Mowi	37	14.0	TT	TT	CT	GT	TT	CT	GG	CT	AG	CG	TT	TT	AA	CT	CT	TT	CG	AC	**	CT	AA	AG	CT	**	GG	CC	CC	GG	CT	CT	CG	AG	GG	AG	AG	CC	GG	TT	**	CC	AT	AG	CG
513	36	24	29	Etne	9	9.3	CT	CT	CC	GG	CC	CC	AG	CT	AG	CG	CT	AT	TT	CT	CC	AT	CG	CC	**	TT	AC	GG	TT	**	AG	CC	CC	GT	TT	CC	GG	AA	GG	AA	AG	CC	GG	GT	**	AC	AT	AA	CG
514	21	41	18	0	17	11.0	CT	CT	CC	GT	TT	CT	AG	CT	GG	CC	TT	AT	TT	CT	CT	AA	GG	CC	**	CC	AC	AG	TT	**	GG	AC	CT	GT	CC	TT	CG	AA	GG	GG	GG	CC	AG	TT	**	CC	AT	AA	CG
515	5	23	5	Mowi	38	14.0	CT	CC	CC	GG	CC	CC	GG	CC	AG	CG	TT	AA	TT	TT	CC	AT	CG	AC	**	CT	AA	GG	TT	**	AG	AC	CC	GT	CC	TT	CC	AG	AA	GG	AG	AC	AG	GG	**	AC	AT	GG	CG
516	30	38	12	MowiXEtne	24	11.7	CC	CT	CC	GT	CT	CT	AG	TT	AG	CG	CT	AT	AT	CT	CC	AT	CG	CC	**	CT	CC	AA	CT	**	GG	CC	CT	GG	CT	CC	GG	AG	GG	AA	AG	AA	AA	GG	**	CC	AT	AG	GG
517	35	37	10	MowiXEtne	16	11.1	TT	CT	CT	GT	TT	CC	AG	TT	AA	CG	CT	AA	TT	TT	CC	AA	CG	AC	**	CT	CC	AG	TT	**	AA	CC	CT	GT	CT	CT	CC	AG	AG	GG	GG	AC	GG	TT	**	CC	AT	AA	GG
518	35	28	24	Etne	14	10.2	CC	CT	CT	GG	CT	TT	AG	CT	AG	CG	CT	AA	TT	TT	CC	TT	CC	AA	**	TT	AC	GG	TT	**	AG	CC	TT	GT	CT	CC	CG	AG	AG	GG	AG	AA	AG	TT	**	AA	AT	AG	CC
519	35	28	24	Etne	7	7.7	CC	CT	CT	GG	TT	CT	AA	CT	AG	GG	CC	AT	TT	TT	CC	TT	CC	AC	**	TT	CC	GG	TT	**	AG	CC	TT	GT	CT	CC	GG	AG	AG	GG	AG	AC	AG	TT	**	AC	AA	GG	CG
520	35	28	24	Etne	11	9.8	CC	CT	CC	GT	TT	CT	AG	TT	AG	CG	CT	AT	TT	TT	CC	TT	CC	AC	**	TT	AC	GG	TT	**	AG	CC	TT	GT	TT	CC	CC	AG	GG	GG	AG	AC	AG	TT	**	AC	AA	GG	CG
521	5	23	5	Mowi	33	13.7	TT	CT	CC	GG	CC	CT	GG	CC	AG	CG	TT	AA	TT	TT	CT	AT	CG	AA	**	TT	AA	AG	TT	**	AG	CC	CC	GT	CC	TT	CG	AA	AG	AG	AG	AC	AG	GT	**	AC	AT	GG	GG
522	29	2	20	MowiXEtne	31	13.3	TT	TT	CT	GT	CT	CC	GG	CT	AG	CG	CT	AA	AT	TT	CT	TT	CG	CC	**	TT	AC	AA	CT	**	GG	CC	CC	GG	TT	CT	CC	AA	AG	GG	AG	CC	AG	GG	**	CC	AA	AG	CG
523	30	38	12	MowiXEtne	28	13.0	CC	CT	CC	GT	CT	CC	AG	TT	AG	CG	CT	AT	TT	CT	CC	AT	CG	CC	**	TT	AA	AG	TT	**	AA	AC	CT	GG	CT	CC	CG	AA	GG	AA	AG	AC	AA	GG	**	CC	AT	AG	GG
524	32	39	14	MowiXEtne	24	12.5	CT	CC	CT	TT	CT	CT	GG	CC	AG	CC	CT	AA	AT	CC	CC	AT	CG	AC	**	CT	AC	AG	TT	**	AA	CC	CT	GT	CT	CT	CG	AA	GG	AG	AG	AC	AG	GG	**	CC	TT	AG	CG
525	35	28	24	Etne	8	8.6	CC	CT	CT	GT	CT	CC	AG	CT	AG	CG	CT	AA	TT	TT	CC	AT	CC	AA	**	TT	AA	GG	TT	**	AG	CC	TT	GT	CT	CC	CG	AG	AG	GG	AG	AC	AG	TT	**	CC	AA	AA	CG
526	21	17	27	Etne	12	10.0	CC	CT	CT	GG	CT	CT	AG	TT	AG	CG	TT	AA	TT	CT	CT	AT	CG	CC	**	TT	CC	GG	TT	**	GG	AA	CT	GG	CC	CC	CG	AA	AG	AG	AG	AC	AG	TT	**	AC	AT	AG	CG
527	16	15	28	Etne	10	9.3	TT	TT	CC	GG	CC	CC	AA	CT	AG	GG	TT	AA	AA	CT	CC	AT	CG	CC	**	TT	AC	AA	TT	**	AA	CC	CT	GT	CT	CC	GG	AA	AG	AA	AG	AA	AG	TT	**	CC	AT	AG	GG
528	11	41	17	Mowi	33	13.5	CT	CC	CT	TT	TT	CC	AG	CC	AG	CC	CT	AA	AT	CT	CC	AT	GG	AC	**	TT	AA	AG	CC	**	**	AA	CC	GT	CT	CT	CC	AG	GG	AG	AG	CC	GG	GT	**	AC	AA	AA	CG
529	35	25	23	Etne	5	7.6	CT	TT	CC	GG	TT	CC	AG	CT	AG	CG	TT	AA	AT	TT	CT	AT	CC	AA	**	TT	CC	GG	TT	**	AA	CC	CT	GT	TT	CT	CG	AA	GG	AG	GG	AC	GG	GT	**	AC	AT	AA	CG
530	21	17	27	Etne	15	10.4	CT	TT	CT	GG	CT	CT	AA	TT	AA	CG	CC	AA	AT	CC	CT	TT	GG	CC	**	CT	CC	AA	TT	**	AG	AC	CT	GG	CC	CT	GG	AG	GG	AG	AG	AC	AA	TT	**	CC	AA	AG	CC
531	20	1	2	MowiXEtne	8	8.7	**	CC	CT	GT	CT	CT	AG	CT	AA	CC	CT	AT	AT	CT	CT	AA	CC	AC	**	CT	CC	AG	CT	**	GG	CC	CT	GT	CC	CT	CG	AG	AG	AG	AG	AC	AG	TT	**	CC	**	**	**
532	30	18	30	Etne	20	11.7	CT	CT	CC	TT	CT	CT	AA	TT	AG	CG	CT	AT	TT	TT	CC	AT	CG	AC	**	TT	AC	AA	CT	**	AG	AA	CC	GT	CT	CC	CG	AG	GG	AG	AA	AA	AG	GG	**	CC	AT	AG	GG
533	21	41	18	0	18	11.0	CT	CT	CT	GG	CT	CT	AG	CC	AG	CC	CC	AA	TT	CT	CT	AA	GG	CC	**	CC	CC	AA	TT	**	AG	AC	CT	GT	CC	CT	CG	AA	GG	GG	GG	CC	GG	GT	**	CC	AT	AA	CG
534	5	23	5	Mowi	38	14.3	TT	CT	CC	GG	CC	CC	AG	CC	AG	CG	TT	AT	TT	CT	CT	AT	CG	AC	**	CT	CC	AG	TT	**	AG	CC	CT	TT	CT	CT	GG	AA	AG	AG	GG	CC	AG	GT	**	CC	TT	AG	CG
535	13	2	19	Mowi	48	15.2	CT	CT	TT	GT	CT	CT	AG	CT	GG	CG	TT	TT	TT	CT	CT	AT	CG	AA	**	TT	CC	AG	CC	**	GG	CC	CC	GG	CT	CC	CG	AG	AG	AG	AG	CC	AG	TT	**	CC	AT	GG	CG
536	8	38	11	Mowi	33	13.4	CT	CT	CT	GG	CC	CT	GG	CT	GG	CG	CT	TT	AT	CT	CC	AT	CG	AC	**	TT	CC	AG	TT	**	AG	CC	CT	GT	CT	CC	CC	AG	AG	AA	AG	CC	AG	GT	**	AC	AA	AG	GG
537	36	24	29	Etne	13	10.0	CT	TT	CC	GG	CT	CC	AG	CT	AG	GG	CT	AT	AT	CC	CC	AT	CG	AC	**	CC	AA	GG	TT	**	AG	CC	CC	GT	CT	CC	GG	AA	AG	AG	AG	CC	GG	GG	**	AC	AT	AA	CG
538	16	15	28	Etne	12	9.9	TT	TT	CC	GT	CC	CC	AG	TT	AG	GG	CT	AA	AA	TT	CC	AT	CC	CC	**	TT	AA	AG	TT	**	AG	CC	CT	GT	CT	CC	GG	AA	AG	AG	AG	AC	AG	GT	**	CC	AT	AG	GG
539	30	18	30	Etne	24	12.3	CT	CC	CC	GT	CT	CT	AA	TT	GG	GG	CT	AT	TT	CC	CC	AT	CC	AC	**	CT	AA	AA	TT	**	AA	AC	CT	GG	CT	CT	GG	AG	GG	AG	AG	AC	AG	GT	**	CC	AT	AG	GG
540	20	22	25	Etne	6	7.9	CT	CT	CC	GT	TT	CC	AG	CT	AG	GG	CT	AA	TT	CT	TT	AA	CC	CC	**	TT	AC	AA	CT	**	AA	AC	CC	GT	CC	CT	GG	AG	GG	AG	AA	AC	GG	TT	**	CC	AA	AG	CG
541	9	39	13	Mowi	31	13.6	TT	CC	TT	GT	TT	CT	AG	CT	AG	CG	CT	AA	AA	CT	CT	AT	CG	CC	**	CC	CC	AG	TT	**	AA	AC	CT	GT	CT	CT	CC	AA	AG	AG	GG	CC	AG	GT	**	CC	AA	AA	CG
542	5	23	5	Mowi	48	15.1	**	CT	CC	GG	CC	CC	GG	CT	**	CG	TT	AT	TT	TT	CT	AT	GG	AC	**	CT	AC	AG	CT	**	AG	AC	CT	GT	CC	TT	CG	AG	AG	AG	AG	AC	GG	GG	**	AC	**	**	**
543	7	37	9	Mowi	39	14.4	TT	CT	CT	GT	CT	CC	AG	TT	GG	CC	CC	TT	AA	CT	CC	AT	CG	AA	**	CC	CC	GG	TT	**	GG	AA	CC	GT	CC	CT	CG	GG	GG	GG	AG	CC	AG	GT	**	AC	AA	AA	GG
544	36	24	29	Etne	5	7.6	CT	TT	CT	GG	CC	CC	AG	TT	AG	CG	CT	AT	AT	CT	CC	AT	CC	AC	**	CT	AC	GG	TT	**	AG	CC	CT	GT	TT	CC	GG	AA	AG	AG	GG	CC	GG	GT	**	CC	AT	AA	CG
545	6	34	7	Mowi	28	12.9	CT	CC	CT	GG	CT	CT	GG	CT	GG	GG	TT	AT	TT	CC	CT	AT	CC	AC	**	CT	CC	AG	TT	**	AG	AC	CC	TT	CT	CC	CC	GG	GG	AA	GG	CC	GG	GT	**	AC	TT	GG	CG
546	32	39	14	MowiXEtne	19	11.5	CC	CT	CT	TT	CT	CC	AG	CT	AG	CC	CT	AA	AT	CC	CT	AT	CG	CC	**	TT	AC	AG	TT	**	AA	CC	TT	GT	TT	CT	GG	AG	GG	AG	AG	AC	AG	GT	**	CC	AT	AG	GG
547	29	2	20	MowiXEtne	33	13.6	CT	TT	CT	GG	CT	CC	GG	CT	AG	CG	CT	AA	AT	CT	CC	AT	CC	AC	**	TT	CC	AG	TT	**	GG	CC	CT	GG	TT	CT	CC	AA	AA	GG	AG	AC	GG	GT	**	CC	AA	AG	CG
548	29	27	21	Etne	9	9.2	CT	CC	CC	GT	CT	CT	GG	CT	AG	CG	CT	AA	TT	TT	CC	TT	CC	CC	**	CT	AC	AG	TT	**	AG	CC	CC	GT	TT	CC	CG	AG	GG	AG	AG	AC	GG	GT	**	CC	AA	AG	CG
549	29	2	20	MowiXEtne	26	12.6	CT	CT	CT	GG	CT	CT	GG	CT	AG	CG	CT	AA	AT	TT	CT	AT	CG	CC	**	TT	CC	AG	CT	**	GG	CC	CC	GG	TT	CT	CG	AG	AG	GG	GG	AC	AA	GT	**	CC	AT	AG	GG
550	35	25	23	Etne	10	9.4	CT	TT	CC	GG	TT	CT	GG	CT	AG	CG	TT	AA	AT	CT	CT	AT	CC	AA	**	CT	AC	GG	TT	**	AA	CC	TT	GT	TT	TT	CC	AA	GG	AA	GG	AC	GG	GT	**	AA	AA	AG	CC
551	4	12	3	Mowi	37	14.0	TT	CC	CT	GG	CT	CT	AG	CC	AG	CG	CT	AT	AT	TT	CC	TT	CC	AA	**	CT	AC	AG	CT	**	GG	CC	CT	GT	CT	CC	CC	AA	AG	AG	GG	CC	AG	GT	**	AC	AT	AG	CC
552	8	38	11	Mowi	36	14.0	CC	CC	TT	GT	CT	CT	GG	CC	AG	CG	CT	TT	AT	CC	CC	AA	GG	AC	**	CC	AC	AA	TT	**	AG	CC	CT	GT	CT	CC	GG	AG	AG	AG	GG	CC	AG	TT	**	CC	AT	AG	GG
553	35	37	10	MowiXEtne	25	12.3	CT	CT	CC	GT	TT	CT	AA	TT	GG	CG	CC	AA	AT	CT	CC	AT	CG	AA	**	CT	CC	AG	TT	**	AA	CC	CT	GT	CT	CT	CC	AA	GG	AG	GG	AC	GG	TT	**	AC	AT	AG	CC
554	21	17	27	Etne	6	8.2	CT	CT	CC	GG	CT	TT	AG	TT	GG	CG	TT	AA	TT	CC	CT	AT	CC	CC	**	CT	AC	AG	TT	**	AG	AC	CT	GT	CC	CC	GG	AG	AG	AG	AA	CC	AG	TT	**	AC	AA	AG	CC
555	13	2	19	Mowi	49	15.5	CT	CT	TT	GG	TT	CT	AG	CT	AG	GG	TT	AT	AT	TT	CC	TT	CG	AC	**	TT	CC	GG	CT	**	GG	CC	CC	GG	TT	TT	CG	AG	AG	GG	AG	CC	AA	GT	**	CC	TT	AG	CG
556	30	38	12	MowiXEtne	32	13.4	CT	CC	CC	GG	CT	CC	AG	CT	GG	CG	CT	TT	AT	TT	CC	TT	CC	CC	**	TT	AA	AA	CT	**	AA	CC	CC	GG	CT	CC	CG	AG	GG	AA	AA	AC	AA	TT	**	CC	AT	AG	GG
557	35	28	24	Etne	7	8.3	CC	CT	CC	GG	TT	TT	AG	TT	AG	CG	CC	AT	TT	TT	CC	AT	CC	AA	**	TT	AA	GG	TT	**	AG	CC	TT	GT	CT	CC	CC	AG	GG	GG	AG	AA	AG	TT	**	CC	AA	AG	CC
558	20	12	4	MowiXEtne	13	10.5	CT	CC	TT	GG	CC	CT	AG	CT	AA	CG	TT	AA	AT	CT	CC	TT	CG	CC	**	TT	CC	AA	CT	**	AG	AC	CC	GT	CC	CC	CG	AA	AG	AG	AA	CC	AG	TT	**	CC	TT	AG	CC
559	9	39	13	Mowi	33	13.7	CT	TT	CT	GT	TT	CT	AG	CT	GG	CG	CT	AT	AA	CC	TT	AT	CC	CC	**	CC	CC	AG	TT	**	AG	AC	CT	TT	CT	CC	CC	AG	AG	AG	AA	CC	AG	GT	**	CC	AT	AA	CG
560	30	18	30	Etne	13	10.1	CT	CT	CC	GT	CT	CT	AA	TT	AG	GG	CC	AA	TT	TT	CC	AT	CC	AC	**	CT	AC	AA	CT	**	AA	AA	CT	GT	CC	CC	CG	AA	GG	AA	AG	AA	AG	GT	**	CC	AT	AG	CG
561	36	24	29	Etne	7	8.5	CT	TT	CC	GG	CC	CC	AG	CT	AG	GG	CT	AT	TT	CC	CC	AT	CG	CC	**	CC	AC	GG	TT	**	AG	CC	TT	GT	CT	CC	GG	AA	AG	AA	GG	CC	GG	GG	**	CC	AT	AA	CG
562	35	25	23	Etne	7	8.3	CC	TT	CC	GG	TT	CT	AG	CT	AG	GG	CT	AA	AT	TT	CT	AA	CC	AA	**	CT	AC	GG	TT	**	AA	CC	CT	GG	TT	TT	CG	AA	AG	AA	GG	AC	GG	GT	**	AC	AA	AA	GG
563	36	24	NA	0	NA	NA	CT	TT	CT	GG	CT	CC	AG	TT	AG	CG	CT	AT	TT	CC	CC	AT	CC	CC	**	CC	AC	GG	TT	**	AG	CC	CC	GG	CC	CC	GG	AA	AG	AG	AG	CC	GG	GG	**	AC	AT	AA	CG
564	36	23	NA	0	NA	NA	TT	CT	CC	GG	CC	CT	GG	CT	AA	CG	CT	AA	TT	CT	CC	TT	GG	AA	**	CC	AC	GG	TT	**	AG	CC	CC	TT	CT	CT	GG	AA	AA	AA	AA	CC	GG	GG	**	CC	TT	AA	CG
565	32	26	NA	0	NA	NA	TT	CT	CC	TT	CT	TT	AG	CT	AG	CG	TT	AA	TT	TT	CC	AT	CG	CC	**	CT	AC	AG	TT	**	AG	CC	CC	TT	CC	TT	GG	AA	GG	AA	AA	AA	AG	GT	**	CC	AA	AG	GG
566	35	37	10	MowiXEtne	30	13.5	TT	CT	CT	**	TT	CC	AA	TT	**	CG	**	AT	AT	CT	CC	AT	CG	AA	**	CT	CC	GG	TT	**	AG	AC	CT	GT	CT	TT	CG	AG	GG	AG	GG	AC	GG	TT	**	AC	**	AA	**
567	10	40	15	Mowi	21	11.6	TT	CT	CT	GT	CC	CC	AG	CT	AG	CG	CT	AA	AT	CT	CC	AT	GG	AA	**	CC	CC	AA	CT	**	AA	CC	CC	GG	CC	CT	CG	AG	AA	AG	AG	CC	AG	GT	**	AC	AT	AG	GG
568	6	34	7	Mowi	34	13.5	CT	CC	CC	GG	CT	CC	GG	CT	GG	CC	CT	AT	AA	CT	CT	AT	CC	AA	**	TT	CC	AA	TT	**	AG	AC	CC	GT	CC	CC	CC	AG	AG	AG	GG	CC	GG	GG	**	AA	TT	GG	CG
569	10	40	15	Mowi	31	12.9	CT	TT	TT	GT	CC	CC	AG	CT	AA	CC	TT	AA	AT	CC	CC	AT	CG	AA	**	CC	CC	AA	CT	**	AA	CC	CC	GT	CC	CC	GG	GG	GG	AA	AG	CC	AA	GT	**	CC	AT	AG	GG
570	21	41	18	0	12	9.8	CT	CT	CT	GT	TT	CT	GG	CT	GG	CG	TT	AT	TT	CC	CT	AA	GG	CC	**	CT	AC	GG	CT	**	GG	AC	TT	GT	CC	TT	CC	AG	GG	AG	AG	AC	GG	GT	**	CC	AA	AG	GG
571	35	28	24	Etne	3	6.1	CC	CT	CT	GT	CT	CC	AA	TT	AG	CG	TT	AA	TT	TT	CC	TT	CC	AC	**	TT	AC	GG	TT	**	AG	CC	TT	GG	TT	CC	CG	AG	AG	GG	AG	AA	GG	TT	**	AC	AT	GG	CG
572	36	34	8	MowiXEtne	28	12.9	CT	CT	CT	GG	CT	CC	GG	CC	AG	CC	CT	AA	AT	CT	CT	AT	CG	AC	**	CT	AA	AG	TT	**	AG	AC	CC	TT	CT	CC	CG	AG	AA	GG	AG	CC	GG	GG	**	AC	TT	AA	CG
573	36	23	NA	0	NA	NA	TT	CC	CC	GG	CC	CC	GG	TT	AA	CG	CT	AA	TT	CC	CT	TT	CG	AC	**	CT	AC	GG	TT	**	AG	CC	CT	GT	CC	CT	CG	AA	AG	AG	AA	CC	GG	GG	**	AC	AT	AA	CG
574	5	23	5	Mowi	10	9.5	TT	CT	CC	GG	CT	CT	AG	CT	AG	CG	TT	AT	TT	CC	CC	AT	CG	AC	**	CT	CC	AG	TT	**	AG	AC	CT	TT	CC	TT	GG	AG	AG	AG	GG	CC	GG	GG	**	AC	AT	GG	GG
575	11	41	17	Mowi	45	14.9	CT	CC	CT	GT	TT	CT	GG	CC	AG	CG	TT	AT	AT	TT	CC	AA	GG	CC	**	CC	AA	AA	CT	**	GG	CC	CT	GT	CT	CT	CC	AA	GG	AA	AG	AC	GG	GT	**	AC	AT	AG	GG
576	16	15	28	Etne	14	10.5	TT	TT	CC	GT	CC	CT	AG	CC	AG	GG	TT	AA	AT	CT	CT	AA	CG	CC	**	TT	CC	AG	TT	**	AA	AC	TT	GT	CT	CC	GG	AA	AG	AG	AG	AC	AG	TT	**	AC	AA	AG	GG
577	32	26	26	Etne	18	11.0	CT	CC	CT	GT	CT	CT	AA	TT	AG	CG	CT	AA	TT	TT	CC	AT	CC	CC	**	CT	CC	AG	TT	**	AA	CC	CT	TT	CT	TT	CG	AA	AG	AA	AG	AA	GG	GT	**	AC	TT	AG	CG
578	36	23	6	MowiXEtne	20	11.5	TT	CT	CC	GG	CT	CC	GG	CC	AA	CG	CT	AA	TT	CT	CC	TT	CC	AC	**	TT	AA	GG	TT	**	AG	CC	CT	TT	CC	CT	GG	AA	AA	AA	AA	AC	GG	GG	**	CC	AT	AG	GG
579	29	14	22	Etne	9	8.9	CT	CT	CC	GG	CT	CT	AG	TT	GG	CG	CT	AT	TT	CC	CT	TT	CC	CC	**	CT	CC	AG	CT	**	GG	CC	CC	GG	CT	CC	CG	AA	GG	GG	AA	AC	AG	GT	**	CC	AT	AG	CC
580	30	18	30	Etne	18	11.0	CT	CT	CC	GT	CT	CT	AG	CT	GG	GG	CC	AT	TT	TT	CC	AT	CG	CC	**	TT	AC	AG	TT	**	AG	CC	CC	GT	CC	CC	CG	AG	GG	GG	AA	AC	AG	GT	**	CC	AT	AG	CG
581	8	38	11	Mowi	41	14.6	CT	CT	TT	GT	CC	CC	GG	CT	GG	CC	CT	TT	AT	CT	CC	AA	CG	AC	**	TT	CC	AA	CT	**	AG	CC	CT	GG	CT	CC	GG	GG	AG	AA	GG	CC	AG	GT	**	CC	AA	AA	GG
582	9	39	13	Mowi	35	14.0	TT	CT	CT	TT	TT	CT	AG	CC	AG	CG	TT	AT	AT	CC	CT	AT	CC	AC	**	CC	CC	AG	TT	**	AG	CC	CT	TT	CC	CC	CC	AG	AG	AG	AG	CC	GG	GG	**	AC	AA	AA	CG
583	20	1	2	MowiXEtne	33	13.9	CC	CC	CC	GT	CC	CT	AG	TT	AA	CG	TT	AA	AT	CT	CC	AT	CC	AC	**	CT	CC	AG	TT	**	GG	CC	CT	GG	CT	TT	CG	AA	AG	AG	AA	AC	AG	TT	**	CC	TT	AG	CC
584	32	26	26	Etne	12	9.7	CT	CC	CT	GT	CT	CT	AA	CT	AG	CG	CT	AA	TT	CT	CC	TT	CG	AA	**	CT	AC	AA	TT	**	AG	CC	CT	GT	CT	TT	CC	AA	AG	AA	AG	AA	GG	GT	**	AC	AT	AG	GG
585	36	34	8	MowiXEtne	21	11.6	CT	CC	CC	GG	CT	CT	GG	CT	AG	CG	CT	AA	AT	CC	CC	AT	CG	AC	**	TT	AA	GG	TT	**	AG	AC	CT	TT	CT	CC	CG	AG	GG	AA	GG	CC	GG	GG	**	AC	TT	AA	GG
586	7	37	9	Mowi	38	14.3	TT	CC	TT	GT	TT	CC	AG	TT	AG	CC	CT	AT	AT	CT	CC	AA	CG	AA	**	CC	CC	AA	TT	**	GG	AC	CC	GT	CC	CT	CG	GG	AG	AA	GG	CC	AG	GG	**	CC	AT	AA	CG
587	35	25	23	Etne	9	8.8	CT	TT	CC	GG	TT	CT	AG	CT	AG	CG	CT	AA	AT	CT	CT	AT	CC	AA	**	TT	AC	GG	TT	**	AA	CC	CT	GT	TT	CT	CC	AA	GG	AG	GG	AA	GG	TT	**	AC	AA	AG	GG
588	20	12	4	MowiXEtne	32	13.7	CC	CT	CT	GG	CC	CC	AG	CT	AA	CC	TT	AT	AT	CT	CT	TT	CG	AC	**	CT	CC	AA	CT	**	GG	AC	CT	GG	CT	CT	GG	AG	GG	GG	AG	CC	AG	TT	**	CC	TT	AG	CG
589	36	34	8	MowiXEtne	6	7.7	CT	CC	CT	GG	CT	CC	GG	CT	AG	CC	CT	AA	AT	CT	CC	AT	CC	AA	**	TT	AA	GG	TT	**	GG	AC	CT	GT	CT	CC	CG	AG	AG	GG	GG	CC	GG	GG	**	AC	TT	AG	CG
590	36	23	6	MowiXEtne	25	12.4	CT	CT	CC	GG	CC	CC	GG	CC	AA	CG	CT	AA	TT	CT	CT	TT	CG	AC	**	TT	AA	GG	TT	**	AG	CC	TT	TT	CT	CT	CG	AA	AA	AA	AG	CC	GG	GG	**	AC	AT	AA	CG
591	20	22	25	Etne	11	9.8	CT	CT	CT	GT	TT	CC	AG	CT	AG	CG	CT	AT	TT	CT	CC	AA	CC	CC	**	CT	AC	AG	CT	**	AG	CC	TT	GT	CC	CT	GG	AA	GG	AG	AG	AA	GG	TT	**	CC	AA	AG	GG
592	29	14	22	Etne	13	9.9	CT	TT	CC	GG	CT	TT	AG	CT	GG	CC	CC	AT	TT	CC	CT	TT	CG	AC	**	CT	CC	AA	CT	**	GG	CC	CT	GG	CT	CC	CG	AA	AG	GG	AG	AC	AG	GT	**	CC	AT	AG	GG
593	30	18	30	Etne	13	10.0	CT	CT	CC	GT	CT	CT	AG	CT	GG	CG	CT	AA	TT	CT	CC	AT	CC	AC	**	TT	AC	AA	TT	**	AG	AC	CT	GG	CT	CT	GG	AA	GG	GG	AA	AA	AG	GT	**	CC	AT	AG	GG
594	29	14	22	Etne	7	8.0	CT	CT	CC	GG	CT	CT	AG	CT	AG	CG	CT	AA	AT	CC	CC	TT	CC	AC	**	CT	CC	AA	CT	**	GG	CC	CC	GG	TT	CC	CG	AA	GG	GG	GG	AC	GG	GT	**	AC	AA	AG	GG
595	29	14	22	Etne	18	11.3	CT	TT	CC	GG	CT	TT	AG	TT	AG	CC	CC	AT	AT	CC	CC	TT	CC	AC	**	CT	AC	AG	CT	**	GG	CC	CT	GG	TT	CC	CG	AA	AG	GG	AA	AC	AG	GT	**	CC	AT	AG	CG
596	30	38	12	MowiXEtne	24	12.2	CC	CT	CC	GG	CT	CT	AG	CT	AG	CG	CT	TT	AT	TT	CC	TT	CG	CC	**	TT	CC	AG	CC	**	AG	AC	CC	GG	CT	CC	GG	AG	GG	AG	AA	AA	AA	GT	**	CC	AT	AG	GG
597	5	23	5	Mowi	32	13.6	CT	CC	CC	GG	CT	CC	GG	CT	AG	CG	TT	AT	TT	CT	CT	AT	CC	AA	**	CC	CC	GG	TT	**	AG	AC	CT	TT	CT	CT	GG	AG	AA	AG	GG	AC	GG	GG	**	CC	TT	GG	CG
598	9	39	13	Mowi	30	13.1	CT	TT	TT	TT	CT	CT	AG	CC	GG	CG	TT	AA	AT	CT	TT	AT	CC	AC	**	TT	CC	AG	TT	**	AG	AC	CC	GT	CT	CC	CG	AA	AG	AG	AG	CC	GG	GT	**	AC	AT	AA	CG
599	10	40	15	Mowi	16	10.4	CT	CT	CT	GT	CC	CC	GG	CT	AA	CG	CT	AT	AT	CT	CC	AT	CG	AA	**	CC	CC	AA	CT	**	AA	CC	CC	GG	CC	CC	GG	AG	AA	AG	AA	CC	AA	GT	**	AC	AT	AG	GG
600	36	34	8	MowiXEtne	19	11.5	CT	CC	CC	GG	CT	CC	GG	CT	AG	GG	CT	AA	AT	CT	CT	AT	CC	AC	**	TT	AC	AG	TT	**	AG	AC	CT	GT	CT	CC	CG	AG	GG	AG	GG	CC	GG	GG	**	AC	TT	AG	CG
601	29	2	20	MowiXEtne	35	13.9	TT	CT	CT	GT	CT	CT	GG	TT	AG	GG	CT	AA	TT	CT	CC	TT	CG	CC	**	TT	CC	AG	CT	**	GG	CC	CC	GG	TT	CT	CG	AG	GG	GG	GG	CC	AG	GG	**	CC	AT	GG	CG
602	16	15	28	Etne	20	11.5	TT	TT	CC	GT	CC	CT	AG	TT	AG	GG	TT	AA	AA	CT	CC	AA	CG	CC	**	TT	AC	AA	TT	**	GG	AC	TT	GT	CT	CC	GG	AG	AG	GG	AG	CC	AG	TT	**	AC	AT	AA	CC
603	21	17	27	Etne	17	10.9	TT	TT	CC	GG	CT	CT	AG	CT	AG	CG	CC	AA	AT	CC	CT	AT	CC	CC	**	CT	AC	AG	TT	**	GG	AC	CT	GG	CC	CT	GG	AG	GG	GG	AA	AC	AG	TT	**	AC	AA	AG	CC
604	29	2	20	MowiXEtne	27	12.8	CT	TT	CT	GG	CT	CC	GG	TT	GG	GG	CT	AT	AT	CT	CT	TT	CG	AC	**	TT	CC	GG	CT	**	GG	CC	CT	GG	TT	CC	CG	AG	AA	GG	AG	CC	AG	GG	**	CC	AA	AG	CG
605	29	27	21	Etne	27	12.7	CT	CT	CT	GT	CC	CC	GG	CT	GG	GG	CC	AA	AT	CT	CC	AT	CG	CC	**	CT	AC	GG	TT	**	GG	AC	CT	GT	TT	CC	CC	AA	AG	AG	GG	AC	AG	GT	**	CC	AA	AG	CG
606	3	1	1	Mowi	45	15.1	**	CT	CT	**	CT	CT	GG	CC	AA	CC	TT	AT	TT	TT	CC	AA	CC	AC	**	CT	CC	AG	TT	**	GG	CC	CT	GT	TT	**	CC	AA	AG	AG	AG	AC	AG	**	**	AC	TT	**	**
607	32	39	14	MowiXEtne	23	12.0	CT	CT	CC	TT	CT	CC	GG	CT	AG	CC	TT	AA	AT	CC	CC	AT	CC	AC	**	CT	CC	AG	TT	**	AG	CC	CC	GT	CC	CT	CC	AA	GG	AG	AA	AC	GG	GT	**	CC	AT	AG	GG
608	5	23	5	Mowi	43	15.0	TT	CC	CC	GG	CT	CC	GG	CT	AG	CG	TT	AA	TT	TT	CC	TT	CC	AA	**	CT	AC	AG	CT	**	AG	CC	CT	GT	CT	CT	CG	AG	AA	AG	AG	CC	GG	GG	**	AC	AT	AG	CG
609	7	37	9	Mowi	34	13.9	TT	CT	TT	GT	TT	CC	GG	TT	AG	CC	CT	TT	TT	CT	CC	AA	CG	AC	**	CC	CC	AG	TT	**	AG	AC	CT	GT	CC	CT	CG	AG	GG	AG	GG	CC	GG	TT	**	CC	AT	AA	CG
610	20	12	4	MowiXEtne	21	11.8	CC	CT	TT	GT	CT	CT	AG	CT	AA	CC	CT	AA	AT	CT	CC	AT	CC	AC	**	TT	CC	AG	CT	**	AG	AC	CC	GT	CT	CC	CG	AA	AG	AG	AA	CC	GG	GT	**	CC	AA	AG	CG
611	29	14	22	Etne	10	9.3	CT	TT	CC	GG	CT	TT	AG	CT	GG	CG	CC	AA	AT	CT	CC	TT	CC	CC	**	CT	AC	AG	CT	**	GG	CC	CC	GG	CT	CC	CG	AA	AG	GG	AG	AC	AA	GT	**	AC	AT	AG	CC
612	13	2	19	Mowi	38	14.4	CT	TT	CT	GG	CT	CC	GG	CT	GG	GG	TT	AT	AT	TT	CT	TT	CG	AC	**	CT	AC	GG	CC	**	GG	AC	CC	GG	CT	CT	CG	AG	GG	AG	AG	CC	AA	TT	**	CC	AT	AG	CG
613	20	12	4	MowiXEtne	24	12.0	CC	CC	TT	GT	CT	CC	AG	CT	AG	CG	TT	AA	AT	CT	CC	TT	CG	CC	**	CT	AC	AG	CT	**	GG	CC	CC	GG	CC	CC	GG	GG	AG	AG	AG	AC	GG	TT	**	CC	AA	AG	CG
614	35	25	23	Etne	3	6.6	CT	TT	CC	GT	TT	CT	AG	CT	AG	CG	CT	AA	AT	TT	CT	AT	CC	AA	**	CT	CC	GG	TT	**	AA	CC	CT	GT	TT	CT	CG	AA	AG	AG	GG	AC	GG	TT	**	AA	AT	AA	CC
615	32	26	26	Etne	15	10.3	CT	CT	CC	GT	CT	CC	AG	TT	AG	GG	CT	AA	TT	TT	CC	TT	CC	AC	**	CC	CC	AA	TT	**	AG	CC	CC	TT	CT	TT	CG	AA	AG	AG	AA	AA	AG	TT	**	AC	AA	AG	GG
616	29	2	20	MowiXEtne	13	9.7	CT	TT	CT	GG	CT	CT	GG	TT	AG	CG	CT	AT	AT	TT	CC	TT	CG	CC	**	TT	AC	AA	CT	**	GG	CC	CT	GG	TT	CC	CC	AA	AA	GG	AG	AC	GG	GT	**	CC	AA	AG	CG
617	9	39	13	Mowi	39	14.5	TT	CT	TT	GT	CT	CT	AG	CC	AG	CG	CT	AA	AT	CC	TT	AT	CG	AC	**	CC	CC	AG	TT	**	AG	AC	CT	TT	CT	CT	CG	AG	AG	AG	AG	CC	GG	GT	**	AC	AA	AA	CC
618	36	24	29	Etne	8	8.9	CT	CT	CC	GG	CC	CC	AG	TT	AG	CG	CT	AT	AT	CC	CC	AT	CG	CC	**	CC	AA	GG	TT	**	AG	CC	CT	GT	TT	CC	GG	AA	GG	AG	AG	CC	GG	GG	**	CC	AT	AA	CG
619	29	14	22	Etne	9	8.9	TT	CT	CC	GG	CT	TT	AG	CT	AG	CG	CT	AT	TT	CT	CT	TT	CC	CC	**	CT	AC	AA	CT	**	GG	CC	CC	GG	TT	CC	CG	AA	GG	GG	AG	AC	AG	GT	**	CC	AA	AG	CG
620	13	2	19	Mowi	43	15.0	CT	TT	CT	GG	TT	CC	GG	CT	GG	GG	TT	AA	AT	TT	CT	AT	CG	CC	**	TT	AA	GG	CC	**	GG	AC	CC	GG	CT	CT	CG	AA	AG	AG	GG	CC	GG	GT	**	CC	TT	GG	CG
621	35	28	24	Etne	6	8.0	CT	CT	CT	GG	TT	CT	GG	TT	AA	GG	CC	AA	TT	TT	CC	AT	CC	AA	**	TT	AA	GG	TT	**	AG	CC	TT	GT	CT	CT	CG	AG	AA	AG	AG	AC	AG	TT	**	AC	AA	AA	CC
622	29	27	21	Etne	6	7.9	CT	CT	CT	GT	CT	CC	GG	TT	AG	GG	CT	AA	TT	CT	CT	TT	CG	CC	**	TT	AC	GG	TT	**	GG	AC	CC	GG	TT	CC	CC	AG	AG	AG	AG	AC	AG	GT	**	CC	AA	AG	CG
623	35	37	10	MowiXEtne	27	12.9	CT	CT	CT	GT	TT	CC	AG	TT	AG	CG	CC	AA	AT	CT	CC	AT	CG	AC	**	CT	CC	AG	TT	**	AA	CC	TT	GT	CT	CT	CG	AG	AG	AG	GG	AC	GG	TT	**	CC	AA	AA	CG
624	21	17	27	Etne	4	6.9	CT	TT	CC	GG	TT	TT	AA	CT	GG	CG	CT	AA	TT	CC	CT	TT	CC	CC	**	TT	AC	AA	TT	**	GG	AC	CT	GG	CC	TT	CG	AG	GG	GG	AG	CC	AG	TT	**	AC	AA	AG	CG
625	11	41	17	Mowi	50	15.4	CT	CC	CT	TT	TT	CC	AG	CC	AG	CG	TT	TT	TT	CT	CC	AA	GG	CC	**	CC	AA	GG	CT	**	AG	CC	CT	GG	CT	CT	CC	AG	GG	GG	GG	CC	GG	GT	**	AC	AT	AA	GG
626	32	26	26	Etne	12	9.9	TT	CC	CT	GT	CT	CT	GG	TT	AG	GG	TT	AA	TT	TT	CC	AT	CG	AA	**	CT	AC	AA	TT	**	AA	AC	CT	TT	CC	TT	CG	AA	GG	GG	AG	AA	AG	GT	**	CC	AA	AG	GG
627	6	34	7	Mowi	31	13.3	CT	CC	CT	GG	CT	CC	GG	CT	GG	CG	CT	AT	TT	CC	CT	AT	CC	AA	**	TT	AC	AG	TT	**	AG	AA	CT	GT	CC	CC	CC	GG	AG	AG	GG	AC	GG	GG	**	AA	TT	AG	CG
628	21	17	27	Etne	19	11.3	CT	TT	CT	GG	CT	CT	AA	TT	AA	CG	CT	AA	TT	CC	CT	AT	GG	CC	**	CT	CC	AA	TT	**	AG	CC	CT	GT	CC	CT	GG	AA	AG	GG	AA	CC	AA	TT	**	AC	AT	AG	CC
629	11	41	17	Mowi	4	6.9	**	CC	CT	TT	TT	CC	GG	CC	GG	CG	CT	**	AT	TT	CC	AT	GG	AC	**	CT	AC	AA	CT	**	AG	AA	TT	GT	CT	CT	CC	AG	GG	AG	GG	AC	AG	**	**	AC	AT	**	GG
630	35	25	23	Etne	4	7.5	TT	TT	CC	GT	TT	CT	GG	CT	AA	GG	TT	AT	AT	CT	CT	AA	CC	AA	**	TT	CC	GG	TT	**	AA	CC	TT	GG	TT	CT	CC	AA	GG	GG	GG	AA	GG	TT	**	AC	TT	AG	CC
631	30	18	30	Etne	9	9.0	CT	CT	CC	GT	CT	CC	AG	CT	GG	GG	CT	AT	TT	TT	CC	AT	GG	AC	**	TT	CC	AG	CT	**	AA	AC	CC	GG	CT	CC	GG	AA	GG	AG	AG	AC	AG	GT	**	CC	AT	AG	GG
632	4	12	3	Mowi	44	14.6	CT	TT	CT	GG	CT	CT	AG	CC	AG	CG	TT	AA	AT	TT	CC	AT	CG	AA	**	TT	AC	AG	CT	**	GG	AC	CC	GT	CT	CT	CG	AG	GG	AG	GG	CC	AG	GT	**	CC	TT	GG	CC
633	29	27	21	Etne	9	8.6	CC	TT	CC	GG	CT	CC	GG	CT	GG	CG	CT	AA	AT	TT	CT	AT	CC	CC	**	TT	AC	AA	TT	**	GG	AC	CT	GT	TT	CC	CG	AA	AG	AG	GG	AC	GG	GG	**	CC	AA	AG	CG
634	3	1	1	Mowi	40	14.4	CT	CT	CC	TT	CT	CT	GG	CC	AA	CC	TT	AT	AT	CC	CC	AA	CG	AC	**	CT	AC	AA	TT	**	AG	CC	TT	GT	CT	CC	CC	AA	AG	AG	AG	CC	AG	GT	**	AC	TT	AG	CG
635	35	28	24	Etne	6	7.9	CC	CT	CT	GT	CT	CT	AG	CT	AG	CG	TT	AA	TT	CT	CC	AT	CC	AC	**	TT	AC	GG	TT	**	AG	CC	TT	GT	TT	CT	GG	AG	AG	AG	AG	AC	GG	TT	**	AC	AA	AA	CG
636	32	39	14	MowiXEtne	25	12.3	CT	CT	CT	TT	CT	CC	AG	TT	GG	CC	TT	AA	AT	CC	CT	AT	CC	AA	**	TT	CC	AA	TT	**	AG	AC	TT	GT	CT	CT	CG	AG	GG	AA	GG	AC	AA	GT	**	CC	TT	AG	GG
637	20	1	2	MowiXEtne	25	12.6	CT	CC	CT	GG	TT	CT	AG	TT	AG	CC	CT	AT	AT	CT	CT	AA	CC	AC	**	CT	AC	AG	TT	**	GG	CC	TT	GT	CC	CT	CG	AA	AG	AG	AG	AC	GG	TT	**	CC	AT	AG	CG
638	36	24	29	Etne	15	10.4	CT	CT	CC	GG	CC	CC	AG	CT	AG	CG	CT	AT	TT	CC	CC	AT	CG	AC	**	TT	AC	GG	TT	**	AG	CC	CT	GG	CT	CC	GG	AA	GG	AA	AG	CC	GG	GG	**	AC	AT	AA	CG
639	6	34	7	Mowi	20	11.6	CT	CC	CT	GG	CT	CC	GG	CT	GG	CG	CT	AT	TT	CT	CC	AT	CG	AA	**	TT	CC	AG	TT	**	AA	AC	CT	TT	CC	CT	CC	AG	GG	AG	GG	CC	AG	GT	**	AC	TT	GG	CC
640	6	34	7	Mowi	39	14.5	CT	CC	TT	GG	CT	CC	GG	CT	GG	GG	CT	AT	AT	TT	CT	AT	CC	AA	**	TT	CC	AG	TT	**	AA	AC	CT	GG	CC	CT	CC	AG	AA	AA	GG	AC	AG	GG	**	AA	TT	GG	**
641	16	15	28	Etne	6	7.7	TT	TT	CC	GT	CC	CT	AG	TT	AG	GG	CT	AA	AA	TT	CC	AA	CC	CC	**	TT	AC	AA	CT	**	AA	CC	CT	GT	CT	CC	GG	AA	AG	GG	AG	AC	AA	TT	**	AC	AT	AG	CG
642	32	26	26	Etne	8	8.6	TT	CT	CC	TT	CT	CC	AG	CC	AG	CG	CT	AA	TT	TT	CC	TT	CG	AC	**	CT	AC	AG	TT	**	AG	AC	CC	GT	CT	CT	CG	AA	GG	AG	AA	AA	GG	GT	**	CC	AA	AG	GG
643	36	24	29	Etne	11	9.6	CT	CT	CT	GG	CT	CC	AG	CC	AG	CG	CT	AT	TT	CT	CC	AT	CC	AC	**	TT	AC	GG	TT	**	AG	CC	CT	GT	CT	CC	GG	AA	GG	AG	AG	CC	GG	GT	**	CC	AT	AA	CG
644	3	1	1	Mowi	37	14.0	CT	CC	CT	GT	TT	CC	AG	CT	AA	CC	TT	AA	AT	CT	CC	AT	CG	CC	**	CC	AC	AG	TT	**	AG	CC	CT	TT	CT	CC	CC	AA	AG	AG	AA	CC	GG	GT	**	AC	TT	AG	CC
645	30	38	12	MowiXEtne	21	11.5	CT	CC	CC	GG	CT	CC	AG	TT	GG	CG	CT	AT	TT	CC	CC	AT	GG	CC	**	TT	CC	AG	TT	**	AG	AC	CT	GG	CT	CC	GG	AA	GG	AG	AA	AC	AG	GG	**	CC	AT	AG	GG
646	8	38	11	Mowi	38	14.1	TT	TT	CT	GG	CT	CT	GG	TT	GG	CG	CT	TT	AA	CT	CC	TT	CG	AC	**	CT	AC	AG	CT	**	AG	CC	CT	GG	CT	CC	CG	AA	AG	AG	GG	CC	AG	TT	**	AC	AT	AA	GG
647	35	28	24	Etne	4	7.0	CC	CT	CC	GT	TT	CC	AG	TT	AG	CG	CT	AT	TT	CT	CC	AT	CC	AC	**	TT	AC	GG	TT	**	AG	CC	TT	GG	TT	CC	GG	AG	AG	GG	AG	AA	AG	TT	**	CC	AA	AG	CG
648	4	12	3	Mowi	39	14.2	CT	CT	CT	GG	CT	CT	AG	CC	AG	GG	CT	AA	AT	TT	CC	TT	CC	AC	**	TT	CC	AG	CT	**	AG	CC	CC	GG	TT	CT	CG	AA	AG	GG	AA	CC	AG	GT	**	AC	AT	AG	CC
649	16	15	28	Etne	7	8.6	TT	TT	CC	GT	CC	CC	AG	CT	AG	GG	CT	AA	AA	TT	CT	AT	CG	CC	**	TT	CC	AG	TT	**	AA	CC	CT	GT	CT	CC	GG	AG	AG	GG	AG	CC	AG	GT	**	AC	AA	AG	CG
650	35	28	24	Etne	13	10.4	CC	CT	CT	GG	CT	CT	AA	CT	AG	GG	CT	AT	TT	CT	CC	AT	CC	AC	**	TT	CC	GG	TT	**	AG	CC	TT	GG	CT	CT	GG	AG	AG	AG	AG	AA	AG	TT	**	CC	AT	AG	CG
651	36	34	8	MowiXEtne	31	13.3	CT	CC	CC	GG	CT	CT	GG	CC	AG	CG	CT	AA	TT	CC	CC	AT	CG	CC	**	CT	AC	AG	TT	**	AG	AC	CC	GG	CT	CC	CG	AG	AG	AA	AG	CC	GG	GG	**	AC	TT	AA	GG
652	3	1	1	Mowi	31	13.3	CT	CT	CC	TT	TT	CT	GG	TT	AA	CC	TT	AA	AT	CT	CC	AT	CG	AC	**	CC	AC	AG	TT	**	GG	AC	CT	GT	TT	CC	CC	AA	AG	AG	AA	CC	GG	GT	**	AC	TT	AG	CC
653	35	25	23	Etne	8	8.7	CT	TT	CC	GG	TT	CC	GG	CT	AG	CG	TT	AA	AT	TT	CT	AT	CC	AA	**	CT	CC	GG	TT	**	AA	CC	TT	GT	TT	TT	CC	AA	AG	AG	GG	AC	GG	TT	**	AC	TT	AA	CC
654	9	39	13	Mowi	24	12.3	CT	CC	CT	GT	TT	CT	AG	CC	GG	CG	CT	AA	AT	CT	CT	AT	CG	AC	**	CT	CC	AG	TT	**	AA	AC	CC	GT	CC	CT	CC	AG	AG	AG	AG	CC	AG	GG	**	AC	AA	AA	CC
655	29	14	22	Etne	7	8.1	CT	CT	CC	GG	CT	TT	AG	TT	GG	CG	CT	AA	AT	CT	CC	TT	CC	CC	**	CT	AC	AG	CT	**	GG	CC	CT	GG	CT	CT	CG	AA	GG	GG	GG	AC	AG	GT	**	CC	AT	AG	CG
656	8	38	11	Mowi	44	14.7	CC	CT	TT	GT	CC	CC	GG	CT	AG	CC	CT	TT	AT	CT	CC	TT	CG	CC	**	TT	AC	AG	TT	**	AG	CC	CT	GG	CT	CC	GG	AG	AG	AG	GG	CC	AA	GT	**	AC	AA	AA	GG
657	9	39	13	Mowi	32	13.4	CT	CT	CT	GT	CT	CT	AG	CC	GG	CG	TT	AA	AT	CT	CT	AT	CC	AC	**	CT	CC	AG	TT	**	AA	AC	CC	GT	CC	CC	CC	AG	AG	AG	GG	CC	GG	GG	**	AC	AT	AA	CG
658	36	34	8	MowiXEtne	19	11.5	CT	CC	CT	GG	CT	CT	GG	TT	AG	GG	CT	AA	TT	CC	CC	AT	CG	AA	**	TT	AA	AG	TT	**	AG	AC	CC	GT	CT	CC	CG	AG	AG	AG	AG	CC	GG	GG	**	CC	TT	AG	CG
659	30	38	12	MowiXEtne	18	11.2	CT	CT	CC	GG	CT	CT	AG	TT	GG	CG	CT	TT	AT	CT	CC	AT	CC	CC	**	TT	AA	AA	CT	**	AA	AC	CC	GG	CT	CC	GG	AA	GG	AA	AG	AC	AA	TT	**	CC	AT	GG	GG
660	29	27	21	Etne	12	9.6	CT	CC	CC	GT	CT	CC	GG	TT	AG	CG	CT	AA	AT	TT	CT	AT	CG	CC	**	CT	CC	AA	TT	**	GG	CC	CC	GT	TT	CC	CG	AA	GG	AG	GG	AC	AG	GT	**	CC	AA	AG	CG
661	7	37	9	Mowi	35	13.9	TT	CC	TT	GT	TT	CC	GG	CT	AG	CC	CT	AT	AA	CT	CC	AT	CG	AC	**	CC	CC	GG	TT	**	AG	AC	CT	GT	CC	CT	CG	AG	AG	AA	GG	CC	GG	GG	**	AC	AT	AG	CC
662	21	41	18	0	21	11.9	CC	CT	CC	GT	TT	CT	GG	CT	GG	CC	CT	AA	TT	CC	CT	AA	GG	CC	**	CT	CC	AA	CT	**	GG	AC	CT	GG	CC	CT	CC	AG	GG	GG	AG	CC	GG	GT	**	CC	AA	AG	GG
663	35	37	10	MowiXEtne	32	13.5	TT	CT	CT	GT	TT	CT	AG	TT	AG	CG	CT	AT	AT	TT	CC	AA	CG	AC	**	CT	CC	GG	TT	**	AA	CC	TT	GT	CT	CT	CG	AA	AG	AG	GG	AC	GG	TT	**	CC	TT	AG	CC
664	4	12	3	Mowi	48	15.0	CT	CT	CT	GG	CC	CC	AG	CC	AG	CG	TT	AT	AT	TT	CC	TT	GG	CC	**	CT	AC	GG	CT	**	AG	CC	CT	GG	TT	CT	GG	AA	GG	AA	AG	CC	AA	GT	**	AC	TT	GG	CC
665	36	24	29	Etne	9	9.2	CT	TT	CC	GG	CT	CC	AG	CT	AG	GG	CT	AT	TT	CT	CC	AT	CG	CC	**	TT	AC	GG	TT	**	AG	CC	CC	GT	CT	CC	GG	AA	AG	AG	AG	CC	GG	GT	**	CC	AT	AA	CG
666	5	23	5	Mowi	10	9.3	**	CT	CC	GG	CC	CT	GG	CT	**	CG	TT	AA	TT	CT	CT	AT	CG	AC	**	TT	AC	AG	CT	**	AG	AC	CC	GT	CC	TT	CG	AG	AG	AG	AG	AC	GG	GG	**	AC	**	AG	**
667	20	22	25	Etne	27	12.9	CT	CT	CT	TT	CT	CC	AG	CT	GG	CC	CC	AA	TT	CT	TT	AT	CG	CC	**	CT	AC	AA	CT	**	AG	AC	CC	GT	CC	CT	GG	AA	GG	AG	AA	AA	AG	GT	**	CC	AT	AG	GG
668	3	1	1	Mowi	24	12.1	CC	CT	CT	TT	CT	CT	GG	TT	AA	CC	TT	AA	AT	CC	CC	AT	CC	AC	**	CC	CC	AA	TT	**	GG	CC	CT	TT	CT	TT	CC	AA	AG	GG	AA	CC	AG	GT	**	AC	TT	AA	CC
669	36	34	8	MowiXEtne	25	12.4	CT	CC	CC	GG	CT	CT	GG	TT	AG	CC	CT	AA	TT	CC	CC	AT	CG	AC	**	CT	AC	AG	TT	**	AG	AC	CT	GT	CT	CC	CG	AG	GG	AG	GG	CC	GG	GG	**	AC	TT	AA	CG
670	21	41	18	0	6	8.0	CT	CT	CT	GT	CT	CT	GG	CC	GG	CG	CT	AA	TT	CT	CT	AT	CG	CC	**	TT	AC	AG	TT	**	AG	AC	CC	GG	CC	CT	CC	AA	GG	GG	GG	CC	GG	TT	**	CC	AA	AA	GG
671	20	22	25	Etne	15	10.9	CC	CT	CC	GG	CT	CC	AG	CT	AG	CG	CT	AT	TT	CT	CT	AA	CC	CC	**	TT	AC	GG	TT	**	AG	AC	TT	GT	CC	CT	GG	AG	GG	AG	AG	AA	AG	GT	**	CC	AT	AG	GG
672	20	22	25	Etne	13	10.3	CC	CT	CT	GT	CT	CC	AG	CT	GG	CC	CT	AA	TT	CT	TT	AA	CG	CC	**	TT	CC	AG	CT	**	AA	CC	CT	GG	CC	CT	GG	AA	GG	AG	AA	AC	GG	TT	**	CC	AT	AG	CG
673	36	24	29	Etne	8	8.6	CT	CT	CC	GG	CT	CC	AG	CT	AG	GG	CT	AT	AT	CC	CC	AT	CG	AC	**	CT	AC	GG	TT	**	AG	CC	TT	GT	CT	CC	GG	AA	GG	AA	GG	CC	GG	GT	**	AC	AT	AA	CG
674	3	1	1	Mowi	43	14.9	TT	CT	CT	GT	CT	CT	GG	CT	AA	CC	TT	AA	AT	CT	CC	AT	CC	CC	**	CT	CC	AG	TT	**	GG	CC	CC	GT	TT	CC	CC	AA	AG	AG	AG	AC	GG	GT	**	AC	TT	GG	CG
675	29	14	22	Etne	10	9.1	TT	CT	CC	GG	CT	CC	**	CT	AG	CC	CC	AA	TT	CT	**	TT	CC	CC	**	CT	AC	AG	CT	**	**	CC	CT	GG	TT	CT	CG	AA	AG	GG	AG	AC	AA	GT	**	AC	AA	AG	GG
676	3	1	1	Mowi	22	11.8	**	CT	CT	**	CT	CT	GG	TT	AA	CC	TT	AT	AT	TT	CC	AA	CG	AC	**	CC	AC	AG	TT	**	AG	CC	TT	GT	CT	CT	CC	AA	AG	AG	AG	AC	AG	**	**	AC	TT	**	CC
677	29	2	20	MowiXEtne	23	12.4	CT	CT	CT	GG	CT	CC	GG	CT	AG	CG	CT	AA	AT	CT	CC	TT	CG	CC	**	TT	AC	AA	CT	**	GG	CC	CC	GG	TT	CT	CC	AG	GG	GG	GG	AC	AG	GT	**	CC	AA	AG	GG
678	21	17	27	Etne	12	9.9	CC	CT	CT	GG	CT	TT	AA	CT	AG	CG	CT	AA	AT	CT	CT	AT	CG	CC	**	CT	CC	AA	TT	**	AG	AA	CC	GT	CC	CT	CG	AG	GG	GG	AG	AC	AG	TT	**	CC	AT	AA	CC
679	20	12	4	MowiXEtne	33	13.8	CC	CC	CT	GG	CC	CT	**	CT	AA	CG	CT	AT	AT	CT	CT	TT	CC	CC	**	CT	AC	GG	CT	**	AG	AC	CT	GT	**	CT	GG	AA	AG	AA	GG	**	GG	GT	**	CC	TT	**	**
680	36	34	8	MowiXEtne	21	11.8	CT	CT	CC	GG	CT	CC	GG	TT	AG	CG	CT	AA	AT	CT	CC	AT	GG	AC	**	CT	AA	AG	TT	**	AG	AC	CT	TT	CC	CC	CG	AG	AG	AG	GG	CC	GG	GG	**	CC	TT	AA	GG
681	36	34	8	MowiXEtne	14	10.2	**	CT	CT	GG	CT	CT	GG	CT	AG	**	CT	AA	AT	CC	CT	AT	CC	CC	**	TT	AC	AG	TT	**	AG	AC	CC	GT	CT	CC	CG	AG	AG	AG	AG	CC	GG	GG	**	AC	**	**	**
682	6	34	7	Mowi	26	12.7	CT	CC	CT	GG	TT	CC	GG	CT	GG	GG	TT	AT	AA	TT	CT	AT	CG	AC	**	CT	AC	AA	TT	**	AG	AA	CC	GG	CT	CT	CC	AG	GG	AA	GG	AC	GG	GT	**	AC	AT	AG	GG
683	35	25	23	Etne	3	6.0	CC	TT	CC	GG	TT	CC	AA	CT	GG	CG	TT	AT	AT	TT	CT	AT	CC	AA	**	TT	AC	GG	TT	**	AA	CC	CT	GT	TT	CT	CG	AA	AG	GG	GG	AA	GG	TT	**	AC	TT	AG	CC
684	10	40	15	Mowi	32	13.1	TT	TT	CT	GT	CT	CC	AG	CC	GG	CG	CT	AA	AT	CC	CC	AT	CG	AC	**	CT	CC	AA	CT	**	AA	CC	CC	GT	CC	CC	GG	AG	GG	AG	AG	CC	AA	GT	**	AC	AT	AG	GG
685	35	25	23	Etne	14	10.6	CC	TT	CC	GG	TT	CT	GG	CT	GG	GG	CT	AT	AT	TT	CT	AA	CC	AC	**	TT	CC	GG	TT	**	AA	CC	TT	GG	TT	TT	GG	AA	GG	AA	GG	AA	GG	TT	**	CC	AA	AG	GG
686	3	1	1	Mowi	47	15.0	CT	CT	CC	GG	TT	CC	AG	TT	AA	CC	TT	AT	AA	CC	CC	AT	CG	AC	**	CT	AC	AA	TT	**	GG	AC	TT	GT	CT	TT	CC	AA	AG	GG	AG	AC	AG	GT	**	AC	TT	AA	CG
687	8	38	11	Mowi	37	14.1	CT	TT	TT	GT	CC	CC	GG	CT	GG	CG	CT	TT	AT	CT	CC	AA	CG	AC	**	CC	CC	AG	TT	**	GG	CC	CT	GT	CT	CC	GG	AA	AG	AA	GG	AC	GG	TT	**	CC	AA	AG	GG
688	35	28	24	Etne	13	10.0	CC	CT	CC	GG	CT	CT	AG	TT	AG	CC	TT	AT	TT	TT	CC	TT	CC	AA	**	TT	AC	GG	TT	**	AG	CC	TT	GG	CT	CT	CG	AG	AA	AG	AG	AC	AG	TT	**	AC	AT	AG	CG
689	32	39	14	MowiXEtne	19	11.3	CC	CT	CT	TT	CT	CC	AG	TT	GG	CG	CT	AA	AT	CC	CT	AT	CC	AC	**	CT	CC	AA	TT	**	AG	CC	CT	GT	TT	CT	GG	AA	GG	AA	AA	AC	AG	GT	**	CC	AT	AG	GG
690	32	39	14	MowiXEtne	25	12.5	CT	CT	CT	TT	CT	CT	GG	CT	AG	CC	TT	AA	AT	CT	CT	AT	CC	CC	**	TT	CC	AA	TT	**	AA	CC	CT	TT	CC	CT	CG	AG	GG	AG	GG	AC	GG	GT	**	CC	TT	AG	GG
691	32	39	14	MowiXEtne	17	10.9	CT	CT	CT	TT	CT	CC	GG	CC	GG	CG	CT	AA	AT	CC	CT	AT	CG	AC	**	CT	AC	AA	TT	**	AG	AC	CT	GT	CT	CT	CG	AG	GG	AG	AG	AC	AG	GT	**	CC	AT	AG	GG
692	8	38	11	Mowi	37	14.2	TT	CT	TT	**	CT	CC	GG	CT	GG	CG	CT	TT	AT	CC	CC	TT	CG	CC	**	CC	AC	GG	TT	**	GG	CC	CT	GT	CT	CC	CG	GG	AG	AG	AG	CC	AA	GT	**	AC	AT	AA	GG
693	21	17	27	Etne	4	6.9	TT	TT	CT	GG	CT	TT	AA	TT	AG	CG	CT	AA	AT	CC	CT	AT	CG	CC	**	TT	CC	AA	TT	**	AG	CC	CT	GG	CC	CT	GG	AG	AG	GG	AA	AC	AG	TT	**	AC	AT	AA	CG
694	29	14	22	Etne	11	9.6	CT	CT	CC	GG	CT	TT	AG	TT	GG	CC	CC	AA	AT	CC	CC	TT	CG	CC	**	CT	CC	AA	CT	**	GG	CC	CT	GG	CT	CT	CG	AA	AG	GG	AG	AA	AA	GT	**	CC	AT	AG	CC
695	8	38	11	Mowi	39	14.3	CT	CT	TT	GT	CT	CT	GG	TT	GG	CC	CT	TT	AT	CC	CC	AT	CC	AC	**	CT	AC	AA	CT	**	AG	CC	CT	GT	CT	CC	GG	AG	AG	AA	AG	CC	AA	GT	**	AC	AT	AG	GG
696	6	34	7	Mowi	19	11.4	CT	CC	CC	GG	CT	CT	GG	CT	GG	CG	TT	AT	AA	CC	CT	AT	CC	AC	**	CT	CC	GG	TT	**	GG	AA	CT	GT	CT	CT	CC	AG	GG	AG	GG	AC	GG	GT	**	AA	AT	GG	GG
697	36	24	29	Etne	7	8.5	CT	CT	CT	GG	CC	CC	AG	CT	AG	GG	CT	AT	TT	CT	CC	AT	CG	AC	**	CT	AA	GG	TT	**	AG	CC	CT	GG	CT	CC	GG	AA	GG	AA	AG	CC	GG	GT	**	AC	AT	AA	CG
698	10	40	15	Mowi	38	13.9	CT	CT	CC	GT	CT	CC	GG	CT	AA	CG	CT	AT	AT	CT	CC	AT	GG	AA	**	CT	CC	AA	CT	**	AG	CC	CC	GG	CC	CT	GG	AG	AG	AA	AA	CC	AA	GT	**	CC	AT	AG	GG
699	13	2	19	Mowi	41	14.8	TT	TT	CT	GG	CT	CC	AG	CT	GG	GG	TT	AA	AA	TT	CC	AT	CG	AA	**	CT	CC	GG	CC	**	GG	AC	CC	GG	CT	TT	CG	AG	AG	GG	GG	CC	AA	GT	**	CC	TT	GG	CG
700	7	37	9	Mowi	41	14.6	TT	CT	TT	GT	CT	CC	AG	TT	GG	CG	TT	AT	AA	CT	CC	AT	CG	AA	**	CC	CC	AG	TT	**	AG	AA	CT	GT	CC	CT	CC	AG	GG	AG	GG	CC	AG	GT	**	AC	AA	AG	CG
701	13	2	19	Mowi	40	14.6	TT	CT	TT	GG	CT	CC	GG	CT	GG	CG	TT	AA	AT	TT	CT	AT	CG	AC	**	TT	AC	AG	CT	**	GG	AC	CT	GG	TT	TT	CG	AG	AA	GG	GG	CC	AG	TT	**	CC	TT	GG	CG
702	21	41	18	0	21	11.9	CT	CT	CC	GG	TT	CT	AG	CT	GG	CG	CC	AA	TT	TT	CT	AA	CG	CC	**	CT	AC	AG	CT	**	AG	AC	CT	GG	CC	TT	CG	AG	GG	AG	GG	AC	GG	TT	**	CC	AA	AA	GG
703	35	37	10	MowiXEtne	24	12.5	CT	CT	CT	GT	TT	CC	GG	TT	GG	CC	CT	AA	TT	TT	CC	AT	CG	AC	**	CT	CC	GG	TT	**	AA	CC	CT	GT	CT	CT	CC	AG	AG	GG	GG	AC	GG	TT	**	AC	AA	AA	GG
704	4	12	3	Mowi	32	13.3	TT	CT	CT	GG	CT	CT	AG	CC	AG	CG	CT	AT	AT	TT	CC	TT	CC	AC	**	TT	AC	AG	TT	**	GG	AC	CT	GT	TT	CT	CC	AG	GG	AA	GG	CC	AG	GT	**	AC	AT	AG	CC
705	3	1	1	Mowi	34	13.7	CT	CC	CT	GT	CT	CT	AG	TT	AA	CC	TT	AA	AA	TT	CC	AT	CC	CC	**	CT	CC	AG	TT	**	AG	AC	CC	GG	CT	TT	CC	AA	AG	GG	AG	AC	GG	GT	**	AC	TT	AG	CG
706	29	14	22	Etne	25	12.3	CT	CC	CC	GG	CT	CC	AG	CT	AG	CC	CC	AA	AT	CT	CC	TT	CC	AC	**	CT	CC	GG	CT	**	GG	CC	CT	GG	CT	CC	CG	AA	GG	GG	GG	AA	GG	GT	**	AC	AA	AG	CG
707	4	12	3	Mowi	30	13.1	CT	TT	CT	GT	CT	CC	GG	CC	AG	CG	CT	AT	AT	TT	CC	AT	GG	AA	**	CT	AA	GG	TT	**	GG	AC	CT	GG	TT	CC	CG	AG	AG	AA	AG	CC	AA	GT	**	CC	TT	GG	CG
708	4	12	3	Mowi	25	12.4	CT	CT	CT	GT	CT	CT	GG	CC	AG	GG	TT	AA	AT	TT	CC	AT	CC	AC	**	TT	CC	AG	TT	**	AG	AC	CC	GT	CT	CC	CG	AG	GG	GG	AA	CC	AG	GT	**	CC	TT	AG	CG
709	32	26	26	Etne	10	9.2	CT	CC	CT	GT	CT	CT	AA	CC	AG	CG	TT	AA	TT	TT	CC	TT	CC	AA	**	CT	CC	AA	TT	**	AG	CC	CC	TT	CC	CT	CG	AA	AG	AG	AA	AA	GG	GT	**	AC	AT	AG	GG
710	36	34	8	MowiXEtne	24	12.5	CT	CC	CC	GG	CT	CT	GG	CC	AG	GG	CT	AA	AT	CC	CT	AT	CC	CC	**	CT	AC	AG	TT	**	GG	AC	CC	GT	CC	CC	CG	AG	AG	GG	AG	CC	GG	GG	**	AC	TT	AA	GG
711	11	41	17	Mowi	45	15.0	TT	CC	CT	GT	CT	CC	GG	CC	GG	CG	CT	AT	TT	CT	CC	AA	CG	AC	**	CC	CC	GG	CC	**	AG	CC	CC	GT	CT	CT	CC	AA	GG	AG	AG	CC	GG	GG	**	AC	AT	AG	GG
712	21	41	18	0	33	13.6	CT	CT	CT	GG	CT	CC	AG	CC	GG	CC	CT	AT	TT	TT	CT	AT	CG	CC	**	CT	AA	AG	CT	**	GG	AC	CT	GG	CC	TT	CC	AG	GG	GG	GG	AC	AG	TT	**	CC	AA	AG	CG
713	20	12	4	MowiXEtne	27	13.1	CT	CC	TT	GG	CT	CT	AG	CT	AA	GG	TT	AT	AT	CT	CC	TT	CG	CC	**	CT	AA	AG	TT	**	AG	CC	CT	GG	CC	CT	GG	AG	AG	AA	AG	CC	AG	TT	**	CC	AT	AG	CG
714	29	14	22	Etne	6	7.8	TT	CC	CC	GG	CT	CT	AG	CT	AA	CC	CT	AT	TT	CT	CC	TT	CG	AC	**	CT	CC	AA	CT	**	GG	CC	CC	GG	CT	CT	CG	AA	GG	GG	AA	AC	AG	GT	**	CC	AA	AG	CG
715	30	18	30	Etne	21	11.8	CT	CC	CC	GG	CT	CC	AG	CT	AG	GG	CT	AT	TT	CT	CC	AT	CC	CC	**	CT	AC	AG	TT	**	AG	AA	CC	GG	CC	CC	CG	AG	AG	AG	AA	AC	AG	TT	**	CC	AT	AG	GG
716	35	28	24	Etne	11	9.5	CC	CT	CT	GT	TT	CC	GG	TT	AG	CG	CT	AA	TT	TT	CC	AT	CC	AC	**	TT	AA	GG	TT	**	AG	CC	TT	GT	TT	CC	GG	AG	AA	GG	AG	AC	GG	TT	**	CC	AA	AG	CC
717	6	34	7	Mowi	34	13.9	CT	CC	CC	GG	CT	CC	GG	TT	GG	CG	TT	AT	AT	TT	CT	AT	CG	AC	**	CT	CC	AA	TT	**	GG	AC	CC	GT	CT	CC	CC	GG	AG	AG	GG	AC	GG	GG	**	AC	TT	AG	CG
718	21	17	27	Etne	6	7.9	CT	TT	CC	GG	TT	CT	AA	TT	GG	CG	CT	AA	AT	CC	CT	AT	CC	CC	**	CT	AC	AG	TT	**	AG	AA	TT	GG	CC	CC	CG	AA	GG	GG	AA	CC	GG	TT	**	CC	AA	AA	CC
719	6	34	7	Mowi	28	12.9	CT	CC	CT	GG	CT	CC	GG	CT	GG	CC	TT	AT	AT	CT	CC	AT	CG	AC	**	TT	CC	GG	TT	**	AG	AA	CT	GG	CT	CT	CC	GG	AG	AA	GG	AC	AG	GT	**	AC	AT	GG	CG
720	35	25	23	Etne	8	8.3	TT	TT	CC	GT	TT	CC	GG	CT	AA	CG	CC	AT	AT	TT	CT	TT	CC	AA	**	CT	CC	GG	TT	**	AA	CC	CT	GT	TT	TT	GG	AA	AG	AG	GG	AC	GG	TT	**	AA	AT	AG	GG
721	10	40	15	Mowi	36	13.7	CT	CT	CT	GG	CT	CC	AG	CT	AA	CG	TT	AA	AT	CC	CC	AT	GG	AC	**	CT	CC	AA	CT	**	AG	CC	CC	GT	CC	CC	CG	GG	AG	AA	AG	CC	AA	GT	**	CC	AT	AG	GG
722	35	25	23	Etne	6	8.1	CC	TT	CC	GG	TT	CT	GG	CT	GG	CG	CT	AA	AT	CT	CT	AT	CC	AA	**	TT	CC	GG	TT	**	AA	CC	CT	GG	TT	CT	GG	AA	AG	GG	GG	AC	GG	GT	**	AA	AT	AG	CG
723	6	34	7	Mowi	30	13.4	CT	CC	CT	GG	CT	CT	GG	CT	GG	CG	TT	AT	TT	CT	CT	AT	CC	AA	**	TT	AC	GG	TT	**	AA	AC	CT	GG	CT	CT	CC	AG	GG	AA	GG	CC	AG	GG	**	AA	AT	GG	CC
724	21	17	27	Etne	22	12.0	CT	TT	CT	GG	TT	CT	AG	CT	AA	CG	TT	AA	AT	CC	CT	TT	CC	CC	**	TT	AC	GG	TT	**	AG	AC	CC	GT	CC	CT	CG	AG	GG	AG	AG	AC	AG	TT	**	AC	AT	AG	CG
725	35	37	10	MowiXEtne	28	13.0	CT	CT	CT	GT	TT	CC	AG	TT	GG	CG	CT	AT	TT	TT	CC	AA	CG	AC	**	CT	AC	GG	TT	**	AG	AC	TT	GT	CT	TT	CC	AG	GG	AA	GG	AC	GG	GT	**	CC	AT	AA	CG
726	20	1	2	MowiXEtne	12	9.6	CT	CC	CT	GT	TT	CT	AG	CT	AG	CC	TT	AA	AT	CT	CC	AT	CC	AC	**	CT	CC	AA	CT	**	AG	CC	CT	GG	CC	CT	CG	AA	AG	GG	AG	CC	AG	GT	**	CC	AT	AA	CG
727	32	26	26	Etne	21	11.6	TT	CT	CC	GT	CT	CC	AG	CT	AG	CG	CT	AA	AT	TT	CC	AT	CC	AC	**	CT	CC	AA	TT	**	AG	CC	CT	GT	CT	TT	GG	AA	AG	AA	AG	AA	GG	TT	**	AC	TT	AG	CG
728	36	34	8	MowiXEtne	14	10.4	CT	CC	CC	GG	CT	CC	GG	CT	AG	GG	CT	AA	AT	CT	CC	AT	GG	CC	**	CT	AA	GG	TT	**	GG	AC	CC	TT	CC	CC	CG	AG	AG	AA	AG	CC	GG	GG	**	CC	AT	AA	CG
729	29	27	21	Etne	12	9.9	TT	CT	CT	GG	CT	CC	GG	CT	AG	GG	CT	AA	TT	CT	CT	TT	CG	CC	**	TT	CC	AG	TT	**	GG	CC	CC	GG	CT	CC	CG	AG	GG	AG	AG	AA	GG	GG	**	CC	AA	AG	GG
730	7	37	9	Mowi	37	14.1	TT	CT	TT	GT	CT	CC	GG	CT	AG	CG	TT	TT	AT	CT	CC	AT	CG	AC	**	CC	CC	GG	TT	**	GG	AC	CC	GT	CC	CT	CC	GG	GG	AG	GG	CC	AG	GG	**	AC	AT	AG	CC
731	36	23	6	MowiXEtne	18	11.4	**	CT	CC	GG	CT	CC	GG	CC	AA	CG	CT	AA	TT	CC	CT	TT	CG	AC	**	CC	AC	GG	TT	**	AG	AC	CT	GT	CC	CT	CG	AA	AA	GG	AG	AC	GG	GG	**	AC	**	**	**
732	29	14	22	Etne	17	11.0	TT	CT	CC	GG	CT	TT	AG	CT	AA	CG	CT	AT	TT	CC	CT	TT	CC	CC	**	CT	AC	AA	CT	**	GG	CC	CC	GG	TT	CC	CG	AA	AG	GG	AA	AC	AG	GT	**	AC	AA	AG	CC
733	10	40	15	Mowi	42	14.6	TT	TT	TT	GT	CT	CC	GG	CC	AG	CC	TT	AA	AT	CT	CC	TT	CG	AC	**	CC	CC	AA	CT	**	AA	CC	CC	GG	CC	CT	CG	AA	AG	AG	AG	CC	AG	GT	**	AC	AT	AG	GG
734	10	40	15	Mowi	47	14.7	TT	TT	CT	GT	CC	CC	GG	CT	AG	CG	TT	AT	AT	CT	CC	TT	GG	AC	**	CT	CC	AA	CT	**	AA	CC	CC	GG	CC	CT	GG	AA	GG	AG	AA	CC	AG	GT	**	AC	AT	AG	GG
735	35	37	10	MowiXEtne	7	8.4	CT	CT	CT	GT	TT	CC	AA	TT	AG	CC	CT	AT	AT	CT	CC	AT	CG	AA	**	CT	CC	GG	TT	**	AA	AC	TT	GT	CT	CT	CG	AA	AG	AG	GG	AC	GG	GT	**	AC	AT	AA	CG
736	30	38	12	MowiXEtne	23	12.0	CC	CC	CC	GG	CT	CT	AG	TT	AG	CG	CT	AT	TT	CT	CC	AT	GG	CC	**	TT	AC	AG	CT	**	AA	CC	CT	GG	CT	CC	CG	AG	GG	AG	AA	AC	AA	TT	**	CC	AT	AG	GG
737	8	38	11	Mowi	31	13.4	CC	TT	TT	GG	CC	CT	GG	CT	GG	CC	CT	TT	AT	CT	CC	AT	GG	AC	**	CT	CC	AG	CT	**	AG	CC	CT	GG	CT	CC	GG	GG	AG	AG	GG	CC	AG	TT	**	CC	AA	AA	GG
738	35	25	23	Etne	6	7.9	TT	TT	CC	GT	TT	CC	AA	CT	AA	GG	CT	AT	AT	CT	CT	AT	CC	AA	**	CT	AC	GG	TT	**	AA	CC	CT	GG	TT	TT	GG	AA	GG	AA	GG	AC	GG	TT	**	AC	AT	AA	CG
739	35	37	10	MowiXEtne	29	13.4	TT	CT	CT	GT	TT	CC	GG	TT	AA	CG	TT	AA	AT	CT	CC	AT	CG	AC	**	CT	AC	AG	TT	**	AG	AC	CT	GT	CT	TT	CC	AG	AG	AA	GG	AC	GG	TT	**	AC	TT	AG	CG
740	35	28	24	Etne	13	10.2	CT	CT	CC	GG	CT	CT	AG	TT	AA	CG	TT	AA	TT	TT	CC	TT	CC	AA	**	TT	AC	GG	TT	**	AG	CC	TT	GG	CT	CC	CC	AG	AG	GG	AG	AC	GG	TT	**	AC	AT	AG	CC
741	21	17	27	Etne	22	12.1	**	**	**	**	**	**	**	**	**	**	**	**	**	**	**	**	**	**	**	**	**	**	**	**	**	**	CT	GT	CC	CT	CG	AG	AG	GG	AA	AC	AG	TT	**	CC	AT	AA	CC
742	35	37	10	MowiXEtne	25	12.4	TT	CT	CT	GT	TT	CT	GG	TT	AA	CC	CT	AT	AT	CT	CC	AT	CG	AC	**	CT	AC	AG	TT	**	AA	AC	CT	GT	CT	TT	CC	AG	AG	AA	GG	AC	GG	GT	**	CC	AA	AG	CC
743	16	15	28	Etne	7	8.3	TT	TT	CC	GG	CC	CT	AA	TT	AG	GG	CT	AA	AA	CT	CC	AT	CG	CC	**	TT	CC	AG	TT	**	AG	CC	CT	GT	CT	CC	GG	AA	AG	GG	AG	CC	GG	TT	**	AC	AT	AG	CG
744	11	41	17	Mowi	32	13.0	CC	CC	TT	GT	TT	CC	GG	CC	AG	CC	TT	AT	AT	TT	CC	AA	GG	CC	**	CC	AA	AG	CC	**	GG	AC	CC	GG	CT	CT	CC	AG	GG	AG	GG	CC	AG	GT	**	AC	AA	AG	GG
745	21	41	18	0	32	13.5	TT	CT	CT	GT	CT	CC	GG	CC	AG	CG	TT	AA	TT	TT	CT	AT	**	CC	**	CC	AA	AA	CT	**	AG	CC	CT	GG	CC	CT	CG	AG	GG	GG	GG	AC	AG	TT	**	CC	AT	AA	CG
746	30	38	12	MowiXEtne	10	9.0	CC	CT	CC	GG	CT	CC	AG	CT	**	CG	CT	TT	AT	TT	CC	TT	GG	CC	**	CT	AC	AG	CC	**	AG	CC	CC	GG	CT	CC	CG	AG	GG	AA	AA	AC	AA	TT	**	CC	AT	AG	GG
747	3	1	1	Mowi	37	13.8	TT	CC	TT	GT	TT	CT	GG	TT	AA	CC	TT	AA	AA	CC	CC	AA	CG	AC	**	CT	AC	AG	TT	**	GG	CC	CC	GT	CC	CT	CC	AA	AG	AG	AG	AC	AG	GT	**	AC	TT	AA	CG
748	7	37	9	Mowi	46	15.1	TT	CT	TT	GT	CT	CC	GG	TT	AG	CG	CT	TT	AA	CT	CC	AT	CG	AA	**	CC	CC	AG	TT	**	AG	AC	CT	GT	CC	CT	CC	GG	GG	AA	GG	CC	AG	TT	**	AC	AA	AG	CG
749	20	22	25	Etne	20	11.8	CT	CT	CC	GG	CT	CC	AG	CT	AG	GG	CT	AA	TT	CT	CT	AT	CG	CC	**	TT	CC	AA	TT	**	AG	AC	CC	GT	CC	CT	GG	AG	GG	AG	AA	AA	GG	TT	**	CC	AT	AG	GG
750	21	17	27	Etne	7	8.3	CT	CT	CT	GG	TT	CT	AA	CT	GG	CG	CT	AA	AT	CC	CT	AT	CG	CC	**	CT	AC	AG	TT	**	GG	AA	CT	GT	CC	CC	GG	GG	AG	GG	AA	AC	AG	TT	**	AC	AA	AG	CC
751	35	25	23	Etne	8	8.9	CT	TT	CC	GT	TT	CC	AA	CT	AG	CG	CT	AT	AT	TT	CT	AT	CC	AA	**	CT	CC	GG	TT	**	AA	CC	TT	GT	TT	TT	CG	AA	GG	AG	GG	AA	GG	GT	**	AC	AT	AA	CG
752	20	22	25	Etne	12	10.0	CC	CT	CC	GT	TT	CC	AG	CT	GG	CG	CC	AA	TT	CT	CT	AT	CC	CC	**	CT	CC	GG	TT	**	GG	AC	CC	GT	CC	CC	GG	AG	GG	GG	AA	AC	AG	GT	**	CC	AA	AG	CG
753	9	39	13	Mowi	37	14.0	CT	CC	TT	TT	CT	CT	AG	CC	GG	CG	CT	AT	AT	CC	CT	AT	CC	CC	**	CT	CC	AG	TT	**	AG	AC	TT	TT	CT	CT	CG	AG	AG	AG	AG	CC	GG	GT	**	AC	AA	AA	GG
754	20	22	25	Etne	9	9.0	CC	CT	CC	TT	TT	CC	AG	CT	AG	CG	CT	AT	TT	CT	CT	AT	CG	CC	**	TT	AC	AA	CT	**	AA	CC	CT	GT	CC	CC	GG	AA	GG	GG	AG	AC	AG	TT	**	CC	AA	AG	GG
755	16	15	28	Etne	12	9.7	TT	TT	CC	GG	CC	CC	AA	TT	AG	GG	CT	AA	AA	CT	CC	AA	CG	CC	**	TT	CC	AG	CT	**	GG	CC	CC	GT	CT	CC	GG	AA	AG	GG	AG	AA	AG	TT	**	CC	AT	GG	CG
756	29	14	22	Etne	8	8.8	CT	CT	CC	GG	CT	CC	AG	TT	AG	CG	CT	AA	TT	CT	CC	TT	CG	AC	**	CT	AC	AA	CT	**	GG	CC	CT	GG	TT	CC	CG	AA	GG	GG	AG	AA	AG	GT	**	AC	AA	AG	CG
757	36	24	29	Etne	3	6.7	**	TT	CC	GG	CT	**	**	CT	AG	CG	CT	AT	TT	CT	CC	AT	**	AC	**	CT	AC	GG	TT	**	AG	CC	TT	GG	CT	CC	GG	AA	AG	AA	GG	CC	GG	GG	**	AC	AT	AA	CG
758	20	1	2	MowiXEtne	23	12.4	CC	CC	TT	GT	TT	CT	AG	TT	AA	CC	CT	AT	TT	CC	CT	AT	CC	AC	**	CT	CC	GG	TT	**	GG	CC	TT	GT	CT	CT	CG	AG	AG	GG	GG	AC	AG	TT	**	CC	AT	AG	CC
759	21	17	27	Etne	17	11.0	CC	CT	CT	GG	CT	CT	AA	CT	AG	CG	TT	AA	TT	CT	CT	AT	CC	CC	**	TT	AC	GG	TT	**	GG	CC	CT	GG	CC	CT	CG	AG	AG	GG	AG	AC	AG	TT	**	AC	AA	AA	CG
760	20	22	25	Etne	10	9.1	CT	CT	CT	TT	TT	CC	AG	CT	AG	CG	CT	AA	TT	CT	CT	AA	CC	CC	**	TT	CC	GG	CT	**	AA	AC	CT	GG	CC	CC	GG	AA	GG	GG	AA	AC	AG	GT	**	CC	AA	AA	GG
761	43	42	9	Mowi	39	14.5	TT	CC	CT	**	CT	CC	GG	TT	GG	CG	**	**	AA	CT	CC	AT	CG	AA	**	CC	CC	AG	TT	**	AG	AC	CC	GT	CC	CT	CC	AG	AG	GG	AG	CC	GG	**	**	AC	**	AA	**
762	21	17	27	Etne	7	8.4	CC	CT	CT	GG	TT	CT	AG	TT	AG	CG	CC	AA	AT	CC	CT	TT	CC	CC	**	TT	AC	GG	TT	**	AG	AC	TT	GG	CC	TT	CG	AG	AG	AG	AA	AC	AG	TT	**	CC	AT	AG	CG
763	11	41	17	Mowi	28	12.6	TT	CC	CT	GT	CT	CC	AG	CC	GG	CG	TT	AA	TT	TT	CC	AT	CG	AC	**	TT	CC	AA	CT	**	AG	AC	CC	GG	CT	CT	CC	AA	GG	AG	AG	CC	GG	GT	**	AC	AT	AA	CG
764	6	34	7	Mowi	36	14.3	CT	CC	CC	GG	CT	CC	GG	CT	GG	CG	TT	AT	AA	CC	CT	AT	CG	AC	**	TT	CC	AG	TT	**	AG	AA	CC	GT	CT	CC	CC	AG	AG	AA	GG	CC	AG	GG	**	AC	AT	GG	CG
765	32	39	14	MowiXEtne	16	10.4	CC	TT	CC	TT	CT	CT	AG	CT	AG	CG	CT	AA	AT	CT	CT	AT	CG	CC	**	TT	AC	AA	TT	**	AG	CC	CT	TT	TT	CT	GG	AG	GG	AG	AG	AC	GG	GG	**	CC	TT	AG	CG
766	4	12	NA	0	NA	NA	TT	CC	CT	GG	CT	CT	AG	CC	AG	CG	TT	AA	AT	TT	CC	TT	CG	AA	**	TT	AC	GG	CT	**	GG	AC	CC	GG	TT	CC	CG	AG	AG	AG	AA	CC	AG	GT	**	AC	TT	AG	CC
767	20	1	2	MowiXEtne	35	13.9	**	CC	CT	**	TT	CC	AG	CT	AA	CC	TT	AA	TT	CT	CC	AT	CC	AC	**	CT	AC	AG	CT	**	AG	CC	CT	GT	**	CT	CG	AG	AG	GG	AG	AC	GG	TT	**	CC	**	**	**
768	29	2	20	MowiXEtne	21	11.7	TT	TT	CT	GG	CT	CC	GG	TT	AG	GG	CT	AT	AT	CT	CT	TT	CC	CC	**	TT	AC	AA	CT	**	GG	CC	CT	GG	TT	CC	CC	AG	AA	GG	AG	AC	AG	GT	**	CC	AA	GG	GG
769	9	39	13	Mowi	41	14.7	TT	CT	CT	TT	CT	CT	AG	CC	AG	CG	TT	AA	AT	CC	TT	AT	CG	CC	**	CC	CC	AG	TT	**	AG	AC	CT	TT	CC	CC	CG	AA	AG	AG	GG	CC	AG	GG	**	CC	AT	AA	CG
770	20	22	25	Etne	18	11.4	CC	CT	CC	GT	TT	CC	AG	CT	GG	CC	CC	AT	TT	CT	CT	AT	CG	CC	**	CT	AC	AG	CT	**	AG	CC	TT	GT	CC	CT	GG	AA	GG	AG	AG	AC	GG	GT	**	CC	AA	AG	CG
771	32	39	14	MowiXEtne	32	13.2	CT	CT	TT	TT	CT	CT	AG	CC	GG	CC	TT	AA	AT	CC	CT	AT	CC	AC	**	CT	CC	AG	TT	**	AG	AC	CT	GT	CC	CT	CG	AA	GG	AG	AA	AC	AA	GG	**	CC	AA	AG	GG
772	29	27	21	Etne	15	10.7	CT	TT	CC	GT	CC	CC	GG	TT	GG	GG	CC	AA	TT	TT	CC	TT	CG	CC	**	TT	CC	GG	TT	**	AG	AC	CC	GG	TT	CC	CG	AA	AG	AG	AG	AC	GG	GG	**	CC	AA	AG	GG
773	7	37	9	Mowi	33	14.0	TT	CC	TT	GT	CT	CC	AG	CT	AG	CC	CC	TT	TT	CT	CC	AA	CG	AC	**	CC	CC	GG	TT	**	GG	AA	CT	GT	CC	CT	CG	GG	AG	AG	AG	CC	AG	GT	**	CC	AT	AA	CG
774	7	37	9	Mowi	35	14.0	TT	CT	CT	**	TT	CC	GG	CT	**	CG	CT	**	AT	CT	CC	AT	CG	AC	**	CC	CC	AA	TT	**	AG	AC	CT	GT	CC	CT	CG	AG	GG	AG	AG	CC	GG	**	**	AC	**	AA	**
775	21	41	18	0	32	13.6	CT	CT	CC	GG	CT	CT	GG	CT	AG	CC	CC	AT	TT	TT	CT	AT	GG	CC	**	CT	AC	AA	TT	**	AG	AA	TT	GG	CC	CT	CC	GG	GG	GG	AG	CC	AG	TT	**	CC	AA	AG	CG
776	32	39	14	MowiXEtne	19	11.3	CC	TT	CC	TT	CT	CC	AG	CT	GG	CG	TT	AA	AT	CT	CT	AT	CG	AA	**	CT	AC	AA	TT	**	AA	CC	CT	TT	CT	CT	CG	AA	GG	AA	AG	AC	AG	GT	**	CC	TT	AG	CG
777	20	12	4	MowiXEtne	23	12.2	CC	CT	CT	GG	CC	CT	AG	CT	AG	CC	TT	AA	AT	CT	CT	TT	CG	AC	**	CT	AA	AG	CC	**	GG	CC	CC	GT	CT	CC	GG	GG	GG	GG	AA	AC	AG	TT	**	CC	TT	AG	CC
778	9	39	13	Mowi	33	13.6	CT	CT	CT	GT	CT	CT	AG	CT	GG	CG	TT	AA	AA	CC	CT	AT	CG	AC	**	CC	CC	AG	TT	**	AG	AC	CC	TT	CT	CT	CC	AA	AG	AG	AG	CC	GG	GG	**	AC	AA	AA	CC
779	30	38	12	MowiXEtne	24	12.0	CT	CT	CC	GG	CT	CC	AG	TT	GG	CG	CT	TT	AT	CT	CC	TT	CC	CC	**	TT	AC	AA	CC	**	AG	CC	CC	GG	CT	CC	GG	AA	GG	AA	AA	AC	AG	GG	**	CC	AT	AG	GG
780	36	34	8	MowiXEtne	15	10.6	CT	CT	CT	GG	CT	CC	GG	CC	AG	CG	CT	AA	TT	CC	CC	AT	CC	CC	**	TT	AC	AG	TT	**	AG	AC	CT	GT	CT	CC	CG	AG	AG	GG	GG	CC	GG	GG	**	AC	TT	AG	CG
781	20	1	2	MowiXEtne	15	10.5	CT	CC	TT	GT	TT	CT	AG	CT	AG	CC	CT	AT	AT	CC	CC	AT	CC	AC	**	CT	CC	AG	TT	**	AG	CC	TT	GT	CC	TT	CG	AG	AG	AG	GG	CC	AG	GT	**	CC	AT	AA	CG
782	4	12	3	Mowi	36	13.8	CT	CT	CT	GG	CC	CC	AG	CC	AG	CG	TT	AA	AT	TT	CC	TT	GG	CC	**	TT	AA	AG	TT	**	GG	AC	CC	GT	CT	CC	CC	AA	GG	AG	AG	CC	AG	GT	**	AC	AT	AG	CG
783	29	27	21	Etne	8	8.3	CC	CT	CC	GG	CC	CC	GG	CT	GG	CG	CT	AA	AT	CT	TT	AT	CG	CC	**	CT	CC	GG	TT	**	GG	CC	CC	GG	TT	CC	CG	AG	GG	AG	GG	CC	GG	GT	**	CC	AA	AG	CG
784	29	2	20	MowiXEtne	32	13.6	TT	TT	CT	GG	CT	CC	GG	TT	AG	CC	CT	AA	AA	CT	CC	TT	CC	CC	**	TT	AC	GG	CT	**	GG	CC	CT	GG	TT	CT	CG	AA	AG	GG	AG	AC	GG	GG	**	CC	AA	GG	CG
785	29	14	22	Etne	4	6.8	CT	CT	CC	GG	CT	TT	AG	CT	GG	CC	CC	AT	TT	CT	CT	TT	CG	CC	**	CT	AC	AG	CT	**	GG	CC	CT	GG	TT	CT	CG	AA	GG	GG	AG	AC	AG	GT	**	AC	AT	AG	GG
786	20	22	25	Etne	22	11.7	CT	CT	CT	GT	TT	CC	AG	CT	AG	GG	CC	AT	TT	CT	CT	AA	CC	CC	**	TT	CC	AA	TT	**	AG	CC	CT	GG	CC	CC	GG	AA	GG	GG	AG	AA	GG	GT	**	CC	AA	AG	GG
787	36	34	8	MowiXEtne	21	11.9	CT	CT	CT	GG	CT	CT	GG	TT	AG	CC	CT	AA	TT	CT	CT	AT	CG	CC	**	TT	AA	GG	TT	**	GG	AC	CC	GT	CC	CC	CG	AG	AA	AA	AG	CC	GG	GG	**	CC	TT	AA	GG
788	35	28	24	Etne	7	8.2	CC	CT	CC	GT	CT	TT	AA	CT	AG	CG	TT	AT	TT	CT	CC	AT	CC	AC	**	TT	AA	GG	TT	**	AG	CC	TT	GG	CT	CC	CC	AG	GG	GG	AG	AA	GG	TT	**	CC	AT	GG	CC
789	7	37	9	Mowi	40	14.4	**	**	**	**	**	**	**	**	**	**	**	**	**	**	**	**	**	**	**	**	**	**	**	**	**	**	CT	GT	CC	CT	CC	GG	GG	GG	GG	CC	GG	GG	**	CC	TT	AG	CG
790	16	15	28	Etne	21	11.9	TT	TT	CC	GT	CC	CT	AG	CT	AG	GG	CT	AA	AT	CC	CT	AA	CG	CC	**	TT	AC	AG	TT	**	AG	CC	CT	GT	CT	CC	GG	AA	AG	AG	AG	CC	GG	GT	**	AC	AA	AG	CG
791	20	22	25	Etne	5	7.6	CT	CT	CT	GT	TT	CC	AG	CT	GG	CG	CC	AA	TT	CT	TT	AT	CC	CC	**	TT	CC	AG	TT	**	AG	CC	CC	GG	CC	CT	GG	AG	GG	AG	AA	AA	AG	TT	**	CC	AA	AA	CG
792	30	38	12	MowiXEtne	16	10.7	CT	CT	CT	GT	CT	CT	AG	CT	GG	CG	CT	AT	AT	CC	CC	AT	CG	CC	**	CT	AA	AG	CC	**	AG	AC	CT	GG	CT	CC	GG	AA	GG	AA	AA	AA	AG	GG	**	CC	AT	AG	GG
793	7	37	9	Mowi	37	14.4	TT	CC	CT	GT	CT	CC	GG	TT	GG	CC	CT	AT	TT	CT	CC	AA	CG	AA	**	CC	CC	AG	TT	**	AG	AA	CC	GT	CC	CT	CC	AG	AG	AA	AG	CC	AG	GG	**	CC	AA	AG	CC
794	35	37	10	MowiXEtne	27	12.9	CT	CT	CC	GT	TT	CC	AG	TT	AG	CG	TT	AA	TT	CT	CC	AA	CG	AA	**	CT	CC	AG	TT	**	AA	CC	CT	GT	CT	CT	CG	AG	AG	AG	GG	AC	GG	GT	**	CC	AT	AG	CC
795	30	38	12	MowiXEtne	29	12.9	CT	CT	CC	GG	CT	CC	AG	TT	GG	CG	CT	TT	TT	TT	CC	TT	CC	CC	**	CT	AC	AG	CC	**	GG	CC	CC	GG	CT	CC	GG	AG	GG	AA	AA	AC	AA	GT	**	CC	AT	AG	GG
796	30	18	19	Mowi	44	15.4	CT	CT	CC	TT	CT	CT	AA	CT	GG	GG	CT	AT	TT	CT	CC	AT	CG	CC	**	CT	AC	AG	TT	**	AA	AC	CT	GG	CT	CC	CG	AA	AG	AA	AG	AA	AG	TT	**	CC	AT	AG	CG
797	20	22	21	Etne	8	9.1	CT	CT	CC	TT	CT	CC	AG	CT	GG	CG	CT	AT	TT	CT	CT	AA	CG	CC	**	TT	CC	GG	CT	**	AA	CC	CT	GG	CC	CT	GG	AG	GG	AG	AG	AC	GG	TT	**	CC	AT	AG	CG
798	7	37	20	MowiXEtne	42	14.9	TT	CT	CT	GT	CT	CC	AG	TT	AG	CG	CT	AT	AA	CT	CC	AA	CG	AA	**	CC	CC	GG	TT	**	AG	AC	CC	GT	CC	CT	CC	GG	GG	AG	GG	CC	GG	TT	**	CC	AA	AA	CG
799	4	12	14	MowiXEtne	23	12.1	TT	CT	CT	GG	CT	CT	AG	CC	AG	CG	TT	AA	AT	TT	CC	AT	CC	AC	**	CT	CC	AG	TT	**	AG	CC	CC	GT	TT	CC	GG	AA	GG	AG	AA	CC	AA	GT	**	CC	TT	GG	CC
800	20	12	NA	0	NA	NA	CC	CC	TT	GT	CT	CT	AG	CT	AA	GG	CT	AA	AT	CT	CT	TT	CG	AC	**	TT	AC	AA	CT	**	GG	AC	CC	GT	CT	CT	GG	AA	GG	AA	AA	AC	GG	TT	**	CC	AT	AG	CC
801	29	14	17	Mowi	43	14.6	CT	TT	CC	GG	CT	CT	AG	TT	GG	CC	CC	AA	TT	CT	CC	TT	CC	CC	**	CT	AC	AG	CT	**	GG	CC	CT	GG	CT	CT	CG	AA	AG	GG	GG	AC	AG	GT	**	CC	AT	AG	CC
802	7	37	26	Etne	5	7.8	TT	CT	CT	GT	TT	CC	AG	TT	GG	CC	CT	TT	AT	CT	CC	AT	CG	AC	**	CC	CC	GG	TT	**	AG	AC	CC	GT	CC	CT	CG	GG	GG	GG	GG	CC	AG	GG	**	AC	AT	AG	CG
803	35	25	14	MowiXEtne	32	13.4	TT	TT	CC	GG	TT	CC	AG	CT	AA	CG	CC	AA	AT	CT	CT	AT	CC	AA	**	TT	AC	GG	TT	**	AA	CC	CT	GG	TT	TT	CC	AA	GG	AA	GG	AC	GG	TT	**	AA	AT	AA	CG
804	20	1	2	MowiXEtne	30	13.5	CC	CC	CT	GT	CT	CC	AG	CT	AA	CG	CT	AA	AT	CT	CC	AA	CC	CC	**	CT	CC	AG	TT	**	GG	CC	CT	GG	CT	CC	CG	AA	AG	GG	AA	CC	GG	TT	**	CC	AT	AG	CC
805	9	39	9	Mowi	39	14.4	TT	CC	TT	TT	CT	CT	AG	CT	AG	CG	CT	AA	AA	CC	CT	AT	CC	AA	**	CT	CC	AG	TT	**	AA	AC	CC	TT	CT	CC	CC	AA	AG	AG	AG	CC	AG	GT	**	CC	AA	AA	CG
806	5	23	22	Etne	20	11.5	CT	CC	CC	GG	CT	CC	GG	CT	AA	CG	TT	AT	TT	CC	CT	TT	GG	AA	**	CC	AA	AG	TT	**	AG	CC	TT	TT	CT	TT	CG	AG	AA	AG	AG	CC	AG	GT	**	CC	AT	GG	GG
807	35	37	24	Etne	6	7.9	TT	CT	CC	GT	TT	CC	AG	TT	AA	CC	TT	AA	TT	TT	CC	AT	CG	AC	**	CT	AC	AG	TT	**	AG	AC	TT	GT	CT	CT	CG	AG	AG	GG	GG	AC	GG	GT	**	AC	TT	AA	CG
808	36	23	12	MowiXEtne	33	13.4	TT	CT	CC	GG	CC	CC	GG	TT	AA	CG	CT	AA	TT	CC	CC	TT	CG	AC	**	CT	AA	GG	TT	**	AG	CC	CC	TT	CT	CT	CG	AA	AA	AA	AG	AC	GG	GG	**	AC	TT	AA	GG
809	9	39	7	Mowi	35	14.3	TT	CT	CT	GT	CT	CT	AG	CT	GG	CG	CT	AT	AA	CT	TT	AT	CG	AC	**	CT	CC	AG	TT	**	AA	AC	TT	GT	CT	CC	CC	AG	AG	AG	AG	CC	GG	GT	**	CC	AA	AA	GG
810	36	23	30	Etne	15	10.4	CT	CT	CC	GG	CC	CC	GG	CT	AA	CG	CT	AA	TT	CT	CT	TT	CG	AA	**	CT	AC	GG	TT	**	AG	AC	CT	GT	CC	CT	CG	AA	AA	GG	GG	CC	GG	GG	**	CC	TT	AA	CG
811	29	2	27	Etne	11	9.6	TT	TT	CT	GT	CT	CC	GG	TT	AG	GG	CT	AA	AT	CC	CC	TT	CC	CC	**	TT	CC	GG	TT	**	GG	CC	CT	GG	TT	CT	CG	AG	AA	GG	AG	AC	AG	GG	**	CC	AA	AG	CG
812	13	2	4	MowiXEtne	23	12.3	TT	TT	CT	GT	CT	CT	AG	CT	GG	CC	TT	AT	AT	CT	CC	TT	CG	CC	**	CT	CC	AG	CT	**	GG	CC	CT	GG	CT	CT	CC	AA	GG	GG	GG	CC	AG	TT	**	CC	AT	GG	CG
813	20	12	17	Mowi	34	13.4	CC	CT	TT	GT	CC	CT	AG	CT	AG	CG	TT	AT	AT	CT	CC	AT	CC	CC	**	TT	AC	AG	CC	**	GG	CC	CT	GG	CC	CT	CG	GG	GG	GG	AG	CC	AG	TT	**	CC	TT	AG	CG
814	29	27	28	Etne	17	11.0	CT	TT	CC	GG	CC	CT	GG	TT	GG	GG	CT	AA	AT	TT	CT	TT	CC	CC	**	TT	AC	AA	TT	**	AG	AC	CC	GG	TT	CC	CC	AG	AG	AG	AG	AC	GG	GG	**	CC	AA	AG	GG
815	30	18	20	MowiXEtne	22	12.1	CT	CC	CC	GT	CT	CT	AG	TT	GG	GG	CC	AA	TT	TT	CC	AT	CG	CC	**	TT	AC	AG	CT	**	AG	CC	CT	GG	CC	CT	GG	AG	AG	AG	AA	AA	AG	TT	**	CC	AT	AG	GG
816	4	12	7	Mowi	30	13.2	TT	CT	CT	GG	CT	CT	AG	CC	AA	CG	CT	AA	AT	TT	CC	AT	CG	AA	**	TT	AC	AG	TT	**	GG	CC	CC	GT	CT	CC	CG	AA	AG	AA	AA	CC	GG	GT	**	CC	AT	AG	CC
817	30	38	23	Etne	7	8.4	CT	CT	CT	GT	CT	CC	AG	CT	GG	CG	CT	AT	AT	CT	CC	AT	CC	CC	**	TT	AC	AG	TT	**	AG	CC	CT	GG	CT	CC	CG	AA	GG	AG	AG	AC	AA	TT	**	CC	AT	AG	GG
818	10	40	12	MowiXEtne	12	10.0	TT	CT	CC	GG	CC	CC	GG	CC	GG	CC	CT	AT	AT	CC	CC	AT	CG	AA	**	CT	CC	AA	CT	**	AG	CC	CC	GT	CC	CT	CG	AG	AA	AG	AA	CC	AG	GT	**	CC	AT	AG	GG
819	36	24	11	Mowi	36	14.0	CT	CT	CC	GG	CT	CC	AG	TT	AG	GG	CT	AT	AT	CT	CC	AT	CC	CC	**	TT	AC	GG	TT	**	AG	CC	CC	GG	CT	CC	GG	AA	GG	AA	AG	CC	GG	GG	**	AC	AT	AA	CG
820	35	37	21	Etne	9	9.2	TT	CT	**	**	TT	CC	AG	TT	**	CC	CT	AT	AT	CT	CC	AT	**	AA	**	CT	AC	GG	TT	**	AG	AC	CT	GT	CT	**	CC	AG	AG	**	GG	**	GG	GT	**	AC	**	AG	**
821	36	24	24	Etne	11	9.6	CT	CT	CC	GG	CC	CC	AG	CC	AG	GG	CT	AT	TT	CT	CC	AT	CC	CC	**	CC	AC	GG	TT	**	AG	CC	CT	GT	CT	CC	GG	AA	GG	AA	AG	CC	GG	GT	**	AC	AT	AA	CG
822	30	18	6	MowiXEtne	20	11.7	CT	CC	CC	TT	CT	CC	AA	CT	GG	GG	CT	AA	TT	CT	CC	AT	CG	AC	**	TT	CC	AG	TT	**	AA	AC	CT	GG	CT	CC	GG	AA	AG	AG	AG	AC	AG	GT	**	CC	AT	AG	CG
823	32	26	8	MowiXEtne	20	11.7	TT	CT	CC	TT	CT	CC	AA	CT	AG	CG	CT	AA	AT	TT	CC	AT	CC	CC	**	CC	CC	AA	TT	**	GG	AC	CC	TT	CT	CT	CG	AA	GG	AG	AA	AA	AG	GT	**	CC	AT	AG	GG
824	35	37	12	MowiXEtne	16	10.7	TT	CT	CT	GT	TT	CC	AG	TT	AA	CG	CC	AA	AT	CT	CC	AA	CG	AA	**	CT	CC	GG	TT	**	AA	CC	TT	GT	CT	TT	CG	AA	AG	AG	GG	AC	GG	TT	**	CC	AA	AA	CG
825	16	15	4	MowiXEtne	26	12.9	TT	TT	CC	GG	CC	CT	AA	TT	AG	GG	CT	AA	AT	TT	CT	AT	CG	CC	**	TT	AC	AA	TT	**	AG	AC	CT	GT	CT	CC	GG	AA	AG	GG	AG	AC	AG	GT	**	CC	AT	GG	GG
826	20	12	26	Etne	5	7.3	**	CC	CT	GG	CC	CT	AG	CT	AA	CG	CT	AT	**	CT	CC	TT	CG	AC	**	CT	AC	GG	CT	**	AG	AC	CT	GT	CC	**	CG	AG	AG	AA	**	**	**	GT	**	CC	**	AG	**
827	9	39	10	MowiXEtne	24	12.3	TT	TT	TT	GT	CT	CT	AG	CT	AG	CG	TT	AT	AT	CC	TT	AT	CC	AC	**	CC	CC	AG	TT	**	AA	AC	TT	TT	CT	CC	CC	AA	AG	AG	AG	CC	AG	GT	**	CC	AT	AA	CG
828	5	23	28	Etne	23	12.1	**	CC	CC	GG	CT	CC	AG	TT	**	CG	TT	AT	TT	CT	CC	TT	CG	AC	**	CT	AC	**	TT	**	AG	AC	CT	TT	CC	**	**	**	AA	GG	**	**	**	GT	**	AC	**	**	**
829	9	39	2	MowiXEtne	25	12.4	TT	CC	CT	GT	CT	CT	AG	CC	AG	CG	TT	AT	AT	CC	TT	AT	CC	CC	**	CC	CC	AG	TT	**	AG	AC	CT	TT	CC	CT	CC	AA	AG	AG	AA	CC	AG	GG	**	CC	AT	AA	CC
830	30	18	1	Mowi	44	14.9	CT	CC	CC	GT	CT	CT	AA	TT	AG	CG	CT	AT	TT	CT	CC	AT	CG	AC	**	TT	AC	AA	CT	**	AG	CC	CC	GG	CT	CC	CG	AG	GG	AG	AG	AA	AG	GT	**	CC	AT	AG	CG
831	13	2	21	Etne	8	8.7	TT	TT	CT	GT	CT	CC	GG	CT	GG	CC	TT	AT	AT	CT	CT	AT	CG	AC	**	CT	AC	AG	TT	**	GG	AC	CT	GG	CT	CC	CG	GG	GG	AG	GG	CC	AA	GT	**	CC	TT	GG	CG
832	29	27	2	MowiXEtne	22	12.3	CT	CT	CC	GT	CT	CC	GG	CT	AG	GG	CC	AA	AT	CT	CT	AT	CG	CC	**	TT	AC	AA	TT	**	AG	CC	CC	GG	CT	CC	CG	AG	AG	AG	AG	AA	GG	GG	**	CC	AA	AG	GG
833	29	2	15	Mowi	28	12.8	CT	TT	CT	GT	CT	CC	GG	TT	GG	GG	CT	AT	AA	TT	CT	TT	CC	AC	**	TT	AC	GG	CT	**	GG	CC	CT	GG	TT	CC	CG	AG	AA	GG	GG	AC	GG	GG	**	CC	AT	AG	CG
834	32	39	3	Mowi	30	13.3	TT	CC	TT	TT	CT	CT	AG	CT	AG	CG	CT	AA	AT	CT	CT	AT	CC	CC	**	TT	CC	AG	TT	**	AG	AC	TT	TT	TT	CT	CG	AA	GG	AG	GG	AC	AG	GG	**	CC	AT	AG	CG
835	9	39	23	Etne	16	11.0	CT	TT	TT	TT	TT	CT	AG	CC	GG	CG	CT	AT	AA	CC	CT	AT	CC	AA	**	CT	CC	AG	TT	**	AG	CC	CT	TT	CC	CC	CG	AA	AG	AG	AG	CC	GG	GT	**	CC	AA	AA	CG
836	11	41	25	Etne	15	10.8	TT	CC	TT	GT	TT	CC	GG	CC	GG	CC	TT	AT	TT	CT	CC	AT	GG	AC	**	TT	AA	AG	CT	**	GG	AC	CT	GT	CT	CT	CC	AG	GG	AG	AG	CC	GG	GT	**	AC	AA	AA	CG
837	32	26	19	Mowi	40	14.5	TT	CC	CT	GT	CT	CT	AA	TT	AG	GG	TT	AA	TT	TT	CC	AT	CG	AA	**	TT	AC	AA	TT	**	AG	CC	CC	GT	CC	TT	CC	AA	AG	AA	AA	AA	GG	GT	**	CC	AT	AG	GG
838	32	39	10	MowiXEtne	12	10.0	CT	TT	CT	TT	CT	CC	GG	CT	**	CC	TT	AA	AT	CC	CT	AT	CC	AC	**	TT	CC	AG	TT	**	AA	AC	TT	GT	CC	CT	CG	AG	GG	AA	GG	AC	GG	GG	**	CC	AA	AG	GG
839	20	1	29	Etne	16	10.9	CC	CC	CT	GG	CT	CC	AG	CT	AA	CG	TT	AT	AT	CC	CT	AA	CC	AC	**	CT	CC	AG	TT	**	AG	CC	CT	GT	CT	CC	CG	AG	AG	GG	AG	AC	AG	TT	**	CC	TT	AG	CC
840	7	37	18	0	27	12.9	TT	CC	TT	GT	TT	CC	GG	TT	GG	CC	CT	TT	TT	CT	CC	AA	CG	AC	**	CC	CC	AG	TT	**	AG	AC	CT	GT	CC	CT	CG	GG	AG	AA	AG	CC	GG	GT	**	CC	TT	AA	GG
841	29	14	26	Etne	5	7.5	TT	CC	CC	GG	CT	CT	AG	TT	AA	CC	CC	AA	AT	CT	CT	TT	CG	CC	**	CT	AC	AG	CT	**	GG	CC	CC	GG	CT	CC	CG	AA	GG	GG	GG	AC	AA	GT	**	CC	AA	AG	GG
842	35	28	28	Etne	22	12.4	CC	CT	CC	GG	CT	CT	AG	TT	AG	CC	CT	AA	TT	CT	CC	AT	CC	AA	**	TT	CC	GG	TT	**	AG	CC	TT	GT	CT	CT	CG	AG	GG	AG	AG	AC	GG	TT	**	AC	AA	AA	CG
843	30	38	12	MowiXEtne	39	14.5	CC	CT	CT	GG	CT	CC	AG	CT	AG	CG	CT	AT	TT	TT	CC	AT	CG	CC	**	TT	CC	AA	CT	**	AA	CC	CT	GG	CT	CC	CG	AA	GG	AG	AA	AC	AG	GT	**	CC	AT	GG	GG
844	6	34	22	Etne	9	8.9	CT	CC	CC	GG	CT	CC	GG	CC	GG	CG	CT	AT	TT	CT	CT	AT	CC	AA	**	TT	CC	GG	TT	**	AA	AC	CC	TT	CC	CC	CC	GG	AG	AA	GG	AC	AG	GG	**	AC	AT	AG	CG
845	30	18	12	MowiXEtne	19	11.3	CT	CT	CC	GG	CT	CC	AA	CT	AG	GG	CC	AT	TT	CT	CC	AT	CG	AC	**	TT	AA	AA	TT	**	AA	AC	CT	GT	CC	CC	CG	AG	GG	AG	AG	AC	AG	TT	**	CC	AT	AG	CG
846	21	17	2	MowiXEtne	22	12.3	CT	TT	CC	GG	TT	TT	AG	CT	GG	CG	TT	AA	AT	CC	CT	AT	CG	CC	**	TT	AC	GG	TT	**	AG	AA	CC	GG	CC	CT	GG	AG	GG	AG	AG	CC	AG	TT	**	CC	AT	AA	CG
847	20	12	8	MowiXEtne	31	13.4	CC	CT	CT	GG	CC	CT	AG	CT	AA	CG	TT	AT	AT	CT	CC	TT	CC	AC	**	TT	AC	GG	CT	**	AG	CC	CT	GT	CT	CC	GG	AA	AG	AG	GG	AC	AG	GT	**	CC	AT	AG	CG
848	11	41	19	Mowi	37	14.5	CT	CC	CC	TT	CT	CC	GG	CC	GG	CG	CT	AT	TT	CT	CC	AT	GG	AC	**	CT	AA	AG	CT	**	AG	CC	CC	GT	CT	CT	CC	AG	GG	AG	AG	CC	AG	GT	**	AC	AT	AG	GG
849	16	15	6	MowiXEtne	20	11.4	TT	TT	CC	GT	CC	CT	AG	CC	AG	GG	TT	AA	AT	TT	CT	AA	CG	CC	**	TT	CC	AA	CT	**	AG	CC	CC	GT	CT	CC	GG	AG	AG	AG	AG	AA	GG	TT	**	CC	AT	AG	GG
850	29	2	23	Etne	4	7.0	CT	TT	CT	GG	CT	CC	GG	CT	GG	CC	CT	AA	AT	CC	CC	AT	CC	CC	**	TT	CC	AG	TT	**	GG	CC	CC	GG	TT	CT	CC	AG	AG	GG	AG	AC	GG	GG	**	CC	AT	AG	GG
851	6	34	1	Mowi	40	14.6	CT	CC	TT	GG	CT	CC	GG	CT	GG	CG	TT	AT	AT	CC	CC	AT	CG	AC	**	CT	CC	AG	TT	**	AG	AA	CC	TT	CT	CC	CC	AG	AG	AA	GG	AC	AG	GT	**	AC	TT	AG	GG
852	35	25	14	MowiXEtne	17	10.6	TT	TT	CC	GG	TT	CT	GG	CT	AG	GG	CC	AA	AT	CT	CT	AT	CC	AA	**	CT	CC	GG	TT	**	AA	CC	CT	GT	TT	CT	CG	AA	GG	AG	GG	AA	GG	GT	**	CC	AA	AA	CG
853	30	38	19	Mowi	41	14.6	CC	CT	CC	GG	CT	CC	AG	CT	AG	CG	CT	TT	AT	CT	CC	TT	CG	CC	**	CT	AC	AG	CC	**	GG	AC	CC	GG	CT	CC	GG	AA	GG	AA	AA	AC	AG	GG	**	CC	AT	AG	GG
854	8	38	19	Mowi	28	13.0	CT	CT	CT	GG	CT	CT	GG	CT	AG	CG	CT	TT	AT	CC	CC	AT	GG	AC	**	CC	AC	GG	CT	**	AG	CC	CT	GG	CT	CC	GG	AG	AG	AG	GG	AC	AG	TT	**	**	AT	AG	GG
855	29	27	30	Etne	13	10.0	TT	CT	CT	GT	CC	CC	GG	CT	AG	GG	CC	AA	TT	CC	TT	AT	CG	CC	**	CT	CC	AG	TT	**	GG	CC	CC	GG	TT	CC	CG	AA	GG	AG	AG	CC	GG	GG	**	CC	AA	AG	GG
856	35	28	25	Etne	7	8.4	CT	CT	CT	GT	CT	CC	AG	CT	AA	CC	CT	AA	TT	CT	CC	TT	CC	AA	**	TT	AA	GG	TT	**	AG	CC	TT	GG	CT	CC	CG	AG	AA	GG	AG	AC	AG	TT	**	AC	AA	AA	CG
857	36	23	9	Mowi	36	14.3	CT	CC	CC	GG	CC	CT	GG	TT	AA	CC	CT	AA	TT	CT	CT	TT	CG	AA	**	CT	AA	GG	TT	**	AG	AC	CC	GT	CT	CT	GG	AA	AG	AG	AG	CC	GG	GG	**	AC	TT	AG	CG
858	36	34	NA	0	NA	NA	CT	CC	CT	GG	CT	CT	GG	CT	AG	CG	CT	AA	TT	CT	CT	AT	CC	AC	**	TT	AC	AG	TT	**	AG	AC	CT	GT	CC	CC	CG	AG	AG	AG	GG	CC	GG	GG	**	CC	AT	AG	CG
859	30	38	4	MowiXEtne	16	10.9	CT	CC	CT	GG	CT	CC	AG	TT	GG	CG	CT	AT	TT	CT	CC	TT	CG	CC	**	CT	AA	AG	CC	**	AG	CC	CT	GG	CT	CC	GG	AA	GG	AA	AG	AC	AG	TT	**	CC	AT	GG	GG
860	20	12	22	Etne	18	11.2	CC	CT	TT	GT	CT	CT	AG	CT	AG	GG	CT	AA	AT	CT	CC	AT	CG	AC	**	CT	AC	AG	CT	**	AG	AC	CC	GT	CC	CT	CG	GG	GG	AA	AA	CC	GG	TT	**	CC	AT	AG	CC
861	32	26	9	Mowi	38	14.6	CT	CT	CC	TT	CT	CC	AG	CT	AG	CG	CT	AA	TT	TT	CC	AT	CC	CC	**	TT	CC	AA	TT	**	AG	CC	CC	GT	CT	TT	GG	AA	GG	AG	AA	AA	GG	TT	**	CC	AA	AG	GG
862	35	37	23	Etne	9	8.8	TT	CT	CC	GT	TT	CC	AG	TT	AA	CG	CT	AT	TT	TT	CC	AT	CG	AA	**	CT	AC	AG	TT	**	AA	CC	CT	GT	CT	TT	CG	AA	AG	AG	GG	AC	GG	GT	**	AC	AA	AA	CC
863	16	15	2	MowiXEtne	23	12.3	TT	TT	CC	GG	CC	CT	AA	CT	AG	GG	CT	AA	AT	TT	CC	AA	CG	CC	**	TT	AC	AA	TT	**	AG	CC	TT	GT	CT	CC	GG	AA	AG	AG	AG	CC	GG	GT	**	CC	AT	AG	GG
864	20	1	13	Mowi	40	14.5	CC	CC	TT	TT	CC	CT	AG	CT	AA	CC	TT	AT	AT	CT	CT	AA	CC	AC	**	CT	CC	AG	TT	**	AG	CC	CT	GT	CT	CT	CG	AG	AG	AG	AG	CC	AG	TT	**	CC	TT	AG	CG
865	3	1	5	Mowi	39	14.6	CT	CC	TT	GT	CT	CC	AG	CT	AA	CC	TT	AA	AT	CT	CC	AA	CG	AC	**	CC	AC	AG	TT	**	AG	CC	CC	GG	CT	TT	CC	AA	AG	GG	AA	AC	GG	GT	**	AC	TT	GG	CC
866	29	27	10	MowiXEtne	20	11.6	CT	CT	CC	GT	CC	CT	GG	TT	AG	GG	CT	AA	TT	CT	CT	TT	CC	CC	**	CT	CC	AA	TT	**	GG	AC	CC	GG	CT	CC	CC	AA	GG	AG	AG	AC	AG	GT	**	CC	AA	AG	CG
867	20	1	6	MowiXEtne	24	12.5	CT	CC	CC	TT	CT	CT	AG	CT	AG	CG	CT	AT	TT	CC	CC	AA	CC	AC	**	CT	CC	AA	CT	**	AG	CC	CT	GG	CC	CT	CG	AA	AG	AG	GG	CC	GG	TT	**	CC	TT	AG	CG
868	10	40	13	Mowi	27	12.9	CT	TT	TT	TT	CT	CC	AG	CC	AG	CC	TT	AA	AT	CT	CC	TT	CG	AA	**	CT	CC	AA	CT	**	AG	CC	CC	GG	CC	CC	CG	AA	AG	AA	AG	CC	AA	GT	**	CC	AT	AG	GG
869	4	12	6	MowiXEtne	17	11.0	TT	CC	CT	GT	CC	TT	GG	CC	AG	CG	TT	AT	AT	TT	CC	AT	GG	AC	**	TT	AC	GG	TT	**	GG	CC	CT	GG	CT	CC	CC	AG	AG	AG	GG	CC	GG	GT	**	CC	AT	AG	CC
870	35	25	20	MowiXEtne	28	13.1	CT	TT	CC	GG	TT	CT	AG	CT	GG	CG	TT	AA	AT	CT	CT	AT	CC	AC	**	TT	AC	GG	TT	**	AA	CC	TT	GT	TT	CT	CC	AA	GG	AG	GG	AA	GG	GT	**	AA	AT	AA	CC
871	20	22	19	Mowi	29	13.2	CT	CT	CT	GT	TT	CC	AG	CT	AG	GG	CC	AA	TT	CT	CT	AT	CC	CC	**	TT	CC	AG	TT	**	GG	CC	CT	GG	CC	CT	GG	AA	GG	AG	AA	AA	AG	TT	**	CC	AA	AG	CG
872	13	2	4	MowiXEtne	33	13.8	CT	CT	TT	GT	TT	CC	AG	CT	GG	GG	TT	AA	AA	CT	CC	AT	CG	CC	**	TT	AC	AG	CT	**	GG	CC	CC	GG	TT	CC	CG	GG	AG	AG	GG	CC	GG	GT	**	CC	TT	AG	CG
873	35	37	21	Etne	9	9.2	CT	CT	CT	GT	TT	CT	AA	TT	AG	CC	CC	AT	TT	TT	CC	AA	CG	AA	**	CT	AC	AG	TT	**	AA	CC	CT	GT	CT	TT	CG	AG	GG	AG	GG	AC	GG	GT	**	CC	TT	AG	CC
874	36	24	30	Etne	20	11.7	CT	TT	CT	GG	CT	CC	AG	CC	AG	CG	CT	AT	AT	CT	CC	AT	CG	AC	**	CT	AC	GG	TT	**	AG	CC	TT	GT	CT	CC	GG	AA	AG	AA	GG	CC	GG	GG	**	AC	AT	AA	CG
875	21	41	3	Mowi	23	11.9	CT	CT	CC	GG	TT	CC	GG	CC	AG	CG	CT	AA	TT	TT	CT	AA	CG	CC	**	CT	AA	AG	TT	**	GG	AC	CC	GT	CC	CT	CC	AG	GG	GG	GG	AC	AG	GT	**	CC	AT	AA	GG
876	32	26	12	MowiXEtne	38	14.1	CT	CT	CC	GT	CT	CT	AG	TT	AG	GG	TT	AA	AT	CT	CC	TT	CG	AC	**	CT	AC	AA	TT	**	AG	CC	CT	GG	CC	TT	CC	AA	GG	AG	AG	AA	AG	TT	**	CC	TT	AG	GG
877	16	15	15	Mowi	38	14.0	TT	TT	CC	GT	CC	CT	AG	CT	AG	GG	TT	AA	AA	CC	CC	AT	CC	CC	**	TT	AA	AG	CT	**	AG	AC	CT	GT	CT	CC	GG	AG	AG	AA	AG	CC	AG	GT	**	CC	AT	AG	CG
878	30	38	29	Etne	10	9.3	CC	CT	CC	GT	CT	CC	AG	TT	AG	CG	CT	TT	AT	CC	CC	AT	CC	CC	**	TT	AC	AG	TT	**	GG	CC	CC	GG	CT	CC	CG	AA	GG	AG	AA	AC	AG	GG	**	CC	AT	GG	GG
879	29	14	10	MowiXEtne	32	13.8	TT	CT	CC	GG	CT	CC	AG	TT	AA	CG	CC	AT	AT	TT	CC	TT	CG	CC	**	CT	AC	AG	CT	**	GG	CC	CC	GG	TT	CC	CG	AA	GG	GG	AA	AC	AG	GT	**	CC	AT	AG	CG
880	30	38	29	Etne	10	9.5	CT	CT	CC	GG	CT	CC	AG	CT	GG	CG	CT	AT	TT	CC	CC	AT	GG	CC	**	TT	CC	AA	CC	**	AG	CC	CT	GG	CT	CC	GG	AA	GG	AG	AG	CC	AG	GT	**	CC	AT	GG	GG
881	20	1	30	Etne	18	11.4	CC	CC	CT	GG	CT	CT	AG	TT	AA	CG	TT	AA	AT	CT	CC	AA	CC	CC	**	CT	AC	GG	CT	**	GG	CC	CT	GT	CC	CT	CG	AG	AG	AG	AG	AC	GG	GT	**	CC	TT	AA	CC
882	36	34	26	Etne	15	10.7	CT	CC	CT	GG	CT	CC	GG	CC	AG	CG	CT	AA	AT	CT	CT	AT	CC	AA	**	CT	AC	AG	TT	**	GG	AC	CC	GT	CC	CC	CG	AG	GG	GG	AG	CC	GG	GG	**	AC	AT	AA	CG
883	13	2	10	MowiXEtne	32	13.6	TT	TT	CT	GG	TT	CC	AG	CT	GG	CG	TT	AT	AT	TT	CC	AT	CG	AA	**	CT	AA	GG	TT	**	GG	CC	CT	GG	TT	TT	CG	GG	GG	GG	AG	CC	AG	GT	**	CC	AT	AG	CG
884	36	23	28	Etne	25	12.4	TT	CT	CC	GG	CT	CT	GG	CT	AA	CG	CT	AA	TT	CT	CT	TT	CG	AC	**	TT	AC	GG	TT	**	AG	AC	CC	GT	CT	CT	CG	AA	AA	GG	AA	CC	GG	GG	**	AC	TT	AA	GG
885	35	25	4	MowiXEtne	22	12.3	CC	TT	CC	GG	TT	CT	AG	CT	GG	CG	TT	AA	AT	TT	CT	AT	CC	AA	**	TT	AC	GG	TT	**	AA	CC	TT	GG	TT	CT	CG	AA	AG	AG	GG	AA	GG	GT	**	AA	AT	AA	CG
886	3	1	13	Mowi	35	13.9	TT	CC	TT	GT	CT	CT	AG	CC	AA	CC	TT	AA	AT	TT	CC	AT	CC	AC	**	CT	CC	AA	TT	**	AG	CC	CT	GG	CT	CT	CC	AA	AG	GG	AG	CC	AG	GT	**	AC	TT	AG	CG
887	32	39	5	Mowi	43	15.0	CT	CT	CT	TT	CT	CC	GG	CC	AG	CG	CT	AA	AT	CC	CC	AT	CC	AC	**	CT	CC	AA	TT	**	AA	AC	CT	GT	TT	CT	CG	AG	GG	AA	AG	AC	GG	GT	**	CC	AT	AG	GG
888	13	2	13	Mowi	37	14.5	CT	TT	CT	GG	CT	CT	GG	CT	AG	CC	TT	AT	AA	TT	CT	AT	CG	CC	**	CT	AA	GG	CT	**	GG	AC	CT	GG	CT	CC	GG	AG	AG	AG	AG	CC	AG	TT	**	CC	AT	AG	CG
889	13	2	30	Etne	13	10.2	CT	TT	CT	GG	CT	CC	AG	CT	AG	CG	TT	AA	AT	CT	CC	TT	CG	AA	**	TT	AA	AG	CT	**	GG	AC	CT	GG	CT	CT	CC	AG	GG	GG	GG	CC	AA	TT	**	CC	TT	GG	CG
890	4	12	3	Mowi	33	13.4	CT	CC	CT	GT	CC	CT	GG	CC	AG	CG	CT	AA	AT	TT	CC	TT	GG	CC	**	CT	AA	GG	TT	**	AG	CC	CC	GT	TT	CT	CC	AA	AG	AG	AA	CC	AG	GT	**	AC	AT	AG	CG
891	3	1	1	Mowi	33	13.5	CT	CT	CT	TT	TT	CT	GG	CT	AA	CC	TT	AA	AT	CT	CC	AT	CG	CC	**	CT	AC	AA	TT	**	GG	AC	CT	TT	CT	CT	CC	AA	AG	GG	AG	AC	AG	GT	**	AC	TT	AG	CG
892	21	41	NA	0	NA	NA	CT	CT	CT	GT	CT	CT	AG	CT	GG	CC	CT	AT	TT	CT	CT	AT	GG	CC	**	CT	CC	GG	TT	**	AG	AA	CC	GG	CC	CT	CC	AA	GG	GG	GG	CC	AG	TT	**	CC	AT	AG	CG
893	36	23	6	MowiXEtne	22	12.0	TT	CC	CC	GG	CC	CT	GG	CT	AA	CG	CT	AA	TT	CT	CT	TT	CG	AA	**	CC	AC	GG	TT	**	AG	CC	TT	GT	CC	CT	GG	AA	AG	AG	AG	CC	GG	GG	**	CC	TT	AG	GG
894	30	38	12	MowiXEtne	34	13.6	CT	CC	CT	GG	CT	CT	AG	CT	GG	CG	CT	TT	AT	CT	CC	AT	CG	CC	**	CT	AC	AG	CT	**	AG	AC	CC	GG	CT	CC	CG	AA	GG	AA	AA	AA	AG	TT	**	CC	AT	AG	GG
895	29	27	21	Etne	9	8.8	CT	CT	CC	GG	CC	CT	GG	TT	AG	CG	CT	AA	TT	CC	CT	TT	CC	CC	**	CT	AC	GG	TT	**	AG	AC	CC	GT	TT	CC	CC	AA	AG	AG	AG	AC	AG	GT	**	CC	AA	AG	GG
896	3	1	1	Mowi	44	15.1	CT	CT	CT	GT	CT	CC	AG	CT	AA	CC	TT	AA	AT	CT	CC	AA	CC	AC	**	CC	CC	AG	TT	**	AG	AC	CC	GT	CT	CC	CC	AA	AG	AG	AG	CC	AG	GT	**	AC	TT	AG	CC
897	20	22	25	Etne	12	9.6	CT	CT	CC	GT	CT	CC	AG	CT	AG	CG	CT	AT	TT	CT	TT	AA	CG	CC	**	CT	AC	AG	CT	**	AG	CC	TT	GT	CC	CT	GG	AG	GG	AG	AG	AC	AG	TT	**	CC	AT	AG	GG
898	21	17	27	Etne	7	8.0	TT	CT	CC	GG	TT	TT	AA	TT	AG	CG	CT	AA	AT	CT	CT	AT	CG	CC	**	CT	CC	AG	TT	**	AG	AA	CT	GT	CC	TT	GG	AG	AG	AG	AG	AC	AG	TT	**	AC	AT	AG	CC
899	30	38	12	MowiXEtne	16	10.6	CT	CT	CT	GT	CT	CC	AG	TT	AG	CG	CT	TT	AT	CC	CC	TT	GG	CC	**	CT	AC	AA	CT	**	AG	CC	CC	GG	CT	CC	GG	AA	GG	AA	AG	CC	AA	GG	**	CC	AT	GG	GG
900	35	37	10	MowiXEtne	29	13.1	CT	CT	CT	GT	TT	CC	AG	TT	AG	CG	CT	AT	TT	CT	CC	AA	CG	AC	**	CT	AC	GG	TT	**	AG	CC	TT	GT	CT	CT	CC	AG	AG	GG	GG	AC	GG	GT	**	CC	AA	AA	CC
901	30	18	30	Etne	15	10.4	CT	CT	CC	GT	CT	CT	AG	CT	AG	CG	CT	AT	TT	CC	CC	AT	GG	AC	**	TT	AC	AG	CT	**	AA	AC	CT	GT	CT	CT	GG	AG	GG	AA	AA	AC	AG	GT	**	CC	AT	AG	CG
902	4	12	3	Mowi	42	14.4	TT	CT	CT	GG	CT	CT	AG	CC	AG	CG	TT	AA	AT	TT	CC	AT	GG	AA	**	CT	AC	AG	CT	**	AG	CC	CC	GG	TT	CC	GG	AG	GG	AG	AG	CC	AG	GT	**	CC	AT	GG	CG
903	13	2	19	Mowi	37	14.4	CT	TT	CT	GG	TT	CC	GG	CT	AG	CC	TT	TT	TT	TT	CC	TT	CG	AC	**	CT	AA	AG	CT	**	GG	CC	CC	GG	CT	CT	CC	AG	GG	GG	AG	CC	AG	GT	**	CC	AT	GG	CG
904	35	25	23	Etne	13	10.0	CT	TT	CC	GT	TT	CC	AG	CT	AG	CG	CT	AT	AT	CT	CT	TT	CC	AA	**	TT	CC	GG	TT	**	AA	CC	TT	GT	TT	TT	CG	AA	GG	AG	GG	AC	GG	TT	**	AA	TT	AA	CG
905	21	41	18	0	26	12.6	CC	CT	CC	GT	CT	CT	GG	CC	GG	CC	TT	AA	TT	CT	CT	AT	GG	CC	**	CT	CC	AG	CT	**	AG	AA	CT	GG	CC	TT	CC	AG	GG	GG	GG	AC	AG	TT	**	CC	AT	AG	CG
906	10	40	15	Mowi	33	13.6	CT	CT	CC	GG	CT	CC	GG	CC	AG	CG	CT	AT	AT	CT	CC	TT	CG	AA	**	CT	CC	AA	CT	**	AG	CC	CC	GG	CC	CT	GG	AG	AA	AG	AA	CC	AG	GT	**	AC	AT	AG	GG
907	35	25	23	Etne	8	9.0	TT	TT	CC	GT	TT	CT	AA	CT	AA	CG	TT	AT	AT	CT	CT	AA	CC	AA	**	CT	AC	GG	TT	**	AA	CC	TT	GG	TT	CT	CG	AA	GG	GG	GG	AA	GG	GT	**	AC	AA	AG	CC
908	16	15	28	Etne	26	12.5	TT	TT	CC	GG	CC	CT	AA	CT	AG	GG	TT	AA	AT	CT	CC	AT	CC	CC	**	TT	AC	AG	TT	**	GG	CC	CT	GT	CT	CC	GG	AA	AG	GG	AG	AA	AG	TT	**	CC	AT	AG	CG
909	11	41	17	Mowi	43	14.8	CC	CC	CC	GT	TT	CC	GG	CC	AG	GG	TT	AA	AT	TT	CC	AT	CG	AC	**	CC	AC	AG	CC	**	AG	AA	CC	GG	CT	CT	CC	AG	GG	AG	AG	CC	GG	GG	**	AC	AT	AG	GG
910	36	24	29	Etne	5	7.4	CT	TT	CC	GG	CC	CC	AG	CT	AG	GG	CT	AT	AT	CC	CC	AT	CC	CC	**	CC	AA	GG	TT	**	AG	CC	CT	GG	TT	CC	GG	AA	AG	AA	AG	CC	GG	GT	**	AC	AT	AA	CG
911	30	18	30	Etne	16	10.8	CT	CC	CC	GT	CT	CC	AA	CT	AG	GG	CC	AT	TT	CT	CC	AT	GG	AC	**	TT	CC	AA	TT	**	AA	AC	CC	GT	CC	CC	CG	AA	AG	GG	AG	AC	AG	GG	**	CC	AT	AG	CG
912	35	37	10	MowiXEtne	18	11.4	CT	CT	CT	GT	TT	CC	AA	TT	GG	CG	TT	AA	TT	CT	CC	AT	CG	AA	**	CT	AC	AG	TT	**	AA	CC	CT	GT	CT	CT	CG	AG	AG	AG	GG	AC	GG	GT	**	AC	AT	AG	CG
913	30	18	30	Etne	27	13.0	CT	CC	CC	GT	CT	CC	AA	CT	GG	CG	CC	AT	TT	CT	CC	AT	CG	AC	**	TT	AC	AA	CT	**	AG	CC	CT	GT	CC	CT	CG	AA	AG	GG	AA	AC	AG	GG	**	CC	AT	AG	GG
914	10	40	15	Mowi	14	10.4	TT	TT	TT	TT	CC	CC	GG	CC	AG	CC	CT	AT	AT	CC	CC	AT	CG	AC	**	CC	CC	AA	CT	**	AA	CC	CC	GT	CC	CC	GG	GG	AG	AA	AA	CC	AG	GT	**	CC	AT	AG	GG
915	30	18	30	Etne	22	11.9	CT	CC	CC	TT	CT	CC	AG	TT	AG	GG	CC	AT	TT	TT	CC	AT	CC	CC	**	TT	AC	AA	TT	**	AG	AC	CC	GT	CC	CT	GG	AG	AG	AG	AA	AA	AG	TT	**	CC	AT	AG	GG
916	35	37	10	MowiXEtne	20	11.8	CT	CT	CC	GT	TT	CC	GG	TT	AG	CC	CT	AA	TT	TT	CC	AT	CG	AC	**	CT	CC	AG	TT	**	AA	AC	CT	GT	CT	CT	CG	AA	GG	GG	GG	AC	GG	GT	**	AC	AT	AG	CG
917	29	14	22	Etne	3	6.7	TT	CT	CC	GG	CT	CT	AG	TT	AA	CC	CT	AT	AT	CT	CT	TT	CG	AC	**	CT	AC	GG	CT	**	GG	CC	CC	GG	TT	CC	CG	AA	GG	GG	AA	AC	AG	GT	**	AC	AA	AG	CC
918	21	41	18	0	28	13.5	CT	CT	CC	GT	TT	CC	AG	CT	GG	CC	CT	AT	TT	CC	CT	AA	GG	CC	**	CT	CC	AG	TT	**	GG	AC	CT	GG	CC	TT	CC	GG	GG	GG	GG	AC	AG	GT	**	CC	AA	AG	GG
919	21	17	27	Etne	8	8.8	CT	CT	CC	GG	CT	CT	AA	CT	GG	CG	CT	AA	TT	CT	CT	AT	CC	CC	**	CT	AC	AG	TT	**	GG	AA	CC	GT	CC	TT	GG	AG	AG	AG	AG	AC	AG	TT	**	CC	AT	AA	CC
920	16	15	28	Etne	8	8.5	TT	TT	CC	GG	CC	CC	AA	CT	AG	GG	TT	AA	AT	CC	CC	AT	CG	CC	**	TT	CC	AG	CT	**	GG	CC	CT	GT	CT	CC	GG	AA	AG	AG	AG	AA	AG	GT	**	CC	AA	AA	GG
921	35	28	24	Etne	14	10.5	CT	CT	CT	GT	CT	TT	GG	TT	AA	CG	CC	AT	TT	CT	CC	AT	CC	AC	**	TT	AC	GG	TT	**	AG	CC	TT	GT	TT	**	CG	**	AA	**	AG	AA	GG	TT	**	**	AA	GG	**
922	29	2	20	MowiXEtne	28	13.5	CT	TT	CT	GG	CT	CC	GG	CT	AG	CG	CT	AA	AT	TT	CT	TT	CG	AC	**	TT	AC	AG	CT	**	GG	CC	CC	GG	TT	CC	CC	AG	AA	GG	AG	AC	GG	GG	**	CC	AT	GG	GG
923	29	14	22	Etne	15	10.7	CT	CT	CC	GG	CT	CC	AG	CT	AG	CG	CC	AA	AT	CC	CC	TT	CG	CC	**	CT	AC	AG	CT	**	GG	CC	CT	GG	CT	CC	CG	AA	AG	GG	AG	AA	GG	GT	**	CC	AA	AG	GG
924	36	24	29	Etne	7	8.7	CT	CT	CC	GG	CT	CC	AG	CC	AG	CG	CT	AT	TT	CC	CC	AT	CG	CC	**	CC	AC	GG	TT	**	AG	CC	TT	GT	TT	CC	GG	AA	GG	AG	GG	CC	GG	GG	**	CC	AT	AA	CG
925	21	41	18	0	31	13.4	CT	CT	CT	GG	TT	CT	GG	CC	GG	CG	CC	AA	TT	CT	CT	AA	GG	CC	**	TT	AC	AG	CT	**	AG	AC	CC	GG	CC	TT	CG	GG	GG	GG	GG	AC	GG	TT	**	CC	AT	AG	GG
926	29	27	21	Etne	9	9.1	CC	CT	CT	GG	CT	CC	GG	TT	GG	CG	CC	AA	AT	CC	CC	TT	CG	CC	**	CT	CC	AG	TT	**	GG	CC	CT	GG	CT	CC	CG	AG	GG	AG	GG	AA	GG	GG	**	CC	AA	AG	GG
927	32	26	26	Etne	7	8.2	TT	CT	CC	TT	CT	CT	AG	TT	AG	GG	TT	AA	TT	TT	CC	AT	CG	AC	**	CC	AC	AA	TT	**	AG	CC	CT	GT	CC	CT	CC	AA	GG	AG	AG	AA	GG	TT	**	AC	TT	AG	GG
928	5	23	5	Mowi	40	14.6	CT	CC	CC	GG	CT	CT	GG	CC	AG	CG	TT	AA	TT	CT	CC	AT	CG	AC	**	CC	AC	GG	CT	**	AG	AC	CT	GT	CT	CT	CC	AG	AA	AG	AA	CC	AG	GG	**	AC	TT	AG	GG
929	20	22	25	Etne	13	10.4	CC	CT	CT	TT	TT	CC	AG	CT	AG	GG	CC	AA	TT	CT	CT	AT	CC	CC	**	TT	CC	AA	CT	**	AG	CC	CC	GG	CC	CC	GG	AA	GG	GG	AA	AA	AG	GT	**	CC	AA	AG	CG
930	32	26	26	Etne	8	8.6	CT	CC	CT	TT	CT	CT	GG	CT	AG	CG	TT	AA	TT	TT	CC	AT	CC	AA	**	CT	CC	AA	TT	**	AG	AC	CC	TT	CC	TT	GG	AA	AG	GG	AA	AA	AG	GT	**	CC	TT	AG	GG
931	4	12	3	Mowi	43	14.5	TT	CT	CT	GG	CT	CT	AG	CC	AG	CG	CT	AA	AT	TT	CC	TT	CG	AC	**	CT	AA	GG	CT	**	GG	AC	CC	GG	CT	CC	GG	AG	AG	GG	AA	CC	AA	GT	**	AC	TT	AG	CC
932	36	23	6	MowiXEtne	24	12.5	TT	CT	CC	GG	CC	CC	GG	CT	AA	CC	CT	AA	TT	CT	CC	TT	CC	AA	**	CT	AA	GG	TT	**	AG	AC	CT	GT	CT	CT	GG	AA	AA	AG	AG	AC	GG	GG	**	CC	TT	AG	CG
933	21	17	27	Etne	11	9.6	CT	CT	CT	GG	CT	CT	AG	CT	GG	CG	CC	AA	TT	CT	CT	TT	CG	CC	**	CT	AC	AG	TT	**	AG	AA	CT	GG	CC	CT	CG	GG	AG	GG	AG	AC	AA	TT	**	CC	AA	AA	CC
934	29	14	22	Etne	14	10.4	CT	CC	CC	GG	CT	CT	AG	TT	AG	CC	CT	AA	AT	CT	CT	TT	CG	CC	**	CT	AC	AG	CT	**	GG	CC	CT	GG	CT	CC	CG	AA	GG	GG	AG	AA	AA	GT	**	AC	AT	AG	CG
935	10	40	15	Mowi	33	13.3	CT	TT	TT	TT	CC	CC	AG	CT	AA	CC	CT	AT	AT	CC	CC	TT	CG	AA	**	CT	CC	AA	CT	**	AA	CC	CC	GT	CC	CC	GG	AA	GG	AA	AA	CC	AA	GT	**	CC	AT	AG	GG
936	20	12	4	MowiXEtne	3	6.7	**	CT	TT	GG	CT	CT	AG	CT	AA	CG	CT	AA	AT	CT	CC	TT	CG	AC	**	CT	AC	AA	CT	**	GG	AC	CC	GT	CC	**	CG	AG	AG	**	**	CC	**	GT	**	CC	**	AG	CC
937	3	1	1	Mowi	48	15.3	CT	CT	CC	GG	TT	CT	AG	CT	AA	CC	TT	AT	AT	TT	CC	AT	CG	AC	**	CC	AC	AA	TT	**	GG	CC	CT	GT	CT	CT	CC	AA	AG	AG	GG	AC	AG	GT	**	AC	TT	AA	CC
938	16	15	28	Etne	22	12.3	TT	TT	CC	GT	CC	CC	AG	TT	AG	GG	CT	AA	AA	CT	CC	AT	CC	CC	**	TT	AA	AA	TT	**	AA	AC	CT	GT	CT	CC	GG	AG	AG	AG	AG	AC	GG	TT	**	AC	AT	GG	GG
939	5	23	5	Mowi	45	15.2	**	CC	CC	GG	CC	CC	AG	TT	AA	CG	TT	AT	TT	CT	CT	AT	CG	AC	**	CT	AC	GG	CT	**	AG	AC	TT	GT	CT	TT	CG	AA	AA	**	**	**	**	GT	**	AC	**	AG	**
940	32	39	14	MowiXEtne	15	10.6	TT	CT	CT	TT	CT	CC	AG	CT	AG	CG	CT	AA	AT	CC	CT	AT	CG	AA	**	CT	AC	AG	TT	**	AA	CC	TT	GT	CT	CT	CC	AA	GG	AG	GG	AC	GG	GT	**	CC	AA	AG	CG
941	6	34	7	Mowi	24	12.5	CT	CC	CT	GG	CT	CT	GG	CT	GG	CG	TT	AT	AT	CT	CT	AT	CC	AA	**	CT	CC	AG	TT	**	GG	AA	CT	TT	CT	CT	CC	GG	AG	AG	GG	AC	AG	GT	**	AA	AT	GG	CG
942	13	2	19	Mowi	37	14.3	**	TT	CT	**	TT	CT	AG	CT	GG	CG	TT	AT	AT	CT	CC	AT	CG	AC	**	CT	AC	**	CT	**	GG	AC	CC	GG	TT	**	CG	AG	AG	GG	**	CC	**	TT	**	CC	**	AG	**
943	36	23	6	MowiXEtne	13	10.0	CT	CC	CC	GG	CC	CC	GG	CC	AA	CG	CT	AA	TT	CT	CC	TT	CG	AC	**	CT	AC	GG	TT	**	AG	AC	CC	TT	CT	CT	GG	AA	AG	AA	AA	AC	GG	GG	**	AC	AT	AG	CG
944	36	24	29	Etne	5	7.5	CT	TT	CT	GG	CC	CC	AG	TT	AG	GG	CT	AT	AT	CC	CC	AT	CC	AC	**	TT	AA	GG	TT	**	AG	CC	CT	GG	CT	CC	GG	AA	AG	AG	AG	CC	GG	GT	**	AC	AT	AA	CG
945	35	28	24	Etne	7	8.0	CT	CT	CT	GG	CT	CC	AG	TT	AA	CC	CC	AA	TT	CT	CC	AT	CC	AC	**	TT	CC	GG	TT	**	AG	CC	TT	GG	CT	CC	CG	AG	AA	GG	AG	AA	AG	TT	**	AC	AT	AG	CG
946	35	37	10	MowiXEtne	19	11.5	CT	CT	CT	GT	TT	CT	AG	TT	GG	CC	CC	AA	AT	CT	CC	AA	CG	AA	**	CT	AC	GG	TT	**	AA	CC	TT	GT	CT	CT	CC	AG	GG	GG	GG	AC	GG	TT	**	CC	AT	AA	CC
947	30	18	30	Etne	15	10.2	CT	CT	CC	GG	CT	CC	AA	CT	GG	CG	CT	AT	TT	CT	CC	AT	GG	AC	**	CT	CC	AA	TT	**	AG	AC	CC	GG	CT	CT	GG	AG	GG	AA	AG	AC	AG	TT	**	**	AT	AG	GG
948	21	41	18	0	11	9.6	CC	CT	CC	GG	TT	CT	AG	CT	GG	CC	TT	AT	TT	TT	CT	AA	CG	CC	**	CT	AA	AG	CT	**	AG	AC	CT	GT	CC	CT	CC	AA	GG	GG	GG	AC	AG	GT	**	CC	AT	AG	GG
949	8	38	11	Mowi	31	13.2	CT	CT	CT	GG	CT	CT	GG	CT	GG	CC	CT	TT	AT	CC	CC	AA	CC	CC	**	CT	AC	AG	CT	**	GG	CC	CT	GT	CT	CC	CG	GG	AG	AG	AG	CC	AG	TT	**	CC	AT	AG	GG
950	7	37	9	Mowi	33	13.9	TT	CT	CT	GT	TT	CC	GG	TT	AG	CG	CT	TT	TT	CT	CC	AA	CG	AC	**	CC	CC	GG	TT	**	AG	AC	CC	GT	CC	CT	CG	GG	GG	AG	GG	CC	GG	GT	**	CC	AT	AG	CG
951	10	40	15	Mowi	37	13.6	CT	TT	CT	GT	CC	CC	AG	CC	AA	CG	CT	AT	AT	CC	CC	TT	CG	AA	**	CC	CC	AA	CT	**	AA	CC	CC	GT	CC	CT	GG	AA	AG	AA	AA	CC	AG	GT	**	CC	AT	AG	GG
952	7	37	9	Mowi	31	13.7	TT	CC	CT	**	CT	CC	AG	CT	**	CC	**	**	AT	CT	CC	AA	CG	AA	**	CC	CC	**	TT	**	AG	**	CC	GT	CC	**	CG	AG	AG	**	GG	CC	GG	GT	**	CC	**	AA	**
953	11	41	17	Mowi	33	13.6	CT	CC	CC	GT	TT	CC	AG	CC	GG	CG	CT	AA	TT	TT	CC	AT	GG	CC	**	CT	AC	AA	CC	**	GG	AC	CC	GT	CT	CT	CC	AG	GG	GG	AG	CC	AG	GT	**	AC	AT	AA	CG
954	3	1	1	Mowi	46	15.1	CC	CC	TT	GT	CT	CT	AG	CT	AA	CC	TT	AT	AA	CC	CC	AA	CC	CC	**	CT	CC	AA	TT	**	GG	CC	CT	TT	CT	CC	CC	AA	AG	AG	GG	CC	GG	GT	**	AC	TT	AG	CG
955	29	2	20	MowiXEtne	32	13.4	CT	CT	CT	GT	CT	CC	GG	CT	GG	CC	CT	AT	AT	TT	CT	AT	CC	AC	**	TT	CC	AG	CT	**	GG	CC	CC	GG	TT	CC	CC	AA	GG	GG	GG	AC	GG	GG	**	CC	AA	AG	CG
956	29	27	21	Etne	7	8.4	TT	CT	CT	GG	CT	CC	GG	TT	AG	GG	CC	AA	AT	CC	CT	TT	CG	CC	**	CT	AC	AG	TT	**	AG	CC	CT	GT	TT	CC	CG	AG	AG	AG	GG	AC	GG	GT	**	CC	AA	AG	GG
957	21	41	18	0	20	11.6	TT	CT	CT	GT	TT	CT	GG	CT	AG	CC	TT	AA	TT	TT	CT	AA	GG	CC	**	TT	CC	GG	CT	**	AG	AA	CT	GT	CC	CT	CC	AG	GG	GG	GG	CC	AG	TT	**	CC	AT	AG	GG
958	35	25	23	Etne	12	10.5	CT	TT	CC	GG	TT	CT	AG	CT	AG	CG	CT	AA	AT	TT	CT	AT	CC	AC	**	TT	AC	GG	TT	**	AA	CC	TT	GT	TT	TT	CG	AA	AG	AG	GG	AC	GG	GT	**	AC	AT	AG	CC
959	36	23	6	MowiXEtne	28	12.8	CT	CT	CC	GG	CT	CC	GG	CC	AA	CG	CT	AA	TT	CC	CC	TT	CG	AA	**	TT	AC	GG	TT	**	AG	AC	TT	TT	CT	CT	CG	AA	AA	AA	AG	CC	GG	GG	**	AC	AT	AA	CG
960	5	23	5	Mowi	46	15.8	TT	CT	CC	GG	CT	CT	AG	CT	AG	CG	TT	AT	TT	CT	CC	TT	CC	AA	**	TT	AC	AG	TT	**	AG	CC	TT	GT	CT	TT	GG	AA	AG	GG	AG	CC	GG	GT	**	AC	TT	AG	GG
961	35	25	23	Etne	5	7.5	TT	TT	CC	GT	TT	CT	GG	CT	AA	GG	CT	AT	AT	CT	CT	AT	CC	AC	**	TT	AC	GG	TT	**	AA	CC	CT	GT	TT	CT	CC	AA	AG	GG	GG	AC	GG	TT	**	AC	AT	AA	CG
962	10	40	15	Mowi	29	12.9	TT	CT	CC	GT	CC	CC	GG	CC	GG	CC	CT	AA	AT	CC	CC	AT	CG	AC	**	CT	CC	AA	CT	**	AG	CC	CC	GT	CC	CC	CG	AG	AA	AA	AG	CC	AG	GT	**	CC	AT	AG	GG
963	36	24	29	Etne	13	10.4	CT	CT	CC	GG	CC	CC	AG	CT	AG	CG	CT	AT	AT	CC	CC	AT	CG	CC	**	CT	AA	GG	TT	**	AG	CC	CT	GT	TT	CC	GG	AA	GG	AG	GG	CC	GG	GG	**	AC	AT	AA	CG
964	30	18	30	Etne	22	12.0	CT	CT	CC	GT	CT	CC	AG	TT	GG	GG	CT	AT	TT	TT	CC	AT	CC	AC	**	TT	AA	AG	CT	**	AA	AA	CT	GG	CT	CC	CG	AA	GG	AG	AG	AC	AG	GG	**	CC	AT	AG	GG
965	35	28	24	Etne	15	10.7	CC	CT	CT	GT	TT	CT	AA	CT	AG	CC	CC	AA	TT	CT	CC	AT	CC	AC	**	TT	AC	GG	TT	**	AG	CC	TT	GG	CT	CC	CG	AG	AG	GG	AG	AC	GG	TT	**	CC	AA	AA	CG
966	7	37	9	Mowi	41	14.6	TT	CT	CT	GT	TT	CC	GG	CT	AG	CG	TT	TT	AA	CT	CC	AA	CG	AA	**	CC	CC	AA	TT	**	GG	AC	CT	GT	CC	CT	CG	AG	GG	AG	AG	CC	GG	GT	**	CC	AT	AA	CC
967	29	14	22	Etne	21	11.9	CT	CC	CC	GG	CT	CT	AG	CT	AG	CC	CC	AA	AT	CC	CC	TT	CC	AC	**	CT	AC	GG	CT	**	GG	CC	CC	GG	TT	CT	CG	AA	GG	GG	AG	AC	GG	GT	**	AC	AT	AG	CG
968	30	18	30	Etne	16	10.7	CT	CT	CC	GT	CT	CC	AA	TT	AG	CG	CC	AT	TT	CC	CC	AT	CG	AC	**	TT	CC	AA	CT	**	AG	AC	CT	GG	CC	CC	CG	AA	AG	AG	AG	AC	AG	GT	**	CC	AT	AG	CG
969	20	22	25	Etne	23	12.4	CC	CT	CC	GG	TT	CC	AG	CT	AG	CG	CC	AT	TT	CT	CC	AA	CC	CC	**	TT	AC	AG	CT	**	AA	AC	CT	GT	CC	CC	GG	AG	GG	GG	AG	AA	GG	GT	**	CC	AA	AA	CG
970	21	17	27	Etne	18	11.3	CT	CT	CT	GG	CT	CT	AA	CT	AA	CG	TT	AA	AT	CT	CT	TT	CC	CC	**	CT	AC	GG	TT	**	AG	AC	CT	GG	CC	TT	CG	AA	GG	AG	AG	AC	AG	TT	**	CC	AA	AA	CC
971	16	15	28	Etne	22	12.2	TT	TT	CC	GG	CC	CT	AA	CT	AG	GG	TT	AA	AT	CT	CC	AA	CG	CC	**	TT	AC	AG	CT	**	GG	AC	CC	GT	CT	CC	GG	AG	AG	GG	AG	AA	AG	TT	**	AC	AT	AG	CG
972	21	17	27	Etne	13	10.4	CC	CT	CC	GG	CT	CT	AA	TT	AG	CG	CC	AA	AT	CT	CT	TT	CG	CC	**	CT	AC	AG	TT	**	AG	AC	CC	GT	CC	CT	GG	AA	AG	GG	AG	AC	AG	TT	**	CC	AA	AA	CC
973	36	24	29	Etne	5	7.9	CT	TT	CT	GG	CT	CC	AG	CT	AG	GG	CT	AT	TT	CC	CC	AT	CC	CC	**	TT	AC	GG	TT	**	AG	CC	CC	GG	CT	CC	GG	AA	AG	AA	AG	CC	GG	GG	**	CC	AT	AA	CG
974	21	41	18	0	36	14.0	CT	CT	CC	GG	TT	CT	AG	CC	GG	CG	CT	AA	TT	CT	CT	AA	GG	CC	**	TT	CC	GG	CT	**	AG	AC	CT	GT	CC	CT	CC	AG	GG	GG	AG	CC	AG	TT	**	CC	AT	AG	GG
975	35	37	10	MowiXEtne	22	12.3	TT	CT	CT	GT	TT	CT	AG	TT	AA	CC	CT	AA	AT	TT	CC	AA	CG	AC	**	CT	AC	GG	TT	**	AG	CC	CT	GT	CT	CT	CG	AG	AG	AG	GG	AC	GG	GT	**	CC	AT	AG	CG
976	5	23	5	Mowi	27	12.9	CT	CC	CC	GG	CC	CT	GG	CT	AA	CG	TT	AA	TT	CC	CT	TT	GG	AA	**	CC	AC	GG	CT	**	AG	AC	CT	TT	CT	CT	CG	AA	AA	AG	AA	CC	GG	GT	**	AC	TT	AG	GG
977	30	18	30	Etne	17	11.0	CT	CC	CC	TT	CT	CC	AG	TT	AG	CG	CC	AT	TT	CC	CC	AT	GG	AC	**	CT	CC	AG	CT	**	AA	AA	CC	GT	CC	CC	CG	AA	GG	AA	AA	AC	AG	TT	**	CC	AT	AG	CG
978	29	27	21	Etne	7	8.5	CT	CC	CC	GG	CC	CT	GG	TT	GG	CG	CC	AA	TT	TT	CT	TT	CG	CC	**	CT	CC	AG	TT	**	GG	AC	CC	GG	TT	CC	CC	AA	GG	AG	AG	AA	AG	GG	**	CC	AA	AG	CG
979	36	34	8	MowiXEtne	29	13.1	CT	CT	CT	GG	CT	CC	GG	CT	AG	CG	CT	AA	AT	CC	CC	AT	CG	AC	**	TT	AA	AG	TT	**	GG	AC	CC	TT	CT	CC	CG	AG	AG	AG	AG	CC	GG	GG	**	AC	AT	AG	GG
980	13	2	19	Mowi	32	13.6	CT	TT	CT	GT	CT	CC	GG	CT	GG	CG	TT	TT	AA	TT	CT	AT	CG	CC	**	TT	CC	GG	TT	**	GG	AC	CC	GG	CT	CT	GG	GG	GG	GG	AG	CC	GG	TT	**	CC	AT	AG	CG
981	21	41	18	0	20	11.7	CT	CT	CT	GG	CT	CT	AG	CC	GG	CC	TT	AA	TT	CC	CT	AT	GG	CC	**	TT	AC	AG	CT	**	GG	AC	CT	GG	CC	TT	CG	AA	GG	GG	AG	CC	AG	GT	**	CC	AT	AG	GG
982	21	17	27	Etne	5	7.4	CT	CT	CT	GG	TT	TT	AA	CT	GG	CG	CT	AA	AT	CT	CT	AT	CG	CC	**	CT	CC	GG	TT	**	GG	AC	TT	GG	CC	TT	GG	AG	AG	GG	AA	CC	AG	TT	**	AC	AA	AA	CC
983	21	17	27	Etne	17	11.1	CT	CT	CT	GG	CT	TT	AA	TT	AG	CG	CT	AA	AT	CC	CT	TT	CG	CC	**	TT	CC	AG	TT	**	AG	AC	CC	GT	CC	CC	GG	GG	GG	GG	AG	CC	GG	TT	**	AC	AA	AG	CG
984	20	22	25	Etne	12	10.2	CT	CT	CC	GT	CT	CC	AG	CT	AG	GG	CT	AT	TT	CT	CC	AT	CC	CC	**	TT	AC	AG	CT	**	AG	CC	CT	GT	CC	CC	GG	AA	GG	GG	AG	AC	AG	GT	**	CC	AT	AA	GG
985	35	28	24	Etne	10	9.3	CT	CT	CT	GG	TT	CC	GG	CT	AA	CG	CT	AA	TT	TT	CC	TT	CC	AA	**	TT	AC	GG	TT	**	AG	CC	TT	GG	CT	CT	GG	AG	AA	AG	AG	AA	AG	TT	**	AA	AT	AA	CG
986	20	1	2	MowiXEtne	26	12.7	CT	CC	CT	GG	CT	CT	AG	TT	AA	CG	CT	AA	TT	CT	CC	AA	CC	CC	**	CT	CC	GG	TT	**	GG	CC	CT	GT	CT	TT	CG	AA	AG	AG	AA	CC	GG	GT	**	CC	TT	AA	CG
987	29	2	20	MowiXEtne	27	12.7	CC	CT	CT	GG	CT	CT	GG	CT	GG	CG	CT	AA	TT	CC	CC	TT	CC	CC	**	TT	CC	AG	TT	**	GG	CC	CC	GG	TT	CC	CG	AG	AG	GG	AG	AC	AG	GT	**	CC	AT	AG	GG
988	3	1	1	Mowi	38	14.1	CT	CT	CC	GT	CC	CT	GG	TT	AA	CC	TT	AT	AT	CT	CC	AA	CC	CC	**	CC	CC	AA	TT	**	AG	CC	TT	TT	CT	TT	CC	AA	AG	GG	AG	CC	GG	GT	**	AC	TT	AG	CC
989	36	23	6	MowiXEtne	3	6.5	TT	CT	CC	GG	CT	CT	GG	CT	AA	CC	CT	AA	TT	CC	CC	TT	CG	AC	**	TT	AC	GG	TT	**	AG	CC	CC	TT	CT	CT	CG	AA	AA	AG	AG	AC	GG	GG	**	AC	AT	AG	CG
990	29	2	20	MowiXEtne	35	14.1	CC	CT	CT	GT	CT	CC	GG	CT	GG	CG	CT	AA	TT	TT	CC	TT	CG	AC	**	TT	AC	GG	CT	**	GG	CC	CT	GG	TT	CC	CG	AA	GG	GG	AG	AC	AA	GT	**	CC	AA	GG	GG
991	36	34	8	MowiXEtne	19	11.6	CT	CC	CT	GG	CT	CT	GG	CT	AG	CG	CT	AA	TT	CC	CC	AT	GG	CC	**	TT	AA	GG	TT	**	GG	AC	CC	TT	CT	CC	CG	AG	AG	GG	AG	CC	GG	GG	**	CC	AT	AA	CG
992	35	37	10	MowiXEtne	27	12.9	CT	CT	CC	GT	TT	CT	AA	TT	GG	CC	CT	AT	TT	TT	CC	AA	CG	AA	**	CT	AC	GG	TT	**	AG	AC	CT	GT	CT	TT	CC	AG	GG	AA	GG	AC	GG	GT	**	CC	AA	AG	CG
993	35	28	24	Etne	12	9.9	CC	CT	CC	GT	CT	CC	GG	CT	AG	CC	CT	AA	TT	TT	CC	AT	CC	AA	**	TT	AC	GG	TT	**	AG	CC	TT	GG	CT	CC	CG	AG	AA	GG	AG	AA	AG	TT	**	AC	AT	GG	CC
994	21	41	18	0	28	12.9	CT	CT	CC	GT	TT	CC	AG	CC	AG	CC	TT	AT	TT	CC	CT	AA	CG	CC	**	CT	AA	AG	CT	**	AG	AA	CT	GT	CC	TT	CG	AG	GG	AG	GG	AC	GG	TT	**	CC	AT	AG	GG
995	30	18	30	Etne	18	11.4	CT	CC	CC	TT	CT	CC	AG	TT	GG	GG	CC	AT	TT	CT	CC	AT	CG	CC	**	CT	CC	AG	CT	**	AG	AA	CC	GT	CC	CC	CG	AA	AG	AG	AA	AC	AG	TT	**	CC	AT	AG	CG
996	35	37	10	MowiXEtne	22	12.0	TT	CT	CT	GT	TT	CT	AG	TT	AA	CG	CT	AT	AT	TT	CC	AT	CG	AA	**	CT	AC	AG	TT	**	AA	AC	CT	GT	CT	TT	CC	AG	AG	AG	GG	AC	GG	TT	**	AC	AA	AG	CG
997	9	39	NA	0	NA	NA	TT	TT	CT	GT	TT	CT	AG	CT	AG	CG	CT	AA	AA	CT	CT	AT	CG	AA	**	CT	CC	AG	TT	**	AG	CC	CC	GT	CC	CC	CC	AA	AG	AG	AG	CC	AG	GG	**	AC	AA	AA	CC
998	3	1	1	Mowi	41	14.7	CT	CT	CC	GT	TT	CC	AG	CT	AA	CC	TT	AA	AT	CC	CC	AA	CG	CC	**	CT	AC	AG	TT	**	AG	CC	CT	GT	TT	CT	CC	AA	AG	GG	AA	AC	GG	GT	**	AC	TT	AG	CG
999	10	40	15	Mowi	29	13.0	TT	CT	CC	TT	CT	CC	GG	CT	AG	CC	TT	AA	AT	CT	CC	TT	GG	AC	**	CC	CC	AA	CT	**	AG	CC	CC	GG	CC	CT	CG	AG	AA	AA	AG	CC	AG	GT	**	AC	AT	AG	GG
1000	20	22	25	Etne	9	9.1	CC	CT	CC	GT	TT	CC	AG	CT	GG	GG	CC	AA	TT	CT	CT	AA	CC	CC	**	TT	CC	AG	CT	**	AG	CC	CC	GG	CC	**	GG	**	GG	**	AA	AA	GG	TT	**	**	AA	AA	GG
1001	36	23	6	MowiXEtne	21	12.0	**	CT	CC	GG	CT	CT	GG	CT	AA	CC	CT	AA	TT	CT	CT	TT	GG	AA	**	CT	AC	GG	TT	**	AG	AC	TT	TT	CT	**	CG	AA	AA	AA	**	**	GG	GG	**	AC	**	AG	**
1002	35	25	23	Etne	11	9.6	CC	TT	CC	GG	TT	CC	AA	CT	GG	CG	TT	AA	AT	TT	CT	AT	CC	AA	**	TT	CC	GG	TT	**	AA	CC	TT	GT	TT	TT	GG	AA	GG	AA	GG	AA	GG	GT	**	AC	AT	AA	CC
1003	20	1	2	MowiXEtne	25	12.5	CC	CC	CT	TT	CT	CC	AG	CT	AA	CC	CT	AA	TT	CT	CC	AA	CC	AC	**	CT	CC	AG	TT	**	AG	CC	CT	GT	CT	CC	CG	AG	AG	GG	AG	AC	GG	GT	**	CC	AT	AA	CC
1004	13	2	19	Mowi	24	12.5	TT	CT	TT	GG	TT	CT	AG	CT	GG	CG	TT	AT	AT	TT	CT	TT	CG	AC	**	CT	AC	GG	CT	**	GG	CC	CT	GG	TT	**	CG	AG	AG	**	GG	CC	**	TT	**	CC	**	AG	**
1005	21	41	18	0	44	15.0	CT	CT	CT	GT	TT	CT	AG	CC	GG	CG	CT	AT	TT	CT	CT	AA	GG	CC	**	CT	AC	GG	TT	**	GG	AA	CT	GT	CC	TT	CC	AG	GG	AG	GG	CC	GG	TT	**	CC	AA	AA	CG
1006	30	38	12	MowiXEtne	36	14.1	CC	CT	CT	GT	CT	CC	AG	CT	AG	CG	CT	AT	TT	CC	CC	TT	CG	CC	**	TT	AA	AG	CT	**	GG	CC	CT	GG	CT	CC	GG	AG	GG	AG	AG	AA	AA	TT	**	CC	AT	GG	GG
1007	8	38	11	Mowi	34	13.6	TT	CT	TT	GT	CC	CT	GG	CC	AG	CG	CT	TT	AA	CC	CT	AA	GG	CC	**	CC	AC	AG	TT	**	AG	CC	CT	GT	CT	CC	CG	AG	AG	AA	GG	AC	AG	GT	**	CC	AA	AA	GG
1008	32	26	26	Etne	7	8.2	CT	CT	CC	GT	CT	CT	AA	CT	AG	CG	CT	AA	AT	CT	CC	AT	CG	AC	**	CC	AC	AA	TT	**	AA	AC	CC	GT	CT	CT	CC	AA	GG	AG	AA	AA	GG	GT	**	CC	TT	AG	CG
1009	11	41	17	Mowi	44	14.7	TT	CC	CC	GT	CT	CT	GG	CC	GG	CG	TT	AT	AT	CT	CC	AA	CG	CC	**	CT	AC	AG	CC	**	AA	AC	CT	GT	CT	CT	CC	AG	GG	GG	GG	AC	AG	GT	**	AC	TT	AA	CG
1010	36	24	29	Etne	7	8.0	CT	CT	CC	GG	CC	CC	AG	CC	AG	CG	CT	AT	TT	CT	CC	AT	CC	CC	**	CT	AC	GG	TT	**	AG	CC	CT	GT	CC	CC	GG	AA	GG	AA	AG	CC	GG	GG	**	CC	AT	AA	CG
1011	32	26	26	Etne	17	11.1	TT	CC	CT	GT	CT	CC	AG	CC	AG	CG	CT	AA	TT	TT	CC	AT	CC	CC	**	TT	CC	AA	TT	**	AG	CC	CC	GT	CT	TT	CG	AA	GG	AG	AA	AA	GG	GT	**	AC	AT	AG	GG
1012	35	28	24	Etne	15	10.4	CC	CT	CT	GG	TT	CC	AG	TT	AG	CG	CT	AA	TT	CT	CC	AT	CC	AC	**	TT	CC	GG	TT	**	AG	CC	TT	GG	CT	CT	CG	AG	AG	AG	AG	AC	GG	TT	**	CC	AA	AA	CC
1013	29	27	21	Etne	11	9.5	CC	CC	CT	GT	CC	CT	GG	CT	GG	CG	CT	AA	TT	TT	CC	TT	CG	CC	**	TT	AC	AG	TT	**	AG	AC	CT	GT	TT	CC	CG	AA	GG	AG	GG	CC	AG	GG	**	CC	AA	AG	GG
1014	10	40	15	Mowi	9	8.9	CT	CT	CT	GT	CC	CC	AG	CC	AG	CG	TT	AA	AT	CT	CC	TT	GG	AA	**	CT	CC	AA	CT	**	AG	CC	CC	GG	CC	CC	GG	AA	AA	AA	AG	CC	AG	GT	**	CC	AT	AG	GG
1015	21	41	18	0	25	12.6	CT	CT	CT	GT	CT	CC	GG	CT	AG	CG	TT	AA	TT	TT	CT	AT	GG	CC	**	CT	AC	AG	TT	**	AG	CC	CC	GG	CC	TT	CC	AA	GG	AG	GG	AC	GG	TT	**	CC	AA	AA	GG
1016	32	39	14	MowiXEtne	22	12.0	TT	TT	CT	TT	CT	CC	GG	TT	AG	CC	TT	AA	AT	CT	CT	AT	CC	AA	**	CC	CC	AG	TT	**	AG	CC	CT	TT	CT	CT	GG	AA	GG	AG	GG	AC	AG	GG	**	CC	AA	AG	CG
1017	29	27	21	Etne	5	7.7	CT	TT	CT	GG	CC	CT	GG	CT	GG	GG	CC	AA	AT	CC	CC	AT	CC	CC	**	CT	AC	AG	TT	**	GG	AC	CT	GG	CT	CC	CC	AA	AG	AG	GG	AC	AG	GG	**	CC	AA	AG	GG
1018	30	18	30	Etne	25	12.7	CT	CT	CC	GG	CT	CT	AA	TT	AG	GG	CT	AA	TT	TT	CC	AT	CG	CC	**	TT	AC	AA	TT	**	AG	AC	CT	GT	CT	CC	GG	AG	GG	AG	AA	AA	AG	TT	**	CC	AT	AG	GG
1019	35	37	10	MowiXEtne	17	11.2	CT	CT	CT	GT	TT	CT	AG	TT	GG	CG	CT	AT	TT	CT	CC	AA	CG	AA	**	CT	CC	GG	TT	**	AG	CC	CT	GT	CT	CT	CC	AG	GG	GG	GG	AC	GG	GT	**	CC	TT	AA	GG
1020	35	25	23	Etne	6	8.2	TT	TT	CC	GG	TT	CC	AG	CT	AA	CG	CT	AT	AT	TT	CT	AA	CC	AC	**	TT	CC	GG	TT	**	AA	CC	CT	GT	TT	TT	CG	AA	GG	AA	GG	AC	GG	TT	**	CC	AT	AG	GG
1021	36	34	8	MowiXEtne	22	12.1	CT	CC	CC	GG	CT	CT	GG	CT	AG	CC	CT	AA	TT	CT	CC	AT	CG	CC	**	CT	AA	GG	TT	**	AG	AC	CT	GG	CT	CC	CG	AG	GG	AG	GG	CC	GG	GG	**	AC	TT	AA	CG
1022	35	25	23	Etne	6	8.0	CC	TT	CC	GG	TT	CT	AG	CT	AG	GG	CT	AA	AT	TT	CT	AA	CC	AA	**	CT	CC	GG	TT	**	AA	CC	CT	GT	TT	CT	CG	AA	GG	GG	GG	AA	GG	TT	**	CC	TT	AG	CG
1023	5	23	5	Mowi	35	14.0	CT	CT	CC	GG	CC	CT	GG	CT	AG	CG	TT	AA	TT	CT	CT	AT	GG	AC	**	CC	AC	AG	TT	**	AG	CC	CC	TT	CC	CT	CG	AA	AG	GG	AG	AC	GG	GG	**	AC	TT	AG	CG
1024	21	41	18	0	21	12.0	TT	CT	CT	GG	CT	CT	GG	CC	AG	CC	TT	AA	TT	TT	CT	AT	GG	CC	**	CT	CC	AA	TT	**	GG	AA	CT	GT	CC	TT	CG	AG	GG	AG	AG	AC	GG	GT	**	CC	AA	AG	GG
1025	36	24	29	Etne	4	7.0	CT	TT	CT	GG	CT	CC	AG	CT	AG	GG	CT	AT	AT	CC	CC	AT	CC	CC	**	CT	AC	GG	TT	**	AG	CC	CT	GG	CT	CC	GG	AA	AG	AG	AG	CC	GG	GG	**	CC	AT	AA	CG
1026	5	23	5	Mowi	30	13.2	TT	CC	CC	GG	CT	CC	GG	CT	AG	CG	TT	AA	TT	CT	CT	AT	GG	AC	**	TT	AC	GG	CT	**	AG	AC	CC	GT	CC	TT	GG	AG	AA	GG	AG	AC	AG	GG	**	CC	AT	AG	GG
1027	7	37	9	Mowi	34	14.0	TT	CC	CT	GT	CT	CC	AG	TT	GG	CG	CT	AT	TT	CT	CC	AA	CG	AA	**	CC	CC	GG	TT	**	AG	AA	CC	GT	CC	CT	CC	AG	AG	AA	AG	CC	GG	GG	**	CC	AT	AA	CG
1028	20	1	2	MowiXEtne	19	11.8	CC	CC	CT	GT	CT	CC	AG	TT	AA	CG	CT	AT	TT	CC	CC	AT	CC	CC	**	CT	AC	GG	CT	**	GG	CC	CT	GT	CC	TT	CG	AG	AG	AG	GG	AC	AG	TT	**	CC	AT	AA	CC
1029	13	2	19	Mowi	37	14.2	TT	CT	TT	GG	CT	CT	GG	CT	GG	CC	TT	TT	AA	TT	CT	AA	CG	CC	**	CT	AC	AG	CC	**	GG	AC	CT	GG	TT	CC	GG	AA	AA	AG	AG	CC	GG	GT	**	CC	TT	GG	CG
1030	6	34	7	Mowi	20	11.8	CT	CC	TT	GG	CT	CT	GG	CT	GG	CC	TT	AT	AT	TT	CC	AT	CG	AC	**	TT	CC	AG	TT	**	GG	AC	CT	GT	CT	CT	CC	AG	AA	AG	GG	AC	GG	GG	**	AC	AT	AG	CC
1031	30	38	12	MowiXEtne	16	10.4	CT	CC	CT	GT	CT	CC	AG	TT	GG	CG	CT	TT	AT	CT	CC	TT	CG	CC	**	CT	AC	AA	TT	**	AG	AC	**	**	**	**	**	**	**	**	**	**	**	**	**	**	**	**	**
1032	36	23	6	MowiXEtne	21	11.8	CT	CT	CC	GG	CT	CC	GG	CT	AA	CG	CT	AA	TT	CT	CT	TT	CG	AC	**	CC	AC	GG	TT	**	AG	AC	CT	GT	CT	**	GG	**	**	GG	AG	**	GG	GG	**	CC	**	**	**
1033	11	41	17	Mowi	38	14.1	CT	CC	CT	GT	TT	CC	GG	CC	GG	GG	TT	AT	AT	CT	CC	AA	GG	CC	**	CT	AC	GG	CT	**	AG	AC	CT	GT	CT	CT	CC	AA	GG	AG	AG	CC	AG	GG	**	AC	AT	AA	CG
1034	35	28	24	Etne	10	9.3	CT	CT	CT	GT	TT	CT	AA	TT	AA	GG	CT	AT	TT	CT	CC	TT	CC	AA	**	TT	AC	GG	TT	**	AG	CC	TT	GT	TT	CC	GG	AG	AG	GG	AG	AC	AG	TT	**	AC	AA	GG	CC
1035	3	1	1	Mowi	39	14.2	CT	CC	TT	GG	TT	CC	AG	CC	AA	CC	TT	AA	TT	CT	CC	AT	CG	CC	**	CC	AC	AA	TT	**	GG	CC	CT	GG	CT	**	CC	**	AG	**	AG	**	GG	GT	**	AC	TT	**	CC
1036	29	14	22	Etne	8	8.8	TT	TT	CC	GG	CT	CC	AG	TT	AG	CC	CC	AA	TT	TT	CC	TT	CG	AC	**	CT	AC	AA	CT	**	GG	CC	CC	GG	CT	CT	CG	AA	AG	GG	AG	AC	AG	GT	**	AC	AT	AG	GG
1037	20	22	25	Etne	18	11.4	CC	CT	CC	GT	CT	CC	AG	CT	AG	CC	CT	AT	TT	CT	CT	AT	CG	CC	**	CT	CC	AA	TT	**	AG	CC	CT	GT	CC	CC	GG	AG	GG	GG	AG	AC	AG	TT	**	CC	AT	AA	CG
1038	32	26	26	Etne	12	9.5	TT	CT	CC	GT	CT	TT	AG	CC	AG	CG	TT	AA	AT	TT	CC	TT	CG	AC	**	CT	AC	AG	TT	**	AG	CC	CC	TT	CC	CT	CG	AA	GG	AG	AA	AA	AG	GT	**	CC	AT	AG	GG
1039	32	39	14	MowiXEtne	37	14.1	TT	CT	TT	TT	CT	CT	AG	CT	AG	CG	TT	AA	AT	CC	CC	AT	CC	CC	**	TT	CC	AA	TT	**	AA	CC	CT	GT	CC	CT	CG	AG	GG	AG	AG	AC	AA	GG	**	CC	TT	AG	GG
1040	32	26	26	Etne	17	10.8	TT	CC	CT	TT	CT	TT	AG	CT	AG	CG	TT	AA	TT	TT	CC	AT	CG	CC	**	CT	AC	AG	TT	**	AA	AC	CC	TT	CC	CT	CG	AA	AG	AA	AA	AA	AG	TT	**	CC	TT	AG	CG
1041	36	34	8	MowiXEtne	26	12.7	CT	CC	CT	GG	CT	CC	GG	CT	AG	CG	CT	AA	AT	CC	CC	AT	GG	AC	**	CT	AC	GG	TT	**	GG	AC	CT	TT	CT	CC	CG	AG	AG	AG	GG	CC	GG	GG	**	AC	AT	AG	CG
1042	36	23	6	MowiXEtne	25	12.5	TT	CT	CC	GG	CC	CT	GG	CT	AA	CG	CT	AA	TT	CT	CT	TT	CC	AA	**	TT	AA	GG	TT	**	AG	CC	CT	GT	CT	CT	GG	AA	AA	GG	AA	AC	GG	GG	**	AC	AT	AA	CG
1043	32	39	14	MowiXEtne	30	13.5	CC	CT	TT	TT	CT	CT	AG	CT	GG	CG	CT	AA	AT	CC	CT	AT	CG	AC	**	TT	AC	AG	TT	**	AA	AC	CT	GT	TT	CT	CC	AG	GG	AG	AG	AC	GG	GT	**	CC	AT	AG	GG
1044	3	1	1	Mowi	20	11.6	**	CT	**	**	CT	CT	GG	CT	AA	CC	TT	AA	AT	CT	CC	**	CG	**	**	CC	AC	AA	TT	**	GG	AC	CC	GT	**	**	CC	AA	AG	**	**	**	GG	GT	**	AC	TT	AG	CC
1045	11	41	17	Mowi	49	15.6	CC	CC	CT	GT	CT	CT	AG	CC	AG	CC	TT	AA	AT	TT	CC	AA	CG	AC	**	CT	AC	GG	CC	**	AG	CC	CC	GT	CT	CT	CC	AG	GG	AA	AG	AC	GG	GG	**	AC	AT	AA	GG
1046	3	1	1	Mowi	39	14.3	TT	CT	CT	GT	CT	CT	AG	CT	AA	CC	TT	AA	TT	CC	CC	AA	CC	AC	**	CC	CC	AG	TT	**	AG	CC	CC	GT	CC	CC	CC	AA	AG	AG	AG	CC	AG	GT	**	AC	TT	AG	CC
1047	11	41	17	Mowi	35	13.8	CT	CC	CT	TT	TT	CT	AG	CC	GG	CG	CT	TT	TT	TT	CC	AA	CG	CC	**	CT	CC	AA	CT	**	GG	CC	TT	GG	CT	CT	CC	AA	GG	AA	GG	CC	AG	GG	**	AC	AT	AA	CG
1048	30	18	30	Etne	6	8.2	CT	CT	CC	TT	CT	CC	AA	TT	AG	CG	CT	AA	TT	CT	CC	AT	CC	AC	**	CT	AC	AA	TT	**	AG	AA	CT	GT	CT	CT	CG	AG	GG	GG	AG	AC	AG	GT	**	CC	AT	AG	GG
1049	5	23	5	Mowi	35	13.9	TT	CT	CC	GG	CC	CT	AG	CT	AA	CG	TT	AA	TT	CC	CC	AT	CG	AA	**	CT	AC	AG	TT	**	AG	CC	CC	TT	CC	TT	CG	AA	AG	AG	AG	AC	GG	GG	**	AC	TT	GG	GG
1050	29	2	20	MowiXEtne	32	13.7	CC	CT	CT	GT	CT	CC	GG	CT	GG	CC	CT	AA	AT	CT	CC	TT	CC	AC	**	TT	AC	AG	CT	**	GG	CC	CC	GG	TT	CT	CC	AG	AG	GG	AG	CC	AG	GG	**	CC	AA	AG	GG
1051	20	12	4	MowiXEtne	25	12.7	CT	CC	TT	GG	CC	CT	AG	CT	AG	GG	CT	AT	AT	CT	CC	TT	CC	CC	**	TT	AC	GG	CC	**	GG	CC	CT	GT	CT	CC	CG	AG	GG	AG	AG	CC	GG	TT	**	CC	AT	AG	CC
1052	30	18	30	Etne	14	10.6	CT	CC	CC	GT	CT	CT	AG	TT	GG	GG	CT	AT	TT	TT	CC	AT	CG	AC	**	CT	CC	AG	CT	**	AG	AC	CT	GT	CT	CT	GG	AA	GG	GG	AG	AA	AG	TT	**	CC	AT	AG	CG
1053	20	1	2	MowiXEtne	21	11.9	CT	CC	TT	GG	CC	CT	AG	CT	AA	CG	TT	AT	TT	CC	CC	AA	CC	AC	**	CT	AC	AG	TT	**	AG	CC	TT	GT	CT	CT	CG	AA	AG	GG	AG	CC	GG	GT	**	CC	TT	AA	CC
1054	20	12	4	MowiXEtne	29	13.4	CT	CT	TT	GT	CC	CT	AG	CT	AG	CC	CT	AT	AT	CT	CC	TT	CG	CC	**	TT	AA	AG	CT	**	AG	AC	CT	GG	CT	CT	GG	AG	GG	AG	AG	AC	AG	TT	**	CC	TT	AG	CC
1055	20	12	4	MowiXEtne	18	11.5	CT	CC	TT	GT	CT	CC	AG	CT	AG	CG	CT	AT	AT	CT	CT	AT	CC	AC	**	TT	AA	AG	CC	**	GG	AC	CT	GG	CC	CT	GG	AG	AG	GG	GG	CC	AA	TT	**	CC	AT	AG	CC
1056	32	39	14	MowiXEtne	10	9.2	CT	CT	TT	TT	CT	CC	AG	TT	GG	CC	CT	AA	AT	CC	CT	AT	CG	CC	**	CC	AC	AG	TT	**	AG	CC	CT	GT	TT	CT	CG	AG	GG	AG	AG	AC	AG	GG	**	CC	AT	AG	CG
1057	7	37	9	Mowi	35	13.9	TT	CT	TT	GT	CT	CC	GG	CT	GG	CC	CT	TT	TT	CT	CC	AA	CG	AC	**	CC	CC	AA	TT	**	AG	AC	CC	GT	CC	CT	CG	GG	GG	AA	GG	CC	AG	GT	**	CC	AT	AA	CG
1058	32	26	26	Etne	12	9.9	CT	CT	CC	TT	CT	TT	AA	TT	AG	CG	TT	AA	AT	CT	CC	TT	CC	AC	**	TT	CC	AG	TT	**	AG	AC	CC	GG	CC	TT	CC	AA	GG	AA	AA	AA	GG	TT	**	CC	AT	AG	CG
1059	21	41	18	0	32	13.6	CT	CT	CC	GG	CT	CC	AG	CC	GG	**	CT	AA	TT	TT	CT	AT	GG	CC	**	CC	CC	AG	TT	**	GG	CC	CT	GT	CC	TT	CC	GG	GG	GG	AG	CC	GG	TT	**	CC	AA	AA	CG
1060	35	37	10	MowiXEtne	14	10.6	TT	CT	CT	GT	TT	CT	AG	TT	AG	CG	CT	AT	AT	CT	CC	AT	CG	AC	**	CT	CC	GG	TT	**	AG	AC	TT	GT	CT	CT	CC	AA	AG	AG	GG	AC	GG	TT	**	AC	AT	AG	CC
1061	35	28	24	Etne	6	8.0	CC	CT	CC	GT	CT	CC	AG	TT	AG	CC	CT	AA	TT	TT	CC	TT	CC	AC	**	TT	AC	GG	TT	**	AG	CC	TT	GT	CT	CT	CC	AG	GG	AG	AG	AA	GG	TT	**	AC	AA	GG	CG
1062	36	23	6	MowiXEtne	10	9.1	CT	CT	CC	GG	CC	CC	GG	CC	AA	CG	CT	AA	TT	CT	CT	TT	CC	AA	**	CT	AA	GG	TT	**	AG	AC	CT	GT	CT	CT	GG	AA	AA	AA	AG	CC	GG	GG	**	CC	TT	AG	CG
1063	16	15	28	Etne	27	12.9	TT	TT	CC	GT	CC	CT	AG	TT	AG	GG	CT	AA	AT	CT	CT	AA	CC	CC	**	TT	AA	AG	TT	**	AG	CC	CT	GT	CT	CC	GG	AA	AG	**	AG	**	AG	GT	**	AC	AT	AG	CC
1064	35	28	24	Etne	13	10.3	CC	CT	CC	GG	CT	CC	GG	CT	AG	CG	TT	AT	TT	TT	CC	TT	CC	AA	**	TT	CC	GG	TT	**	AG	CC	TT	GG	CT	CT	CG	AG	AG	AG	AG	AA	GG	TT	**	AC	AA	AG	CC
1065	32	39	14	MowiXEtne	20	11.4	CT	CT	CC	TT	CT	CT	AG	CT	GG	CG	TT	AA	AT	CC	CT	AT	CC	AA	**	CT	CC	AA	TT	**	AG	CC	CT	GT	CC	CT	CC	AG	GG	AA	AG	AC	AG	GT	**	CC	AT	AG	GG
1066	32	26	26	Etne	20	11.2	CT	CC	CT	GT	CT	CC	AG	CT	AG	GG	CT	AA	AT	CT	CC	AT	CG	AA	**	CT	AC	AG	TT	**	AG	AC	CC	GG	CT	CT	CC	AA	GG	GG	AA	AA	AG	TT	**	CC	AT	AG	CG
1067	29	2	20	MowiXEtne	21	11.9	CT	CT	CT	GG	CT	CC	GG	TT	AG	CG	CT	AA	TT	CT	CC	AT	CG	CC	**	TT	CC	AA	TT	**	GG	CC	CT	GG	TT	CC	CG	AG	GG	GG	GG	AC	GG	GT	**	CC	AT	GG	GG
1068	4	12	3	Mowi	35	13.7	CT	CC	CT	GT	CC	CT	GG	CC	AA	GG	CT	AA	AT	TT	CC	AT	CC	AA	**	TT	AC	GG	TT	**	AG	CC	CC	GG	TT	CT	CG	AA	AG	AG	AG	CC	AG	GT	**	CC	AT	GG	CC
1069	36	24	29	Etne	7	8.4	CT	TT	CT	GG	CT	CC	AG	TT	AG	GG	CT	AT	TT	CT	CC	AT	CG	CC	**	CT	AA	GG	TT	**	AG	CC	CT	GG	TT	CC	GG	AA	AG	AA	GG	CC	GG	GT	**	AC	AT	AA	CG
1070	20	12	4	MowiXEtne	27	13.1	CC	CC	CT	GT	CT	CC	AG	CT	AA	CG	CT	AA	AT	CT	CT	TT	CC	CC	**	TT	AA	AA	CC	**	AG	CC	CC	GG	CT	CT	CG	AG	GG	GG	AA	AC	AG	TT	**	CC	AT	AG	CC
1071	21	17	27	Etne	8	8.5	TT	TT	CT	GG	CT	CT	AA	CT	AG	**	TT	AA	AT	CC	CT	AT	GG	CC	**	CT	CC	AG	TT	**	GG	AC	CT	GT	CC	TT	GG	AG	AG	AG	AG	CC	AG	TT	**	AC	AT	AA	CC
1072	36	23	6	MowiXEtne	11	9.4	CT	CT	CC	GG	CC	CT	GG	TT	AA	CC	CT	AA	TT	CT	CC	TT	CC	AC	**	TT	AC	GG	TT	**	AG	CC	CT	GT	CT	CT	GG	AA	AA	GG	GG	CC	GG	GG	**	CC	TT	AG	CG
1073	32	26	26	Etne	10	9.0	TT	CT	CC	TT	CT	TT	AA	CC	AG	CC	TT	AA	AT	CT	CC	TT	CG	CC	**	CT	AC	AA	TT	**	AG	CC	CC	GG	CC	CT	CG	AA	GG	AA	AA	AA	AG	GT	**	CC	AT	AG	GG
1074	36	34	8	MowiXEtne	16	11.1	CT	CC	CT	GG	CT	CT	GG	TT	AG	CC	CT	AA	AT	CC	CT	AT	CC	AC	**	CT	AA	GG	TT	**	GG	AC	CC	GT	CC	CC	CG	AG	AG	AA	AG	CC	GG	GG	**	AC	TT	AG	CG
1075	32	39	14	MowiXEtne	19	11.4	TT	CT	CC	TT	CT	CT	AG	CC	AG	CG	CT	AA	AT	CC	CT	AT	CG	AC	**	CC	AC	AG	TT	**	AG	CC	CT	GT	CT	CT	CC	AG	GG	AA	AG	AC	GG	GT	**	CC	TT	AG	GG
1076	29	14	22	Etne	17	10.9	CT	TT	CC	GG	CT	TT	AG	CT	AG	CC	CC	AT	TT	CT	CC	TT	CG	CC	**	CT	AC	AA	CT	**	GG	CC	CC	GG	CT	CC	CG	AA	AG	GG	AA	AA	AG	GT	**	CC	AT	AG	GG
1077	20	12	4	MowiXEtne	31	13.6	CT	CT	TT	GG	CC	CT	AG	CT	AA	CC	CT	AT	AT	CT	CC	TT	CG	CC	**	CT	AC	AG	CC	**	AG	AC	CT	GT	CT	CT	GG	AG	GG	GG	AG	CC	AA	GT	**	CC	AT	AG	CG
1078	35	37	10	MowiXEtne	16	11.2	CT	CT	CT	GT	TT	CC	AG	TT	GG	CG	TT	AT	AT	TT	CC	AT	CG	AC	**	CT	CC	AG	TT	**	AG	CC	TT	GT	CT	CT	CG	AG	AG	AG	GG	AC	GG	TT	**	CC	TT	AA	CG
1079	36	34	8	MowiXEtne	16	11.0	CT	CC	CC	GG	CT	CC	GG	CT	AG	CC	CT	AA	AT	CC	CT	AT	CG	AA	**	CT	AA	GG	TT	**	AG	AC	CC	TT	CC	CC	CG	AG	GG	GG	AG	CC	GG	GG	**	AC	AT	AA	CG
1080	35	28	24	Etne	10	8.9	CT	CT	CC	GT	CT	CC	AG	CT	AA	CG	TT	AT	TT	CT	CC	AT	CC	AC	**	TT	AC	GG	TT	**	AG	CC	TT	GT	CT	CC	GG	AG	AG	GG	AG	AA	AG	TT	**	AC	AT	GG	CG
1081	5	23	5	Mowi	37	14.5	CT	CC	CC	GG	CT	CT	AG	TT	AA	CG	TT	AT	TT	CC	CC	TT	CG	AC	**	TT	AC	GG	TT	**	AG	AC	CT	TT	CT	CT	CC	AA	AA	AG	AG	CC	GG	GT	**	AC	TT	AG	GG
1082	20	22	25	Etne	15	10.6	CT	CT	CT	TT	CT	CC	AG	CT	GG	GG	CT	AT	TT	CT	CT	AA	CG	CC	**	TT	AC	GG	TT	**	AA	CC	CT	GG	CC	CT	GG	AG	GG	AG	AG	AA	AG	GT	**	CC	AT	AG	CG
1083	21	17	27	Etne	9	8.7	TT	TT	CC	GG	TT	CT	AG	TT	AA	CG	CT	AA	TT	CC	CT	AT	CG	CC	**	CT	AC	AG	TT	**	GG	CC	CC	GT	CC	CT	GG	GG	GG	AG	AG	CC	AA	TT	**	CC	AA	AA	CC
1084	20	22	25	Etne	23	12.6	CT	CT	CT	GT	TT	CC	AG	CT	AG	GG	CC	AA	TT	CT	CC	AT	CG	CC	**	TT	CC	AG	CT	**	AG	CC	CC	GG	CC	CT	GG	AA	GG	AG	AA	AA	AG	TT	**	CC	AA	AA	GG
1085	3	1	1	Mowi	31	13.4	CT	CC	CT	GT	TT	CT	AG	CT	AA	CC	TT	AT	AT	CT	CC	AT	CG	AC	**	CT	AC	AA	TT	**	GG	CC	CT	GT	CC	TT	CC	AA	AG	GG	GG	AC	GG	GT	**	AC	TT	AG	CG
1086	35	25	23	Etne	6	8.1	CT	TT	CC	GG	TT	CC	AA	CT	AG	GG	CC	AT	AT	TT	CT	AT	CC	AA	**	CT	CC	GG	TT	**	AA	CC	TT	GT	TT	TT	GG	AA	AG	AA	GG	AA	GG	GT	**	AC	AT	AA	CG
1087	29	2	20	MowiXEtne	27	12.6	TT	CT	CT	GG	CT	CC	GG	TT	AG	GG	CT	AA	AT	CT	CT	TT	CG	AC	**	TT	AC	GG	TT	**	GG	CC	CT	GG	TT	CT	CG	AA	GG	GG	GG	AC	AG	GT	**	CC	AT	AG	CG
1088	4	12	3	Mowi	43	14.8	TT	TT	CT	GT	CC	CT	GG	CC	AA	CG	CT	AT	AT	TT	CC	TT	GG	CC	**	CT	AA	GG	TT	**	GG	AC	CT	GT	CT	CT	GG	AA	AG	AA	GG	CC	GG	GT	**	AC	TT	AG	CG
1089	4	12	3	Mowi	31	13.1	TT	CC	CT	GT	CT	CT	GG	CC	AA	GG	TT	AA	AT	TT	CC	AT	CG	AC	**	TT	AA	GG	TT	**	AG	AC	CC	GT	CT	CC	CC	AA	AG	GG	AG	CC	GG	GT	**	CC	AT	GG	CG
1090	8	38	11	Mowi	38	13.8	CT	TT	TT	GG	CT	CC	GG	CC	AG	CG	CT	TT	AA	CC	CT	AT	GG	AC	**	CT	CC	AG	TT	**	AG	CC	CT	GG	CT	CC	CG	GG	AG	AA	AG	CC	AA	TT	**	AC	AT	AA	GG
1091	8	38	11	Mowi	9	8.7	CT	CT	CT	GG	CT	CT	GG	TT	GG	CC	CT	TT	AT	CC	CC	TT	CC	CC	**	CT	CC	AG	TT	**	GG	CC	CT	GG	CT	CC	CC	GG	AG	AG	AG	AC	**	TT	**	AC	AT	AG	GG
1092	35	37	10	MowiXEtne	25	12.5	TT	CT	CC	GT	TT	CC	GG	TT	AA	CG	CT	AA	TT	CT	CC	AA	CG	AA	**	CT	AC	GG	TT	**	AG	CC	CT	GT	CT	TT	CC	AA	GG	AG	GG	AC	GG	GT	**	CC	AA	AA	CG
1093	29	2	20	MowiXEtne	37	14.5	**	TT	CT	GT	**	CC	GG	CT	GG	**	CT	**	AT	CT	**	AT	CC	CC	**	TT	AC	GG	CT	**	GG	CC	CC	GG	TT	**	CG	AG	AG	GG	**	**	**	GT	**	CC	**	AG	**
1094	10	40	15	Mowi	34	13.7	CT	CT	CT	GG	CT	CC	AG	CC	AA	CG	CT	AT	AT	CT	CC	TT	GG	AA	**	CC	CC	AA	CT	**	AA	CC	CC	GG	CC	CT	CG	AG	AA	AA	AA	CC	AA	GT	**	CC	AT	AG	GG
1095	29	27	21	Etne	9	9.1	TT	CC	CT	GT	CC	CT	GG	TT	AG	GG	CC	AA	TT	CC	CC	AT	CG	CC	**	CT	AC	AA	TT	**	AG	AC	CT	GT	CT	CC	CC	AG	GG	AG	AG	AC	AG	GG	**	CC	AA	AG	GG
1096	9	39	13	Mowi	43	15.1	TT	CC	CT	TT	CT	CT	AG	CC	AG	CG	TT	AT	AT	CT	TT	AT	CC	AC	**	TT	CC	AG	TT	**	AA	CC	TT	GT	CT	CT	CG	AG	AG	AG	AG	CC	GG	GT	**	CC	AT	AA	GG
1097	29	27	21	Etne	14	10.2	CT	CC	CC	GG	CC	CC	GG	CT	GG	GG	CT	AA	AT	CC	CT	AT	CC	CC	**	CT	CC	AG	TT	**	AG	CC	CT	GG	CT	CC	CC	AA	GG	AG	GG	AA	AG	GG	**	CC	AA	AG	CG
1098	11	41	17	Mowi	36	13.9	CC	CC	CT	TT	TT	CC	GG	CC	AG	GG	TT	TT	TT	TT	CC	AT	CG	AC	**	TT	CC	AG	CT	**	GG	AC	TT	GT	CT	CT	CC	AA	GG	GG	GG	CC	AG	GT	**	AC	AT	AG	CG
1099	36	34	8	MowiXEtne	20	12.0	CT	CC	CC	GG	CT	CT	GG	TT	AG	GG	CT	AA	TT	CT	CT	AT	CG	AC	**	TT	AA	AG	TT	**	AG	AC	CC	GG	CC	CC	CG	AG	AG	AG	AG	CC	GG	GG	**	AC	TT	AA	GG
1100	16	15	28	Etne	23	12.3	TT	TT	CC	GT	CC	CT	AG	CT	AG	GG	CT	AA	AT	CT	CT	AA	CG	CC	**	TT	CC	AG	TT	**	AG	CC	**	**	**	**	**	**	**	**	**	**	**	**	**	**	**	**	**
1101	30	38	12	MowiXEtne	31	13.2	CC	CC	CT	GG	CT	CC	AG	TT	AG	CG	CT	AT	AT	TT	CC	TT	GG	CC	**	TT	CC	AA	CT	**	AG	AC	CT	GG	CT	CC	CG	AA	GG	AA	AA	CC	AG	GT	**	CC	AT	GG	GG
1102	6	34	7	Mowi	31	13.4	CT	CC	CT	GG	TT	CT	GG	CT	GG	GG	TT	AT	AT	TT	CT	AT	CC	AC	**	CT	CC	AG	TT	**	GG	AA	CC	GG	CT	CT	CC	AG	GG	AG	GG	CC	AG	GG	**	AA	AA	GG	GG
1103	36	24	29	Etne	8	8.6	CT	CT	CT	GG	CC	CC	AG	CC	AG	GG	CT	AT	AT	CC	CC	AT	CG	AC	**	TT	AC	GG	TT	**	AG	CC	CC	GT	CC	CC	GG	AA	GG	AG	AG	CC	GG	GT	**	AC	AT	AA	CG
1104	4	12	3	Mowi	38	14.2	CT	CT	CT	GG	CC	TT	AG	CC	AA	CG	CT	AA	AT	TT	CC	TT	GG	CC	**	TT	AC	GG	CT	**	AG	CC	CC	GG	CT	CT	CG	AG	AG	AG	AG	CC	AG	GT	**	AC	TT	GG	CG
1105	30	38	12	MowiXEtne	29	12.9	CC	CC	CC	GG	CT	CC	AG	TT	AG	CG	CT	AT	TT	CT	CC	TT	CG	CC	**	TT	AC	AA	CC	**	AG	AC	CT	GG	CT	CC	CG	AG	GG	AG	AA	AC	AA	GT	**	CC	AT	GG	GG
1106	13	2	19	Mowi	39	14.5	CT	CT	TT	GT	CT	CT	AG	CT	GG	CC	TT	AA	AT	TT	CT	AT	CG	AC	**	CT	AC	AG	CT	**	GG	CC	CC	GG	CT	TT	CG	GG	AA	GG	GG	CC	AG	GT	**	CC	TT	GG	CG
1107	29	27	21	Etne	6	8.0	CT	CT	CC	GT	CT	CC	GG	TT	GG	CG	CC	AA	AT	TT	CT	AT	CC	CC	**	CT	AC	AG	TT	**	AG	AC	CC	GT	CT	**	CG	**	AG	**	GG	**	AG	GT	**	CC	AA	**	**
1108	29	14	22	Etne	10	9.2	CT	CT	CC	GG	CT	CT	AG	TT	AG	CG	CC	AA	TT	CC	CT	TT	CG	AC	**	CT	CC	AG	CT	**	GG	CC	CT	GG	CT	CT	CG	AA	AG	GG	GG	AC	AG	GT	**	AC	AA	AG	CG
1109	20	1	2	MowiXEtne	20	11.7	CC	CC	CT	GT	CT	CC	AG	TT	AG	CC	CT	AA	AT	CC	CT	AT	CC	CC	**	CT	CC	AA	CT	**	GG	CC	CT	GG	CC	CT	CG	AG	AG	AG	AA	AC	GG	TT	**	CC	TT	AA	CC
1110	10	40	15	Mowi	27	12.4	TT	TT	CT	GG	CC	CC	AG	CC	GG	CC	TT	AT	AT	CC	CC	TT	CG	AC	**	CT	CC	AA	CT	**	AG	CC	CC	GT	CC	CC	CG	AG	AG	AG	AA	CC	AG	GT	**	AC	AT	AG	GG
1111	7	37	9	Mowi	29	13.3	TT	CT	CT	GT	TT	CC	GG	TT	AG	CC	CT	TT	AT	CT	CC	AA	CG	AC	**	CC	CC	GG	TT	**	AG	AC	CT	GT	CC	CT	CC	GG	GG	AG	GG	CC	GG	GT	**	CC	TT	AG	CG
1112	35	25	23	Etne	7	8.2	TT	TT	CC	GT	TT	CC	GG	CT	AA	CG	CT	AT	AT	TT	CT	AT	CC	AA	**	CT	CC	GG	TT	**	AA	CC	CT	GT	TT	CT	CC	AA	GG	GG	GG	AC	GG	GT	**	CC	AT	AG	CG
1113	8	38	11	Mowi	34	13.4	CT	CT	CT	GT	CT	CC	GG	TT	GG	CG	CT	TT	AT	CC	CC	TT	CG	CC	**	CT	AC	AG	CT	**	GG	CC	CT	GG	CT	CC	GG	GG	AG	AA	GG	CC	AG	GT	**	AC	AT	AG	GG
1114	29	27	21	Etne	19	11.5	CC	TT	CT	GG	CC	CC	GG	CT	GG	CG	CC	AA	TT	CT	CT	TT	CC	CC	**	TT	AC	AG	TT	**	AG	CC	CT	GT	CT	CC	CC	AA	AG	AG	GG	AC	GG	GG	**	CC	AA	AG	CG
1115	35	25	23	Etne	8	8.6	CT	TT	CC	GG	TT	CC	GG	CT	AG	GG	CT	AA	AT	TT	CT	TT	CC	AC	**	TT	CC	GG	TT	**	AA	CC	CT	GT	TT	TT	GG	AA	GG	AG	GG	AA	GG	TT	**	AA	AT	AA	GG
1116	13	2	19	Mowi	44	15.0	CT	CT	TT	GT	CT	CC	AG	CT	AG	GG	TT	TT	TT	CT	CT	AT	CG	CC	**	TT	AA	AG	CT	**	GG	CC	CT	GG	TT	CT	GG	AG	AG	GG	GG	CC	AG	GT	**	CC	TT	GG	CG
1117	29	14	22	Etne	5	7.5	CT	CT	CC	GG	CT	TT	AG	CT	GG	CC	CT	AA	AT	CT	CC	TT	CC	CC	**	CT	AC	GG	CT	**	GG	CC	CT	GG	TT	CC	CG	AA	AG	GG	AG	AC	AG	GT	**	AC	AA	AG	CC
1118	35	25	23	Etne	6	8.1	CT	TT	CC	GG	TT	CT	AA	CT	GG	GG	CT	AT	AT	CT	CT	AT	CC	AA	**	TT	AC	GG	TT	**	AA	CC	TT	GG	TT	TT	CG	AA	GG	AA	GG	AA	GG	GT	**	AC	AT	AG	CC
1119	36	23	6	MowiXEtne	21	11.9	CT	CC	CC	GG	CT	CT	GG	TT	AA	CC	CT	AA	TT	CC	CT	TT	GG	AA	**	CT	AA	GG	TT	**	AG	CC	CT	GT	CT	CT	GG	AA	AG	AG	AA	AC	GG	GG	**	AC	AT	AG	CG
1120	36	34	8	MowiXEtne	15	10.9	CT	CC	CC	GG	CT	CT	GG	CT	AG	CG	CT	AA	AT	CT	CT	AT	CG	AC	**	CT	AA	AG	TT	**	GG	AC	CC	GT	CT	CC	CG	AG	AG	AG	AG	CC	GG	GG	**	CC	AT	AG	CG
1121	6	34	7	Mowi	26	12.6	CT	CC	CC	GG	CT	CC	GG	CC	GG	CG	CT	AT	AT	CT	CC	AT	CG	AA	**	TT	CC	AG	TT	**	AA	AA	CT	GT	CC	CC	CC	GG	AG	AA	GG	AC	AG	GT	**	AC	AT	GG	CC
1122	10	40	15	Mowi	39	14.1	CT	CT	CC	GT	CC	CC	AG	CT	AA	CC	CT	AT	AT	CC	CC	AT	GG	AA	**	CC	CC	AA	CT	**	AA	CC	CC	GT	CC	CT	GG	GG	AA	AG	AA	CC	AA	GT	**	CC	AT	AG	GG
1123	35	25	23	Etne	11	9.6	CC	TT	CC	GG	TT	CC	AG	CT	GG	GG	CT	AT	AT	TT	CT	AT	CC	AC	**	TT	CC	GG	TT	**	AA	CC	CT	GT	TT	TT	CG	AA	AG	AG	GG	AA	GG	TT	**	AC	AT	AA	GG
1124	29	14	22	Etne	5	8.0	CT	TT	CC	GG	CT	CT	AG	TT	GG	CG	CC	AT	TT	CC	CT	TT	CG	CC	**	CT	CC	AG	CT	**	GG	CC	CC	GG	TT	CT	CG	AA	AG	GG	AA	AA	AG	GT	**	AC	AA	AG	CC
1125	36	34	8	MowiXEtne	23	12.1	CT	CC	CC	**	CT	CT	**	CT	AG	**	CT	AA	TT	CC	CT	AT	**	AA	**	CT	AA	**	TT	**	**	AC	CC	GG	CC	CC	CG	AG	AG	AA	AG	CC	GG	GG	**	AC	TT	AG	**
1126	32	39	14	MowiXEtne	17	10.9	TT	CC	TT	TT	CT	CC	GG	CT	AG	CG	CT	AA	AT	CC	CC	AT	CG	CC	**	CT	AC	AG	TT	**	AG	CC	CT	GT	CT	CT	CC	AG	GG	AA	AG	AC	AG	GT	**	CC	AT	AG	GG
1127	10	40	15	Mowi	47	15.2	TT	TT	CT	GG	CT	CC	GG	CC	AG	CC	CT	AT	AT	CT	CC	AT	CG	AA	**	CC	CC	AA	CT	**	AG	CC	CC	GG	CC	CT	CG	AG	AG	AG	AA	CC	AG	GT	**	CC	AT	AG	GG
1128	21	41	18	0	22	12.0	TT	CT	CT	GT	TT	CT	GG	CT	AG	CG	CT	AT	TT	TT	CT	AA	GG	CC	**	TT	AC	AA	CT	**	AG	AC	CT	GT	CC	TT	CC	GG	GG	GG	AG	CC	GG	GT	**	CC	AT	AG	GG
1129	32	39	14	MowiXEtne	30	13.4	CC	CT	TT	TT	CT	CT	GG	CT	GG	CG	CT	AA	AT	CC	CT	AT	CC	AC	**	TT	CC	AA	TT	**	AA	AC	TT	GT	TT	CT	CG	AA	GG	AG	GG	AC	AA	GG	**	CC	AA	AG	GG
1130	35	28	24	Etne	9	8.9	CC	CT	CT	GG	CT	CT	AA	TT	AG	CG	CT	AA	TT	TT	CC	TT	CC	AC	**	TT	AC	GG	TT	**	AG	CC	TT	GG	TT	CT	CG	AG	AA	AG	AG	AC	AG	TT	**	AC	AT	AA	CG
1131	16	15	28	Etne	20	11.8	TT	TT	CC	GT	CC	CT	AG	TT	AG	GG	TT	AA	AT	CT	CT	AT	CG	CC	**	TT	CC	AA	TT	**	AG	AC	TT	GT	CT	CC	GG	AA	AG	AG	AG	CC	AG	GT	**	AC	AT	AG	CG
1132	16	15	28	Etne	7	8.2	TT	TT	CC	GG	CC	CT	AA	CC	AG	GG	CT	AA	AA	CT	CC	AA	CG	CC	**	TT	AC	AG	CT	**	AG	CC	CT	GT	CT	CC	GG	AA	AG	GG	AG	CC	AA	GT	**	CC	AA	GG	CG
1133	6	34	7	Mowi	23	12.2	CT	CC	CC	GG	TT	CT	GG	TT	GG	CG	CT	AT	AT	CC	CT	AT	CG	AA	**	TT	CC	AA	TT	**	AG	AC	CC	TT	CC	CT	CC	GG	GG	AG	GG	AC	GG	GT	**	AC	AT	AG	CG
1134	36	24	29	Etne	11	9.5	CT	TT	CT	GG	CC	CC	AG	TT	AG	GG	CT	AT	TT	CT	CC	AT	CG	CC	**	CC	AC	GG	TT	**	AG	CC	CT	GG	CC	CC	GG	AA	AG	AA	GG	CC	GG	GG	**	AC	AT	AA	CG
1135	35	25	23	Etne	12	9.8	TT	TT	CC	GG	TT	CT	AG	CT	AA	CG	CT	AA	AT	CT	CT	TT	CC	AC	**	TT	CC	GG	TT	**	AA	CC	TT	GT	TT	TT	GG	AA	AG	AG	GG	AC	GG	TT	**	AC	AA	AA	CC
1136	10	40	15	Mowi	45	14.9	CT	TT	CT	GT	CC	CC	AG	CT	AG	CG	TT	AA	AT	CT	CC	TT	CG	AC	**	CT	CC	AA	CT	**	AA	CC	CC	GG	CC	CC	GG	AA	AG	AA	AG	CC	AA	GT	**	AC	AT	AG	GG
1137	35	25	23	Etne	3	6.8	CC	TT	CC	GG	TT	CC	AG	CT	GG	CG	CT	AT	AT	TT	CT	AT	CC	AA	**	TT	CC	GG	TT	**	AA	CC	TT	GT	TT	CT	GG	AA	AG	GG	GG	AA	GG	GT	**	AA	TT	AG	CG
1138	6	34	7	Mowi	32	13.7	CT	CC	CT	GG	CT	CT	GG	CT	GG	GG	CT	AT	AA	CC	CT	AT	CG	AA	**	CT	CC	AA	TT	**	AG	AC	CT	GT	CC	CT	CC	GG	AG	AG	GG	CC	GG	GT	**	AC	TT	GG	GG
1139	21	41	18	0	23	12.3	CT	CT	CT	GT	CT	CC	GG	CT	GG	CC	CT	AA	TT	CT	CT	AT	CG	CC	**	CC	AA	AG	CT	**	AG	AC	CT	GT	CC	TT	CG	AG	GG	AG	AG	AC	AG	GT	**	CC	AT	AA	CG
1140	6	34	7	Mowi	31	13.4	CT	CC	CT	GG	CT	CT	GG	CC	GG	CG	TT	AT	AA	TT	CT	AT	CG	AA	**	CT	CC	AG	TT	**	AA	AC	CC	GT	CT	CT	CC	GG	AA	AA	GG	CC	AG	GG	**	AA	TT	AG	GG
1141	6	34	7	Mowi	37	14.1	CT	CC	CT	GG	CT	CT	GG	CT	GG	CG	CT	AT	AT	CC	CT	AT	CC	AA	**	CT	AC	GG	TT	**	AG	AC	CT	TT	CC	CC	CC	AG	AA	AG	GG	AC	GG	GT	**	AA	AT	AG	CG
1142	10	40	15	Mowi	34	13.6	**	CT	CC	**	CC	CC	AG	CT	AA	CG	TT	AT	AT	CC	CC	TT	CG	AC	**	CC	CC	AA	CT	**	AG	CC	CC	GT	CC	**	CG	AG	AG	**	**	CC	AA	GT	**	AC	**	AG	GG
1143	10	40	15	Mowi	44	14.5	CT	CT	CT	TT	CC	CC	GG	CT	AA	CC	TT	AT	AT	CT	CC	TT	CG	AC	**	CC	CC	AA	CT	**	AA	CC	CC	GG	CC	CC	CG	AG	AG	AG	AA	CC	AA	GT	**	AC	AT	AG	GG
1144	32	39	NA	0	NA	NA	TT	CT	CT	TT	CT	CC	AG	CC	AG	CG	CT	AA	AT	CC	CT	AT	CG	AC	**	CC	AC	AA	TT	**	AA	AC	CT	GT	CT	CT	CG	AA	GG	AG	AG	AC	GG	GG	**	CC	AT	AG	GG
1145	36	34	8	MowiXEtne	27	11.7	CT	CC	CC	GG	CT	CC	GG	TT	AG	CC	CT	AA	TT	CC	CC	AT	CG	AC	**	CT	AA	AG	TT	**	GG	AC	CC	GG	CT	CC	CG	AG	AG	AG	AG	CC	GG	GG	**	AC	TT	AG	GG
1146	35	28	24	Etne	9	9.0	CC	CT	CT	GT	CT	CT	AG	CT	AG	CG	CT	AT	TT	CT	CC	AT	CC	AA	**	TT	CC	GG	TT	**	AG	CC	TT	GG	TT	CT	CG	AG	GG	AG	AG	AA	AG	TT	**	CC	AT	AA	CC
1147	36	34	8	MowiXEtne	23	12.4	CT	CC	CC	GG	CT	CC	GG	CT	AG	GG	CT	AA	AT	CT	CC	AT	CG	AC	**	TT	AC	AG	TT	**	AG	AC	CC	GG	CT	CC	CG	AG	AG	AG	AG	CC	GG	GG	**	AC	TT	AG	GG
1148	30	38	12	MowiXEtne	21	11.7	CT	CT	CT	GT	CT	CT	AG	TT	GG	CG	CT	TT	AT	CC	CC	AT	CG	CC	**	CT	AC	AA	TT	**	AG	AC	CC	GG	CT	CC	GG	AG	GG	AA	AG	AC	AA	GG	**	CC	AT	AG	GG
1149	29	2	20	MowiXEtne	33	13.7	CC	TT	CT	GT	CT	CT	GG	TT	GG	CG	CT	AT	AA	CC	CT	TT	CG	AC	**	TT	AC	AG	TT	**	GG	CC	CT	GG	TT	CC	CG	AG	AA	GG	GG	CC	AA	GT	**	CC	AA	GG	CG
1150	5	23	5	Mowi	38	14.5	CT	CT	CC	GG	CT	CT	AG	CC	AG	CG	TT	AA	TT	CT	CC	TT	CC	AA	**	CT	AC	AG	CT	**	AG	AC	CC	TT	CT	TT	CG	AG	AG	AG	AA	AC	GG	GG	**	CC	AT	GG	CG
1151	9	39	13	Mowi	44	15.2	TT	TT	TT	GT	TT	CT	AG	CC	AG	CG	TT	AT	AA	CT	CT	AT	CG	AC	**	CT	CC	AG	TT	**	AA	AC	CT	GT	CC	CC	CG	AA	AG	AG	AA	CC	AG	GT	**	CC	AT	AA	CG
1152	10	40	15	Mowi	37	13.7	TT	CT	CT	TT	CT	CC	GG	CC	GG	CG	CT	AT	AT	CC	CC	TT	GG	AC	**	CT	CC	AA	CT	**	AA	CC	CC	GT	CC	CT	CG	AG	AG	AA	AA	CC	AG	GT	**	CC	AT	AG	GG
1153	29	2	20	MowiXEtne	35	13.9	TT	CT	CT	GG	CT	CC	GG	TT	AG	GG	CT	AT	AT	CT	CC	AT	CG	CC	**	TT	CC	AG	CT	**	GG	CC	CC	GG	TT	CC	CC	AG	AG	GG	GG	CC	AG	GG	**	CC	AT	GG	GG
1154	32	39	14	MowiXEtne	37	14.2	CT	CT	CT	TT	CT	CC	GG	TT	AG	CG	TT	AA	AT	CT	CC	AT	CC	CC	**	CC	CC	AG	TT	**	AA	AC	CT	TT	CC	CT	CG	AA	GG	AG	AG	AC	GG	GG	**	CC	AT	AG	GG
1155	30	18	30	Etne	14	10.0	CT	CT	CC	GG	CT	CT	AA	TT	AG	GG	CC	AA	TT	CT	CC	AT	GG	CC	**	CT	AC	AG	CT	**	AG	AA	CT	GT	CC	CT	CG	AA	GG	AA	AG	AC	AG	GT	**	CC	AT	AG	GG
1156	36	24	29	Etne	13	10.0	CT	TT	CC	GG	CT	CC	AG	CT	AG	GG	CT	AT	AT	CT	CC	AT	CG	CC	**	CT	AC	GG	TT	**	AG	CC	TT	GG	CT	CC	GG	AA	AG	AA	GG	CC	GG	GT	**	CC	AT	AA	CG
1157	20	12	4	MowiXEtne	19	11.7	CT	CC	TT	GG	CC	CC	AG	CT	AA	GG	CT	AT	AT	CT	CT	AT	CC	CC	**	CT	CC	AG	CC	**	GG	CC	CT	GT	CC	CT	CG	AA	AG	GG	AG	CC	GG	TT	**	CC	TT	AG	CC
1158	10	40	15	Mowi	50	15.0	TT	CT	CT	GG	CC	CC	AG	CC	GG	CC	TT	AA	AT	CT	CC	TT	CG	AA	**	CT	CC	AA	CT	**	AG	CC	CC	**	CC	**	GG	GG	AG	AG	AG	**	AA	GT	**	**	AT	**	**
1159	30	38	12	MowiXEtne	22	11.7	CC	CC	CC	GT	CT	CT	AG	CT	AG	CG	CT	TT	AT	TT	CC	TT	CG	CC	**	TT	AC	AA	CT	**	GG	AC	CC	GG	CT	CC	CG	AG	GG	AA	AA	AA	AA	GT	**	CC	AT	AG	GG
1160	29	14	22	Etne	7	8.2	CT	CC	CC	GG	CT	CT	AG	TT	AG	CC	CC	AT	AT	CT	CT	TT	CC	AC	**	CT	AC	GG	CT	**	GG	CC	CC	GG	CT	CC	CG	AA	GG	GG	AA	AA	AA	GT	**	CC	AT	AG	CG
1161	29	27	21	Etne	7	8.3	CT	CC	CC	GT	CT	CC	GG	TT	GG	GG	CC	AA	AT	CT	CT	TT	CG	CC	**	TT	AC	AG	TT	**	AG	CC	CT	GG	TT	CC	CG	AA	GG	AG	AG	AC	GG	GT	**	CC	AA	AG	CG
1162	13	2	19	Mowi	48	15.5	TT	CT	TT	GT	TT	CC	AG	CT	GG	CG	TT	AT	TT	TT	CC	AT	CG	AC	**	CT	AC	GG	CT	**	GG	AC	CT	GG	CT	CT	CG	GG	AG	AG	GG	CC	AG	TT	**	CC	AT	GG	CG
1163	20	22	25	Etne	21	12.1	CC	CT	CC	GT	TT	CC	AG	CT	GG	CG	CC	AA	TT	CT	TT	AA	CG	CC	**	TT	AC	AA	TT	**	GG	AC	CT	GG	CC	CC	GG	AG	GG	GG	AA	AC	AG	TT	**	CC	AA	AA	CG
1164	30	18	30	Etne	6	7.9	CT	CC	CC	GT	CT	CT	AG	CT	AG	CG	CC	AT	TT	TT	CC	AT	CG	CC	**	CT	AA	AA	TT	**	AG	AA	CT	GG	CC	CT	GG	AA	AG	AG	AG	AA	AG	GT	**	CC	AT	AG	CG
1165	16	15	28	Etne	15	10.8	TT	TT	CC	GT	CC	CT	AG	CT	AG	GG	TT	AA	AA	CC	CT	AT	CC	CC	**	TT	AC	AA	CT	**	AG	AC	CT	GT	CT	CC	GG	AA	AG	AG	AG	AA	GG	TT	**	AC	AA	AG	CG
1166	29	2	20	MowiXEtne	26	12.9	CT	TT	CT	GG	CT	CT	GG	TT	GG	CG	CT	AA	AT	CT	CC	AT	CG	AC	**	TT	AC	AA	TT	**	GG	CC	CT	GG	TT	CT	CC	AA	AG	GG	AG	AC	GG	GG	**	CC	AA	GG	GG
1167	8	38	11	Mowi	39	14.4	CC	TT	CT	GT	CT	CC	GG	TT	AG	CC	CT	TT	AT	CC	CT	AT	GG	AC	**	CT	AC	AG	TT	**	AG	CC	CT	GG	CT	CC	GG	GG	AG	AG	GG	AC	AG	TT	**	AC	AT	AG	GG
1168	20	12	4	MowiXEtne	29	13.1	CT	CC	CT	GG	CT	CC	AG	CT	AA	CG	TT	AT	AT	CT	CT	AT	CG	CC	**	CT	AC	AG	TT	**	AG	CC	CT	GG	CC	CT	CG	AG	GG	AG	AG	AC	AG	TT	**	CC	AA	AG	CG
1169	11	41	17	Mowi	44	14.8	CT	CC	CC	GT	CT	CC	GG	CC	AG	CG	TT	AA	AT	TT	CC	AT	GG	CC	**	TT	AA	AA	CC	**	GG	AC	CT	GT	CT	CT	CC	AG	GG	AG	AG	CC	GG	GG	**	AC	AT	AA	CG
1170	29	14	22	Etne	21	12.0	CT	CT	CC	GG	CT	CC	AG	TT	GG	CG	CC	AA	TT	TT	CC	TT	CC	CC	**	CT	CC	AA	CT	**	GG	CC	CC	GG	CT	CT	CG	AA	GG	GG	AG	AC	GG	GT	**	CC	AT	AG	CG
1171	35	37	10	MowiXEtne	20	11.8	TT	CT	CT	GT	TT	CT	AG	TT	AG	CC	CC	AT	TT	CT	CC	AA	CG	AA	**	CT	CC	AG	TT	**	AA	AC	TT	GT	CT	CT	CC	AG	AG	GG	GG	AC	GG	TT	**	CC	AT	AA	CG
[truncated: 66 more columns]
