# Supplementary material for: Epistatic regulation of growth in Atlantic salmon revealed: a QTL study performed on the domesticated-wild interface
Source: BMC Genet. 2020 Feb 7;21:13. doi: 10.1186/s12863-020-0816-y (PMC7006396; doi:10.1186/s12863-020-0816-y)
Supplement: Supplementary file 1 — Additional file 1: Table S1-S4. Four datasets analyzed in this work. Supplementary tables are formatted as semi-column separated text files. For each dataset, the table contains the individual ID in column1, the parental IDs in column 2 and 3, the family ID in column 4, the type of cross in column 5, length and weight in column 6 and 7. The following columns contain the SNP genotype for each individual. [file 12863_2020_816_MOESM1_ESM.zip › Table S4.txt]

ID	father	mother	family	type	weight	length	BASS117_B7_F06_677	ESTNV_20218_62	ESTNV_21396_116	ESTNV_25066_386	ESTNV_25207_614	ESTNV_31779_190	ESTNV_33205_897	ESTNV_35065_572	ESTNV_36651_1364	ESTV_18140_753	ESTV_20442_1276	GCR_cBin10506_Ctg1_377	GCR_cBin10764_Ctg1_187	GCR_cBin15290_Ctg1_216	GCR_cBin1608_Ctg1_208	GCR_cBin207_Ctg1_149	GCR_cBin20876_Ctg1_29	GCR_cBin25731_Ctg1_87	GCR_cBin30435_Ctg1_161	GCR_cBin39106_Ctg1_120	GCR_cBin40838_Ctg1_52	GCR_cBin49296_Ctg1_187	GCR_cBin49589_Ctg1_81	GCR_cBin501_Ctg1_254	GCR_cBin7278_Ctg1_140	GCR_hBin1984_Ctg1_131	ESTNV_21223_122	ESTNV_22734_289	ESTNV_29299_371	ESTNV_32516_218	ESTNV_33917_998	ESTNV_34451_135	ESTNV_34935_1675	GCR_cBin10758_Ctg1_395	GCR_cBin10801_Ctg1_300	GCR_cBin11286_Ctg1_158	GCR_cBin11714_Ctg1_79	GCR_cBin1188_Ctg1_179	GCR_cBin17416_Ctg1_223	GCR_cBin23187_Ctg1_181	GCR_cBin24202_Ctg1_90	GCR_cBin25832_Ctg1_468	GCR_cBin32185_Ctg1_72
1	0	0	0	0	0	0	CT	CC	CT	GT	CC	**	AA	TT	GA	GC	TC	**	TT	TC	TC	AA	**	CA	**	TC	CA	GG	TC	**	GA	**	CC	CA	**	CG	**	AA	CA	**	**	GC	TC	AA	TT	GG	**	TT	AA
2	0	0	0	0	0	0	CT	CC	TT	GT	CT	**	GA	CT	GA	GG	TC	**	TA	CC	TC	TT	**	CA	**	TT	CA	GG	TC	**	GA	**	TC	AA	**	CG	**	AA	CC	**	TT	GC	TC	CA	GG	GT	**	GT	AG
3	0	0	0	0	0	0	CT	TT	CT	GT	TT	CC	GA	CT	GA	CC	TT	AA	TT	TC	CC	AT	CG	CC	**	TC	CA	AA	TT	**	GA	CA	TC	AA	**	CC	**	AA	CC	**	TT	GC	TC	AA	GT	GG	CC	GG	AA
4	0	0	0	0	0	0	TT	CC	CC	TT	CC	TC	AA	CT	GG	GC	TC	TA	TA	TC	TT	TT	CC	CC	**	TT	AA	AA	TT	**	AA	CC	TC	CA	**	CC	**	AG	CC	**	TT	GC	TT	AA	GT	GT	TT	GT	AG
5	0	0	0	0	0	0	CT	CT	CT	GT	CC	TT	GA	CT	GG	GC	TC	TA	TA	TC	TC	AT	CC	CC	**	TC	**	GG	TT	**	GA	AA	TT	CA	**	CG	**	AA	AA	**	TT	GC	TC	AA	GT	GT	CC	TT	AG
6	0	0	0	0	0	0	CT	CC	CT	GT	CC	CC	AA	CC	GG	CC	TT	TT	TA	TC	TC	AT	CC	CC	**	TT	**	GA	TC	**	GA	CA	TC	AA	**	CG	**	AA	CC	**	TT	CC	CC	CA	TT	GT	TC	GT	AG
7	0	0	0	0	0	0	CC	CT	TT	TT	**	TC	**	CC	GA	GC	TT	**	AA	TT	CC	AA	CC	CC	**	TC	CA	GA	TT	**	GA	CA	CC	CA	**	CC	**	AA	CA	**	**	GC	TC	CA	**	TT	CC	GT	**
8	0	0	0	0	0	0	CC	CC	CC	GT	**	TC	**	CT	GA	GC	TT	**	TT	CC	TT	AT	CC	CA	**	TT	AA	AA	TT	**	GA	CC	CC	AA	**	CG	**	AG	CA	**	AA	CC	**	CA	**	GT	TT	GT	**
9	0	0	0	0	0	0	CT	CT	CC	GT	CC	CC	GA	CT	GA	**	TT	TA	TT	CC	TT	AA	CC	CC	**	TC	**	GG	TC	**	GA	**	TT	AA	**	GG	**	AA	CA	**	TT	GG	TT	**	GG	GT	TC	TT	AA
10	0	0	0	0	0	0	CT	CC	CT	GG	CC	CC	GG	CC	GA	CC	TC	TA	TT	TT	CC	TT	CC	CC	**	TT	CA	GG	TT	**	GA	AA	TT	CA	**	CC	**	AA	CC	**	TA	GC	CC	**	TT	GG	CC	TT	AA
11	0	0	0	0	0	0	CT	CC	CT	GT	CT	CC	GA	CT	AA	**	TC	AA	TA	CC	TC	AT	CG	CA	**	CC	**	GA	TC	**	**	**	TT	CA	**	GG	**	AA	CA	**	TA	CC	TC	CA	GG	GT	TT	GT	AA
12	0	0	0	0	0	0	CT	CT	CC	TT	CC	TC	GG	TT	GA	GC	TC	TA	TT	TC	CC	AT	CC	CC	**	TT	AA	AA	TT	**	**	CA	TT	AA	**	CC	**	AA	CC	**	TA	CC	TT	AA	TT	GT	CC	TT	AA
13	0	0	0	0	0	0	CT	CT	CT	TT	CT	TC	AA	CT	GA	GG	TC	AA	TA	TC	CC	TT	CG	CC	**	TC	AA	GA	TT	**	AA	CC	TC	CA	**	GG	**	AA	AA	**	**	GG	TT	AA	GT	TT	CC	TT	AG
14	0	0	0	0	0	0	TT	TT	CT	GT	CC	CC	AA	CC	GG	GC	TC	AA	TA	TT	CC	TT	CC	CC	**	TC	AA	AA	TC	**	GA	CC	TC	AA	**	CC	**	AG	CA	**	AA	GC	TC	CC	GT	GT	TC	TT	GG
15	0	0	0	0	0	0	TT	CC	CC	TT	TT	TT	GA	CC	GA	CC	TT	AA	TT	TC	CC	TT	GG	AA	**	TT	CA	GG	CC	**	GA	CC	TC	AA	**	CC	**	AA	CC	**	TA	GC	TT	CA	GT	GT	TC	TT	AG
16	0	0	0	0	0	0	TT	CC	CT	GT	CC	TC	GA	CT	GA	GC	TT	AA	TT	CC	TC	TT	CG	CA	**	CC	CA	GA	TT	**	GA	CC	TC	AA	**	CG	**	AG	AA	**	TA	GC	TC	CA	GT	TT	TC	TT	AA
17	0	0	0	0	0	0	CT	TT	CC	GG	CT	TC	AA	CC	GA	**	CC	**	TT	TC	TC	AT	CG	CA	**	TT	CC	GA	TC	**	GG	CA	TT	AA	**	GG	**	AG	CA	**	AA	GG	TT	CA	GG	TT	TC	GT	AA
18	0	0	0	0	0	0	TT	CC	CT	GT	TT	TT	GA	CT	GA	**	CC	**	TT	CC	TT	AT	CG	CA	**	TT	CA	GA	TT	**	AA	CC	TC	CC	**	GG	**	AG	CA	**	TT	GG	TT	CA	GG	TT	TC	GT	AG
19	0	0	0	0	0	0	TT	CC	CC	GT	CC	CC	GG	CT	AA	GG	TC	AA	TT	TT	TC	AT	CC	CA	**	CC	AA	GA	TT	**	GA	CA	TC	CA	**	CG	**	AG	CA	**	**	GG	TT	AA	GT	GT	TC	GT	AG
20	0	0	0	0	0	0	**	CT	**	**	**	TT	**	**	**	**	TC	**	TT	TC	**	**	**	**	**	**	AA	GG	**	**	**	CA	**	**	**	**	**	**	**	**	**	**	**	**	**	**	**	**	**
21	0	0	0	0	0	0	CT	CT	CC	TT	CT	TC	GA	CT	GG	GC	TC	AA	TA	CC	TC	TT	CG	CC	**	CC	CC	AA	TT	**	GG	CA	TT	CA	**	GG	**	AA	CC	**	TT	GG	**	CC	GG	GG	**	TT	AA
22	0	0	0	0	0	0	CT	CT	CC	GT	CT	TC	GG	CC	GA	GC	TT	TA	TA	CC	CC	AT	CG	CC	**	CC	CC	AA	TT	**	GG	CC	TC	AA	**	CC	**	AA	CA	**	TT	GC	CC	CA	GT	GG	CC	GT	AA
23	0	0	0	0	0	0	**	CT	TT	**	CT	CC	**	TT	**	GG	TC	TA	TT	TC	TC	TT	GG	CC	**	CC	CC	GA	TC	**	GG	CA	**	**	**	CC	**	**	CC	**	**	**	**	**	TT	**	**	**	AG
24	0	0	0	0	0	0	**	CT	CT	**	**	TT	**	CT	**	CC	TC	**	TA	TT	CC	TT	**	CC	**	TC	CA	AA	TT	**	**	CC	**	**	**	CC	**	**	**	**	**	**	**	**	**	**	**	**	AG
25	0	0	0	0	0	0	CC	CT	**	**	CC	CC	**	CT	GG	GG	CC	TT	TA	CC	TC	TT	**	CC	**	TC	CC	AA	TC	**	GG	CA	CC	CA	**	GG	**	AA	CA	**	TT	GG	CC	CA	GT	GT	TC	GT	AA
26	0	0	0	0	0	0	CC	CC	**	**	CC	CC	**	CT	AA	CC	TC	TA	TT	TC	CC	AT	**	CC	**	TC	CC	GA	TT	**	AA	CC	CC	AA	**	CG	**	AG	CC	**	**	GG	TC	AA	GT	GT	TC	TT	GG
27	0	0	0	0	0	0	CC	CC	CC	GT	CC	TC	AA	CC	GA	CC	CC	TA	TA	TT	CC	AT	CG	CA	**	TT	CC	GA	TC	**	GG	CC	CC	CA	**	GG	**	AA	CA	**	TA	GC	TC	AA	TT	GT	CC	TT	AA
28	0	0	0	0	0	0	TT	CT	CC	TT	TT	CC	GA	CC	GG	GC	CC	AA	TA	TC	CC	AT	CG	CA	**	TC	CA	GA	TT	**	AA	CC	TC	CC	**	GG	**	AG	CA	**	**	CC	CC	CC	GT	GT	CC	GT	AG
29	0	0	0	0	0	0	TT	CC	CT	GT	CT	TC	GA	TT	AA	CC	TT	AA	TT	CC	TC	TT	CG	CA	**	TT	CC	GA	TT	**	**	CA	CC	CA	AA	CG	**	AG	CA	**	TT	GC	TC	AA	GG	TT	CC	TT	AA
30	0	0	0	0	0	0	CT	CT	TT	GT	TT	TC	GA	TT	GG	GG	TT	TA	TA	TC	CC	AT	CC	AA	**	TC	CA	GG	TT	**	**	CA	CC	AA	AT	GG	**	AA	AA	**	TT	GG	TC	CC	GT	GG	TC	GT	AA
31	0	0	0	0	0	0	CT	CC	CC	GT	CC	TT	AA	CC	GA	GG	TC	AA	TA	TT	CC	AT	CC	CA	**	CC	CA	GA	TC	**	**	CA	TT	AA	AT	CG	**	AG	AA	**	TA	GC	CC	CC	TT	GT	CC	GT	AA
32	0	0	0	0	0	0	TT	CT	CC	GT	CC	TC	GA	CT	GG	GC	TC	AA	TT	TC	TC	TT	CC	CC	**	CC	CC	GG	TC	**	**	CC	TT	AA	AA	CG	**	AA	AA	**	TT	CC	TC	CA	TT	TT	CC	GT	AA
33	0	0	0	0	0	0	TT	CT	CT	GG	CT	TC	GG	CC	GG	GC	TC	TA	TT	TC	CC	AT	CC	CA	**	TT	**	AA	TT	**	GA	CC	TC	CA	**	CC	**	AA	CA	**	**	GC	TC	CA	GT	GG	CC	TT	AA
34	0	0	0	0	0	0	CT	CC	CT	GG	TT	TC	GA	CC	GG	GC	TC	TA	TT	TC	CC	TT	CG	CC	**	TC	CC	GA	TT	**	AA	CA	CC	CA	**	CG	**	AA	CC	**	**	GC	TC	AA	TT	GT	TC	TT	AA
35	0	0	0	0	0	0	TT	CT	CT	GG	CT	CC	GG	CT	GG	**	TC	**	TA	TT	TT	AT	CG	CA	**	TC	CC	GG	TT	**	GA	CC	TT	CA	**	CG	**	AA	CA	**	**	GC	TC	AA	TT	GT	TC	GT	AA
36	0	0	0	0	0	0	TT	CT	CT	GG	CT	CC	GG	CC	AA	GC	TC	TA	AA	CC	CC	AA	CC	CA	**	TT	CC	AA	TT	**	GG	CA	**	**	**	**	**	**	**	**	**	**	**	**	**	**	**	**	**
37	0	0	0	0	0	0	CT	CC	CT	GT	CT	TC	GG	CT	GA	GC	TT	TA	TT	TT	CC	TT	CG	CC	**	TC	CC	AA	TT	**	GA	AA	TC	CC	**	CG	**	AA	CA	**	TA	GG	TC	AA	GT	GT	TT	GT	AA
38	0	0	0	0	0	0	CT	TT	TT	GT	CC	TC	GG	CT	GA	GG	TT	AA	TA	TC	TC	TT	GG	CC	**	CC	CC	AA	TT	**	GA	CA	CC	CA	**	CG	**	AA	CC	**	TA	GG	CC	AA	GT	GT	TT	GG	AA
39	0	0	0	0	0	0	CT	CT	CT	GT	CC	TC	GG	CC	GA	GG	TT	TA	AA	TC	CC	TT	GG	CC	**	TT	CC	AA	TT	**	GA	AA	TC	CC	**	CG	**	AA	CA	**	TT	GG	TC	AA	GT	GT	TC	GT	AA
40	0	0	0	0	0	0	CT	CT	TT	GT	CT	TC	GG	TT	GA	GC	TT	AA	AA	TT	CC	TT	GG	CC	**	TT	CC	AA	TT	**	GG	CA	CC	**	**	**	**	**	**	**	**	**	**	**	**	**	TC	GG	AA
41	0	0	0	0	0	0	CT	CT	CC	TT	TT	CC	AA	CT	GA	GG	TT	AA	TA	TT	TT	TT	CG	CA	**	TC	CA	AA	TT	**	GA	AA	CC	CA	**	GG	**	AA	CC	**	TT	GC	TC	AA	GT	TT	TT	TT	AA
42	0	0	0	0	0	0	TT	CC	TT	GG	TT	TT	GG	CT	GA	CC	CC	AA	TT	TT	TC	AT	CC	CA	**	TC	**	GA	TT	**	AA	CC	TT	CA	**	CG	**	GG	CC	**	TT	GG	TT	CA	GT	GG	TT	GT	AG
43	0	0	0	0	0	0	TT	CT	CT	GG	CC	CC	GA	CT	GA	GC	TC	TA	TT	TC	TC	AA	CC	CA	**	TC	CC	GG	TT	**	GA	CA	**	**	**	**	**	**	**	**	**	CC	CC	**	**	**	TT	GT	AA
44	0	0	0	0	0	0	TT	CT	CT	GG	CT	CC	GG	CT	GG	GC	CC	TA	TA	TC	TT	AT	CC	CC	**	TC	CA	AA	TC	**	GA	CC	TC	CA	**	CG	**	AA	AA	**	**	CC	TC	AA	TT	GG	TC	GG	AA
45	0	0	0	0	0	0	**	**	**	**	**	**	**	**	**	**	**	**	**	**	**	**	**	**	**	**	**	**	**	**	**	**	TT	CA	**	CC	**	AA	CC	**	**	CC	CC	AA	GT	GG	TT	GT	AA
46	0	0	0	0	0	0	**	**	**	**	**	**	**	**	**	**	**	**	**	**	**	**	**	**	**	**	**	**	**	**	**	**	CC	CA	**	CG	**	AA	CA	**	TT	GC	CC	CA	GT	GT	TT	GT	AA
47	0	0	0	0	0	0	CC	CT	CT	GT	TT	TC	GG	CT	GG	GC	TT	AA	AA	CC	CC	TT	CG	CA	**	TC	CC	GG	TT	**	GG	CC	TT	CA	**	CC	**	GG	CA	**	TT	GC	CC	CC	GT	GT	TC	GT	AA
48	0	0	0	0	0	0	CC	CT	TT	GT	TT	TC	GG	CC	GG	GC	TC	AA	AA	CC	TC	AT	GG	CC	**	TC	CC	AA	TT	**	GA	CC	TC	CC	**	CC	**	AG	CA	**	TT	CC	TC	CC	TT	GT	CC	TT	AA
49	0	0	0	0	0	0	CT	CC	TT	GG	CT	CC	GG	CC	GA	CC	TT	TA	AA	CC	TC	TT	CG	CA	**	TC	CC	AA	TT	**	GG	AA	TT	CA	**	CG	**	AG	CA	**	TT	GG	**	CA	**	GT	**	GT	AG
50	0	0	0	0	0	0	**	CC	TT	GG	TT	TC	GG	CC	GA	CC	TT	AA	AA	CC	TC	TT	CG	CC	**	TT	CC	AA	TC	**	GA	AA	TC	CA	**	CG	**	AG	CC	**	TT	GG	CC	CA	GT	GG	TC	TT	AA
51	0	0	0	0	0	0	**	**	**	**	**	**	**	**	**	**	**	**	**	**	**	**	**	**	**	**	**	**	**	**	**	**	**	**	**	**	**	**	**	**	**	**	**	**	**	**	**	**	**
52	0	0	0	0	0	0	**	**	**	**	**	**	**	**	**	**	**	**	**	**	**	**	**	**	**	**	**	**	**	**	**	**	**	**	**	**	**	**	**	**	**	**	**	**	**	**	**	**	**
53	49	39	0	0	0	0	TT	CT	CT	GT	CC	CT	GG	CC	AA	CG	TT	TA	AA	CT	CC	TT	CG	AC	**	TT	CC	AA	TT	**	**	AA	CT	CC	**	CG	**	AG	AC	**	TT	GG	TT	AA	TT	GG	TT	TT	AG
54	41	40	Family-60	Farm2xVosso	15.1	43	CC	CC	CT	TT	CT	CT	AG	CT	AG	GG	TT	AA	TA	TT	CT	TT	CG	AC	**	TT	AC	AA	TT	**	**	AA	CC	CC	**	GG	**	AA	AC	**	TT	CG	TT	AA	GT	GT	TT	GT	AA
55	49	39	Family-57	Farm2	13.1	26	TT	CT	CT	GT	CC	TC	GG	CC	AA	GC	TT	TA	AA	TC	CC	TT	CG	CA	**	TT	CC	AA	TT	**	GA	AA	TC	CC	**	CG	**	AG	CA	**	TT	GG	TT	AA	TT	GG	TT	TT	AG
56	26	38	Family-56	Farm2xVosso	13.7	31	CC	CT	TT	GT	CC	CC	GG	CT	AG	CG	TT	AA	TA	CT	CC	AT	GG	CC	**	CT	CC	AG	TT	**	**	CC	CC	AC	**	CG	**	AG	CC	**	TT	GG	CT	AA	GT	GG	TT	GT	AG
57	33	42	Family-32	Farm1	15.9	51	TT	CT	TT	GG	TT	TT	GG	CC	GG	CC	CT	TA	TT	TT	CC	AT	CC	CC	**	CT	CC	AG	TT	**	**	CC	TT	CC	**	CC	**	AG	AC	**	TT	GG	CT	CC	GT	GG	CT	TT	AA
58	24	37	Family-54	Farm2xVosso	15.6	47	CC	CT	CC	GT	CT	TT	AG	CT	AG	CC	CT	TA	TA	TT	CC	TT	CC	CC	**	CT	CC	AA	TT	**	**	AC	CT	CC	**	CG	**	AA	CC	**	TT	GG	CT	AA	GT	GT	CT	GT	AA
59	50	40	Family-59	Farm2	16.1	53	CT	CC	TT	GG	TT	CT	GG	CT	AG	CC	TT	AA	AA	CT	CC	TT	CG	CC	**	TT	CC	AA	CT	**	**	AC	CC	CC	**	CC	**	AG	AC	**	TT	GG	CC	AC	TT	GG	CT	GT	AA
60	33	42	Family-32	Farm1	16.3	58	TT	CT	TT	GG	CT	CT	GG	CC	AG	CC	CC	TA	TT	CT	CC	TT	CC	CC	**	TT	CC	AG	TT	**	**	CC	CT	AA	**	CG	**	AG	CC	**	TT	GG	TT	AA	TT	GG	CT	GT	AA
61	49	39	Family-57	Farm2	15.4	45	TT	CT	CT	GG	CT	CC	GG	CC	AA	CG	TT	TA	AA	CT	CC	TT	CG	CC	**	CT	CC	AA	TT	**	**	AA	CT	AC	**	CC	**	AA	AC	**	TT	GG	TT	AA	GG	GG	TT	GT	AG
62	30	29	Family-75	Driva	12.1	20	TT	CT	TT	GT	TT	CC	GG	TT	AG	CG	TT	TA	TA	CC	CC	TT	CC	AC	**	CT	AC	GG	TT	**	**	AC	CC	AC	**	CG	**	AA	AA	**	TT	CG	CT	AC	GG	GT	CC	TT	AA
63	47	37	Family-53	Farm2	14.6	39	CT	CT	TT	TT	TT	CT	GG	CT	AG	CG	TT	AA	TA	CT	CC	TT	CG	CC	**	CC	CC	AG	TT	**	**	AC	CT	CC	**	CG	**	AG	CC	**	TA	GG	CC	AC	TT	GT	TT	TT	AA
64	14	13	Family-13	Figgjo	12.2	23	CT	TT	CT	GT	CC	CT	AA	CT	AG	CG	CT	AA	AA	TT	CC	TT	CC	CC	**	CT	AA	AA	CT	**	**	CC	TT	AA	**	CG	**	AG	AA	**	AA	CG	TT	AC	GG	TT	CT	TT	GG
65	8	7	Family-04	Arna	10.4	13	CC	CC	CT	GT	CT	CC	AG	CT	AA	CG	TT	TT	TA	CT	CT	AA	CC	AC	**	TT	AA	AA	TT	**	**	CC	CC	AC	**	CG	**	AG	AA	**	TA	CG	TT	AC	GT	GT	CT	GT	AA
66	10	12	Family-11	Skibotn	12.1	20	TT	CT	CC	GT	CC	CC	GG	CT	AA	CG	CC	TT	TT	TT	CC	AT	CC	CC	**	TT	AA	AG	TT	**	**	AC	TT	AC	**	CC	**	AA	CC	**	TT	CG	CT	AA	TT	GT	CC	TT	AA
67	22	21	Family-66	Vosso	12.9	26	CT	TT	CC	GT	CT	CC	GG	CT	GG	CG	CT	AA	AA	CC	CT	AT	CG	CC	**	CC	CC	AA	TT	**	**	CC	CT	AA	**	CG	**	AA	AC	**	TT	CG	CC	CC	GG	GG	CT	TT	AA
68	48	38	Family-55	Farm2	15.2	46	CT	CT	TT	TT	CT	CT	GG	CT	AG	CG	CT	AA	AA	CC	CC	AT	GG	CC	**	CT	CC	AA	TT	**	**	AC	CC	AC	**	CG	**	AA	AC	**	TA	CG	CT	AC	GT	GT	CT	GT	AA
69	44	43	Family-34	Farm1	16.3	56	TT	TT	TT	GG	CT	CC	GG	CT	AG	CC	CT	AA	TA	TT	TT	AA	CC	AC	**	CT	AC	AG	CT	**	**	AC	CT	AC	**	CG	**	AA	AA	**	TT	CC	CT	AA	GT	GG	TT	GT	AA
70	34	45	Family-36	Farm1	16.5	56	CT	CT	CC	GG	CT	CC	AG	CT	GG	GG	CT	TT	TT	CT	CC	AT	CG	AC	**	CT	CC	AA	TT	**	**	CC	CT	AA	**	CC	**	AA	CC	**	AA	CG	CT	AA	GT	GT	CT	GT	AA
71	33	13	Family-14	FiggjoxFarm1	14.8	42	CT	TT	TT	GT	CC	CT	AG	CT	GG	CG	CT	TA	TA	CC	CC	AT	CG	CC	**	CT	AC	AG	TT	**	**	CC	CT	AC	**	CG	**	AA	AC	**	TT	GG	TT	AA	GT	GT	CC	TT	AG
72	34	15	Family-18	FiggjoxFarm1	14.1	35	CT	CC	CC	GT	TT	TT	AA	CC	GG	CC	TT	AA	TT	CC	CC	TT	GG	AC	**	CT	AC	AG	CT	**	**	CC	CC	AA	**	CG	**	AA	CC	**	TA	GG	CT	AC	GT	GT	TT	TT	AA
73	48	38	Family-55	Farm2	15	42	CC	TT	TT	TT	CT	CC	GG	CT	GG	GG	TT	AA	TA	CT	CT	TT	GG	CC	**	CC	CC	AA	TT	**	**	AC	CT	AC	**	CC	**	AA	AC	**	TA	CG	CC	AC	TT	GG	CT	GT	AA
74	34	15	Family-18	FiggjoxFarm1	14.5	40	CT	CC	CC	GT	TT	CT	GG	CC	GG	CG	TT	TA	TT	CT	**	TT	CG	AC	**	CT	CC	GG	CT	**	**	AC	CT	AC	**	CC	**	AA	CC	**	AA	CC	TT	AC	GT	GT	CT	TT	AA
75	11	9	Family-10	Skibotn	13	26	TT	CC	CC	GT	CC	CC	AG	CC	AG	CG	CT	AA	**	CC	CT	AA	CG	CC	**	CC	AC	GG	CT	**	**	AC	TT	AC	**	GG	**	AA	AA	**	**	CG	TT	**	GG	TT	CT	TT	AA
76	35	17	Family-20	FiggjoxFarm1	13.2	27	TT	CT	CT	GG	TT	CT	AG	CC	GG	CC	CC	TA	TT	CT	CT	AT	CG	AC	**	TT	CC	GG	TT	**	**	CC	TT	AC	**	GG	**	AA	CC	**	TA	CG	CT	AA	GT	GT	CC	GG	AA
77	47	37	Family-53	Farm2	13.8	31	CC	CT	CT	GT	TT	CT	GG	TT	GG	CG	TT	TA	TA	CT	CC	TT	GG	CC	**	CT	CC	AG	TT	**	**	AC	TT	AC	**	CC	**	AG	AA	**	TT	GG	CC	AC	GT	GG	CT	GG	AA
78	49	39	Family-57	Farm2	13.9	35	TT	CC	CT	GG	CT	CC	GG	CC	AG	CG	TT	TA	AA	CC	CC	TT	CG	AC	**	CT	CC	AA	TT	**	**	AA	TT	AC	**	CC	**	AG	AC	**	TT	GG	CC	AC	GT	GT	TT	GG	AA
79	8	7	Family-04	Arna	14.4	39	CC	CC	CT	TT	CT	CT	AG	CC	GG	GG	TT	TA	TA	CT	CT	AT	CC	AC	**	TT	AA	AA	TT	**	**	CC	CC	AC	**	CG	**	AG	AC	**	TA	CC	CT	AC	GG	TT	CT	GG	AA
80	50	40	Family-59	Farm2	16.1	56	CT	CC	TT	GT	TT	CC	GG	CT	AA	CG	TT	AA	AA	CT	CC	TT	GG	CC	**	TT	CC	AA	CT	**	**	AA	CC	AC	**	CC	**	AG	CC	**	TT	GG	CC	AC	TT	GT	TT	GT	AA
81	50	40	Family-59	Farm2	15.9	51	CT	CT	TT	GT	CT	CC	GG	CT	AG	CC	TT	AA	AA	CT	CT	TT	GG	CC	**	TT	CC	AA	TT	**	**	AA	CT	CC	**	GG	**	AA	AC	**	TT	GG	CC	AA	GT	GG	TT	GT	AA
82	33	42	Family-32	Farm1	17	68	TT	CT	TT	GG	CT	CT	GG	CT	GG	CG	CC	TA	TT	CT	CC	AT	CC	CC	**	TT	CC	AA	TT	**	**	CC	TT	CC	**	CG	**	AG	CC	**	TT	GG	TT	AC	TT	GG	CT	GT	AG
83	49	39	Family-57	Farm2	15.2	48	CT	CT	TT	GT	CC	CC	GG	CC	AG	CG	TT	AA	AA	CC	CC	TT	GG	CC	**	TT	CC	AA	TT	**	**	AA	TT	CC	**	CG	**	AG	AA	**	TT	GG	TT	AC	TT	TT	CT	GG	AG
84	30	32	Family-78	Driva	8.8	6	TT	CT	CT	TT	CT	CC	GG	TT	GG	GG	TT	AA	TA	TT	CT	AT	CC	AC	**	CC	AC	GG	CT	**	**	AC	CT	AA	**	GG	**	AA	AA	**	TT	CG	CT	AC	TT	GT	CT	GG	AA
85	49	39	Family-57	Farm2	15.5	45	CC	CT	CT	GT	CC	CC	GG	CC	AG	CG	TT	TT	AA	CC	CC	TT	CG	AC	**	CT	CC	AA	TT	**	**	AA	CT	AC	**	CG	**	AA	CC	**	TT	GG	CT	AC	GT	GT	TT	GT	AG
86	35	17	Family-20	FiggjoxFarm1	13.1	27	CT	CT	CT	GG	CC	CC	AG	CT	AG	CG	CT	**	TT	CT	TT	AA	CG	AC	**	CT	CC	AG	TT	**	**	CC	TT	AA	**	CG	**	AG	AC	**	TA	CG	TT	AA	GT	TT	CC	GT	AA
87	24	23	Family-67	Vosso	14.1	37	CT	TT	CT	GG	CC	CT	AG	TT	GG	CG	CC	AA	TA	TT	CT	TT	CG	CC	**	CT	AC	AA	TT	**	**	AC	TT	CC	**	CC	**	AA	AC	**	TT	CG	CT	AA	TT	GG	CC	TT	AG
88	47	37	Family-53	Farm2	14.5	36	CC	CC	CC	GG	TT	CC	GG	CC	GG	CG	TT	AA	TA	CT	CC	TT	CG	AC	**	TT	CC	AG	TT	**	**	AC	TT	CC	**	CG	**	AG	AC	**	TT	CG	CT	AC	GT	GG	CT	GG	AA
89	28	39	Family-58	Farm2xVosso	14	35	TT	TT	CT	TT	CT	CC	AG	CC	AG	GG	CT	AA	TA	CC	CC	AT	CG	AC	**	CT	AC	AA	TT	**	**	AC	CC	CC	**	CG	**	AA	CC	**	TA	CG	CT	AC	GG	GT	CT	GT	AA
90	33	13	Family-14	FiggjoxFarm1	13.8	32	**	CC	CC	**	CC	CT	**	CC	AG	GG	CT	AA	TA	CT	CC	TT	CC	CC	**	CT	AC	AG	TT	**	**	CC	CC	CC	**	CG	**	AA	AA	**	TT	GG	CT	AA	GT	GT	CC	TT	AG
91	34	45	Family-36	Farm1	17.1	68	TT	CT	CT	GG	CT	CT	AG	CT	AG	GG	TT	TA	TT	CT	CC	AT	CG	AC	**	TT	CC	AG	TT	**	**	AC	CT	AC	**	CG	**	AA	CC	**	AA	CC	CC	AA	GT	GG	TT	TT	AA
92	48	38	Family-55	Farm2	16	52	CT	TT	TT	GG	CT	TT	GG	CT	AG	GG	CT	AA	TA	CT	CT	TT	GG	CC	**	CT	CC	AA	TT	**	**	CC	CC	CC	**	CG	**	AG	CC	**	TA	CG	CT	AC	TT	GT	CT	GT	AA
93	30	29	Family-75	Driva	9.9	11	CT	CT	CT	TT	CT	CT	GG	TT	AG	CG	TT	AA	TA	CC	CT	AT	CG	AC	**	TT	CC	AG	TT	**	**	AA	CC	AA	**	GG	**	AG	AC	**	TT	CG	CC	AC	GT	GT	CC	GT	AA
94	50	40	Family-59	Farm2	15	43	TT	CT	TT	GG	CT	CT	GG	CT	AA	CG	TT	AA	AA	CT	CT	TT	GG	CC	**	TT	CC	AA	CT	**	**	AC	CT	CC	**	CG	**	AA	AC	**	TT	GG	CC	**	GG	GT	CT	GT	AA
95	10	9	Family-09	Skibotn	11.5	17	TT	CC	CC	GG	CC	CC	AG	CC	AG	CG	TT	TA	TT	CT	CT	AT	CC	CC	**	CT	AC	GG	CT	**	**	AC	TT	AA	**	CG	**	AA	AC	**	TT	CG	CT	AA	GT	GT	CT	TT	AA
96	22	21	Family-66	Vosso	13.2	27	TT	TT	CC	TT	TT	TT	GG	CC	AG	CG	TT	AA	AA	CC	CT	TT	GG	CC	**	CC	CC	AA	TT	**	**	AC	CT	AC	**	CG	**	AA	CC	**	TT	CG	CT	CC	GG	GG	CC	TT	AA
97	50	40	Family-59	Farm2	15.6	48	CT	CC	TT	GT	TT	CT	GG	CT	AG	CG	TT	AA	AA	CT	CT	TT	GG	CC	**	TT	CC	AA	CT	**	**	AA	CT	AC	**	CG	**	AG	CC	**	TT	GG	CT	AA	GT	GT	CT	GT	AA
98	26	25	Family-68	Vosso	13.7	31	CC	CC	CT	TT	CC	CC	AG	CT	**	CG	CT	TT	TA	CT	CT	TT	**	CC	**	CT	CC	AG	CT	**	**	**	CC	AA	**	CG	**	AA	AC	**	TT	GG	CT	AC	GT	GG	CT	GT	AG
99	35	17	Family-20	FiggjoxFarm1	13.3	27	TT	TT	CC	GG	CC	CC	**	CT	**	CG	CC	TA	TA	TT	TT	AA	CG	CC	**	**	CC	GG	TT	**	**	AC	TT	**	**	GG	**	AG	AA	**	TA	CG	TT	AA	GT	TT	TT	GT	AA
100	36	19	Family-26	FiggjoxFarm1	13.5	31	TT	CT	CT	GT	CC	CC	GG	CC	AA	CG	CC	TA	TA	CT	CC	AT	CC	AC	**	CT	AC	AG	TT	**	**	AC	TT	AC	**	CG	**	AG	AC	**	TA	GG	TT	AC	TT	GG	CC	GT	AA
101	24	37	Family-54	Farm2xVosso	15.1	42	TT	CC	TT	GT	TT	TT	AG	CT	AG	CG	CT	TA	TA	TT	CC	TT	CC	CC	**	TT	AC	AA	TT	**	**	AC	TT	CC	**	CC	**	AA	AC	**	TA	CG	CT	AA	GG	GT	CT	GT	AA
102	26	25	Family-68	Vosso	12	21	CC	CC	CT	TT	CC	CC	**	TT	AG	CG	CC	TT	TA	CT	CT	AT	CG	CC	**	CT	CC	AG	TT	**	**	CC	CC	AC	**	CG	**	AA	AC	**	TT	GG	CC	AA	GT	GT	CC	GT	AG
103	22	21	Family-66	Vosso	10.3	13	CC	CT	CC	TT	CT	CT	GG	CC	GG	CG	TT	TA	AA	CC	CC	TT	GG	CC	**	CC	CC	AA	TT	**	**	CC	TT	AA	**	CG	**	AA	CC	**	TT	CG	CC	CC	GT	GG	CC	GT	AA
104	52	51	Family-26	FiggjoxFarm1	14.4	38	TT	CC	CC	GT	CC	CC	GG	CC	AA	GG	CC	TA	TA	CT	CT	AT	CC	AC	**	CT	AC	AA	TT	**	**	AC	CT	AC	**	CC	**	AA	CC	**	TA	GG	CT	AC	TT	GT	CT	TT	AA
105	34	15	Family-18	FiggjoxFarm1	14.5	41	CT	CC	CC	GT	TT	TT	AG	CC	AG	CG	CT	TA	TT	CC	CC	TT	CG	AC	**	TT	CC	AG	CT	**	**	CC	CC	AA	**	CG	**	AA	CC	**	AA	CG	CT	AC	TT	TT	TT	TT	AG
106	31	29	Family-76	Driva	7.9	5	CT	CC	CC	GT	CC	TT	AG	CT	AA	CG	TT	AA	TA	CT	CC	TT	CC	AC	**	CT	AC	AG	TT	**	**	AC	CT	AA	**	GG	**	GG	AA	**	TT	GG	CT	AC	GT	TT	CC	GT	AA
107	30	29	Family-75	Driva	12.5	22	TT	CC	TT	TT	TT	CT	GG	TT	AG	CG	TT	AA	TT	CT	CC	AT	CC	AA	**	CT	CC	GG	TT	**	**	AA	CC	AA	**	GG	**	AG	AC	**	TT	CG	CT	AC	GG	GT	CT	TT	AA
108	11	9	Family-10	Skibotn	13.1	27	CC	CT	CC	GT	CC	CC	AG	CT	AA	CG	TT	TA	TT	CC	TT	AT	CG	CC	**	CC	AC	AG	CT	**	**	AC	TT	AC	**	GG	**	AA	AC	**	TA	CG	TT	AC	GG	GG	TT	GT	AA
109	28	39	Family-58	Farm2xVosso	14.6	40	TT	CC	CT	GT	CT	CT	AG	CC	AG	GG	CT	AA	AA	CT	CC	TT	CG	CC	**	TT	AC	AA	TT	**	**	AC	CT	CC	**	CG	**	AA	AC	**	TA	CG	CT	AC	GG	GT	CT	GT	AA
110	50	40	Family-59	Farm2	15.2	43	CC	CC	TT	GG	TT	CT	GG	CT	GG	CC	TT	AA	AA	CT	CC	TT	CG	CC	**	TT	CC	AA	TT	**	**	AA	CC	AC	**	CG	**	AG	CC	**	TT	GG	CT	AA	GT	GG	CT	GT	AA
111	10	12	Family-11	Skibotn	9.6	9	CC	CC	CT	GT	CC	CC	GG	CT	GG	CG	CC	AA	TT	CT	CC	AT	CC	CC	**	TT	AA	AG	TT	**	**	AC	TT	AA	**	CC	**	AA	CC	**	TT	CG	CT	AA	TT	GG	CC	TT	AA
112	35	46	Family-38	Farm1	17	62	TT	CT	CT	GG	CT	CC	AG	CT	AG	CG	CT	AA	TA	TT	CT	AT	CG	AC	**	CC	CC	AG	CT	**	**	AC	CT	AC	**	CG	**	AA	AC	**	TT	GG	CT	AA	TT	GG	TT	TT	AA
113	28	39	Family-58	Farm2xVosso	14.8	43	TT	CC	CT	TT	CT	CC	AG	CC	AG	CG	CT	TA	AA	CT	CC	AT	GG	AC	**	CT	CC	AG	TT	**	**	AC	TT	CC	**	GG	**	AA	AA	**	TA	CG	CC	AC	GT	GT	CT	TT	AA
114	10	9	Family-09	Skibotn	13.7	31	CT	CT	CC	GG	CC	CC	GG	CC	AA	CG	TT	AA	TT	CT	CT	AT	CC	CC	**	TT	AC	GG	TT	**	**	AC	TT	AA	**	CG	**	AA	CC	**	TT	CG	CT	AA	GT	GG	CT	TT	AA
115	22	21	Family-66	Vosso	12.4	26	CC	CC	CC	TT	CT	CT	GG	CT	GG	GG	CT	AA	TT	CC	CT	AT	CG	CC	**	CC	CC	AA	TT	**	**	CC	CT	AA	**	CG	**	AA	CC	**	TT	CG	CC	AC	GT	GG	CC	TT	AA
116	22	21	Family-66	Vosso	13.5	32	CC	CT	CC	TT	CT	CT	**	CC	GG	CG	TT	AA	TA	CC	CT	AT	GG	CC	**	CC	CC	AA	TT	**	**	CC	CT	AA	**	CG	**	AA	CC	**	TT	CG	CT	AC	GG	GG	CC	GT	AA
117	50	40	Family-59	Farm2	15.2	46	TT	CT	TT	GG	CT	CT	GG	CT	AA	CG	TT	AA	AA	CT	CT	TT	CG	CC	**	TT	CC	AA	TT	**	**	**	CT	CC	**	GG	**	AG	CC	**	TT	GG	CC	AC	TT	GT	CT	GT	AA
118	34	15	Family-18	FiggjoxFarm1	14.5	39	TT	CC	CC	GT	TT	TT	AG	CC	AG	CC	TT	TA	TT	CT	CC	TT	CG	AC	**	CT	AC	GG	CT	**	**	AC	CC	AC	**	CC	**	AA	CC	**	TA	CG	CT	AA	GT	GT	CC	TT	AG
119	8	7	Family-04	Arna	13	28	CC	CC	CT	GT	CT	TT	AG	CC	AG	CG	TT	TT	TA	CT	CT	AA	CC	CC	**	TT	AC	AG	TT	**	**	CC	CC	AC	**	CG	**	AA	CC	**	TA	CG	CC	AA	GT	TT	CT	GG	AG
120	2	1	Family-01	Arna	13.5	31	CT	CC	TT	GG	CC	CC	AA	TT	AG	CG	CC	AA	TT	CT	CC	AT	CG	AC	**	CT	AC	GG	TT	**	**	CC	CC	AA	**	CC	**	AA	CC	**	TA	CG	CT	AA	GT	GT	CT	TT	AA
121	35	17	Family-20	FiggjoxFarm1	13.9	33	TT	CT	CT	GG	CC	CC	AG	CC	GG	CC	CT	**	TA	CT	TT	AA	CC	CC	**	TT	CC	AG	TT	**	**	AC	TT	AC	**	GG	**	AG	AC	**	TA	CG	TT	AA	GT	GT	CT	GG	AA
122	34	45	Family-36	Farm1	16.3	52	TT	CT	CT	GT	CT	CT	AA	CT	GG	GG	CT	TT	TT	CT	CC	AT	CG	CC	**	CT	CC	AG	TT	**	**	AC	CT	AC	**	CG	**	AA	CC	**	AA	CG	CC	AA	TT	GG	CT	TT	AA
123	22	21	Family-66	Vosso	14	34	CT	TT	CC	GT	TT	CT	AG	CC	AG	GG	CT	TA	TA	CC	CC	TT	CC	CC	**	CC	CC	AA	TT	**	**	AC	TT	AC	**	CG	**	AA	AC	**	TT	GG	CC	CC	GG	GG	CC	GT	AA
124	26	25	Family-68	Vosso	13.3	32	CC	CC	CT	TT	CC	CC	AA	TT	AG	CG	CC	TA	TT	CT	CC	AT	CG	CC	**	TT	CC	AG	CT	**	**	CC	CC	AC	**	CG	**	AG	AC	**	TT	GG	CT	AA	GT	TT	TT	TT	AG
125	49	39	Family-57	Farm2	15.8	52	CT	CT	CT	GG	CC	CT	GG	CC	AA	CG	TT	TT	AA	CC	CT	TT	GG	CC	**	TT	CC	AA	TT	**	**	AA	TT	AC	**	GG	**	AG	AC	**	TT	GG	CC	AA	GT	GG	CT	TT	AA
126	2	1	Family-01	Arna	13.6	31	TT	CC	CT	TT	CC	CC	AG	CT	AA	GG	CT	TA	TT	CT	CC	AT	CG	CC	**	CT	AC	GG	CT	**	**	CC	CC	AA	**	CG	**	AA	CC	**	TT	GG	TT	AA	GT	GT	CT	GT	AA
127	34	15	Family-18	FiggjoxFarm1	14	36	TT	CC	CT	GT	TT	TT	AA	CC	AG	CG	TT	AA	TT	CC	CC	TT	CG	AC	**	TT	AC	AG	CT	**	**	CC	CT	AA	**	CG	**	AA	CC	**	TA	GG	CT	AA	GT	GT	CT	TT	AA
128	2	1	Family-01	Arna	12.1	24	TT	CC	TT	GG	CT	CC	AA	TT	AA	GG	CC	TA	TT	CC	TT	AT	CG	**	**	CT	AC	GG	CT	**	**	CC	CT	AA	**	CG	**	AA	CC	**	TA	CG	CT	AA	GT	GT	CT	GT	AG
129	8	7	Family-04	Arna	13.6	34	CC	CT	CT	GT	CT	CT	AG	CT	AA	GG	TT	TA	TA	CT	CT	AT	CC	AC	**	TT	AC	AG	TT	**	**	CC	CC	AC	**	CG	**	AA	AA	**	TA	CG	CT	CC	GG	GT	CT	GT	AA
130	30	29	Family-75	Driva	10.1	13	CT	CC	CT	GT	TT	CC	AG	TT	AG	CG	TT	TA	TT	CC	CT	TT	CG	AA	**	TT	AC	GG	TT	**	**	AC	CC	AC	**	GG	**	AG	AA	**	TT	GG	CC	AC	GT	GT	CC	GT	AA
131	26	25	Family-68	Vosso	12.1	20	CC	CC	CT	TT	CC	CC	AA	TT	AG	CG	CT	TA	TA	CC	CC	AT	CG	CC	**	CC	CC	AA	TT	**	**	AC	CC	AA	**	CG	**	AG	AC	**	TT	GG	CC	AC	GG	GG	CT	GT	AG
132	30	32	Family-78	Driva	13.5	26	TT	CC	CT	GT	CT	CT	AG	TT	GG	GG	TT	TA	TA	CT	CC	AT	CC	AC	**	CT	CC	GG	TT	**	**	AC	CT	AA	**	GG	**	AA	AA	**	TT	CG	CC	AC	GT	GT	CT	GT	AA
133	34	15	Family-18	FiggjoxFarm1	13	28	TT	CC	CT	GT	TT	CT	AA	CC	AG	CC	CT	TA	TT	CC	CC	TT	GG	AC	**	CT	CC	AG	CT	**	**	CC	CC	AA	**	CC	**	AA	CC	**	TA	CC	TT	AC	TT	GT	CT	TT	AG
134	35	46	Family-38	Farm1	15.7	49	TT	CC	TT	GG	CT	CT	AG	TT	AG	GG	CC	TA	TA	TT	CT	AA	CG	AA	**	CT	CC	AG	TT	**	**	CC	CT	AC	**	CC	**	AA	AC	**	TT	GG	CC	AC	TT	GT	CT	GT	AA
135	4	3	Family-02	Arna	13.8	33	TT	CT	CC	TT	CT	CC	AA	CT	GG	CC	TT	AA	TA	CT	CT	AT	CG	CC	**	TT	AC	AA	TT	**	**	AC	CC	AA	**	CC	**	AG	CC	**	TT	CG	TT	AA	GT	GG	CT	GG	AG
136	35	46	Family-38	Farm1	15.5	48	CT	TT	CT	GG	CT	CC	GG	TT	AG	GG	CT	AA	AA	TT	CT	AT	GG	AC	**	CT	CC	AG	CT	**	**	CC	CT	AC	**	CG	**	AA	AC	**	TT	GG	CC	AA	GT	GT	CT	GT	AA
137	18	17	Family-19	Figgjo	10.2	14	TT	CT	CT	GT	TT	CT	AG	CT	GG	CG	CC	TT	TT	CT	CT	TT	CG	AC	**	TT	AC	GG	TT	**	**	AC	TT	AC	**	GG	**	AG	AC	**	TA	GG	TT	AA	GG	TT	CT	GT	AG
138	8	7	Family-04	Arna	10.9	18	CC	CC	CT	TT	CT	CC	AG	CT	GG	CG	TT	TA	TA	CT	CT	AA	CC	AC	**	TT	AC	AA	TT	**	**	CC	CC	AC	**	CG	**	AA	AC	**	TA	CC	TT	CC	GG	TT	CT	GT	AA
139	18	17	Family-19	Figgjo	11	16	CT	CT	CC	GG	TT	CT	AA	CC	AG	CG	CC	TA	TT	CC	CT	AT	GG	AC	**	TT	CC	AA	TT	**	**	CC	CT	AC	**	GG	**	AA	AA	**	TA	GG	TT	AC	GG	TT	CT	GT	AA
140	11	9	Family-10	Skibotn	12.8	24	TT	CC	CT	TT	CC	CC	AG	TT	AG	CG	CT	AA	TA	CC	CT	AA	CG	CC	**	CT	CC	AG	TT	**	**	CC	TT	AA	**	GG	**	AA	AC	**	TA	CG	TT	AA	GG	TT	TT	TT	AA
141	28	27	Family-69	Vosso	9.6	11	CT	CC	CC	TT	CT	CC	AG	CC	AG	CC	CC	TA	TT	TT	CC	AT	CC	AC	**	TT	AC	AG	TT	**	**	CC	CT	CC	**	GG	**	AG	CC	**	TA	CG	CT	AC	TT	GT	CC	GT	AG
142	10	12	Family-11	Skibotn	12.5	22	CT	CT	CT	GT	CC	CC	GG	CT	AG	CG	CC	TA	TT	CT	CC	TT	CC	CC	**	TT	AC	AG	TT	**	**	AC	TT	AA	**	CC	**	AA	CC	**	TA	CG	CT	AA	TT	GG	CC	TT	AA
143	50	40	Family-59	Farm2	15.7	48	CC	CC	TT	GT	TT	TT	GG	CT	GG	CG	TT	AA	AA	CT	CT	TT	GG	CC	**	TT	CC	AA	TT	**	**	AC	CT	CC	**	GG	**	AG	CC	**	TT	GG	CT	AC	TT	GG	CT	GT	AA
144	47	37	Family-53	Farm2	15	43	CT	CC	CT	GT	CT	CT	GG	CC	AG	CG	TT	AA	TA	CT	CC	TT	GG	AC	**	CT	CC	AG	TT	**	**	AC	CT	CC	**	CC	**	AG	AA	**	TT	CG	CC	AC	GT	GT	TT	GG	**
145	4	3	Family-02	Arna	13.2	29	TT	CT	CT	TT	CT	CC	AA	CT	GG	CG	CT	AA	TT	CC	CT	TT	CC	CC	**	TT	AC	AA	TT	**	**	CC	CC	AA	**	CC	**	AG	CC	**	TT	CG	TT	AA	GT	GT	CT	GG	AG
146	49	39	Family-57	Farm2	11.8	19	CT	CT	CT	GT	CT	CT	GG	CC	AG	CG	TT	TA	AA	CC	CC	TT	GG	AC	**	TT	CC	AA	TT	**	**	AA	TT	CC	**	CG	**	AA	AC	**	TT	GG	CC	AC	GT	TT	TT	TT	AG
147	20	19	Family-25	Figgjo	13	28	CT	CT	CC	GG	CC	CT	GG	CT	AA	GG	CT	AA	TT	TT	TT	AT	CC	AA	**	CT	AA	GG	CT	**	**	CC	TT	AC	**	CG	**	AG	AC	**	TA	GG	CT	AA	TT	GT	CC	TT	AG
148	2	1	Family-01	Arna	14.4	36	TT	CC	CT	GG	CC	CC	AA	TT	AA	GG	CT	AA	TT	CC	CC	AT	CG	AA	**	TT	AC	GG	CT	**	**	CC	CC	AA	**	CG	**	AA	CC	**	TA	CC	CC	AA	GT	GT	CT	GT	AG
149	8	7	Family-04	Arna	13.5	32	CC	CT	CT	TT	CT	TT	AG	CC	AG	CG	TT	TT	TA	CT	CT	AT	CC	CC	**	TT	AA	AA	TT	**	**	CC	CC	AC	**	CG	**	AA	CC	**	TA	CG	CT	AC	GG	GT	CT	GT	AA
150	2	1	Family-01	Arna	13.5	31	TT	CC	CT	GT	CC	CC	AA	TT	AA	CG	TT	AA	TA	CC	CC	AT	CG	AC	**	TT	AC	GG	CT	**	**	CC	CC	AA	**	CG	**	AA	CC	**	TA	GG	CT	AC	GT	GT	CT	GT	AG
151	11	12	Family-12	Skibotn	13.6	30	CC	CC	CT	TT	CC	CT	AG	TT	AA	CC	CC	AA	TA	CT	CT	TT	CG	AC	**	CT	AC	AA	CT	**	**	CC	TT	AA	**	CG	**	AA	AC	**	TA	CC	CT	AA	GT	GT	CT	TT	AA
152	8	7	Family-04	Arna	14.1	36	CC	CC	CT	TT	CT	CC	AG	CC	AG	GG	TT	TA	TA	CT	CT	AA	CC	AC	**	CT	AC	AG	TT	**	**	CC	CC	AC	**	CC	**	AA	AC	**	TA	CC	CT	AC	GT	GT	CT	GG	AG
153	8	7	Family-04	Arna	11.9	22	CC	CC	CT	GT	CT	CC	AG	CC	GG	CG	TT	TA	TA	CT	CT	AT	CC	AC	**	CT	AA	AG	TT	**	**	AC	CC	AA	**	CG	**	AG	AA	**	TA	CC	CT	CC	GT	TT	CT	GG	AA
154	34	15	Family-18	FiggjoxFarm1	14.4	38	TT	CC	CC	GT	TT	CT	AG	CC	GG	CC	TT	AA	TT	TT	CC	TT	GG	AC	**	CT	AC	GG	CT	**	**	CC	CC	AA	**	CC	**	AA	CC	**	TA	CG	TT	AC	GT	GG	CT	TT	AA
155	36	19	Family-26	FiggjoxFarm1	14.7	41	TT	CT	CT	GG	CT	CC	GG	CC	AA	CG	CC	TA	TA	CT	CC	AT	CC	AA	**	CT	AC	AG	TT	**	**	AA	TT	CC	**	GG	**	AG	AA	**	TA	CG	CT	AA	GG	GT	CC	GT	AA
156	36	19	Family-26	FiggjoxFarm1	13.5	31	TT	CC	CC	GT	CT	CC	GG	CC	AA	CG	CC	TA	TA	CT	CT	AT	CC	AA	**	CT	AC	AG	TT	**	**	AC	TT	AC	**	CG	**	AA	CC	**	TA	CG	TT	AC	TT	TT	CC	TT	AA
157	33	13	Family-14	FiggjoxFarm1	14.3	35	TT	TT	CT	GT	TT	CT	AG	CT	AG	CG	CT	AA	TT	TT	CC	AT	CG	AC	**	TT	AC	AG	TT	**	**	CC	CT	AA	**	CG	**	AA	AA	**	TT	CG	CT	AC	GG	GT	CC	TT	AA
158	34	15	Family-36	Farm1	14.1	34	CT	CC	CC	GT	TT	TT	AG	CC	AG	CG	TT	TA	TT	TT	CC	TT	GG	AC	**	TT	AC	GG	CT	**	**	AC	CT	AC	**	CC	**	AA	CC	**	TA	CG	CT	AA	TT	TT	CT	TT	AG
159	14	13	Family-13	Figgjo	11.1	18	**	CT	CT	**	CC	TC	**	CT	**	**	TC	AA	TT	TC	CC	TT	**	CC	**	CC	AA	AA	TT	**	GA	CC	TC	CA	**	CG	**	AA	CA	**	TA	GG	TT	CA	GT	TT	CC	TT	AG
160	26	38	Family-56	Farm2xVosso	13.5	30	**	CT	TT	**	**	**	**	CC	**	**	TC	**	TA	**	**	TT	GG	CC	**	TC	CC	**	TT	**	**	**	**	**	**	**	**	**	**	**	**	**	**	**	**	**	**	**	**
161	8	7	Family-04	Arna	14.2	36	CC	CT	CT	TT	CT	TT	GA	CT	GA	GC	TT	TT	TA	TC	TC	AA	CC	CA	**	TT	CA	AA	TT	**	GA	CC	CC	CA	**	CG	**	AA	AA	**	**	CC	TC	CA	GG	TT	TC	TT	AG
162	26	38	Family-56	Farm2xVosso	15	40	CC	CT	TT	GT	CC	TC	GA	CT	GA	GC	TC	TA	TA	CC	TC	TT	GG	CC	**	TC	CC	GA	TT	**	GA	CC	CC	CA	**	CG	**	AA	CC	**	TT	GG	CC	AA	TT	GT	TC	GT	AG
163	35	46	Family-38	Farm1	16.1	52	CT	TT	CC	GG	CT	CC	GA	TT	GA	GC	CC	TA	AA	TT	TC	AA	GG	AA	**	TC	CC	GA	TT	**	GA	CC	TC	CA	**	GG	**	AA	CC	**	**	GG	TC	AA	TT	GT	TT	GT	AA
164	41	40	Family-60	Farm2xVosso	13.2	29	TT	CT	CT	GT	TT	CC	AG	CT	AG	GG	TT	AA	TA	TT	CT	TT	CG	CC	**	CT	AC	AA	TT	**	**	AC	CC	CC	**	GG	**	AA	CC	**	TT	GG	CC	AA	GT	GT	TT	GT	AA
165	16	15	Family-17	Figgjo	11.7	20	TT	CC	CT	TT	CT	TT	AG	CT	GG	CC	TT	AA	TT	CC	CC	TT	CG	AA	**	CT	CC	AG	CT	**	**	CC	CT	AA	**	CG	**	AA	AC	**	TA	CG	CT	CC	GT	GT	TT	TT	AA
166	6	5	Family-03	Arna	13.2	28	CT	CT	CC	GT	CC	TC	AA	CT	GG	CC	TT	TT	TT	TT	CC	AA	CC	CC	**	TC	CA	GA	TC	**	GG	CA	TT	CA	**	CG	**	AA	CA	**	TT	CC	CC	CA	GT	TT	CC	TT	AG
167	22	21	Family-66	Vosso	13.6	29	CT	TT	CC	TT	CC	CC	GA	CC	GA	GC	TC	AA	AA	CC	CC	AT	CC	CC	**	CC	CC	AA	TT	**	GG	CA	TT	CA	**	CG	**	AA	CA	**	TT	GC	TC	CA	GG	GG	TC	TT	AA
168	11	9	Family-10	Skibotn	12.8	25	CC	CT	CT	GT	CC	CC	GG	CT	AA	CG	CT	TA	TT	CC	CT	AT	CC	CC	**	CC	CC	GG	CT	**	**	CC	TT	AA	**	GG	**	AA	AC	**	TT	CG	TT	AC	GG	GG	CT	GT	AA
169	11	9	Family-10	Skibotn	10.6	14	**	CC	CT	GT	CT	CC	AA	CC	**	CG	CT	AA	TA	CC	CT	AA	CC	CC	**	CC	AC	AG	CT	**	**	CC	TT	AA	**	GG	**	AA	AC	**	TA	CG	CT	AA	GG	GT	CT	TT	AA
170	49	39	Family-57	Farm2	13.9	34	TT	CC	TT	GG	CT	CT	GG	CC	AA	CG	TT	TT	AA	CT	CT	TT	CG	AC	**	CT	CC	AA	TT	**	**	AA	CT	CC	**	GG	**	AA	AC	**	TT	GG	CT	AA	GT	GG	TT	GT	AG
171	16	15	Family-17	Figgjo	13.4	30	TT	CC	CT	GT	CT	TT	GG	CC	GG	CC	TT	AA	TT	CT	CT	TT	CG	AA	**	CT	AC	GG	CT	**	**	CC	CC	AA	**	CC	**	AG	AC	**	TA	CC	CT	AC	GT	GT	CC	TT	AA
172	14	13	Family-13	Figgjo	9.3	10	CT	TT	CT	TT	CT	CT	AA	CC	AG	GG	CT	AA	TA	TT	CC	TT	CC	CC	**	CC	AA	AA	TT	**	**	CC	CT	AA	**	CG	**	AG	AA	**	TA	GG	TT	AC	GT	GT	CT	TT	GG
173	18	17	Family-19	Figgjo	10	11	CT	CT	CT	GT	CT	TT	AG	CT	AA	**	CC	TT	TT	CC	TT	TT	GG	AC	**	TT	CC	AA	CT	**	**	AC	**	**	**	GG	**	**	AA	**	**	GG	TT	**	GG	TT	CC	GT	AA
174	30	32	Family-78	Driva	11.3	15	TT	CT	CT	GG	CT	CT	AA	CT	GG	GG	CT	TA	TT	TT	CC	AT	CC	AC	**	CT	CC	GG	CT	**	**	CC	CT	AA	**	GG	**	AA	AA	**	TT	CG	CT	CC	GT	GT	CC	TT	AA
175	24	37	Family-54	Farm2xVosso	15.6	50	CT	CC	TT	GT	CC	TT	AG	TT	AA	CG	CT	TT	TA	TT	CC	TT	CC	CC	**	CC	AC	AA	TT	**	**	AC	CT	AC	**	CG	**	AA	AC	**	TT	CG	CC	AA	TT	GT	CT	TT	AA
176	10	12	Family-11	Skibotn	9.9	11	CC	CT	CT	GT	CC	CT	GG	CT	GG	CG	TT	TT	TT	CT	CC	AT	CC	CC	**	TT	AC	AG	TT	**	**	AC	TT	AA	**	CC	**	AA	CC	**	TA	CG	CT	AA	TT	GG	CC	TT	AA
177	49	39	Family-57	Farm2	12.2	22	TT	CT	CT	GG	CC	CC	GG	CC	AA	CG	TT	TT	AA	CT	CT	TT	CG	AC	**	TT	CC	AA	TT	**	**	AA	CT	AC	**	CG	**	AA	CC	**	TT	GG	CT	AA	GT	GT	TT	TT	AA
178	30	32	Family-78	Driva	13.2	26	TT	CC	CT	GG	CT	CT	AA	TT	GG	GG	CT	AA	TA	CT	CT	AT	CC	AC	**	CC	AC	GG	TT	**	**	AC	CT	AA	**	CG	**	AA	AA	**	TT	CG	CT	AC	GT	GT	CC	TT	AA
179	33	13	Family-14	FiggjoxFarm1	15.2	45	CT	TT	CT	GT	CT	CC	AG	CC	AG	GG	TT	TA	TT	CT	CC	TT	CC	AC	**	CT	AC	AG	TT	**	**	CC	TT	AA	**	CG	**	AA	AC	**	TA	CG	TT	AA	GG	GT	CC	TT	AA
180	11	9	Family-10	Skibotn	12	20	TT	CT	CC	GG	CC	CC	GG	CT	AG	CG	CT	AA	**	CC	TT	AA	CC	AC	**	CT	CC	GG	CC	**	**	AC	TT	AC	**	GG	**	AA	CC	**	TT	CG	TT	AC	GG	TT	CT	GT	AA
181	31	29	Family-76	Driva	12.5	23	TT	CC	CT	GG	CT	TT	AA	CT	AG	CG	CT	AA	TT	CT	CT	AT	CG	AC	**	CT	AC	AG	TT	**	**	AC	CT	AA	**	GG	**	AG	AC	**	TT	CG	CC	AC	GT	GT	CC	TT	AA
182	36	19	Family-26	FiggjoxFarm1	9.1	9	TT	CT	CT	GG	CT	CC	GG	CC	AA	CG	CT	TA	TA	CT	CT	AT	CC	AC	**	CT	AC	AG	TT	**	**	CC	CT	AA	**	GG	**	AA	AC	**	TA	GG	CT	AA	GG	TT	CT	TT	AG
183	11	9	Family-10	Skibotn	13.5	28	TT	CT	CC	GT	CC	CC	AG	CC	AG	CG	TT	TA	TT	CC	TT	AT	CG	CC	**	CT	CC	AG	TT	**	**	CC	TT	AA	**	GG	**	AA	AC	**	TA	CG	TT	AA	GG	TT	TT	TT	AA
184	11	9	Family-10	Skibotn	13.4	27	CT	CC	CC	GG	CT	CC	AG	TT	AG	CG	CT	TA	TT	CC	TT	AA	CG	CC	**	CT	AC	GG	CT	**	**	AC	TT	AC	**	GG	**	AA	AA	**	TA	CG	TT	AC	GG	GT	CT	GT	AA
185	28	39	Family-58	Farm2xVosso	14.2	37	TT	CC	CC	GT	CT	CT	AG	CC	GG	CG	CT	TA	AA	CT	CC	AT	CG	CC	**	TT	AC	AA	TT	**	**	AC	CT	CC	**	GG	**	AA	CC	**	TT	CG	CC	AC	GG	TT	CT	GT	AG
186	33	42	Family-32	Farm1	16.8	60	TT	CC	CT	GG	TT	TT	GG	CC	GG	CC	CT	TA	TT	TT	CT	AT	CC	CC	**	CT	CC	AG	TT	**	**	CC	TT	AC	**	CG	**	AG	AC	**	TT	GG	CT	AC	GG	GG	CT	TT	AA
187	26	25	Family-68	Vosso	10.6	17	CC	CC	CT	TT	CC	CC	AG	CT	AG	CG	CC	TT	TT	CC	CC	TT	CG	CC	**	CC	CC	AA	CT	**	**	CC	CC	AC	**	GG	**	AA	AC	**	TT	GG	CC	AA	GT	GT	CT	TT	AG
188	47	37	Family-53	Farm2	14.8	42	CT	CT	CT	GT	TT	CC	GG	CC	AG	CG	TT	TA	TA	CT	CC	TT	CG	CC	**	CT	CC	AG	TT	**	**	AC	CT	CC	**	CC	**	AG	AC	**	TT	GG	CT	AC	GG	TT	CT	GG	AA
189	22	21	Family-66	Vosso	13.5	32	CT	CT	CC	TT	TT	TT	AG	CT	GG	CG	TT	AA	TT	CC	CT	TT	CG	CC	**	CC	CC	AA	TT	**	**	CC	CT	AA	**	CG	**	AA	CC	**	TT	GG	CC	AC	GT	GG	CT	GT	AA
190	30	29	Family-75	Driva	9.2	9	CT	CC	TT	TT	CT	TT	AG	TT	AG	CG	TT	TA	TA	CT	CC	AT	CG	AA	**	TT	CC	GG	TT	**	**	AC	CC	AA	**	GG	**	AG	AC	**	TT	GG	CT	AC	GG	GT	CC	GT	AA
191	24	23	Family-67	Vosso	13.4	30	CT	CC	TT	GG	TT	CT	AG	CT	GG	CG	CC	TT	TT	CT	CC	TT	CG	CC	**	CT	CC	AG	TT	**	**	AC	CT	CC	**	CC	**	AA	CC	**	TT	CG	CC	AA	TT	GG	CC	TT	AG
192	30	29	Family-75	Driva	12.9	24	CT	CT	CT	GG	CT	CC	AG	TT	AG	CG	TT	AA	TA	CC	CT	AT	CC	AA	**	CT	CC	AG	TT	**	**	CC	CC	AC	**	GG	**	AA	AA	**	TT	CG	CT	AC	GG	GT	CC	TT	AA
193	28	27	Family-69	Vosso	14.1	33	CT	CT	CC	GT	CT	CT	AA	CC	GG	CC	CC	AA	TT	TT	CC	AT	CG	AC	**	CT	CC	AG	TT	**	**	CC	CT	AC	**	GG	**	AA	AA	**	TA	CG	CT	AC	GT	GT	CC	TT	AG
194	18	17	Family-19	Figgjo	12.3	22	TT	CT	CC	GG	CT	CT	AA	CT	GG	**	CC	**	TT	CC	TT	AT	CG	AA	**	TT	CC	AG	CT	**	**	AC	CT	AC	**	GG	**	GG	AC	**	TA	GG	TT	CC	GG	TT	CT	GT	AG
195	16	15	Family-17	Figgjo	12.8	26	TT	CC	CT	GT	CT	TT	AG	CC	AA	CC	TT	AA	TT	CT	CT	TT	GG	AC	**	CT	AC	GG	CT	**	**	CC	CC	AA	**	CG	**	AA	AC	**	TT	GG	CT	AC	GT	TT	TT	TT	AA
196	33	42	Family-32	Farm1	17.2	73	TT	CT	TT	GG	CT	TT	GG	CC	AG	CG	CC	AA	TT	CT	CT	AT	CC	CC	**	TT	CC	AA	TT	**	**	CC	TT	AA	**	CC	**	AG	CC	**	TT	GG	CT	AC	GT	GG	CT	GT	AA
197	24	37	Family-54	Farm2xVosso	15.6	48	CT	CC	TT	GT	CC	CT	AG	CC	GG	CC	TT	TA	TT	TT	CC	TT	CC	CC	**	CT	CC	AA	TT	**	**	AC	TT	AC	**	CG	**	AA	CC	**	TA	GG	CC	AA	GT	GG	CT	TT	AG
198	35	17	Family-20	FiggjoxFarm1	12.9	25	CT	TT	CC	GG	CT	CT	AG	CT	AG	CG	CC	**	TA	CT	CT	AT	GG	AC	**	TT	CC	GG	CT	**	**	CC	TT	AC	**	GG	**	AG	AC	**	TA	CG	TT	AA	GT	GT	CT	GT	AA
199	24	23	Family-67	Vosso	15.1	44	CC	CT	TT	GG	CT	CT	AG	CT	AG	CG	TT	AA	TT	CT	CT	TT	CG	CC	**	CT	AC	AG	CT	**	**	AC	TT	AC	**	CC	**	AA	AC	**	TT	CG	CC	AA	TT	GG	CC	TT	AG
200	47	37	Family-53	Farm2	15.5	46	CT	CC	CC	GT	CT	TT	GG	TT	AG	CG	TT	TA	TA	CT	CC	TT	CC	AC	**	CC	CC	AG	TT	**	**	AC	CT	AC	**	CC	**	AG	CC	**	TT	CG	CT	AC	TT	GT	TT	GG	AA
201	22	21	Family-66	Vosso	14.4	39	CT	CT	CC	TT	CT	CT	AG	CT	GG	CG	CT	TA	TA	CC	CC	AT	GG	CC	**	CC	CC	AA	TT	**	**	AC	CT	AC	**	CG	**	AA	CC	**	TT	GG	CC	AC	GG	GG	CT	TT	AA
202	11	9	Family-10	Skibotn	13.3	30	CT	CC	CT	TT	CC	CC	AG	CT	AG	CG	TT	TA	TT	CC	TT	AT	CC	AC	**	CT	AC	AG	CC	**	**	AC	TT	AC	**	GG	**	AA	CC	**	TT	CG	CT	AC	GG	GT	TT	GT	AA
203	22	21	Family-66	Vosso	13.6	33	CT	TT	CC	GT	CT	TT	AG	CT	GG	CC	TT	AA	AA	CC	CT	AT	CC	CC	**	CC	CC	AA	TT	**	**	AC	TT	AC	**	CG	**	AA	AC	**	TT	GG	CC	CC	GG	GG	CC	GT	AA
204	10	12	Family-11	Skibotn	11.1	20	TT	CT	CC	GT	CC	CT	GG	CT	AA	CC	CT	TA	TT	TT	CC	TT	CC	CC	**	TT	AC	AG	TT	**	**	AA	TT	AC	**	CC	**	AA	CC	**	TA	CC	CT	AA	TT	GT	CC	TT	AA
205	14	13	Family-13	Figgjo	11.7	20	TT	CT	CC	GT	CC	CT	AA	CT	GG	CG	TT	AA	TA	TT	CC	TT	CG	CC	**	CC	AA	AA	TT	**	**	CC	TT	AC	**	CG	**	AA	AC	**	AA	GG	CT	AC	TT	TT	CT	TT	GG
206	34	45	Family-36	Farm1	15.3	45	TT	CT	CC	GG	CT	CT	AG	CT	GG	CG	CT	TA	TT	CC	CC	AT	CC	CC	**	TT	CC	AA	TT	**	**	AC	CT	AA	**	CC	**	AA	CC	**	AA	CC	CT	AA	TT	GG	TT	TT	AA
207	26	25	Family-68	Vosso	13.9	33	CC	CT	CT	TT	CC	CC	AA	CT	AG	CG	CT	TA	TA	CC	CC	TT	CG	CC	**	TT	CC	AA	CT	**	**	CC	CC	AC	**	CG	**	AA	AC	**	TT	GG	CC	AA	TT	GG	CT	GT	AG
208	10	9	Family-09	Skibotn	12.3	22	CT	CC	CC	GG	CC	CC	GG	CC	AA	CG	TT	TA	TT	CT	CT	AT	CC	CC	**	CT	AA	GG	CT	**	**	AC	TT	AC	**	CG	**	AA	CC	**	TA	GG	CT	AA	GT	GG	CT	TT	AA
209	35	17	Family-20	FiggjoxFarm1	13.4	28	CT	CT	CT	GG	CT	CT	AG	CC	AG	CC	CC	TA	TA	CT	CT	TT	GG	AC	**	CT	CC	AG	TT	**	**	AC	TT	AA	**	CG	**	AA	CC	**	TA	GG	CT	AA	GT	TT	CT	GT	AA
210	11	9	Family-10	Skibotn	13.2	28	TT	CT	CT	GG	CT	CC	AG	CC	AG	CG	CT	TA	TA	CC	TT	AT	CC	CC	**	CT	CC	GG	CT	**	**	AC	TT	AC	**	GG	**	AA	CC	**	TT	CG	TT	AA	GG	TT	CT	TT	AA
211	11	9	Family-10	Skibotn	9.6	11	CC	CC	CC	GG	CC	CC	AG	TT	AA	CG	CT	AA	TT	CC	CT	AA	CC	CC	**	CC	AC	GG	CC	**	**	CC	TT	AA	**	GG	**	AA	AC	**	TT	CG	TT	AC	GG	GG	CT	GT	AA
212	11	9	Family-10	Skibotn	9.6	11	TT	CC	CT	TT	CT	CC	AG	CT	AG	CG	CT	TA	TA	CC	TT	AT	CC	AC	**	CC	CC	AG	CC	**	**	AC	TT	AC	**	GG	**	AA	AC	**	TT	CG	TT	AC	GG	TT	CT	GT	AA
213	48	38	Family-55	Farm2	15.2	44	CC	TT	TT	GT	CT	CT	GG	CC	GG	CG	TT	AA	TA	CC	CT	AT	GG	CC	**	CC	CC	AA	TT	**	**	AC	CC	AC	**	CG	**	AA	AC	**	TA	CG	CT	AC	TT	GT	CT	GT	AA
214	6	5	Family-03	Arna	12.5	23	CC	CC	CT	GT	CC	CT	AA	CT	GG	CC	TT	TT	TA	CC	CT	AA	CC	CC	**	TT	CC	GG	TT	**	**	AA	CT	AC	**	GG	**	AA	AC	**	TT	CG	CC	AC	GT	TT	CC	TT	AG
215	33	42	Family-32	Farm1	15.4	49	TT	CT	TT	GG	CT	CT	GG	CT	GG	CC	CC	TA	TT	CT	CT	AT	CC	CC	**	TT	CC	AA	TT	**	**	CC	TT	AC	**	CG	**	AG	AC	**	TT	GG	TT	CC	GT	GG	CT	GT	AG
216	24	37	Family-54	Farm2xVosso	15.1	46	TT	CT	CC	GG	CC	CT	AG	CT	AG	CG	TT	TA	TA	TT	CC	TT	CC	CC	**	CT	AC	AA	TT	**	**	AC	TT	CC	**	CC	**	AA	AC	**	TT	GG	CT	AA	GT	GT	CT	GT	AA
217	41	40	Family-60	Farm2xVosso	14.3	35	CT	CC	CT	TT	CT	CC	AG	CT	AA	CG	TT	AA	AA	TT	CT	TT	CG	AC	**	CT	AC	AA	TT	**	**	AA	CC	AC	**	CG	**	AA	CC	**	TT	CG	TT	AA	GG	TT	CT	GT	AA
218	28	27	Family-69	Vosso	11.3	16	CT	CT	CC	TT	CT	CT	AG	CC	AG	CG	CC	AA	TA	CT	CC	AT	CG	CC	**	CT	AC	GG	CT	**	**	CC	CT	CC	**	GG	**	AG	AC	**	AA	CG	CC	AC	TT	GT	CC	TT	AG
219	28	27	Family-69	Vosso	11.7	17	**	**	**	**	**	**	**	**	**	**	**	**	**	**	**	**	**	**	**	**	**	**	**	**	**	**	CT	AC	**	GG	**	AG	AC	**	AA	CG	CT	AC	TT	GT	CC	GT	AG
220	4	3	Family-02	Arna	13.6	29	CT	CT	CT	GT	CT	CT	AA	TT	AG	CG	CT	TA	TA	CT	CT	AT	CC	CC	**	TT	AC	AA	TT	**	**	CC	CT	AA	**	CC	**	AA	CC	**	TT	CG	CT	AA	GT	GG	CT	GT	AA
221	35	46	Family-38	Farm1	16.1	50	TT	CC	TT	GG	CT	CT	AG	CT	AG	GG	CC	TA	TA	TT	CT	AT	CG	AC	**	CT	CC	AG	CT	**	**	AC	CT	AC	**	GG	**	AA	AC	**	TT	CC	CT	AC	GT	GT	TT	GT	AA
222	49	39	Family-57	Farm2	14.6	40	CT	CT	CT	GT	CC	CC	GG	CC	AG	CG	TT	TA	AA	CT	CT	TT	GG	CC	**	TT	CC	AA	TT	**	**	AA	CT	AC	**	CG	**	AA	AC	**	TT	GG	CT	AA	GT	GT	CT	GG	AG
223	10	12	Family-11	Skibotn	14.2	33	TT	CT	CC	GT	CC	CT	GG	CT	AA	CC	TT	TT	TT	CT	CC	TT	CC	CC	**	TT	AC	AG	TT	**	**	AA	TT	AC	**	CC	**	AA	CC	**	TT	CG	CT	AA	TT	GT	CC	TT	AA
224	34	15	Family-18	FiggjoxFarm1	14.4	37	TT	CC	CT	GT	TT	CT	AA	CC	GG	CC	TT	TA	TT	CT	CC	TT	GG	AC	**	TT	AC	GG	CT	**	**	AC	CT	AC	**	CG	**	AA	CC	**	TA	GG	TT	AA	GT	GG	CT	TT	AG
225	35	17	Family-20	FiggjoxFarm1	13	25	CT	TT	CC	GG	CC	CT	AG	CT	AG	CC	CT	TA	TA	TT	TT	TT	CG	AC	**	CT	CC	GG	CT	**	**	AC	TT	AC	**	GG	**	AA	CC	**	TA	CG	TT	AC	GT	GT	CC	GT	AA
226	31	29	Family-76	Driva	12	18	TT	CC	CT	GT	CT	TT	AG	CT	AG	CG	CT	AA	TA	CT	CT	TT	CC	CC	**	CT	CC	GG	CT	**	**	AC	CT	AA	**	CG	**	AG	AC	**	TA	CG	CT	AC	GT	GT	CC	GT	AA
227	30	32	Family-78	Driva	10.7	13	TT	TT	CT	TT	CT	TT	AG	CT	GG	CG	CT	AA	TT	CC	CT	AT	CC	AC	**	CT	AC	GG	CT	**	**	AC	CT	AA	**	CG	**	AA	AA	**	TT	CG	TT	CC	TT	GT	CT	TT	AA
228	14	13	Family-13	Figgjo	11.7	18	CT	TT	CT	GT	CC	CT	AA	CT	AG	CG	CC	AA	TA	TT	CC	TT	CG	CC	**	CC	AA	AA	TT	**	**	CC	TT	AC	**	CG	**	AG	AA	**	AA	CG	CT	AC	GT	TT	CC	TT	GG
229	26	38	Family-56	Farm2xVosso	12.6	25	CT	CT	TT	TT	CC	CT	AG	CC	AA	CG	TT	AA	TT	CT	CT	TT	GG	CC	**	CC	CC	AG	TT	**	**	AC	CC	AA	**	CG	**	AG	CC	**	TT	GG	CT	AA	GG	GG	CT	GT	AG
230	44	43	Family-34	Farm1	16	49	TT	CC	CC	GG	CT	CC	AG	CT	AG	CC	CC	TA	TT	CT	CT	AT	CC	AC	**	CT	CC	AG	TT	**	**	AC	TT	CC	**	CC	**	AA	AC	**	TT	CC	CT	AA	GT	GG	CT	GT	AA
231	35	46	Family-38	Farm1	16.5	56	CT	TT	CT	GG	TT	CC	AG	CT	AG	CG	CC	AA	TA	TT	CT	AT	CG	AC	**	CT	CC	AG	CT	**	**	AC	CT	AC	**	GG	**	AA	AA	**	TT	CG	CC	AC	TT	GG	TT	GT	AA
232	18	17	Family-19	Figgjo	11.4	18	TT	CT	CT	GG	CT	TT	AA	CC	AG	CG	CC	**	TT	CC	CT	AT	CG	CC	**	TT	CC	AG	CT	**	**	AC	TT	AC	**	GG	**	GG	AC	**	TA	GG	TT	AA	GG	TT	CT	GG	AG
233	22	21	Family-66	Vosso	9.6	11	CT	CT	CC	TT	CC	CT	GG	CT	GG	CG	CT	TA	AA	CC	CC	AT	GG	CC	**	CC	CC	AA	TT	**	**	CC	TT	AA	**	CG	**	AA	CC	**	TT	GG	CT	AC	GT	GG	CT	GT	AA
234	14	13	Family-13	Figgjo	9.6	11	CT	TT	TT	GT	CT	CT	AA	CC	AG	CG	CT	AA	AA	CT	CC	TT	CC	CC	**	CC	AA	AG	TT	**	**	CC	CC	AA	**	CG	**	AG	AC	**	AA	GG	CT	AC	GG	TT	CC	TT	GG
235	30	32	Family-78	Driva	9.3	9	CT	CT	CT	GT	CT	TT	AA	TT	GG	GG	CT	AA	TA	CC	CC	TT	CC	AC	**	CC	CC	GG	TT	**	**	CC	CT	AA	**	CG	**	AA	AA	**	TT	CG	CT	AC	TT	GT	CC	TT	AA
236	35	46	Family-38	Farm1	16.8	61	CT	CT	CT	GG	CT	CC	GG	CT	AG	CG	CT	AA	TA	TT	CT	AA	GG	CC	**	CT	CC	AG	TT	**	**	AC	CT	CC	**	CG	**	AA	AC	**	TT	CG	CT	AA	GT	GT	TT	TT	AA
237	48	38	Family-55	Farm2	15.9	50	CT	CT	TT	GT	CT	CC	GG	CC	AG	GG	CT	AA	AA	CC	CT	AT	GG	CC	**	CC	CC	AA	TT	**	**	AC	CT	AC	**	CC	**	AG	AC	**	TA	CG	CC	AC	GT	TT	CT	GT	AA
238	2	1	Family-01	Arna	13.5	31	TT	CC	TT	GT	CT	CC	AG	TT	AA	GG	CT	TA	TT	CC	TT	AT	CG	AC	**	CT	AA	GG	TT	**	**	CC	CT	AC	**	CC	**	AA	CC	**	TT	CG	CT	AA	GT	GT	CT	TT	AA
239	41	40	Family-60	Farm2xVosso	13.3	29	CC	TT	CT	TT	TT	CC	AG	CT	AG	GG	TT	AA	TA	TT	CT	TT	CG	AC	**	CT	AC	AA	TT	**	**	AC	CC	CC	**	GG	**	AA	AC	**	TT	CG	TT	AA	TT	GT	TT	GT	AA
240	41	40	Family-60	Farm2xVosso	14	34	CC	CT	CT	TT	TT	CT	AG	CT	AG	GG	TT	AA	TA	TT	CT	TT	GG	AC	**	CT	CC	AA	TT	**	**	AA	CC	AC	**	GG	**	AA	CC	**	TT	CG	TT	AA	TT	TT	TT	GT	AA
241	22	21	Family-66	Vosso	12	23	CT	CC	CC	GT	CT	CT	AG	CT	GG	GG	TT	TA	TA	CC	CC	AT	CG	CC	**	CC	CC	AA	TT	**	**	CC	CT	AA	**	CG	**	AA	CC	**	TT	CG	CC	AC	GT	GG	CC	TT	AA
242	11	12	Family-12	Skibotn	12.3	22	CC	CC	CT	GT	CT	CT	GG	TT	AG	CC	CC	TA	TT	CT	CT	AT	CC	CC	**	CT	AC	AG	CT	**	**	CC	TT	AA	**	CG	**	AA	CC	**	TA	CC	CT	AC	GT	GG	CT	GT	AA
243	44	43	Family-34	Farm1	14.4	37	TT	TT	TT	GG	CT	CC	AG	TT	GG	CG	CC	TT	TT	CT	CT	AA	CC	AC	**	CT	CC	AG	CT	**	**	AC	TT	AC	**	CG	**	AA	AA	**	TA	CC	CT	AA	TT	GG	TT	GG	AA
244	4	3	Family-02	Arna	12.9	26	TT	CT	CT	TT	CT	CC	AA	TT	GG	CG	CT	TA	TT	CT	CT	TT	CC	CC	**	TT	AA	AA	TT	**	**	AC	TT	AA	**	CC	**	AG	CC	**	TT	CC	TT	AA	TT	GT	CT	GG	AG
245	36	19	Family-26	FiggjoxFarm1	15.1	45	**	**	**	**	**	**	**	**	**	**	**	**	**	**	**	**	**	**	**	**	**	**	**	**	**	**	TT	AA	**	CG	**	AA	AA	**	TT	GG	TT	AC	GT	TT	CC	GT	AA
246	24	23	Family-67	Vosso	15.2	43	CT	CC	TT	GG	CC	CT	AA	CT	GG	CG	CC	AA	TT	CT	CC	TT	CG	CC	**	CT	CC	AG	CT	**	**	AC	TT	AC	**	CC	**	AA	CC	**	TT	GG	CC	AA	GT	GT	CC	TT	AA
247	41	40	Family-60	Farm2xVosso	14.7	43	TT	CT	CT	GT	CT	CC	AG	CT	AG	CG	TT	AA	AA	TT	CT	TT	CG	AC	**	TT	AC	AA	TT	**	**	AC	CC	CC	**	GG	**	AA	AC	**	TT	CG	CT	AA	GG	TT	CT	GT	AA
248	41	40	Family-60	Farm2xVosso	14.2	38	CC	CT	CT	GT	CT	CT	AG	TT	AG	CG	TT	AA	TA	TT	CT	TT	GG	AC	**	CT	CC	AA	TT	**	**	AC	CC	AC	**	CG	**	AA	CC	**	TT	CG	TT	AA	GG	GT	CT	GT	AA
249	31	29	Family-76	Driva	8.4	6	TT	CC	CC	TT	CT	CT	AA	CT	AG	CG	TT	AA	TA	CT	CT	AT	CG	AA	**	CT	CC	AG	TT	**	**	AC	CT	AC	**	GG	**	GG	AC	**	TT	CG	**	AC	GT	GT	CC	TT	AA
250	20	19	Family-25	Figgjo	8.4	6	TT	CC	CT	GG	CC	CT	AG	CC	AA	GG	CT	AA	TT	CT	TT	TT	CC	AC	**	CT	AA	GG	TT	**	**	CC	CC	AA	**	CG	**	AG	CC	**	TA	CG	TT	AA	GT	GT	TT	GT	AG
251	34	45	Family-36	Farm1	16	51	CT	CT	CC	GG	CT	TT	AG	CT	GG	GG	CT	TA	TT	CC	CC	AT	CG	AC	**	CC	CC	AA	TT	**	**	AC	CT	AC	**	CC	**	AA	CC	**	AA	CG	CC	AA	TT	GT	CT	TT	AA
252	20	19	Family-25	Figgjo	12.7	25	TT	CC	CT	GG	CC	CT	AG	CT	AA	CG	CT	AA	TT	TT	TT	TT	CC	AA	**	CT	AA	AG	CT	**	**	AC	TT	AC	**	CC	**	AA	AC	**	TT	GG	CT	AA	GT	GT	CC	GT	AA
253	11	9	Family-10	Skibotn	9.8	10	TT	CT	CC	GT	CC	CC	AG	CT	AA	CG	CT	TA	TA	CC	CT	AA	CC	CC	**	CT	AC	AG	TT	**	**	CC	TT	AA	**	GG	**	AA	AC	**	TA	CG	TT	AC	GG	GT	TT	TT	AA
254	2	1	Family-01	Arna	14.8	40	CT	CC	TT	GT	**	CC	AA	TT	AG	GG	CC	AA	TA	CT	CC	AT	CC	AA	**	CT	CC	GG	TT	**	**	CC	CC	AA	**	CG	**	AA	CC	**	TT	CG	CT	AC	GT	GG	CT	GT	AG
255	33	42	Family-32	Farm1	16.4	59	TT	CC	CT	GG	TT	TT	GG	CT	GG	CC	CC	AA	TT	TT	CT	AT	CC	AA	**	CT	CC	AG	TT	**	**	CC	CT	AA	**	CC	**	AG	AC	**	TT	CG	CT	AC	GT	GG	CT	GT	AG
256	47	37	Family-53	Farm2	15.3	47	CT	CT	TT	GT	CT	CT	GG	CT	GG	CG	TT	AA	TA	CT	CC	TT	CG	AC	**	CC	CC	AG	TT	**	**	AC	TT	AC	**	CG	**	AG	AC	**	TT	CG	CT	AC	GT	GT	TT	GG	AA
257	24	37	Family-54	Farm2xVosso	13.3	32	CT	CT	CT	GT	CT	TT	AG	CC	AA	CC	CT	TT	TT	TT	CC	TT	CG	CC	**	CC	CC	AA	TT	**	**	AC	CT	AC	**	CC	**	AA	AC	**	TA	CG	CC	AA	GG	GT	CT	TT	AG
258	20	19	Family-25	Figgjo	11.1	16	TT	CC	CT	GG	CC	CT	AG	CC	AA	GG	TT	AA	TT	CT	CT	AT	CC	AC	**	CT	AA	AG	CT	**	**	CC	CC	AA	**	CG	**	AG	CC	**	TA	CG	TT	AA	GT	GT	CC	GT	AA
259	41	40	Family-60	Farm2xVosso	13.4	28	CT	TT	CT	TT	CT	CT	AG	CT	GG	CG	TT	AA	AA	TT	CT	TT	CG	CC	**	TT	AC	AA	TT	**	**	AA	CC	CC	**	GG	**	AA	CC	**	TT	GG	TT	AA	TT	TT	CT	GT	AA
260	28	27	Family-69	Vosso	14.4	35	CT	CC	CC	TT	CT	CT	AG	CC	GG	CG	CC	AA	TT	TT	CC	AT	CC	AC	**	TT	AC	AG	CT	**	**	CC	CT	CC	**	GG	**	AA	AC	**	AA	CC	CC	AC	GT	TT	CC	TT	AG
261	33	42	Family-32	Farm1	18.1	83	TT	CT	TT	GG	CT	TT	GG	CC	GG	CC	CT	TA	TT	TT	CT	AT	CC	AC	**	TT	CC	AG	TT	**	**	CC	TT	AC	**	CC	**	AG	CC	**	TT	CG	CT	AC	TT	GG	CT	GT	AA
262	49	39	Family-57	Farm2	14.8	41	CT	CC	TT	GT	CT	CC	GG	CC	AG	CG	TT	TA	AA	CC	CT	TT	GG	AC	**	CT	CC	AA	TT	**	**	AA	CT	AC	**	CG	**	AA	AC	**	TT	GG	CC	AA	GT	TT	CT	GG	AG
263	33	42	Family-32	Farm1	17.1	72	TT	CC	CT	GG	CT	TT	GG	CT	AG	CC	CT	TA	TT	CT	CC	AA	CC	AC	**	CT	CC	AG	TT	**	**	CC	TT	CC	**	CC	**	AG	AC	**	TT	CG	CT	AC	GT	GG	CT	GT	AG
264	26	38	Family-56	Farm2xVosso	13.6	31	CC	CT	TT	GT	CC	CT	GG	TT	AA	CG	CT	AA	TT	TT	CT	AT	GG	CC	**	CT	CC	AG	TT	**	**	CC	CC	AC	**	CG	**	AG	CC	**	TT	GG	CT	AA	GG	TT	TT	GT	AG
265	35	46	Family-38	Farm1	17	61	TT	CT	CT	GG	CT	CC	AG	CT	AG	GG	CT	TA	TA	TT	CT	AT	GG	AC	**	CT	CC	AG	CT	**	**	CC	CT	AC	**	GG	**	AA	AC	**	TT	CC	CC	AA	TT	TT	TT	TT	AA
266	14	13	Family-13	Figgjo	12.7	24	TT	CT	TT	GT	CC	CC	AA	CC	AG	GG	CT	AA	TT	CT	CC	TT	CC	CC	**	TT	AA	AA	CT	**	**	CC	TT	AA	**	CG	**	AA	AC	**	AA	GG	CT	AC	GT	GT	CT	TT	AG
267	16	15	Family-17	Figgjo	12.1	20	TT	CC	CT	GT	CT	TT	AG	CC	GG	CG	TT	AA	TT	CC	CT	TT	GG	AA	**	CT	AA	GG	CT	**	**	CC	CC	AA	**	CG	**	AG	AC	**	AA	CG	CT	AC	TT	GT	CT	TT	AA
268	35	17	Family-20	FiggjoxFarm1	13.2	28	CT	CT	CT	GG	CC	CT	AG	CT	AG	CC	CC	TA	TT	CT	CT	AA	CC	CC	**	CT	CC	AG	CT	**	**	AC	TT	AA	**	GG	**	AG	AC	**	TA	CG	CT	AA	GT	TT	TT	TT	AA
269	26	25	Family-68	Vosso	12.6	23	CC	CT	CT	TT	CC	CC	AA	CC	AG	CG	CC	TT	TA	CT	CC	AT	CG	CC	**	TT	CC	AG	TT	**	**	AC	CC	AA	**	CG	**	AG	CC	**	TT	GG	CT	AA	GG	GG	CC	GT	AG
270	22	21	Family-66	Vosso	10.3	13	CT	CC	CC	GT	CT	CC	GG	CC	AG	CG	TT	TA	TT	CC	CC	TT	CG	CC	**	CC	CC	AA	TT	**	**	CC	CT	AA	**	CG	**	AA	CC	**	TT	CG	CT	AC	GT	GG	CC	GT	AA
271	6	5	Family-03	Arna	14.6	37	TT	CT	CC	TT	CC	TC	AA	CT	GG	CC	TC	TT	TT	CC	CC	AA	CC	CC	**	TT	CC	GA	TT	**	GG	AA	TT	AA	**	CG	**	AA	CA	**	TT	CC	TC	CA	GT	GT	CC	TT	AG
272	4	3	Family-02	Arna	11.8	17	**	CT	CC	**	**	CC	**	TT	**	CC	TC	TA	TT	TC	TC	TT	**	CC	**	TC	CA	AA	TT	**	AA	CC	TT	AA	**	CC	**	AA	CC	**	TT	GC	TC	AA	GG	GT	TC	GG	AA
273	10	9	Family-09	Skibotn	12.4	19	CC	CT	CT	GG	CC	CC	GG	CC	GA	GC	TT	AA	TT	TC	TC	AT	CC	CC	**	TT	CA	GG	TC	**	GA	CA	**	**	**	**	**	**	CC	**	**	**	**	**	**	**	**	**	**
274	30	32	Family-78	Driva	11.2	15	CT	CC	CT	GT	CT	CC	AA	CT	GG	GC	TC	AA	TT	TC	CC	AT	CC	CA	**	TC	CA	GG	TC	**	GG	CC	**	**	**	**	**	**	**	**	**	**	**	**	**	**	**	**	**
275	36	19	Family-26	FiggjoxFarm1	13.9	34	TT	CT	CT	GT	CC	CC	GG	CT	AA	CG	TT	TA	TA	CT	CT	AT	CC	CC	**	CT	AC	AA	TT	**	**	AC	CT	CC	**	CC	**	AA	AC	**	TA	GG	CT	AC	TT	GT	CC	GT	AG
276	49	39	Family-57	Farm2	15	44	TT	CT	CT	GG	CC	CC	GG	CC	AA	CG	TT	TT	AA	CC	CC	TT	GG	CC	**	TT	CC	AA	TT	**	**	AA	TT	CC	**	CG	**	AG	AC	**	TT	GG	CC	AA	TT	GG	TT	GT	AA
277	16	15	Family-17	Figgjo	13.9	32	TT	CC	CT	GT	CT	TC	GA	CC	GA	CC	TT	AA	TT	TC	TC	TT	CG	AA	**	TC	CA	GA	TC	**	GA	CC	CC	AA	**	CG	**	AA	CA	**	TA	CC	TT	AA	GG	TT	TT	TT	AG
278	2	1	Family-01	Arna	15.6	48	**	**	**	**	CT	**	AG	**	AG	CG	CT	AA	**	CT	CC	**	**	CC	**	TT	AC	**	TT	**	**	**	CT	**	**	**	**	AA	**	**	TT	CG	CT	AA	GT	GT	CT	GT	**
279	33	42	Family-32	Farm1	12.2	20	**	**	CT	GG	**	TT	GG	CT	GG	CG	CT	AA	TT	CT	**	**	CC	AC	**	CT	**	**	TT	**	**	CC	CT	AC	**	CG	**	AG	AC	**	TT	CG	CT	**	GT	**	CT	GT	AG
280	28	39	Family-58	Farm2xVosso	15.5	46	CT	CT	CT	GT	CT	CT	AG	CC	GG	CG	CT	TA	AA	CT	CC	AT	GG	AC	**	TT	CC	AA	TT	**	**	AC	CC	CC	**	CG	**	AG	AA	**	TA	CG	CT	AC	TT	GT	CC	GT	AA
281	10	12	Family-11	Skibotn	13.1	26	CT	CC	CT	GT	CC	CT	GG	CT	AG	CG	CT	TT	TT	TT	CC	AT	CC	CC	**	TT	AA	AG	TT	**	**	AA	TT	AA	**	CC	**	AA	CC	**	TA	CG	CT	AA	TT	GT	CC	TT	AA
282	35	46	Family-38	Farm1	15.9	45	CT	TT	CT	GG	CT	CT	GG	CT	AG	CG	CC	AA	TT	TT	CT	AA	GG	AA	**	CT	CC	AG	CT	**	**	AC	CT	AC	**	CC	**	AA	CC	**	TT	CG	CC	AC	GT	GT	TT	TT	AA
283	47	37	Family-53	Farm2	15.9	52	CC	CC	CC	GT	TT	CC	GG	TT	GG	CC	TT	TA	TA	CT	CC	TT	CG	CC	**	CT	CC	AG	TT	**	**	AC	CT	CC	**	CG	**	AG	AC	**	TA	GG	CC	AC	GG	GT	TT	GT	AA
284	24	37	Family-54	Farm2xVosso	15	43	CC	CT	CT	GG	CT	CT	AG	TT	AG	CC	CT	AA	TA	TT	CC	TT	CC	CC	**	CT	CC	AA	TT	**	**	AC	TT	CC	**	CG	**	AA	CC	**	TA	GG	CC	AA	TT	GG	CT	TT	AG
285	11	12	Family-12	Skibotn	13.1	28	CT	CC	CC	TT	CT	CC	AG	CT	AA	CG	CT	AA	TA	CC	CC	TT	CC	AC	**	CT	AC	AG	CT	**	**	AA	TT	AC	**	CG	**	AA	CC	**	TT	CC	CT	AC	GT	GT	CT	TT	AA
286	35	46	Family-38	Farm1	15.2	45	TT	CC	TT	GG	CT	CC	AG	TT	AG	GG	CC	AA	TT	TT	CT	AA	CG	AC	**	CT	CC	AG	TT	**	**	CC	CT	AA	**	CG	**	AA	AA	**	TT	CG	CT	AA	TT	GG	CT	TT	AA
287	14	13	Family-13	Figgjo	11.2	16	CT	TT	CT	GT	CT	CT	AA	CC	AG	CG	CT	AA	AA	CT	CC	TT	CG	CC	**	CT	AA	AA	TT	**	**	CC	CT	AC	**	CG	**	AG	AC	**	**	CG	**	AC	GG	GT	CT	TT	GG
288	2	1	Family-01	Arna	14.2	34	CT	CC	CT	GT	CT	CC	AA	CT	AG	GG	CC	AA	TT	CT	CC	AT	CC	AA	**	TT	CC	GG	TT	**	**	CC	CC	AC	**	CC	**	AA	AC	**	TA	CC	TT	AA	GT	GT	CT	GT	AA
289	11	9	Family-10	Skibotn	13	26	CT	CT	CT	GG	CC	CC	AG	TT	AA	CG	TT	AA	TT	CC	CT	AA	CG	CC	**	CT	AC	AG	TT	**	**	CC	TT	AA	**	GG	**	AA	AC	**	TA	CG	CT	AC	GG	GT	CT	GT	AA
290	30	29	Family-75	Driva	11.1	15	CT	CC	CT	GT	TT	CC	AG	TT	AG	CG	TT	TA	TA	CC	CT	AT	CG	AC	**	CT	CC	GG	TT	**	**	AA	CC	AA	**	GG	**	AG	AC	**	TT	GG	CT	AC	GT	GT	CC	GT	AA
291	30	32	Family-78	Driva	14.3	34	TT	CT	CT	GT	CT	CT	AA	TT	GG	CG	TT	AA	TA	CT	CC	AT	CC	AC	**	CT	AC	GG	CT	**	**	AC	CT	AA	**	CG	**	AA	AA	**	TT	CG	CC	CC	GT	GT	CT	TT	AA
292	48	38	Family-55	Farm2	15.8	49	CT	TT	TT	TT	CT	CT	GG	CC	AG	CG	TT	AA	TA	CT	CT	AT	GG	CC	**	CT	CC	AA	TT	**	**	CC	CC	CC	**	CG	**	AG	AC	**	TT	CG	CC	AC	TT	GT	CT	GT	AA
293	34	45	Family-36	Farm1	15.4	45	CT	CT	CC	GT	CT	CT	AA	CT	AG	CG	CT	TT	TT	CC	CC	AT	CG	CC	**	CC	CC	AA	TT	**	**	CC	CT	AA	**	CG	**	AA	CC	**	AA	CG	CC	AA	TT	GT	TT	TT	AA
294	14	13	Family-13	Figgjo	9.4	9	TT	TT	CC	**	CT	CT	AA	CT	GG	GG	CT	AA	AA	TT	CC	TT	CC	CC	**	CC	AA	AG	TT	**	**	CC	CT	AC	**	CG	**	AG	AC	**	**	GG	TT	AC	GT	TT	CT	TT	GG
295	31	29	Family-76	Driva	8.3	6	TT	CC	CC	GT	CT	CT	AG	CT	AG	CG	TT	AA	TA	CT	CT	AT	CC	CC	**	CT	CC	AG	CT	**	**	AC	CT	AC	**	CG	**	GG	AA	**	TT	GG	CT	AC	GT	GT	CC	TT	AA
296	31	29	Family-76	Driva	7.9	5	CT	CC	CC	GT	CC	TT	AG	CT	AA	CG	TT	AA	TA	CT	CT	TT	CC	CC	**	CT	CC	AG	TT	**	**	AC	CT	AC	**	GG	**	AG	AC	**	TT	CG	CT	AC	GT	TT	CC	TT	AA
297	11	12	Family-12	Skibotn	9.3	8	TT	CC	CT	GT	CT	CC	GG	CT	AA	CC	TT	TA	TT	CC	CC	AA	CC	CC	**	CT	AC	AG	CT	**	**	AC	TT	AA	**	CG	**	AA	CC	**	TA	CC	TT	AA	GT	TT	CT	GT	AA
298	44	43	Family-34	Farm1	14.9	39	TT	CC	CC	GG	CT	CC	GG	TT	AG	CG	CC	TA	TA	CT	TT	AA	CC	AC	**	CT	CC	AG	TT	**	**	CC	CT	CC	**	CC	**	AA	AC	**	TT	CC	CT	AA	GT	GG	TT	GG	AA
299	31	29	Family-76	Driva	10.5	13	TT	CC	CT	TT	CT	CT	AG	CT	AG	CG	TT	AA	TT	CT	CC	AT	CG	CC	**	CT	AC	AA	CT	**	**	AC	CT	AA	**	CC	**	AG	AC	**	TT	GG	CT	AC	GT	GT	CC	TT	AA
300	18	17	Family-19	Figgjo	11.6	17	CT	CT	CT	GG	TT	CT	AA	CT	AA	CG	CC	**	TT	CC	TT	TT	GG	AC	**	TT	CC	GG	CT	**	**	AC	TT	AC	**	GG	**	GG	AA	**	**	GG	TT	AC	GG	TT	CT	TT	AA
301	30	29	Family-75	Driva	12	21	TT	CT	TT	GT	CT	TT	AA	TT	AG	CG	TT	AA	TA	CT	CC	TT	CG	AA	**	TT	AC	GG	TT	**	**	AC	CC	AA	**	GG	**	AA	AC	**	TT	GG	TT	AC	GG	GT	CT	GT	AA
302	28	39	Family-58	Farm2xVosso	14.8	40	CT	CT	CC	GT	CT	CT	GG	CC	GG	GG	CT	AA	TA	CT	CC	AT	GG	CC	**	TT	CC	AA	TT	**	**	AC	CT	CC	**	CG	**	AA	AC	**	TT	CG	CT	AC	GG	GT	CT	GT	AA
303	41	40	Family-60	Farm2xVosso	13	28	CC	CT	CT	TT	CT	CT	AG	TT	AG	CG	TT	AA	AA	TT	CT	TT	GG	AC	**	CT	CC	AA	TT	**	**	AC	CC	AC	**	CG	**	AA	AC	**	TT	CG	CT	AA	GG	GT	CT	GT	AA
304	49	39	Family-57	Farm2	14	36	CT	CT	TT	GG	CT	CC	GG	CC	AG	CG	TT	TA	AA	CC	CT	TT	CG	AC	**	TT	CC	AA	TT	**	**	AA	CT	CC	**	CG	**	AG	AC	**	TT	GG	CT	AA	GT	GT	TT	TT	AA
305	48	38	Family-55	Farm2	14	35	CT	CT	TT	TT	CT	CT	GG	CT	AG	CG	CT	AA	AA	CC	CT	TT	GG	CC	**	CT	CC	AA	TT	**	**	AC	CC	AC	**	CC	**	AA	AC	**	TT	CG	CC	AC	TT	GT	CT	GT	AA
306	24	37	Family-54	Farm2xVosso	15.7	48	CC	CC	CT	GT	CT	TT	AG	CT	AG	CC	CT	TA	TT	TT	CC	TT	CG	CC	**	CC	CC	AA	TT	**	**	AC	TT	AC	**	CG	**	AA	AC	**	TT	GG	CC	AA	GT	GG	CT	GT	AG
307	20	19	Family-25	Figgjo	12	19	TT	CT	CC	GT	CC	CT	AG	CT	AA	CG	CT	TA	TT	TT	CT	AT	CC	AA	**	CT	AA	GG	TT	**	**	CC	CT	AA	**	GG	**	AA	AA	**	TT	CG	TT	AA	TT	GG	CT	TT	AG
308	26	25	Family-68	Vosso	12.5	23	CC	CC	CT	TT	CC	CC	AA	CT	AG	CG	CT	TA	TA	CT	CT	TT	CG	CC	**	CT	CC	AG	TT	**	**	CC	CC	AC	**	CG	**	AA	CC	**	TT	GG	CT	AA	GT	GG	CT	GT	AG
309	28	39	Family-58	Farm2xVosso	15	43	CT	CC	CT	GT	CT	CC	AG	CC	GG	CG	CT	AA	TA	TT	CC	TT	CG	AC	**	CT	AC	AA	TT	**	**	AC	CT	CC	**	GG	**	AA	AC	**	TA	CG	CC	AC	GG	GT	CC	GT	AA
310	48	38	Family-55	Farm2	14.2	36	CT	CT	TT	GT	CT	CC	GG	CT	AG	GG	TT	AA	AA	CC	CC	AT	GG	CC	**	CC	CC	AA	TT	**	**	AC	CC	AC	**	CC	**	AA	CC	**	TA	CG	CC	AC	GT	GT	CT	GT	AA
311	47	37	Family-53	Farm2	14.8	41	CC	CT	TT	TT	CT	CT	GG	CC	GG	CC	TT	TA	TA	CT	CC	TT	CG	CC	**	CT	CC	AG	TT	**	**	AC	TT	AC	**	CG	**	AG	AC	**	TA	GG	CC	AC	GG	GG	TT	GT	AA
312	35	17	Family-20	FiggjoxFarm1	13.9	30	TT	CT	CT	GG	CT	CC	AG	CT	AG	**	CC	**	TA	CT	TT	AT	CG	AC	**	TT	CC	AG	CT	**	**	CC	TT	AA	**	CG	**	AA	CC	**	TA	GG	CT	AA	GT	GT	CC	GT	AA
313	33	13	Family-14	FiggjoxFarm1	11.8	20	CT	CT	CC	GT	CT	CT	AG	CC	AG	CG	TT	TA	TA	TT	CC	TT	CG	CC	**	CT	AC	AG	TT	**	**	CC	CT	AA	**	CG	**	AA	AA	**	TT	GG	CT	AA	GT	GT	CC	TT	AA
314	24	23	Family-67	Vosso	12.9	24	CC	CT	CT	GG	CT	CT	AA	CT	AG	CG	CT	TA	TT	CT	CC	TT	CG	CC	**	CT	CC	AA	TT	**	**	CC	TT	AC	**	CC	**	AA	CC	**	TT	CG	CC	AA	GT	GG	CC	TT	GG
315	16	15	Family-17	Figgjo	13.6	31	TT	CC	CC	GT	CT	TT	AG	CT	AG	CC	TT	AA	TT	CC	CC	TT	GG	AC	**	CT	AA	GG	CT	**	**	CC	TT	AA	**	CC	**	AG	AC	**	TA	CG	CT	CC	GT	TT	CC	TT	AA
316	2	1	Family-01	Arna	14.2	35	**	CC	TT	TT	CT	CC	**	TT	AG	GG	CC	AA	TA	CC	CT	AT	CG	AC	**	TT	AA	GG	TT	**	**	CC	CT	**	**	CC	**	AA	CC	**	**	CG	CC	AC	GT	GG	CT	GT	AG
317	6	5	Family-03	Arna	14.7	41	CT	CT	CT	GT	CC	CT	AA	CC	GG	CG	TT	TT	AA	TT	CC	AT	CC	CC	**	TT	AC	AG	TT	**	**	AA	TT	AC	**	CG	**	AA	AC	**	TT	CG	CC	AC	GT	GG	CC	TT	AG
318	28	27	Family-69	Vosso	13.6	32	CT	CC	CC	TT	CT	CT	AG	CC	AG	CG	CC	AA	TA	TT	CC	TT	GG	AC	**	CT	CC	AG	TT	**	**	CC	CT	CC	**	GG	**	AG	AC	**	AA	CG	CC	AC	TT	GG	CC	TT	AA
319	31	29	Family-76	Driva	11.7	18	TT	CC	CC	TT	CT	CT	AG	CT	AG	CG	TT	AA	TA	CT	CT	TT	CC	AC	**	CT	AC	AG	CT	**	**	CC	CT	AC	**	CC	**	AA	AC	**	**	CG	CC	AC	GT	**	CC	GT	AA
320	34	15	Family-18	FiggjoxFarm1	13.4	31	TT	CC	CC	GT	TT	CT	AG	CC	GG	CG	TT	TA	TT	CT	CC	TT	CG	AC	**	TT	CC	AG	CT	**	**	AC	CC	AC	**	CG	**	AA	CC	**	AA	CG	TT	AA	GT	GG	CT	TT	AA
321	36	19	Family-26	FiggjoxFarm1	12	20	TT	CC	CC	GT	CC	CC	GG	CC	AA	CG	CT	AA	TA	CT	CC	AA	CC	AA	**	CT	AC	AG	TT	**	**	AA	TT	CC	**	CC	**	AA	AA	**	TA	CG	CT	AC	GT	GG	CT	TT	AA
322	28	39	Family-58	Farm2xVosso	14.7	40	TT	CT	CT	TT	CT	CC	GG	CC	AG	GG	CT	AA	TA	CT	CC	AT	GG	AC	**	CT	CC	AG	TT	**	**	AC	TT	CC	**	GG	**	AG	AC	**	TA	CG	CC	AC	TT	GG	CT	GG	AG
323	41	40	Family-60	Farm2xVosso	13.9	35	CT	CT	CT	TT	TT	CC	AG	TT	GG	GG	TT	AA	TA	TT	CT	TT	CG	AC	**	TT	AC	AA	TT	**	**	AA	CC	AC	**	GG	**	AA	AC	**	TT	CG	CC	AA	GT	GT	TT	GT	AA
324	6	5	Family-03	Arna	14.4	41	CC	CT	TT	GT	CC	CT	AA	CC	GG	CC	CT	TT	TA	TT	TT	AT	CC	CC	**	TT	AC	GG	TT	**	**	AA	CT	AA	**	CG	**	AA	AC	**	TT	CC	CC	AC	TT	GT	CC	GT	AA
325	28	39	Family-58	Farm2xVosso	15.4	51	CT	CT	CT	TT	CT	CT	GG	CC	GG	CG	CT	TA	AA	CT	CC	TT	CG	AC	**	CT	AC	AG	TT	**	**	AC	CT	CC	**	CG	**	AG	CC	**	TT	CG	CT	AC	TT	GT	CT	GT	AA
326	52	51	Family-666	**	15.1	53	CC	CT	CC	TT	CC	CT	AG	CT	AG	CC	CC	AA	**	CT	CT	AT	CC	CC	**	CT	AC	AA	CT	**	**	AC	**	AA	**	**	**	**	CC	**	**	CC	**	**	GT	**	CT	TT	AA
327	20	19	Family-25	Figgjo	11.4	19	CT	CC	CT	GT	CC	CT	GG	TT	AA	CG	CT	AA	TT	TT	CT	TT	CC	AC	**	CT	AA	GG	CT	**	**	AC	**	**	**	CG	**	**	AA	**	**	CG	TT	**	GG	GT	TT	TT	AA
328	10	9	Family-09	Skibotn	13.7	31	TT	CC	CC	GG	CC	CC	GG	CC	AG	CG	TT	TA	TT	CT	CT	AT	CC	CC	**	TT	AC	GG	CT	**	**	AC	TT	AC	**	CG	**	AA	AC	**	TT	CG	CT	AA	GT	GT	CT	TT	AA
329	34	15	Family-18	FiggjoxFarm1	13.9	34	TT	CC	CT	GT	TT	TT	GG	CC	GG	CG	CT	TA	TT	CT	CC	TT	CG	AC	**	TT	CC	AG	CT	**	**	CC	CC	AA	**	CC	**	AA	CC	**	AA	CG	CT	AC	TT	GG	CC	TT	AA
330	22	21	Family-66	Vosso	12	23	CT	CT	CC	TT	CT	TT	AG	CC	AG	CC	TT	AA	TA	CC	CC	AT	CG	CC	**	CC	CC	AA	TT	**	**	CC	TT	AA	**	CG	**	AA	AC	**	TT	GG	CT	AC	GT	GG	CT	GT	AA
331	24	37	Family-54	Farm2xVosso	13.9	33	CT	CC	CT	GT	CT	CT	AG	TT	AA	CC	CT	TT	TA	TT	CC	TT	CC	CC	**	CC	AC	AA	TT	**	**	AC	CT	AC	**	CC	**	AA	AA	**	TA	CG	CC	AA	GG	GT	CT	TT	AA
332	28	39	Family-58	Farm2xVosso	9.6	11	CT	CT	CC	TT	CT	CT	GG	CC	GG	CG	CT	TA	TA	CT	CC	TT	CG	CC	**	CT	AC	AG	TT	**	**	AC	CT	CC	**	CG	**	AA	CC	**	TT	CG	CC	AC	GT	GT	CT	GT	AA
333	34	45	Family-36	Farm1	14.7	40	TT	CT	CC	GT	CT	CT	AG	CT	AG	CG	CT	TT	TT	CC	CC	AT	CC	AC	**	CT	CC	AG	TT	**	**	AC	CT	AA	**	CC	**	AA	CC	**	AA	CC	CT	AA	GT	GG	TT	TT	AA
334	35	46	Family-38	Farm1	17.2	62	TT	CT	CC	GG	TT	CT	GG	TT	AG	CG	CT	AA	TA	TT	CT	AT	GG	AC	**	CT	CC	AG	TT	**	**	CC	CT	AC	**	CC	**	AA	AC	**	TT	CG	CC	AA	GT	GT	TT	GT	AA
335	33	42	Family-32	Farm1	17.4	74	TT	CC	CT	GG	TT	CT	GG	CC	GG	CG	CT	AA	TT	TT	CT	AT	CC	AC	**	CT	CC	AA	TT	**	**	CC	TT	AC	**	CG	**	AG	CC	**	TT	GG	TT	AA	GT	GG	CT	TT	AG
336	33	13	Family-14	FiggjoxFarm1	14.6	38	TT	TT	TT	GT	CC	CT	AG	CC	GG	GG	CT	TA	TT	CC	CC	AT	CC	CC	**	TT	AC	AA	TT	**	**	CC	CT	AA	**	CG	**	AA	AC	**	TT	GG	CT	AA	GT	GT	CC	TT	AA
337	2	1	Family-01	Arna	14	31	CT	CC	TT	GT	CT	CC	AG	TT	GG	GG	CC	TA	TA	CC	CC	AT	CG	AA	**	CT	AC	GG	CT	**	**	CC	CC	AA	**	**	**	**	CC	**	**	CC	**	**	GT	**	CT	TT	AA
338	44	43	Family-34	Farm1	15.2	41	TT	CT	CT	GG	CT	CC	AG	CC	GG	CG	CC	TT	TT	CT	TT	AT	CC	AC	**	TT	CC	AG	CT	**	**	CC	CT	CC	**	**	**	AA	AA	**	TA	CC	CT	AA	TT	GG	TT	GT	AA
339	33	42	Family-32	Farm1	16.8	64	TT	CC	CT	GG	CT	CT	GG	CC	AG	CC	CT	AA	TT	TT	CT	AT	CC	CC	**	CT	CC	AA	TT	**	**	CC	CT	CC	**	CC	**	AG	AC	**	TT	GG	TT	AC	GT	GG	CT	GT	AG
340	44	43	Family-34	Farm1	15.2	42	TT	CT	CT	GG	CT	CC	AG	CT	GG	CG	CT	TA	TT	TT	CT	AA	CC	AC	**	CT	AC	AG	TT	**	**	CC	CC	AC	**	CC	**	AA	AA	**	TT	CC	CT	AA	GT	GG	CT	GG	AA
341	33	13	Family-14	FiggjoxFarm1	14.5	36	TT	CT	CC	GT	CC	CT	AG	CC	GG	CG	CC	AA	TA	CC	CC	AT	CC	AC	**	TT	AC	AG	TT	**	**	CC	CT	AC	**	CG	**	AA	AA	**	TA	CG	TT	AA	GG	GT	CC	TT	AG
342	34	15	Family-18	FiggjoxFarm1	12.9	28	TT	CC	CC	GT	TT	TT	AG	CC	AG	CC	TT	AA	TT	CT	CC	TT	GG	AC	**	TT	AC	AG	CT	**	**	AC	CC	AC	**	CC	**	AA	CC	**	TA	CG	CT	AC	GT	GT	TT	TT	AA
343	28	27	Family-69	Vosso	13.8	30	CT	CT	CC	GT	CT	CC	AA	CC	AG	CC	CC	AA	TA	CT	CC	AT	CG	AA	**	TT	CC	AA	TT	**	**	CC	CT	CC	**	GG	**	AG	AC	**	AA	CC	CT	AC	TT	TT	CC	TT	AA
344	35	46	Family-38	Farm1	17	62	CT	CC	TT	GG	CT	CC	AG	CT	AG	CG	CT	AA	TT	TT	CT	AT	CG	AC	**	CT	CC	AG	TT	**	**	CC	CT	AA	**	CG	**	AA	AC	**	TT	CG	CT	AC	GT	GG	TT	GT	AA
345	41	40	Family-60	Farm2xVosso	14	34	CT	CT	CT	GT	CT	CC	AG	TT	GG	CG	TT	AA	TA	TT	CT	TT	CG	CC	**	TT	AC	AA	TT	**	**	AA	CC	CC	**	GG	**	AA	CC	**	TT	GG	CT	AA	GG	GT	CT	GT	AA
346	26	25	Family-68	Vosso	9.9	13	CC	CT	CT	TT	CC	CC	AG	CT	AG	CG	CT	TA	TA	CT	CT	TT	CG	CC	**	TT	CC	AA	CT	**	**	AC	CC	AA	**	GG	**	**	CC	**	TT	GG	CT	AC	GT	GT	TT	GT	AG
347	33	13	Family-14	FiggjoxFarm1	14.5	39	**	CT	**	**	CT	TT	**	CT	**	CG	CT	AA	**	**	CC	**	CC	**	**	**	AC	AG	TT	**	**	CC	TT	AC	**	CG	**	**	AC	**	**	**	CT	AC	**	GT	**	**	AG
348	33	42	Family-32	Farm1	16.1	57	TT	CC	CT	GG	TT	TT	GG	**	GG	CG	CT	AA	TT	CT	CC	AA	CC	AC	**	CT	CC	AA	TT	**	**	CC	TT	AC	**	CG	**	AG	AC	**	TT	CG	CT	CC	GT	GG	CT	GT	AG
349	41	40	Family-60	Farm2xVosso	13.3	29	TT	CT	CT	GT	TT	CC	AG	CT	GG	GG	TT	AA	AA	TT	CT	TT	CG	CC	**	CT	AC	AA	TT	**	**	AA	CC	AC	**	CG	**	AA	CC	**	TT	GG	CT	AA	GG	GT	TT	GT	AA
350	6	5	Family-03	Arna	14.1	34	TT	CC	CT	GG	CC	CT	AG	CC	GG	CG	TT	TT	TA	CT	TT	AT	CC	CC	**	TT	CC	GG	CT	**	**	AC	CT	AA	**	CC	**	AA	AC	**	TT	CC	CT	AC	TT	GT	CC	TT	AG
351	14	13	Family-13	Figgjo	11.7	21	CT	TT	TT	TT	CT	CT	AA	CC	AG	GG	TT	AA	TT	TT	CC	TT	CG	CC	**	CC	AA	AG	TT	**	**	CC	CC	AA	**	CG	**	AA	AA	**	AA	CG	CT	AC	GT	TT	CC	TT	GG
352	44	43	Family-34	Farm1	15.8	49	TT	TT	CT	GG	CC	CC	AG	CT	AG	CC	CT	AA	TT	CT	TT	AT	CC	AC	**	CT	CC	AG	TT	**	**	CC	CT	CC	**	CC	**	AA	AC	**	TA	CC	CC	AA	TT	GG	CT	GT	AA
353	49	39	Family-57	Farm2	14.7	39	CT	CT	TT	GG	CC	CC	GG	CC	AG	CG	TT	AA	AA	CC	CC	TT	GG	AC	**	TT	CC	AA	TT	**	**	AA	TT	AC	**	CG	**	AG	AA	**	TT	GG	CT	AA	TT	GT	CT	GT	AA
354	48	38	Family-55	Farm2	14.6	38	CT	CT	TT	GT	CT	TT	GG	CC	AG	CG	CT	AA	AA	CC	CT	TT	GG	CC	**	CT	CC	AA	TT	**	**	AC	CC	AC	**	CC	**	AG	CC	**	TT	CG	CT	AC	TT	TT	CT	GT	AA
355	10	9	Family-09	Skibotn	12.9	26	**	CC	CC	**	CC	**	**	CT	**	**	TT	**	TT	**	**	AT	CC	CC	**	TT	AC	GG	CT	**	**	**	TT	AC	**	CG	**	AA	CC	**	TA	GG	CT	AA	GT	GG	CC	TT	AA
356	16	15	Family-17	Figgjo	13.7	32	TT	CC	CT	TT	CT	TT	AA	CT	AG	CC	TT	AA	TT	CC	CC	TT	CG	AC	**	CT	CC	AG	CT	**	**	CC	TT	AA	**	CC	**	AG	AC	**	TT	GG	CT	AC	GT	GT	TT	TT	AA
357	48	38	Family-55	Farm2	14.6	40	CC	TT	TT	GT	CT	CT	GG	CT	GG	CG	TT	AA	TA	CT	CT	TT	GG	CC	**	CC	CC	AA	TT	**	**	CC	CC	CC	**	CG	**	AA	AC	**	TT	CG	CC	AC	GT	GT	CT	GT	AA
358	35	46	Family-38	Farm1	15.3	55	TT	TT	CT	GG	CT	CT	AG	CT	AG	CG	CT	AA	TA	TT	CT	AT	CG	AA	**	CC	CC	AG	CT	**	**	AC	CT	AC	**	GG	**	AA	AC	**	TT	CG	CC	AC	GT	GT	TT	GT	AA
359	36	19	Family-26	FiggjoxFarm1	14.5	39	TT	CC	CC	GG	CT	CC	GG	CT	AA	CG	TT	TA	TA	CT	CT	AA	CC	AA	**	CT	AC	AA	TT	**	**	AC	CC	AC	**	CG	**	AG	CC	**	TA	CG	CT	AA	GT	GT	CC	TT	AG
360	4	3	Family-02	Arna	12.3	21	CT	CT	CC	TT	CT	CT	AA	CT	AG	CC	TT	AA	TT	TT	CT	TT	CC	CC	**	TT	AC	AA	TT	**	**	AC	CC	AA	**	CC	**	AA	CC	**	TT	CC	TT	AA	GT	GT	CT	GG	AA
361	24	23	Family-67	Vosso	14.3	35	CT	CT	CT	GG	TT	CT	AG	TT	GG	CG	CT	TT	TT	TT	CT	TT	CG	CC	**	CC	AC	AG	CT	**	**	CC	TT	CC	**	CC	**	AA	AC	**	TT	CG	CT	AA	GT	GT	CC	TT	AG
362	35	46	Family-38	Farm1	15.7	49	CT	TT	CC	GG	TT	CT	GG	TT	AG	GG	CC	TA	AA	TT	CT	AT	GG	AC	**	CC	CC	AG	CT	**	**	**	CT	AC	**	GG	**	AA	CC	**	TT	GG	CC	AC	TT	GG	CT	GG	AA
363	2	1	Family-01	Arna	15.7	49	**	CC	CT	**	CC	**	**	CT	**	GG	CT	**	TA	CT	CC	AT	**	AC	**	TT	AA	GG	CT	**	**	CC	CC	AA	**	CG	**	AA	CC	**	TT	CG	CC	AA	GT	GT	CT	GT	AG
364	4	3	Family-02	Arna	13.1	26	CT	CT	CC	GT	CT	CC	AG	CT	GG	CC	CT	TA	TA	CT	CT	AT	CC	CC	**	CT	AC	AA	TT	**	**	CC	CT	AC	**	CC	**	AG	CC	**	TT	CG	TT	AA	GT	GG	CT	GG	AG
365	36	19	Family-26	FiggjoxFarm1	13.6	31	TT	CT	CT	GT	CT	CC	GG	CC	AA	GG	CT	TA	TA	CT	CC	AA	CC	AA	**	CT	AC	AG	TT	**	**	AA	CT	AC	**	CG	**	AG	AC	**	TT	CG	TT	AC	TT	TT	CC	GT	AA
366	14	13	Family-13	Figgjo	12.1	22	TT	CT	TT	TT	CT	CT	AA	CT	GG	GG	TT	AA	AA	CT	CC	TT	CG	CC	**	TT	AA	AA	TT	**	**	CC	CT	AA	**	CG	**	AA	AC	**	**	CG	CT	AC	GT	GT	CT	TT	AG
367	6	5	Family-03	Arna	13.7	31	CT	CC	CT	TT	CC	CT	AA	CT	GG	CG	TT	TT	TA	CC	CC	AT	CC	CC	**	TT	AC	AG	TT	**	**	AA	TT	AA	**	CG	**	AA	AC	**	TT	CC	CC	AC	GT	GT	CT	GT	GG
368	30	32	Family-78	Driva	13	26	TT	CT	CT	GT	CT	CT	GG	TT	GG	CG	CT	TA	TT	TT	CT	TT	CC	AC	**	CC	AC	GG	TT	**	**	AC	CT	AA	**	CG	**	AA	AA	**	TT	CG	CT	CC	TT	GT	CC	GT	AA
369	44	43	Family-34	Farm1	15.2	43	TT	CT	TT	GG	CT	CC	GG	CT	AG	CC	CC	TA	TT	TT	TT	AA	CC	CC	**	CC	CC	AG	TT	**	**	AC	TT	CC	**	CC	**	AA	AA	**	TA	CC	CC	AA	TT	GG	TT	GT	AA
370	26	25	Family-68	Vosso	13.2	31	CC	CT	CT	TT	CC	CC	AA	CT	AG	CG	CT	TA	TA	CC	CT	AT	CG	CC	**	TT	CC	AG	CT	**	**	CC	CC	AC	**	GG	**	AG	AC	**	TT	GG	CC	AC	GG	GG	TT	TT	AG
371	30	29	Family-75	Driva	12.4	24	TT	CT	**	**	**	**	GG	TT	**	**	TT	AA	**	CC	**	**	**	**	**	**	**	GG	**	**	**	AA	CC	AA	**	GG	**	AG	AC	**	TT	CG	CT	AC	GG	GT	CC	TT	AA
372	28	39	Family-58	Farm2xVosso	15	44	TT	CT	CC	**	CT	CT	GG	CC	**	GG	CT	TA	TA	CT	CC	TT	GG	CC	**	CT	CC	AG	TT	**	**	**	CT	CC	**	GG	**	AG	AA	**	TA	CG	CC	AC	TT	GG	CC	GT	AG
373	20	19	Family-25	Figgjo	12.2	24	CT	CT	CC	GG	CC	CT	GG	TT	AA	CG	CT	TA	TT	CT	TT	AT	CC	AA	**	CT	AA	GG	TT	**	**	AA	TT	AC	**	CG	**	AG	CC	**	TT	CG	TT	AA	TT	GT	CC	GT	AA
374	34	45	Family-36	Farm1	15.4	49	CT	CT	CC	GT	CT	CC	AA	CT	GG	CG	CC	TT	TT	CC	CC	AT	CC	CC	**	TT	CC	AG	TT	**	**	AC	CT	AC	**	CC	**	AA	CC	**	AA	CG	CT	AA	GT	GT	CT	GT	AA
375	4	3	Family-02	Arna	12.1	21	TT	CT	CT	GT	CT	CT	AG	CT	GG	CC	TT	TA	TT	CT	CT	TT	CC	CC	**	TT	AC	AA	TT	**	**	CC	CC	AC	**	CC	**	AA	CC	**	TT	CG	TT	AA	GT	GT	CT	GT	AG
376	28	27	Family-69	Vosso	11.8	21	CT	CC	CC	TT	CT	CC	AA	CC	AG	CG	CC	AA	TT	CT	CC	AA	CC	AC	**	CT	AC	AA	TT	**	**	CC	CT	AC	**	GG	**	AA	CC	**	TT	CG	CT	AC	GT	GT	CC	GT	AA
377	33	42	Family-32	Farm1	17.5	81	TT	CT	TT	GG	CT	CT	GG	CC	AG	CC	CT	AA	TT	CT	CT	AA	CC	AC	**	CT	CC	AA	TT	**	**	CC	TT	AA	**	CC	**	AG	CC	**	TT	GG	TT	AC	GT	GG	CT	GT	AG
378	26	25	Family-68	Vosso	12.5	24	CC	CC	CT	TT	CC	CC	AA	CT	AG	CG	CT	TT	TA	CT	CC	AT	CG	CC	**	CC	CC	AG	TT	**	**	CC	CC	AC	**	CG	**	AG	AC	**	TT	GG	CC	AA	GT	TT	CC	GT	AG
379	24	37	Family-54	Farm2xVosso	14.1	35	**	CC	CT	**	**	**	**	CT	**	**	TT	TT	TT	**	CC	TT	CC	CC	**	CT	CC	**	TT	**	**	**	CT	AC	**	CC	**	AA	CC	**	TA	CG	CC	AA	TT	GG	CT	GT	AA
380	34	45	Family-36	Farm1	15	54	**	CT	CC	**	**	**	**	CT	**	**	TT	**	TT	**	CC	AT	CC	**	**	CT	CC	**	TT	**	**	CC	CT	AA	**	CG	**	AA	CC	**	TA	CG	CC	AA	GT	GT	TT	TT	AA
381	50	40	Family-59	Farm2	14.8	42	CT	CC	TT	GT	TT	TC	GG	CT	GA	CC	TT	AA	AA	TC	CC	TT	GG	CC	**	TT	CC	AA	TC	**	GG	AA	CC	CA	**	CC	**	AA	CA	**	TT	GG	CC	CA	GT	GT	TC	GT	AA
382	35	17	Family-20	FiggjoxFarm1	13.8	32	CT	CT	CT	GG	TT	TC	GA	CC	GA	**	TC	TA	TT	TT	TT	AA	CC	CA	**	TC	CC	GA	TT	**	GG	CC	TT	CA	**	CG	**	AG	CA	**	TA	GG	TC	CA	GT	GT	TC	GT	AA
383	6	5	Family-03	Arna	14.2	36	TT	CT	CT	GG	CC	TC	GA	CC	GG	GC	TT	TT	TT	TT	CC	AA	CC	CC	**	TT	CC	GA	TT	**	AA	AA	TT	**	**	CG	**	AA	**	**	**	GC	**	**	**	**	TC	GT	AG
384	24	23	Family-67	Vosso	14.6	37	CC	CT	CT	GG	TT	TC	GA	TT	GA	GC	TT	AA	TT	TC	CC	TT	CG	CC	**	TC	CA	GA	TT	**	GG	CC	TT	CC	**	CC	**	AA	CA	**	TT	GG	TC	AA	GT	GT	CC	TT	AG
385	33	13	Family-14	FiggjoxFarm1	13.5	30	TT	CT	CC	GT	CT	TC	GA	CT	GG	GC	TC	AA	TT	TC	CC	TT	CG	CC	**	TC	CA	GA	TT	**	AA	CC	TT	CA	**	CG	**	AA	CA	**	TA	GG	TC	CA	GG	GT	CC	TT	AG
386	4	3	Family-02	Arna	11.6	20	TT	CT	CT	TT	CT	CT	AA	CC	AG	CC	CT	TA	TT	CT	CT	TT	CC	CC	**	TT	AC	AA	TT	**	**	AC	CT	AA	**	CC	**	AG	CC	**	TT	CG	TT	AA	TT	GG	CT	GT	AA
387	11	9	Family-10	Skibotn	13.1	25	CT	CC	CT	GG	CC	CC	AG	TT	AA	CG	CT	TA	TT	CC	TT	AA	CC	AC	**	CT	CC	AG	CC	**	**	**	TT	AC	**	GG	**	AA	CC	**	TA	CG	TT	AC	GG	TT	CT	GT	AA
388	22	21	Family-66	Vosso	13.3	28	CC	TT	CC	GT	CC	TT	GA	CC	GG	GC	TT	TA	TT	CC	CC	AT	GG	CC	**	CC	CC	AA	TT	**	GG	CA	TC	CA	**	CG	**	AA	CC	**	TT	GG	CC	CC	GG	GG	CC	TT	AA
389	36	19	Family-26	FiggjoxFarm1	14.1	36	TT	CT	CT	GG	CC	CC	GG	CC	AA	GC	CC	AA	TA	TC	CC	AA	CC	CA	**	TC	CA	GA	TT	**	GG	CA	TC	CA	**	CG	**	AG	CA	**	TA	GG	TC	AA	TT	GT	CC	GT	AA
390	49	39	Family-57	Farm2	15.5	47	TT	CC	**	**	CC	TC	**	CC	AA	GC	TT	TT	AA	CC	CC	TT	GG	CC	**	TT	CC	AA	TT	**	GG	AA	TT	CA	**	GG	**	AA	AA	**	TT	GG	CC	AA	GG	GG	TC	TT	AG
391	33	13	Family-14	FiggjoxFarm1	14.6	38	CT	CC	CC	GT	CT	TT	GA	CT	GA	GC	TC	TA	TA	TC	CC	AT	CC	CA	**	TC	CA	GA	TT	**	GA	CC	TC	AA	**	CG	**	AA	AA	**	TA	GC	TC	AA	TT	GT	CC	TT	AA
392	26	25	Family-68	Vosso	11.9	20	CC	CT	**	**	CC	CC	**	CC	GA	GC	TC	TA	TT	TC	TC	TT	**	CC	**	TC	CC	GA	TT	**	GA	CC	CC	AA	**	CG	**	AG	CA	**	TT	GG	TC	AA	GG	GT	TC	TT	AG
393	28	39	Family-58	Farm2xVosso	13.7	31	TT	CC	CT	TT	CT	CC	GG	CC	GA	GC	**	AA	AA	TT	CC	AT	CG	CA	**	TT	CA	AA	TT	**	GA	CA	TT	CC	**	GG	**	AA	CC	**	TT	GC	CC	CA	GT	GG	CC	TT	AG
394	41	40	Family-60	Farm2xVosso	13.3	26	CT	CT	CT	TT	CT	TC	GA	CT	GG	GC	TT	AA	TA	TT	TC	TT	CG	CC	**	TC	CA	AA	TT	**	GA	CA	CC	CA	**	CG	**	AA	**	**	**	GG	TC	**	TT	**	TC	GT	AA
395	2	1	Family-01	Arna	14.3	35	CC	CC	TT	GG	CC	CC	AA	TT	GG	GC	CC	TA	TT	TC	TC	AT	CC	CA	**	TC	CA	GG	TC	**	GA	CC	TC	AA	**	GG	**	**	**	**	**	GG	CC	**	GT	**	TC	TT	AA
396	33	13	Family-14	FiggjoxFarm1	13	27	**	**	**	**	**	**	**	**	**	**	**	**	**	**	**	**	**	**	**	**	**	**	**	**	**	**	**	**	**	**	**	**	**	**	**	**	**	**	**	**	**	**	**
397	8	7	Family-04	Arna	12.8	24	**	**	**	**	**	**	**	**	**	**	**	**	**	**	**	**	**	**	**	**	**	**	**	**	**	**	CC	CA	**	CG	**	AG	CA	**	TA	CC	TC	CA	GT	GT	TC	GT	AG
398	20	19	Family-25	Figgjo	11.7	18	**	CC	CT	**	CC	CT	**	CT	**	CG	CT	AA	TT	CT	TT	AT	CC	AA	**	CT	AA	AG	CT	**	**	**	CC	AA	**	CC	**	AG	CC	**	TA	CG	TT	AA	GT	GT	TT	GT	AG
399	18	17	Family-19	Figgjo	11.1	13	CT	CT	CT	GT	CT	TT	GA	CT	AA	GC	CC	TT	TT	TC	TC	TT	CG	CC	**	TT	CC	GG	TC	**	GA	CA	TC	CA	**	GG	**	GG	CA	**	TA	GG	TT	CA	GG	TT	TC	TT	AA
400	6	5	Family-03	Arna	14.1	34	CC	CT	CT	GT	CC	TC	AA	CC	GG	CC	TT	TT	TT	TC	TC	AT	CC	CC	**	TT	CA	GG	TC	**	GA	CA	TC	AA	**	CG	**	AA	CA	**	TT	GC	CC	AA	TT	TT	CC	GT	AA
401	6	5	Family-03	Arna	14.3	37	CT	CC	CT	GT	CC	TC	GA	CT	GG	CC	TT	TT	TT	TC	CC	AT	CC	CC	**	TC	CC	GA	TC	**	GA	AA	TT	AA	**	CC	**	AA	CA	**	TT	CC	TC	AA	TT	GT	TC	TT	AG
402	2	1	Family-01	Arna	13.5	31	CT	CC	CT	TT	CT	CC	GA	TT	AA	GG	CC	AA	TT	TC	TT	AT	CC	CA	**	TC	CA	GG	TT	**	GG	CC	TC	AA	**	CG	**	AA	CC	**	TA	GC	TC	CA	GT	GT	TC	GT	AA
403	24	37	Family-54	Farm2xVosso	15.2	45	CC	CC	CT	GT	CT	TT	GA	TT	AA	CC	TT	AA	TT	TT	CC	TT	CG	CC	**	TC	CA	AA	TT	**	GA	CA	TC	CC	**	CG	**	AA	AA	**	TT	GG	CC	AA	GT	GT	TC	GT	AA
404	8	7	Family-04	Arna	14.2	36	CC	CT	CT	GT	CT	CC	GA	CC	AA	GC	TT	TT	TA	TC	TC	AT	CC	CC	**	TT	AA	GA	TT	**	AA	CA	CC	AA	**	CG	**	AA	AA	**	TA	GC	TT	CA	GG	GT	TC	TT	AA
405	20	19	Family-25	Figgjo	11.6	18	**	**	**	**	**	**	**	**	**	**	**	**	**	**	**	**	**	**	**	**	**	**	**	**	**	**	CC	AA	**	CG	**	AA	CA	**	TT	GG	TT	AA	GT	GT	TC	GT	AA
406	26	25	Family-68	Vosso	9.1	8	CC	CT	CT	TT	CC	CC	GA	CT	GA	GC	CC	TA	TT	TC	CC	TT	CG	CC	**	TC	CC	GA	TC	**	GA	CC	CC	CA	**	GG	**	AG	CC	**	TT	GG	TC	AA	GT	GT	CC	GT	AG
407	20	19	Family-25	Figgjo	9	9	TT	CC	CT	GG	CC	TC	GA	CT	AA	GG	TC	TA	TT	TC	TT	TT	CC	AA	**	TC	AA	GA	TT	**	AA	CA	TC	CA	**	GG	**	AA	CC	**	TA	GG	TC	AA	GT	GT	TT	TT	AA
408	34	15	Family-18	FiggjoxFarm1	13	28	**	**	**	**	**	**	**	**	**	**	**	**	**	**	**	**	**	**	**	**	**	**	**	**	**	**	CC	CA	**	CC	**	AA	CC	**	AA	CC	TC	CA	TT	GG	TT	TT	AA
409	26	25	Family-68	Vosso	10.6	15	**	CT	CT	**	CC	CC	**	TT	**	CG	CC	TA	TA	CC	CC	TT	**	CC	**	CT	CC	AG	CT	**	**	**	CC	AC	**	GG	**	AG	CC	**	TT	GG	CC	AC	GT	GT	TT	TT	AG
410	47	37	Family-53	Farm2	13.8	32	CT	CT	CT	TT	TT	TC	GG	CT	GA	GG	TT	AA	TA	TC	CC	TT	CG	CA	**	CC	CC	GA	TT	**	GA	CA	TT	CC	**	CG	**	AG	CA	**	TT	GC	TC	CA	GT	GT	TC	GT	AA
411	33	42	Family-32	Farm1	16.7	66	TT	CT	TT	GG	CT	TC	GG	CC	GA	CC	CC	TA	TT	TC	TC	AA	CC	CC	**	TC	CC	AA	TT	**	AA	CC	TC	CA	**	CG	**	AG	CA	**	TT	GG	TT	AA	GG	GG	TC	TT	AA
412	6	5	Family-03	Arna	14.9	40	CC	CC	CT	GT	CC	TC	AA	CT	GG	CC	TC	TA	TA	TT	TC	AT	CC	CC	**	TT	CA	GA	TC	**	GA	AA	TC	CA	**	CC	**	AA	CA	**	TT	GC	TC	AA	GT	GT	TC	TT	AG
413	44	43	Family-34	Farm1	14.7	41	TT	CT	CT	GG	CT	CC	GA	CT	GG	CC	TC	TA	TT	TC	TT	AA	CC	CA	**	TT	CC	GA	TT	**	GA	CA	TC	CC	**	CC	**	AA	AA	**	TT	CC	CC	AA	TT	GG	TC	GT	AA
414	41	40	Family-60	Farm2xVosso	13	25	CC	CT	CT	**	TT	TC	GA	CT	GA	GC	TT	AA	TA	TT	TC	TT	GG	CA	**	TC	CC	AA	TT	**	GG	AA	**	**	**	**	**	**	**	**	**	**	**	**	**	**	**	**	**
415	26	25	Family-68	Vosso	11.2	16	CC	CC	CT	TT	CC	CC	GA	CT	GA	GC	TC	TT	TA	TC	TC	TT	CG	CC	**	TC	CC	GA	TT	**	GA	CA	CC	AA	**	GG	**	AG	CC	**	TT	GG	TC	CA	GG	TT	CC	TT	AG
416	28	39	Family-58	Farm2xVosso	14	33	TT	CC	CT	GT	CT	CC	**	CC	GA	GG	TC	AA	TA	TC	CC	TT	CG	CA	**	TC	CA	GA	TT	**	AA	**	TC	CC	**	GG	**	AA	CA	**	TT	GC	CC	**	GG	GG	CC	TT	AA
417	4	3	Family-02	Arna	13.2	27	CT	CT	CT	GT	CT	TC	GA	CT	GA	CC	TT	AA	TT	CC	TC	AT	CC	CC	**	TT	AA	AA	TT	**	AA	CA	TC	AA	**	CC	**	AG	CC	**	TT	CC	TC	AA	GT	GT	TC	GG	AG
418	26	25	Family-68	Vosso	12.5	23	CC	CC	CT	TT	CC	CC	GA	CT	GA	GC	TC	TT	TA	TC	TC	AT	CG	CC	**	TC	CC	GA	TC	**	GA	CA	CC	AA	**	CG	**	AG	CC	**	TT	GG	CC	AA	GG	TT	TC	TT	AG
419	6	5	Family-03	Arna	14.2	37	TT	CC	TT	GT	CC	TC	GA	CC	GG	CC	TT	TT	TA	TC	TC	AT	CC	CC	**	TT	CA	GA	TT	**	GA	CA	TT	CA	**	CG	**	AA	CA	**	TT	GC	TC	AA	GT	GG	CC	TT	AG
420	35	17	Family-20	FiggjoxFarm1	13.2	29	**	TT	CC	**	**	CT	AG	CT	**	**	CC	TA	TT	TT	TT	AT	**	AC	**	TT	CC	GG	CT	**	**	**	TT	AC	**	GG	**	AG	AC	**	TA	GG	CT	AA	GT	GT	TT	GT	AA
421	33	42	Family-32	Farm1	17.1	67	TT	CT	TT	GG	CT	TT	GG	CT	GA	GC	CC	AA	TT	TC	CC	AT	CC	CC	**	TC	CC	AA	TT	**	AA	CC	**	**	**	**	**	**	**	**	**	**	**	**	**	**	**	**	**
422	24	23	Family-67	Vosso	15.1	40	CT	CT	TT	GG	CC	TC	GA	CT	GG	GC	CC	TT	TT	TC	TC	TT	CG	CC	**	CC	CA	AA	TC	**	GA	CA	TT	CC	**	CC	**	AA	CA	**	TT	GC	TC	AA	TT	GG	CC	TT	AG
423	11	12	Family-666	**	12.1	21	CT	CT	CT	GT	CT	TC	GG	TT	GA	CC	TC	AA	TT	CC	CC	TT	CC	CA	**	TC	CA	GA	TC	**	GA	AA	TT	CA	**	CG	**	AA	CC	**	TA	CC	TC	AA	GT	TT	TC	GT	AA
424	10	9	Family-09	Skibotn	13.7	29	CC	CC	CT	GG	CC	CC	GG	CT	GA	GC	TC	AA	TT	TC	TC	AT	CC	CC	**	TT	CC	GG	TT	**	GA	CA	TT	CA	**	CG	**	AA	CC	**	TT	GC	TC	AA	GT	GG	TC	TT	AA
425	16	15	Family-17	Figgjo	13.1	28	**	**	**	**	**	**	**	**	**	**	**	**	**	**	**	**	**	**	**	**	**	**	**	**	**	**	TT	AA	**	CC	**	AA	CA	**	TT	GC	TC	AA	GG	GT	TC	TT	AA
426	44	43	Family-34	Farm1	15.5	45	TT	CT	TT	GG	CT	CC	GA	TT	GG	GC	TC	TA	TT	TC	TC	AT	CC	CA	**	TT	CA	GA	TT	**	GA	CA	CC	CC	**	CC	**	AA	CA	**	TT	CC	TC	AA	TT	GG	TC	GG	AA
427	6	5	Family-03	Arna	14	34	**	**	**	**	**	**	**	**	**	**	**	**	**	**	**	**	**	**	**	**	**	**	**	**	**	**	TT	AA	**	CG	**	AA	CA	**	TT	GC	CC	CA	TT	GT	CC	TT	AA
428	34	45	Family-36	Farm1	15.6	47	CT	CT	CT	GT	CT	TT	AA	CT	GG	GC	TC	TA	TT	CC	CC	AT	CC	CA	**	TC	CC	GA	TT	**	AA	CA	TC	CA	**	CG	**	AA	CC	**	TA	CC	CC	AA	GT	GT	TC	GT	AA
429	33	13	Family-14	FiggjoxFarm1	14.1	36	TT	CC	CT	GT	TT	TT	GA	CT	GG	GC	TC	AA	TT	TC	CC	TT	CC	CC	**	TC	CA	AA	TT	**	AA	CC	CC	CA	**	CG	**	AA	CA	**	TT	GG	TC	CA	GT	GT	CC	TT	AG
430	35	17	Family-20	FiggjoxFarm1	13.6	28	TT	TT	CC	GG	CC	TC	GA	CC	GG	CC	CC	**	TT	TT	TC	AA	CG	AA	**	TC	CC	GG	TT	**	GA	CC	TT	AA	**	CG	**	AA	AA	**	TA	GG	TT	CA	GT	GT	TC	TT	AA
431	20	19	Family-25	Figgjo	13.1	26	TT	CT	CC	GG	CC	CT	AG	CT	AA	GG	TT	AA	TT	TT	CT	AT	CC	AA	**	CT	AA	GG	CT	**	**	**	CT	AC	**	CG	**	AG	CC	**	TT	CG	TT	AA	TT	GT	CC	GG	AA
432	6	5	Family-03	Arna	13.3	30	CT	CC	CC	GG	CC	TC	AA	CT	GG	GC	TC	TT	TA	TC	TC	AT	CC	CC	**	TT	CA	GA	TC	**	GA	AA	TC	AA	**	CG	**	AA	CA	**	TT	GC	CC	CA	TT	GG	TC	TT	GG
433	28	27	Family-69	Vosso	12.4	24	CT	CT	CC	GT	CT	TC	GA	CC	GG	GC	CC	AA	TA	TC	CC	AA	GG	AA	**	TT	CC	GA	TT	**	GA	CC	CC	CA	**	GG	**	AG	AA	**	TA	CC	CC	CA	TT	GT	CC	TT	AA
434	33	42	Family-32	Farm1	15.5	49	TT	CT	TT	GG	CT	TC	GG	CC	GA	CC	CC	AA	TT	TC	CC	TT	CC	CC	**	TT	CC	GA	TT	**	AA	CC	TC	CC	**	CC	**	AG	CC	**	TT	GG	TT	CA	GG	GG	TC	GT	AG
435	6	5	Family-03	Arna	13.8	31	CT	CC	CT	GG	CC	TC	GA	CC	GG	CC	TC	TT	TA	CC	TT	AT	CC	CC	**	TT	CA	GA	TC	**	AA	CA	TC	CA	**	CC	**	AA	CA	**	TT	GC	TC	CA	GT	TT	CC	TT	AG
436	11	9	Family-10	Skibotn	12.3	21	CT	CC	CT	GT	CT	CC	GG	CT	AA	GC	TT	AA	**	CC	TC	AA	CC	CA	**	TC	CC	GG	TT	**	GG	CC	TT	AA	**	GG	**	AA	CC	**	TA	GC	TT	CA	GG	GT	TT	TT	AA
437	18	17	Family-19	Figgjo	11.5	17	TT	CT	CT	GT	CT	TC	GA	CC	GA	**	CC	TT	TT	TC	TT	AT	CC	AA	**	TT	CA	GA	TC	**	GA	CC	TT	CA	**	GG	**	GG	CC	**	TA	GG	TT	CC	GG	TT	TC	GG	AG
438	10	9	Family-09	Skibotn	11.6	18	CC	CT	CT	GG	CC	CC	GG	CT	GA	GC	TC	AA	TT	TC	TC	AT	CC	CC	**	TC	CC	GG	TT	**	GA	CA	TT	AA	**	CG	**	AA	CA	**	TT	GG	TC	AA	GT	GG	CC	TT	AA
439	8	7	Family-04	Arna	14.1	35	CC	CT	CT	TT	CT	TC	GA	CC	GA	GC	TT	TA	TA	TC	TC	AT	CC	CA	**	TT	AA	GA	TT	**	GA	CC	CC	CA	**	CC	**	AA	AA	**	TA	CC	TC	CA	GT	GT	TC	TT	AG
440	44	43	Family-34	Farm1	14.6	40	TT	CT	TT	GG	CC	CC	GG	CT	GG	GC	CC	AA	TT	TC	TC	AA	CC	CC	**	TC	CC	GA	TT	**	AA	CC	TT	CA	**	CC	**	AA	CA	**	TT	CC	TC	AA	GT	GG	TC	GG	AA
441	33	13	Family-14	FiggjoxFarm1	12.7	27	TT	TT	TT	GT	CC	TC	GA	CT	GG	GG	TT	TA	TA	TT	CC	TT	CG	CA	**	TT	CA	GA	TT	**	AA	CC	**	**	**	**	**	**	**	**	**	**	**	**	**	**	**	**	**
442	44	43	Family-34	Farm1	15.5	46	TT	CC	CC	GG	CT	CC	AG	CT	GG	CG	CC	TA	TA	CC	CT	AA	CC	AC	**	CT	AC	AG	CT	**	**	CC	CC	AC	**	CG	**	AA	AA	**	TT	CC	CT	AA	TT	GG	CT	GG	AA
443	28	39	Family-58	Farm2xVosso	14.3	41	CT	TT	CC	GT	CT	CC	GA	CC	GG	GG	TC	TA	AA	TC	CC	AT	GG	CC	**	TT	CC	GA	TT	**	AA	CA	CC	CC	**	GG	**	AA	AA	**	TA	GC	CC	CA	GT	GG	TC	GG	AA
444	2	1	Family-01	Arna	14.3	39	TT	CC	CT	GG	CC	CC	AA	CT	AA	GG	TC	TA	TA	CC	CC	AT	CG	CA	**	TC	AA	GG	TC	**	GA	CC	**	**	**	**	**	**	**	**	**	**	**	**	**	**	**	**	**
445	35	46	Family-38	Farm1	16.1	54	**	**	**	**	**	**	**	**	**	**	**	**	**	**	**	**	**	**	**	**	**	**	**	**	**	**	TC	AA	**	CG	**	AA	AA	**	TT	GC	TC	CA	GT	TT	TT	TT	AA
446	36	19	Family-26	FiggjoxFarm1	15.6	51	TT	CC	CC	GG	CT	CC	GG	CT	AA	GG	CC	AA	TA	TC	TC	AT	CC	CA	**	TC	CA	AA	TT	**	GG	AA	TC	CC	**	CC	**	AA	CC	**	TA	GC	TC	CA	GG	TT	TC	GT	AG
447	2	1	Family-01	Arna	15.2	42	CT	CC	CT	GG	CT	CC	AA	TT	GA	GC	TC	AA	TT	TC	TC	AT	CC	AA	**	TC	AA	GG	TT	**	GA	CC	TC	CA	**	CG	**	AA	CA	**	TT	GC	TC	CA	GT	GT	TC	GT	AG
448	10	9	Family-09	Skibotn	13	26	CT	CT	CC	GG	CC	CC	GG	CC	AA	GC	TT	TA	TT	TC	TC	AT	CC	CC	**	TC	CA	GG	TT	**	GA	CA	TT	CA	**	CG	**	AA	CC	**	TT	GG	TC	AA	GT	GG	TC	TT	AA
449	35	46	Family-38	Farm1	16.3	53	TT	TT	CT	GG	TT	CC	GG	TT	GA	GG	TC	TA	AA	TT	TC	AA	GG	AA	**	TC	CC	GA	TC	**	GG	CA	TC	CA	**	GG	**	AA	CA	**	TT	GG	TC	AA	GT	GT	TC	GG	AA
450	44	43	Family-34	Farm1	14	35	TT	CT	TT	GG	CC	CC	GG	CC	GA	GG	CC	TA	TA	TT	TC	AA	CC	CA	**	TC	CA	GA	TC	**	GG	CC	TC	CA	**	CG	**	AA	CA	**	TT	CC	TC	AA	TT	GG	TT	GT	AA
451	26	38	Family-56	Farm2xVosso	14.2	35	CT	CT	TT	TT	CC	CC	GG	CT	AA	GC	TC	AA	TT	TT	TC	TT	GG	CC	**	CC	CC	GA	TT	**	GA	CA	CC	AA	**	GG	**	AG	CC	**	TA	GG	CC	AA	GT	TT	TC	GT	AG
452	10	12	Family-11	Skibotn	14.6	44	CT	CC	CC	**	CC	**	GG	CT	**	GC	TC	TA	TT	TC	CC	TT	CC	CC	**	TT	CA	GA	TT	**	AA	CA	TT	CA	**	CC	**	AA	CC	**	TA	GC	TC	AA	TT	GT	CC	TT	AA
453	50	40	Family-59	Farm2	15.4	47	**	CT	TT	GG	TT	CC	GG	CT	GG	CC	TT	AA	AA	CT	CC	TT	GG	CC	**	TT	CC	AA	CT	**	**	AA	CC	AC	**	CC	**	AA	AC	**	TT	GG	CT	AA	GG	GG	CC	GT	AA
454	50	40	Family-59	Farm2	15	42	CT	CT	TT	GG	CT	CC	GG	CT	GA	CC	TT	AA	AA	TC	TC	TT	CG	CC	**	TT	CC	AA	TC	**	GA	CA	TC	CC	**	CC	**	AA	CC	**	TT	GG	CC	CA	GG	GT	CC	GT	AA
455	34	45	Family-36	Farm1	15.6	46	TT	CT	CT	GT	CT	TC	GA	CT	GG	GC	CC	TT	TT	TC	CC	AT	CG	CC	**	CC	CC	GA	TT	**	AA	CA	TC	CA	**	CG	**	AA	CC	**	AA	GC	TC	AA	TT	GG	TT	TT	AA
456	33	42	Family-32	Farm1	16.1	58	TT	CC	CT	GG	CT	TC	GG	CT	GG	GC	TC	TA	TT	TT	CC	AT	CC	AA	**	TC	CC	AA	TT	**	AA	CC	TC	CA	**	CG	**	AG	CA	**	TT	GC	TT	AA	TT	GG	TC	GT	AG
457	16	15	Family-17	Figgjo	12.6	26	TT	CC	CC	TT	CT	TC	AA	CT	GA	CC	TT	AA	TT	CC	TC	TT	CG	CA	**	TC	CC	GA	TC	**	GA	CC	CC	AA	**	CG	**	AG	CA	**	AA	GC	TT	CC	GT	TT	CC	TT	AA
458	4	3	Family-02	Arna	13.1	26	CT	CT	CT	TT	CT	CC	AA	TT	GA	CC	TC	AA	TA	CC	TC	AT	CC	CC	**	TC	CA	AA	TT	**	GA	CC	TC	AA	**	CC	**	AA	CC	**	TT	GC	TT	AA	GG	GT	TC	GG	AG
459	11	9	Family-10	Skibotn	12.6	23	CT	CT	CC	TT	CT	CC	AA	CT	GA	GC	TT	AA	TT	CC	TT	AT	CG	CA	**	CC	CC	GA	TC	**	GA	CA	TT	CA	**	GG	**	AA	AA	**	TT	GC	TC	CA	GG	GT	TC	GT	AA
460	36	19	Family-26	FiggjoxFarm1	14.1	38	TT	CT	CT	GG	CC	CC	GG	CC	AA	GG	TT	TA	TA	TC	CC	AT	CC	CA	**	TC	CA	GA	TT	**	GG	CC	CC	AA	**	CC	**	AA	AA	**	TT	GC	TT	CA	GT	GT	TC	TT	AG
461	33	13	Family-14	FiggjoxFarm1	13.1	29	CT	CT	CT	GT	CC	TC	GA	CC	GG	GC	TC	TA	TA	TC	CC	AT	CG	CC	**	TC	CA	GA	TT	**	AA	CC	TT	CA	**	CG	**	AA	CA	**	TT	GG	TT	AA	GT	GT	CC	TT	AG
462	16	15	Family-17	Figgjo	14.3	37	TT	CC	CT	GT	CT	TT	GA	CC	AA	CC	TT	AA	TT	TC	CC	TT	GG	AA	**	TC	CA	GA	TC	**	GG	CC	TT	AA	**	CG	**	AA	CA	**	TA	GC	TC	CA	GT	TT	TC	TT	AG
463	28	27	Family-69	Vosso	12.6	23	CT	CC	CC	TT	CT	TC	AA	CC	GG	GC	CC	AA	TA	TC	CC	AT	GG	AA	**	TC	CC	AA	TT	**	GA	CC	TC	CC	**	GG	**	AA	AA	**	TA	CC	CC	CA	GT	GT	CC	GT	AA
464	16	15	Family-17	Figgjo	13.6	30	**	CC	CC	**	CT	CT	GG	CT	**	CG	TT	AA	TT	CT	CC	TT	**	AC	**	CT	AC	GG	CT	**	**	**	TT	AA	**	CG	**	AG	AC	**	TT	CG	TT	AC	TT	GT	TT	TT	AG
465	20	19	Family-25	Figgjo	12.1	21	TT	CC	CT	GT	CC	TC	GG	CC	AA	GG	TT	AA	TT	TT	TC	TT	CC	AA	**	TC	AA	GA	TC	**	AA	CA	TC	CA	**	CG	**	AG	AA	**	TA	GC	TT	AA	GG	GT	TT	GT	AA
466	49	39	Family-57	Farm2	15.3	44	CC	CT	CT	GT	CT	TC	GG	CC	GG	GC	TT	TT	AA	TC	CC	TT	CG	CC	**	TT	CC	AA	TT	**	GA	AA	TC	CC	**	CG	**	AG	CA	**	TT	GG	TC	AA	GT	TT	TT	TT	AG
467	50	40	Family-59	Farm2	14.9	42	CT	CT	TT	GG	CT	TC	GG	CT	GA	CC	TT	AA	AA	TC	CC	TT	GG	CC	**	TT	CC	AA	TT	**	GA	AA	CC	CA	**	CG	**	AA	CC	**	TT	GG	CC	CA	GG	GG	CC	GT	AA
468	4	3	Family-02	Arna	12.8	22	TT	CT	CT	TT	CT	CC	AA	TT	GG	GC	TC	TA	TT	TT	TC	AT	CG	CC	**	TT	AA	AA	TT	**	GA	CA	TC	AA	**	CC	**	AA	CC	**	TT	GC	TC	AA	GT	GT	TC	GT	AA
469	50	40	Family-59	Farm2	15.2	40	TT	CT	TT	GT	TT	CC	GG	CT	AA	CC	TT	AA	AA	TC	CC	TT	GG	CC	**	TT	CC	AA	TT	**	GA	AA	CC	CA	**	GG	**	AG	CA	**	TT	GG	CC	CA	TT	GT	CC	GT	AA
470	6	5	Family-03	Arna	13.8	33	CT	CC	CT	GT	CC	TC	GA	CC	GG	CC	TC	TT	TT	TC	TC	AA	CC	CC	**	TT	CC	GG	TT	**	GG	CA	TC	AA	**	GG	**	AA	CA	**	TT	GC	CC	CA	TT	GG	TC	GT	AG
471	33	13	Family-14	FiggjoxFarm1	13.7	31	TT	TT	TT	GT	CT	TC	GA	CT	GG	GC	TT	AA	TT	TC	CC	AT	CG	CA	**	TT	CA	AA	TT	**	AA	CC	TT	AA	**	CG	**	AA	AA	**	TT	GC	TT	AA	GT	GT	CC	TT	AA
472	41	40	Family-60	Farm2xVosso	14	33	CC	TT	CT	TT	CT	TC	GA	CT	GA	GG	TT	AA	TA	TT	TC	TT	CG	CC	**	TC	CA	AA	TT	**	GG	CA	CC	CA	**	CG	**	AA	CA	**	TT	GG	TC	AA	TT	GT	TT	GT	AA
473	30	32	Family-78	Driva	12.4	22	CT	TT	CT	GG	CT	TT	GA	TT	GG	GC	TT	TA	TT	TT	TC	AT	CC	CA	**	CC	CA	GG	TC	**	GG	CA	TC	AA	**	GG	**	AA	AA	**	TT	GC	TC	CC	TT	GT	CC	TT	AA
474	28	39	Family-58	Farm2xVosso	11.7	19	CT	CC	CC	GT	CT	CC	GG	CC	GG	GC	TC	AA	TA	TT	CC	AT	CG	CA	**	TC	CA	AA	TT	**	GA	CA	TT	CC	**	GG	**	AG	CA	**	TT	GC	TC	CA	TT	GT	TC	GT	AG
475	49	39	Family-57	Farm2	14.2	38	TT	CT	CT	GG	CC	CT	GG	CC	AA	CG	TT	TA	AA	CT	CC	TT	CG	CC	**	TT	CC	AA	TT	**	**	AA	CT	AC	**	CC	**	AG	AC	**	TT	GG	TT	AC	GT	GG	CT	GT	AA
476	26	25	Family-68	Vosso	12.8	25	CC	CT	CT	TT	CC	CC	AA	TT	GA	GC	CC	TA	TT	TC	CC	TT	CG	CC	**	TC	CC	AA	TC	**	GA	CA	CC	CA	**	GG	**	AG	CC	**	TT	GG	TC	AA	GT	GG	TC	TT	AG
477	6	5	Family-03	Arna	15.3	46	TT	CT	CC	TT	CC	TC	AA	CT	GG	GC	TC	TT	TA	TT	TC	TT	CC	CC	**	TC	CC	GG	TC	**	GA	CA	TC	CA	**	CC	**	AA	CA	**	TT	GC	TC	CA	GT	GT	CC	TT	AG
478	10	12	Family-11	Skibotn	15.1	38	CT	CC	CT	GT	CC	TC	GG	CT	GA	CC	TT	AA	TT	TC	CC	TT	CC	CC	**	TT	CA	GA	TT	**	AA	CA	TT	AA	**	CC	**	AA	CC	**	TA	CC	TC	AA	TT	GT	CC	TT	AA
479	33	13	Family-14	FiggjoxFarm1	13.4	30	CT	CT	CT	GT	CT	TC	GA	CT	GA	GC	CC	TA	TT	TC	CC	TT	CG	CC	**	TC	CA	GA	TT	**	AA	CC	TC	AA	**	CG	**	AA	AA	**	TA	GG	TT	AA	GT	GT	CC	TT	AG
480	26	38	Family-56	Farm2xVosso	12.4	22	CC	CT	TT	TT	CC	TC	GA	TT	GA	GC	TT	AA	TA	TC	TC	TT	GG	CC	**	CC	CC	AA	TT	**	AA	CC	CC	AA	**	CC	**	AG	CC	**	TT	GG	TC	AA	GG	GT	TC	GT	AG
481	31	29	Family-76	Driva	10.9	15	TT	CC	CT	GT	CC	TT	GA	CT	GA	GC	TC	AA	TA	TC	TC	AT	CG	CA	**	TC	CA	GA	TT	**	GA	CA	TC	AA	**	GG	**	AA	CA	**	TA	GC	CC	CA	GT	GT	CC	GT	AA
482	11	12	Family-12	Skibotn	14.6	33	CC	CC	CC	GT	CT	CC	GG	CT	GA	CC	TT	TA	TT	CC	TC	TT	CG	CA	**	TC	CA	GA	TT	**	GA	CC	TT	AA	**	CG	**	AA	CA	**	TT	CC	TC	CA	GT	GG	TC	TT	AA
483	11	12	Family-12	Skibotn	12.2	20	TT	CC	CT	TT	CC	TC	GA	CT	AA	CC	TC	AA	TT	TC	CC	AT	CG	CA	**	TC	CA	GA	TT	**	GA	CC	TT	AA	**	CG	**	AA	CA	**	AA	CC	TT	AA	GT	TT	TC	TT	AA
484	20	19	Family-25	Figgjo	10.6	14	CT	CT	CC	GG	CC	TC	GA	TT	AA	GG	CC	AA	TT	TT	TC	AT	CC	AA	**	TC	AA	GA	TC	**	GA	CA	TC	CA	**	CG	**	AA	CC	**	TA	GC	TC	AA	GG	TT	TC	TT	AA
485	18	17	Family-19	Figgjo	9.8	11	CT	CT	CC	GT	CT	TC	GA	CT	AA	GC	CC	TT	TT	TC	TT	AT	GG	CC	**	TT	CC	GA	TC	**	GA	CA	TT	CA	**	GG	**	AG	AA	**	TA	GG	TT	CA	GG	TT	TC	GT	AA
486	35	17	Family-20	FiggjoxFarm1	14.9	39	CT	CT	CT	GG	CT	CT	AG	CC	AG	CC	CT	**	TT	TT	TT	AA	CG	CC	**	CT	CC	AG	TT	**	**	AC	TT	AC	**	GG	**	AG	AC	**	TA	CG	TT	AC	GT	GT	TT	GT	AA
487	11	12	Family-12	Skibotn	9.8	10	CC	CT	CT	TT	CT	TC	GA	TT	GA	CC	CC	TA	**	TC	CC	TT	CC	CA	**	TC	CA	AA	TC	**	GA	AA	TT	CA	**	CG	**	AA	CC	**	TT	CC	TT	AA	GT	GG	TC	GT	AA
488	10	12	Family-11	Skibotn	8.8	7	**	**	**	**	**	**	**	**	**	**	**	**	**	**	**	**	**	**	**	**	**	**	**	**	**	**	TT	AA	**	CC	**	AA	CC	**	TA	GC	TC	AA	TT	GT	CC	TT	AA
489	14	13	Family-13	Figgjo	8.5	7	CT	CT	CT	TT	CC	CC	AA	CT	GA	GG	TC	AA	TA	TC	CC	TT	CG	CC	**	CC	AA	GA	TC	**	GA	CC	TT	CA	**	CG	**	AA	CA	**	TA	GG	TC	CA	TT	GT	CC	TT	AG
490	30	29	Family-75	Driva	6.8	3	CT	CC	TT	TT	TT	TT	GG	TT	GA	GC	TT	TA	TT	CC	TC	AT	CC	CA	**	TT	CA	GA	TT	**	GG	CA	CC	AA	**	GG	**	AG	CA	**	TT	GC	TT	CA	GG	GT	TC	TT	AA
491	24	23	Family-67	Vosso	14.8	37	CC	CT	TT	GG	CC	TC	GA	CT	GA	GC	TT	TA	TT	TC	TC	TT	CG	CC	**	TC	CA	GA	TC	**	GG	CC	TT	CA	**	CC	**	AA	CA	**	TT	GC	CC	AA	GT	GT	CC	TT	AA
492	28	39	Family-58	Farm2xVosso	15.2	43	TT	TT	CC	TT	CT	TC	GA	CC	GA	GG	TC	TA	AA	TC	CC	AT	CG	CC	**	TC	CA	AA	TT	**	GA	CA	TC	**	**	CG	**	AG	CC	**	**	GC	**	CA	GT	GT	CC	TT	AA
493	14	13	Family-13	Figgjo	11	16	TT	TT	CC	TT	CC	TC	AA	CC	GG	GG	TC	AA	TA	TC	CC	TT	CG	CC	**	TC	AA	AA	TC	**	AA	CC	TT	CA	**	CG	**	AG	AA	**	TA	GC	TT	CA	GG	TT	CC	TT	GG
494	50	40	Family-59	Farm2	15.4	46	CT	CC	TT	GT	CT	CC	GG	CT	GA	GC	TT	AA	AA	TC	CC	TT	GG	CC	**	TT	CC	AA	TC	**	GA	AA	CC	CA	**	CC	**	AA	CA	**	TT	GG	CC	CA	GT	GT	TC	GT	AA
495	35	46	Family-38	Farm1	17.2	62	CT	CT	CC	GG	CT	CC	GG	CT	GA	GG	TC	TA	TA	TT	TC	AT	GG	CC	**	TC	CC	GA	TT	**	GA	CC	TC	CA	**	CC	**	AA	CC	**	TT	CC	CC	AA	GT	GT	TT	GT	AA
496	48	38	Family-55	Farm2	16.2	51	CT	CT	TT	GT	CT	CC	GG	CT	GA	GG	TC	AA	AA	CC	TC	TT	GG	CC	**	CC	CC	AA	TT	**	GA	CC	TC	CC	**	CG	**	AG	CA	**	TA	GC	CC	CA	TT	TT	TC	GT	AA
497	34	45	Family-36	Farm1	15.3	43	TT	CT	CC	GG	CT	CT	AA	CT	**	GG	CT	TT	TT	CC	CC	AT	CG	CC	**	CC	CC	AA	TT	**	**	AA	CT	CC	**	CG	**	AA	CC	**	**	CG	**	**	GT	GG	CT	TT	AA
498	47	37	Family-53	Farm2	14.2	37	CT	CT	TT	GT	TT	CC	GG	CT	AG	CC	TT	AA	TA	CT	CC	TT	CG	AC	**	CT	CC	AG	TT	**	**	AC	TT	CC	**	CC	**	AG	CC	**	TA	CG	CT	AC	GT	TT	TT	GT	AA
499	35	17	Family-20	FiggjoxFarm1	13.7	28	CT	CT	CT	GG	CT	TC	GA	CT	GA	CC	TC	TA	TA	TT	TC	AT	GG	CA	**	TC	CC	GG	TT	**	GA	CA	TT	AA	**	CG	**	AG	CA	**	TA	GG	TC	CA	GT	GT	TC	GT	AA
500	31	29	Family-76	Driva	11.2	16	TT	CC	CT	GG	CC	TT	GA	CT	GA	GC	TT	AA	TA	TC	TC	AT	CG	CC	**	TC	CC	AA	TC	**	GA	CA	TC	CA	**	CC	**	**	CA	**	TA	GC	TC	CA	GT	GT	CC	TT	AA
501	50	40	Family-59	Farm2	15.8	48	CC	CT	TT	GG	TT	TT	GG	CT	GG	CC	TT	AA	AA	TC	CC	TT	CG	CC	**	TT	CC	AA	TC	**	GA	AA	CC	CA	**	CC	**	AA	CC	**	TT	GG	TC	CA	GG	GT	TC	GT	AA
502	31	29	Family-76	Driva	10.5	13	TT	CC	CC	TT	CT	TC	GA	CT	GA	GC	TT	AA	TA	TC	TC	AT	CG	CC	**	TC	CA	GA	TC	**	GA	CA	TC	AA	**	CC	**	**	CA	**	**	GC	CC	CA	GT	GT	CC	TT	AA
503	8	7	Family-04	Arna	15	44	CC	CC	CT	TT	CT	TT	GA	CT	GA	CC	TT	TT	TA	TC	TC	AA	CC	CA	**	TC	AA	GA	TT	**	GG	CC	CC	CA	**	CG	**	AG	AA	**	TA	CC	TC	CC	GG	TT	TC	GT	AG
504	24	37	Family-54	Farm2xVosso	14.4	35	CC	CT	CT	GT	TT	TC	GA	CC	GA	CC	TT	TT	TA	TT	CC	TT	CG	CC	**	CC	CA	AA	TT	**	GG	CA	TT	CC	**	CG	**	AA	AA	**	TA	GC	CC	AA	GT	GG	TC	TT	AA
505	10	9	Family-09	Skibotn	10.9	15	CT	CC	CT	GG	CC	CC	GA	CT	AA	GC	TT	TT	TT	TC	TC	AT	CC	CC	**	TT	AA	GG	TT	**	GA	CA	**	**	**	**	**	**	**	**	**	**	**	**	**	**	**	**	**
506	26	25	Family-68	Vosso	13.1	28	CC	CC	CT	TT	CC	CC	GA	CT	GA	GC	CC	TA	TA	TC	TC	TT	CG	CC	**	CC	CC	AA	TT	**	GA	CA	CC	AA	**	GG	**	AA	CA	**	TT	GG	CC	CA	TT	GT	TC	GT	AG
507	44	43	Family-34	Farm1	14.8	40	TT	TT	CT	**	CT	CC	**	CT	GA	GC	TC	AA	TA	TT	TC	AA	CC	CC	**	TT	CC	GA	TT	**	GA	CC	TC	CA	**	CC	**	AA	AA	**	TA	CC	CC	AA	TT	GG	TT	GT	AA
508	47	37	Family-53	Farm2	15.2	46	CT	CC	CC	GG	CT	TC	GG	CC	GA	GC	TT	TA	TA	TC	CC	TT	GG	CA	**	TT	CC	GA	TT	**	GA	CA	TT	CC	**	CC	**	AG	AA	**	TA	GC	TC	CA	GG	GT	TT	GG	AA
509	4	3	Family-02	Arna	12.3	22	CT	CT	CC	TT	CT	CC	AG	TT	AG	CC	CT	AA	TT	TT	CT	AT	CC	CC	**	TT	AA	AA	TT	**	**	AC	CT	AA	**	CC	**	AG	CC	**	TT	GG	CT	AA	GT	GG	CT	GT	AA
510	44	43	Family-34	Farm1	14.1	35	TT	CT	CT	GG	CT	CC	GA	CC	GA	CC	TC	TT	TA	CC	TT	AT	CC	CC	**	TT	CA	GA	TC	**	GG	CC	TC	CA	**	CG	**	AA	AA	**	TA	CC	TC	AA	GT	GG	TC	GG	AA
511	50	40	Family-59	Farm2	15.2	45	CT	CC	TT	GT	CT	TT	GG	CT	GA	CC	TT	AA	AA	TC	TC	TT	GG	CC	**	TT	CC	AA	TC	**	GA	CA	TC	CA	**	CG	**	AA	CA	**	TT	GG	CC	AA	GT	GG	TC	GT	AA
512	33	13	Family-14	FiggjoxFarm1	13.7	32	TT	CT	CT	GT	CT	TT	GA	CT	GG	GG	CC	AA	TA	TC	CC	TT	CG	CC	**	TT	CA	AA	TT	**	GA	CC	TC	CA	**	CG	**	AA	CA	**	TA	GG	TC	AA	GG	GT	CC	TT	AG
513	20	19	Family-25	Figgjo	13	28	CT	CC	CT	GG	CC	TC	GG	TT	AA	GG	TT	TA	TT	TT	TT	TT	CC	AA	**	TC	AA	GA	TC	**	GA	CC	CC	AA	**	CC	**	AA	CA	**	TT	GG	TT	AA	TT	TT	TC	GT	AG
514	24	23	Family-67	Vosso	14.1	37	CT	CT	TT	GG	TT	TC	AA	CT	GG	GC	TC	AA	TA	TT	TC	TT	CG	CC	**	CC	CC	GA	TC	**	GA	CC	TC	CA	**	CC	**	AA	CC	**	TT	GC	CC	AA	TT	GG	CC	TT	GG
515	22	21	Family-66	Vosso	13.2	28	TT	TT	CC	TT	TT	TC	GG	CT	GA	GC	TT	TA	AA	CC	TC	TT	CG	CC	**	CC	CC	AA	TT	**	GG	CC	TT	AA	**	CG	**	AA	CA	**	TT	GG	TC	CC	GG	GG	CC	TT	AA
516	10	9	Family-09	Skibotn	13.2	28	CT	CT	CT	GG	CC	CC	GG	CT	AA	GC	TC	TA	TT	TC	TC	AT	CC	CC	**	TT	CA	GG	TC	**	GA	CA	TT	AA	**	CG	**	AA	CA	**	TA	GC	TC	AA	GT	GG	CC	TT	AA
517	11	12	Family-12	Skibotn	13.4	28	TT	CC	CC	TT	CC	CC	GA	TT	AA	CC	TT	TA	TT	CC	CC	AA	CC	CC	**	TC	CA	GA	TC	**	GA	CA	TT	AA	**	CG	**	AA	CC	**	AA	CC	TC	CA	GT	TT	TC	GT	AA
518	16	15	Family-17	Figgjo	12.7	25	TT	CC	CT	TT	CT	TC	AA	CC	GA	GC	TT	AA	TT	CC	TC	TT	GG	AA	**	TC	CA	GG	TC	**	GG	CC	CC	AA	**	CC	**	AA	CA	**	AA	GC	TT	CA	GG	TT	CC	TT	AA
519	8	7	Family-04	Arna	13.7	32	CC	CC	CT	GT	CT	CC	GA	CC	GG	GC	TT	TT	TA	TC	TC	AT	CC	CA	**	TC	AA	GA	TT	**	GA	CC	CC	CA	**	CG	**	AG	CA	**	TA	GC	TT	CA	GT	TT	TC	GG	AA
520	48	38	Family-55	Farm2	16	52	CT	CT	TT	GT	CT	CT	GG	CT	AG	CG	TT	AA	AA	CC	TT	AT	GG	CC	**	CT	CC	AA	TT	**	**	CC	CT	CC	**	CG	**	AG	AC	**	TA	CG	CT	AC	TT	GT	CT	GT	AA
521	14	13	Family-13	Figgjo	12	22	CT	CT	CT	GT	CC	TC	AA	CT	GG	GG	TT	AA	TT	TT	CC	TT	CC	CC	**	CC	AA	AA	TC	**	GA	CC	TC	CA	**	CG	**	AG	CA	**	AA	GC	TT	CA	GT	TT	TC	TT	GG
522	41	40	Family-60	Farm2xVosso	13.7	32	CT	CT	CT	TT	CT	CC	GA	CT	GA	GC	TT	AA	AA	TT	TC	TT	CG	CC	**	TC	CA	AA	TT	**	GG	CA	CC	CC	**	GG	**	AA	CC	**	TT	GG	TT	AA	TT	TT	TC	GT	AA
523	34	45	Family-36	Farm1	15.3	46	TT	CT	CT	GT	CT	TT	AA	CT	GA	GC	TC	TT	TT	CC	CC	AT	CG	CC	**	TT	CC	AA	TT	**	AA	CA	TC	CA	**	CC	**	AA	CC	**	AA	CC	CC	AA	TT	GG	TC	TT	AA
524	26	38	Family-56	Farm2xVosso	12	22	CT	CT	TT	TT	CC	CC	GG	CC	AA	GC	TC	TA	TT	CC	TC	AT	GG	CC	**	CC	CC	AA	TT	**	AA	CA	CC	AA	**	CG	**	AA	CC	**	TA	GG	CC	AA	GT	GT	TC	GT	AG
525	22	21	Family-66	Vosso	12.2	22	CT	TT	CC	TT	CT	TC	GA	CT	GG	GG	TC	AA	TA	CC	CC	AT	GG	CC	**	CC	CC	AA	TT	**	GG	CC	TT	AA	**	CG	**	AA	CC	**	TT	GG	CC	CC	GG	GG	CC	TT	AA
526	10	9	Family-09	Skibotn	13	26	CC	CC	CC	GT	CC	CC	GA	CC	GA	GC	TC	AA	TT	TC	TC	AT	CC	CC	**	TC	AA	GG	TT	**	GA	CA	TT	CA	**	CG	**	AA	CC	**	TT	GG	TC	AA	GT	GG	TC	TT	AA
527	35	17	Family-20	FiggjoxFarm1	13	25	TT	CT	CT	GG	CT	CC	GA	CC	GG	GC	CC	TA	TA	TT	TC	TT	CC	CC	**	TC	CC	GG	TT	**	GA	CC	TT	AA	**	GG	**	AA	CA	**	TA	GC	TT	AA	GT	GT	TC	GT	AA
528	44	43	Family-34	Farm1	15.1	43	TT	TT	TT	GG	CC	CC	GG	TT	GG	GG	CC	TA	TA	TC	TT	AT	CC	CA	**	TC	CC	GA	TT	**	GA	CC	TC	CA	**	CC	**	AA	AA	**	TA	CC	TC	AA	TT	GG	TC	GG	AA
529	47	37	Family-53	Farm2	16	52	CC	CC	CC	GT	CT	TC	GG	CT	GG	CC	TT	AA	TA	TC	CC	TT	CG	CA	**	TC	CC	GA	TT	**	GG	CA	TT	CA	**	CG	**	AG	CA	**	TA	GC	TC	CA	TT	GT	TC	GT	AA
530	44	43	Family-34	Farm1	14.2	35	TT	TT	TT	GG	CC	CC	GA	TT	GG	GC	TC	TA	TT	TC	TC	AT	CC	CC	**	TC	CA	GA	TT	**	GA	CA	CC	CA	**	CC	**	AA	CA	**	TT	CC	CC	AA	TT	GG	TC	GG	AA
531	30	32	Family-78	Driva	12.8	25	TT	TT	CT	GG	CT	CT	AG	TT	GG	CG	TT	TA	TA	CT	CC	AT	CC	AC	**	CC	AC	GG	CT	**	**	AC	CT	AA	**	CG	**	AA	AA	**	TT	CG	TT	AC	TT	GT	CC	GT	AA
532	35	17	Family-20	FiggjoxFarm1	12.9	25	TT	CT	CT	GG	CC	TC	GA	CC	GA	CC	TC	TA	TA	TT	TT	AT	CG	CC	**	TC	CC	GG	TC	**	GA	CA	TT	CA	**	GG	**	AA	AA	**	TA	GC	TC	AA	GT	TT	TC	GT	AA
533	11	9	Family-10	Skibotn	13	26	CT	CT	CC	GT	CT	CC	GA	CT	GA	GC	TC	TA	TT	CC	TT	AT	CC	CC	**	CC	CC	GA	TC	**	GA	CC	TT	AA	**	GG	**	AA	CC	**	TA	GC	TT	AA	GG	GT	TT	GT	AA
534	26	38	Family-56	Farm2xVosso	10	12	CT	CT	TT	GT	CC	CC	GG	TT	AA	GC	TT	AA	TA	CC	TC	AT	GG	CC	**	CC	CC	AA	TT	**	GA	CA	CC	AA	**	CG	**	**	CC	**	**	GG	TC	**	GT	**	TT	GT	AG
535	31	29	Family-76	Driva	8.1	5	CT	CC	CC	GG	CT	TC	AA	CT	AA	GC	TT	AA	TT	TC	TC	TT	CG	CA	**	TC	CC	GA	TT	**	GA	CC	TC	CA	**	CG	**	AA	AA	**	TT	GC	TC	CA	GT	TT	CC	TT	AA
536	26	38	Family-56	Farm2xVosso	8.8	7	CC	CT	TT	TT	CC	CC	GA	CT	GA	GC	TT	TA	TA	CC	CC	TT	GG	CC	**	CC	CC	GA	TT	**	AA	CA	CC	AA	**	GG	**	AA	CC	**	TT	GG	CC	AA	GT	GG	TC	GT	AG
537	41	40	Family-60	Farm2xVosso	13.2	29	TT	CT	CT	GT	TT	CC	GA	CT	GA	GG	TT	AA	TA	TT	TC	TT	CG	CC	**	TC	CA	AA	TT	**	GG	CA	CC	CA	**	CG	**	AA	CA	**	**	GG	TC	AA	TT	TT	TT	GT	AA
538	26	25	Family-68	Vosso	10.9	13	CC	CC	CT	TT	CC	CC	GA	TT	GA	GC	CC	TT	TT	TC	TC	AT	CG	CC	**	TC	CC	AA	TC	**	GA	CA	**	**	**	**	**	**	**	**	**	**	**	**	**	**	**	**	**
539	31	29	Family-76	Driva	8.2	6	TT	CC	CT	GT	CT	TT	GA	CT	GA	GC	TC	AA	TT	TC	TC	TT	CG	AA	**	TC	CA	GA	TT	**	GA	AA	TC	AA	**	GG	**	GG	AA	**	TT	GC	TC	CA	GT	GT	CC	GT	AA
540	26	38	Family-56	Farm2xVosso	10.1	15	CC	CT	TT	TT	CC	TC	GG	CT	AA	GC	TC	AA	TT	TT	CC	AT	GG	CC	**	TC	CC	GA	TT	**	GA	CC	CC	CA	**	GG	**	**	CC	**	**	GG	CC	AA	GT	**	TC	GT	AG
541	33	13	Family-14	FiggjoxFarm1	14.9	42	TT	TT	TT	GT	CC	TT	GA	CC	GG	GC	TC	TA	TA	TC	CC	TT	CG	CA	**	TT	CA	AA	TT	**	GA	CC	TC	AA	**	CG	**	AA	CA	**	TT	GC	TC	CA	TT	GT	CC	TT	AG
542	8	7	Family-04	Arna	14.6	42	CC	CT	CT	GT	CT	TT	AG	CC	GG	CG	TT	TT	TA	CT	CT	AA	CC	AC	**	TT	AA	AA	TT	**	**	CC	CC	AC	**	CG	**	AA	AC	**	TA	CC	CT	AC	GT	TT	CT	GT	AA
543	50	40	Family-59	Farm2	15.7	46	CC	CC	TT	GT	CT	TC	GG	CT	GG	CC	TT	AA	AA	TC	CC	TT	CG	CC	**	TT	CC	AA	TT	**	GA	AA	CC	CA	**	GG	**	AA	CC	**	TT	GG	CC	CA	GT	GG	TC	GT	AA
544	30	32	Family-78	Driva	9.6	10	CT	CC	CT	GG	CT	TT	AA	CT	GG	GG	TT	TA	TT	CC	CC	AT	CC	CA	**	TC	CC	GG	TC	**	GG	CC	TC	AA	**	GG	**	AA	AA	**	TT	GC	TT	CA	GT	GT	TC	GG	AA
545	35	17	Family-20	FiggjoxFarm1	14.4	37	TT	CT	CT	GG	CT	CC	GA	CC	GG	CC	TC	**	TA	TC	TT	AT	CG	CC	**	TC	CC	GG	TC	**	GG	CA	TT	CA	**	GG	**	AA	AA	**	TA	GC	TC	AA	GT	GT	CC	GG	AA
546	20	19	Family-25	Figgjo	10.3	13	CT	CT	CC	GG	CC	TC	GA	CT	AA	GC	TT	AA	TT	TC	TC	AT	CC	CA	**	TC	AA	GA	TC	**	GA	AA	TC	CA	**	CC	**	AA	CA	**	TA	GC	TT	AA	GG	TT	TC	GT	AG
547	24	37	Family-54	Farm2xVosso	14.9	41	CT	CC	CT	GG	CT	TT	GA	CT	AA	CC	TT	TT	TA	TT	CC	TT	CG	CC	**	TC	CC	AA	TT	**	AA	CA	TT	CA	**	CC	**	AA	CA	**	TT	GC	CC	AA	GT	GT	TC	TT	AA
548	48	38	Family-55	Farm2	15.8	50	CC	CT	TT	GT	CT	CC	GG	CT	GG	GG	TC	AA	AA	CC	TT	TT	GG	CC	**	TC	CC	AA	TT	**	GG	CA	TC	CA	**	CC	**	AA	CC	**	TT	GC	CC	CA	GT	GT	TC	GT	AA
549	10	9	Family-09	Skibotn	13.1	25	CT	CC	CC	GT	CC	CC	GA	CC	AA	GC	TC	TA	TT	TC	TC	AT	CC	CC	**	TC	CA	GG	TT	**	AA	CA	TT	AA	**	CG	**	AA	**	**	TA	GG	TC	AA	GT	GT	TC	TT	AA
550	35	46	Family-38	Farm1	15.9	46	TT	CT	CT	GG	CT	TC	GG	CT	GA	GC	CC	TA	TA	TT	TC	AA	GG	AA	**	TC	CC	GA	TT	**	GA	CA	TC	CC	**	CG	**	AA	CC	**	TT	GG	CC	AA	GT	**	TC	TT	AA
551	33	13	Family-14	FiggjoxFarm1	13.2	28	TT	CC	CT	GT	CT	TC	GA	CC	GG	GG	TT	TA	TT	TT	CC	TT	CC	CA	**	TT	CA	AA	TT	**	GA	CC	TC	CC	**	CG	**	AA	AA	**	TA	GC	TC	AA	TT	GT	CC	TT	AG
552	20	19	Family-25	Figgjo	10.1	12	TT	CT	CC	GG	CC	TC	GA	CT	AA	GC	TC	AA	TT	TC	TT	TT	CC	AA	**	TC	AA	GG	TT	**	AA	CA	CC	CA	**	GG	**	AA	AA	**	TA	GG	TC	AA	GT	GT	TC	GG	AA
553	2	1	Family-01	Arna	7.2	5	CC	CC	CT	GG	CT	CC	AA	CT	AG	CG	TT	AA	TT	CC	CT	AT	CC	AC	**	TT	AC	GG	CT	**	**	CC	CC	AC	**	GG	**	AA	AC	**	**	CG	CT	AC	GT	GG	CT	GT	AG
554	26	38	Family-56	Farm2xVosso	12.2	22	CC	CT	TT	GT	CC	CC	GG	TT	AA	GC	TT	AA	TA	TC	CC	AT	GG	CC	**	CC	CC	GA	TT	**	AA	CC	CC	CA	**	GG	**	AA	CC	**	TT	GG	CC	AA	GT	TT	TC	GT	AG
555	30	32	Family-78	Driva	12.2	18	CT	CC	CT	TT	CT	TT	GG	TT	GG	GC	TC	TA	TT	CC	TC	TT	CC	CA	**	CC	CA	GG	TT	**	GG	CA	TC	AA	**	CG	**	AA	AA	**	TT	GC	TT	CA	GT	GT	CC	GG	AA
556	49	39	Family-57	Farm2	13	27	CT	CC	TT	GT	CT	CC	GG	CC	GA	GC	TT	TA	AA	CC	TC	TT	GG	CC	**	TC	CC	AA	TT	**	GA	AA	TC	CA	**	CC	**	AA	CA	**	TT	GG	TC	AA	GG	TT	TT	GT	AG
557	10	12	Family-11	Skibotn	11.8	17	CT	CT	CT	GT	CC	CC	GG	CT	GA	CC	CC	TA	TT	TC	CC	AT	CC	CC	**	TT	CA	GA	TT	**	GA	AA	TT	AA	**	CC	**	AA	CC	**	TT	GC	TC	AA	TT	GG	CC	TT	AA
558	14	13	Family-13	Figgjo	11.1	16	TT	CT	CC	GT	CC	TC	AA	CC	GG	GG	TT	AA	TT	TC	CC	TT	CC	CC	**	TC	AA	GA	TT	**	AA	CC	TT	CA	**	CG	**	AG	AA	**	AA	GC	TC	CA	GT	GT	CC	TT	GG
559	24	23	Family-67	Vosso	13	28	CC	CT	TT	GG	CT	TC	AA	CT	GA	GC	TT	TA	TA	TT	TC	TT	CG	CC	**	TC	CC	GA	TC	**	GG	CC	**	**	**	**	**	**	**	**	**	**	**	**	**	**	**	**	**
560	28	27	Family-69	Vosso	12.7	23	CT	CC	CC	GT	CT	CC	GA	CC	GA	GC	CC	AA	TA	TT	CC	TT	CG	CA	**	TT	CC	AA	TC	**	GA	CC	TC	CC	**	GG	**	AA	CA	**	TA	CC	TC	CA	GT	GT	CC	TT	AG
561	10	12	Family-11	Skibotn	9.8	10	CT	CT	CC	GT	CC	CC	GG	CT	GA	GC	TC	TA	TT	TT	CC	TT	CC	CC	**	TT	CA	GA	TT	**	GA	CA	TT	AA	**	CC	**	AA	CC	**	TA	CC	TC	AA	TT	GT	CC	TT	AA
562	18	17	Family-19	Figgjo	9.4	10	TT	CT	CC	GT	TT	TT	GA	CC	GG	**	CC	TT	TT	TC	TT	AT	CG	AA	**	TT	CC	GG	TT	**	GA	CA	TC	CA	**	GG	**	AA	AA	**	TA	GG	TT	AA	GG	TT	CC	GT	AA
563	14	13	Family-13	Figgjo	10.1	12	CT	CT	CC	TT	CT	TC	AA	CC	GA	GG	CC	AA	TA	TT	CC	TT	CG	CC	**	TC	AA	AA	TC	**	AA	CC	TC	CA	**	CG	**	AG	AA	**	AA	GG	TC	CA	GT	GT	TC	TT	AG
564	4	3	Family-02	Arna	13.1	29	CT	CT	CC	TT	CT	CT	AA	CC	AG	CC	TT	AA	TT	CC	CT	TT	CG	CC	**	CT	AC	AA	TT	**	**	AC	TT	AC	**	CC	**	AA	CC	**	TT	CC	TT	AA	GG	GG	CT	GT	AG
565	35	46	Family-38	Farm1	16.1	50	TT	TT	CC	GG	TT	CC	GA	TT	GA	GG	CC	AA	TT	TT	TC	AA	CG	CC	**	CC	CC	GA	TC	**	GA	CA	TC	CC	**	CC	**	AA	CA	**	TT	GC	CC	AA	GT	GT	TC	TT	AA
566	47	37	Family-53	Farm2	15.1	43	CT	CT	CT	GT	CT	CC	GG	CC	GA	CC	TT	AA	TA	TC	CC	TT	GG	CC	**	TC	CC	GA	TT	**	GG	CA	TC	CA	**	CC	**	AG	AA	**	TA	GG	TC	CA	GG	GT	TT	TT	AA
567	8	7	Family-04	Arna	13	28	CC	CT	CT	GT	CT	TC	GA	CT	AA	CC	TT	TA	TA	TC	TC	AA	CC	CC	**	TT	CA	AA	TT	**	AA	CA	CC	AA	**	CC	**	AG	CA	**	TA	GC	TC	CA	GG	GT	TC	GT	AG
568	44	43	Family-34	Farm1	14.8	37	TT	TT	TT	GG	CT	CC	GG	CT	GA	CC	TC	TA	TT	CC	TT	AT	CC	CA	**	TC	CC	GA	TT	**	GA	CA	TC	CC	**	CC	**	AA	CA	**	TA	CC	TC	AA	TT	GG	TT	GT	AA
569	14	13	Family-13	Figgjo	11.8	18	TT	TT	CT	GT	CT	TC	AA	CT	GG	GC	TT	AA	TA	TC	CC	TT	CG	CC	**	TT	AA	AA	TC	**	GA	CC	TC	CA	**	CG	**	AG	AA	**	TA	GG	TC	CA	GG	TT	CC	TT	GG
570	22	21	Family-76	Driva	10	13	CC	CC	CC	GT	CC	TT	GG	CT	GG	GG	TC	AA	TT	CC	CC	AT	CG	CC	**	CC	CC	AA	TT	**	GG	CC	TT	AA	**	CG	**	AA	CA	**	TT	GC	CC	CC	GT	GG	CC	TT	AA
571	34	45	Family-36	Farm1	15.9	49	TT	CT	CT	GG	CT	TC	GA	CT	GA	GC	TC	TT	TT	TC	CC	AT	CC	CA	**	TC	CC	GA	TT	**	AA	CA	TC	CA	**	CG	**	AA	CC	**	AA	CC	CC	AA	GT	GG	TC	GT	AA
572	26	38	Family-56	Farm2xVosso	15.5	46	CT	CT	TT	TT	CC	TC	GA	CT	AA	GC	TT	TA	TT	CC	TC	AT	GG	CC	**	TC	CC	GA	TT	**	AA	CC	CC	CA	**	GG	**	AA	CC	**	TA	GG	TC	AA	TT	GT	TC	GT	AG
573	44	43	Family-34	Farm1	16.1	52	TT	TT	TT	GG	CC	CC	GA	CC	GG	GC	CC	TA	TA	TT	TC	AT	CC	CA	**	TC	CC	GA	TT	**	GG	CC	TC	CA	**	CC	**	AA	CA	**	TA	CC	TC	AA	TT	GG	TC	GT	AA
574	35	46	Family-38	Farm1	16.2	51	TT	CC	TT	GG	TT	TC	GA	CT	GA	GC	CC	TA	TA	TT	TC	AT	CG	CA	**	TC	CC	GA	TC	**	GG	CA	TC	CC	**	CG	**	AA	CA	**	TT	GC	TC	AA	TT	GT	TT	GT	AA
575	4	3	Family-02	Arna	10	14	CT	CT	CC	TT	CT	CT	AA	CC	AG	CC	TT	AA	TT	CC	CT	TT	CG	CC	**	CT	AC	AA	TT	**	**	AC	TT	AC	**	CC	**	AA	CC	**	TT	CC	TT	AA	GG	GG	CT	GT	AG
576	10	12	Family-11	Skibotn	14.3	33	CT	CC	CC	GT	CC	TC	GG	CT	GA	CC	TC	TT	TT	TC	CC	AT	CC	CC	**	TT	CA	GA	TT	**	AA	CA	TT	CA	**	CC	**	AA	CC	**	TT	GC	TC	AA	TT	GT	CC	TT	AA
577	34	15	Family-18	FiggjoxFarm1	13.5	30	CT	CC	CT	GT	TT	TT	GA	CC	GA	CC	TC	AA	TT	TC	CC	TT	CG	CA	**	TC	CA	GA	TC	**	GA	CA	CC	CA	**	CG	**	AA	CC	**	AA	GC	TC	AA	TT	TT	CC	TT	AG
578	16	15	Family-17	Figgjo	13.7	31	TT	CC	CT	GT	CT	TT	GA	CC	GA	GC	TT	AA	TT	TC	TC	TT	GG	CA	**	TC	CA	GA	TC	**	GA	CC	CC	AA	**	CC	**	AG	CA	**	TA	GC	TC	CA	GT	GT	TC	TT	AG
579	18	17	Family-19	Figgjo	12.7	22	CT	CT	CC	GG	CT	TT	AA	CT	GA	GC	CC	TA	TT	CC	TC	AT	CC	CC	**	TT	CA	AA	TC	**	GA	CC	TC	CA	**	GG	**	AA	CA	**	TA	GG	TT	CA	GG	TT	TT	GT	AG
580	16	15	Family-17	Figgjo	14	32	TT	CC	CT	TT	CT	TT	GA	CC	AA	CC	TT	AA	TT	TC	TC	TT	CG	CA	**	TC	CA	GA	TC	**	AA	CC	TC	AA	**	CG	**	AA	CA	**	AA	GC	TC	CA	GT	TT	CC	TT	AG
581	18	17	Family-19	Figgjo	10.1	12	TT	CT	CT	GT	CT	TT	GA	CC	GA	**	CC	TA	TT	CC	TT	AA	CG	CC	**	TT	CA	GA	TT	**	GA	CA	TC	CA	**	GG	**	AG	CA	**	TA	GG	TT	CA	GG	TT	TC	GG	AG
582	11	12	Family-12	Skibotn	8.3	6	CT	CT	CC	TT	CT	CC	GA	CT	GA	CC	TT	TA	TA	CC	CC	TT	CC	CC	**	TC	CA	AA	TC	**	GA	CA	TT	AA	**	CG	**	AA	CC	**	AA	CC	TT	CA	GT	GT	TC	GT	AA
583	34	15	Family-18	FiggjoxFarm1	13.8	34	TT	CC	CT	GT	TT	TT	GA	CC	GG	GC	TC	TA	TT	TT	CC	TT	GG	CA	**	TC	CA	GA	TC	**	GA	CC	TC	AA	**	CG	**	AA	CC	**	TA	CC	TC	CA	TT	GG	TT	TT	AA
584	34	15	Family-666	**	13.8	32	TT	CC	CC	GT	TT	TT	GG	CC	GA	GC	TC	AA	TT	TC	CC	TT	GG	CA	**	TC	CA	GG	TC	**	GA	CC	TC	AA	**	CG	**	AA	CC	**	AA	GC	TC	AA	GT	GT	TC	TT	AA
585	4	3	Family-02	Arna	12.1	20	**	CT	CC	**	CT	TC	GA	CT	**	GC	TT	TA	TT	TC	TC	AT	CC	CC	**	TT	AA	AA	TT	**	AA	CA	TC	CA	**	CC	**	**	CC	**	TT	GC	TT	AA	TT	**	TC	GT	AA
586	49	39	Family-57	Farm2	15.8	53	CC	CC	TT	GT	CC	CT	GG	CC	GG	CG	TT	TT	AA	CT	CC	TT	GG	CC	**	TT	CC	AA	TT	**	**	AA	TT	CC	**	CG	**	AG	AC	**	TT	GG	TT	AA	TT	TT	TT	GT	AA
587	31	29	Family-76	Driva	12.2	20	TT	CC	CC	GT	CT	TC	GA	CT	GA	GC	TC	AA	TA	TC	CC	AT	CG	CA	**	TC	CC	GA	TC	**	GA	CA	TC	AA	**	CC	**	AG	CA	**	TA	GG	TC	CA	GT	GT	CC	TT	AA
588	4	3	Family-02	Arna	13.8	30	CT	CT	CC	GT	CT	TC	GA	CT	GA	GC	TT	AA	TT	TT	TC	TT	CG	CC	**	TC	CA	AA	TT	**	AA	CC	TT	AA	**	CC	**	AA	CC	**	TT	CC	TT	AA	GG	GT	TC	GT	AA
589	48	38	Family-55	Farm2	14.8	39	CT	TT	TT	GG	CT	TT	GG	CT	GA	GC	TT	AA	TA	TC	CC	TT	GG	CC	**	CC	CC	AA	TT	**	GA	CA	CC	CA	**	CC	**	AG	CC	**	TT	GC	TC	CA	GT	GG	TC	GT	AA
590	26	38	Family-56	Farm2xVosso	13.7	31	CT	CT	TT	TT	CC	CC	GG	TT	AA	GC	TC	AA	TA	TC	TC	AT	GG	CC	**	TC	CC	AA	TT	**	GA	CA	CC	AA	**	GG	**	AG	CC	**	TA	GG	TC	AA	GT	GT	TT	GT	AG
591	18	17	Family-19	Figgjo	9.9	11	TT	CT	CT	GT	CT	TT	GA	CC	AA	GC	CC	TA	TT	TC	TT	TT	CG	CA	**	TT	CA	GA	TC	**	GA	CA	TT	CA	**	GG	**	AG	CA	**	TA	GG	TT	CA	GG	TT	TT	GT	AA
592	8	7	Family-04	Arna	10.1	11	CC	CT	CT	GT	CT	TT	GA	CT	GA	GG	TT	TT	TA	TC	TC	AT	CC	CA	**	TC	AA	AA	TT	**	GG	CA	CC	AA	**	CG	**	AA	CA	**	TA	GC	TC	CA	GG	TT	TC	GT	AA
593	41	40	Family-19	Figgjo	14	32	CT	CC	CT	GT	CT	TC	GA	TT	GG	GC	TT	AA	TA	TT	TC	TT	CG	CA	**	TT	CA	AA	TT	**	GG	AA	CC	CC	**	GG	**	AA	CC	**	TT	GC	TC	AA	GT	GT	TC	GT	AA
594	14	13	Family-13	Figgjo	10.8	14	CT	CT	CC	**	CT	TC	AA	CT	GA	GC	TC	AA	TA	TC	CC	TT	CG	CC	**	TC	AA	AA	TT	**	GA	CC	TC	AA	**	CG	**	AA	AA	**	AA	GG	TC	CA	TT	TT	CC	TT	AG
595	6	5	Family-03	Arna	14	35	CC	CT	TT	TT	CC	TC	GA	CT	GG	CC	TC	TA	TT	CC	TC	AT	CC	CC	**	TT	CC	GG	TC	**	GG	CA	TT	AA	**	CG	**	AA	CA	**	TT	CC	CC	AA	GT	TT	CC	TT	GG
596	24	23	Family-67	Vosso	15.4	41	CT	CC	TT	GG	CT	TC	AA	TT	GG	GC	TT	TA	TA	TC	CC	TT	CG	CC	**	TC	CA	GA	TC	**	GG	CA	TC	CC	**	CC	**	AA	CA	**	TT	GG	CC	AA	GT	GT	CC	TT	AG
597	4	3	Family-02	Arna	12.7	26	CT	CT	CT	TT	CT	CC	AG	CT	AG	CG	CT	TA	TT	CC	CT	AT	CC	CC	**	CT	AA	AA	TT	**	**	CC	TT	AC	**	CC	**	AA	CC	**	TT	GG	CT	AA	GG	GT	CT	GG	AA
598	50	40	Family-59	Farm2	15.3	48	TT	CT	TT	GG	CT	TC	GG	CT	AA	GC	TT	AA	AA	TC	TC	TT	CG	CC	**	TT	CC	AA	TT	**	GG	CA	TC	CC	**	CG	**	AG	CA	**	TT	GG	TC	CA	GT	GT	TT	GT	AA
599	4	3	Family-02	Arna	13.2	29	CT	CT	CC	GT	CT	TC	AA	CT	GG	CC	TT	TA	TT	TC	TC	TT	CG	CC	**	TC	AA	AA	TT	**	AA	CC	TC	AA	**	CC	**	AA	CC	**	TT	GC	TC	AA	GT	GG	TC	GT	AG
600	4	3	Family-02	Arna	13.8	31	TT	CT	CC	TT	CT	CC	GA	CT	GG	CC	TT	TA	TT	TC	TC	TT	CC	CC	**	TC	CA	AA	TT	**	AA	CC	TT	AA	**	CC	**	AG	CC	**	TT	CC	TT	AA	TT	GG	TC	GG	AG
601	41	40	Family-60	Farm2xVosso	12.9	28	TT	CC	CT	GT	TT	TC	GA	TT	GA	GC	TT	AA	AA	TT	TC	TT	GG	CA	**	TC	CC	AA	TT	**	GA	CA	CC	CA	**	CG	**	AA	CC	**	TT	GC	TC	AA	TT	TT	TC	GT	AA
602	8	7	Family-04	Arna	13.9	33	CC	CC	CT	GT	CT	TT	GA	CT	GA	CC	TT	TT	TA	TC	TC	AA	CC	CC	**	TT	AA	AA	TT	**	GA	CA	CC	AA	**	CC	**	AG	AA	**	TA	CC	CC	CC	GG	GT	TC	GG	AA
603	31	29	Family-76	Driva	9.9	11	**	CC	CT	**	**	TT	**	CT	**	**	TC	AA	TT	TC	TC	AT	**	CA	**	TC	CC	**	TC	**	**	AA	TC	CA	**	CG	**	AA	AA	**	TT	GC	CC	CA	GT	TT	CC	GT	AA
604	20	19	Family-25	Figgjo	11	16	**	CC	CT	**	**	**	**	CT	**	**	CC	TA	TT	TT	**	AT	**	AA	**	TC	AA	GG	TT	**	AA	CA	**	**	**	**	**	**	**	**	**	**	**	**	**	**	**	**	**
605	10	12	Family-11	Skibotn	10	12	CT	CC	CT	GT	CC	CC	GG	CT	GA	GC	TC	TT	TT	TT	CC	TT	CC	CC	**	TT	AA	GA	TT	**	GA	AA	TT	AA	**	CC	**	AA	CC	**	AA	GC	TC	AA	TT	**	CC	TT	AA
606	10	9	Family-09	Skibotn	13.9	30	CT	CC	CC	GT	CC	CC	GG	CC	GA	GC	TT	TA	TT	TC	TC	AT	CC	CC	**	TT	CC	GG	TT	**	AA	CA	TT	CA	**	CG	**	AA	CA	**	TT	GG	TC	AA	GT	GG	CC	TT	AA
607	34	15	Family-18	FiggjoxFarm1	14.7	38	TT	CC	CT	GT	TT	TT	GG	CC	GG	CC	TT	TA	TT	CC	CC	TT	CG	CA	**	TT	CC	GA	TC	**	AA	CC	CC	AA	**	CG	**	AA	CC	**	AA	GG	TC	AA	GT	GG	TC	TT	AG
608	47	37	Family-53	Farm2	14.6	40	CT	CT	TT	GT	TT	CT	GG	CT	AG	CG	TT	AA	TA	CT	CC	TT	CG	CC	**	CC	CC	AG	TT	**	**	AC	TT	CC	**	CC	**	AG	AA	**	TA	GG	CC	AC	GT	TT	CT	GT	AA
609	48	38	Family-55	Farm2	15.4	47	CT	CT	TT	TT	CT	CC	GG	CT	AG	GG	CT	AA	AA	CT	CT	AT	GG	CC	**	CT	CC	AA	TT	**	**	CC	CT	CC	**	CG	**	AG	AC	**	TT	CG	CC	AC	GT	GT	CT	GT	AA
610	28	27	Family-69	Vosso	9.1	9	CT	CC	CC	GT	CT	TC	GA	CC	GA	GC	CC	AA	TT	TC	CC	AT	CG	AA	**	TC	CC	GA	TT	**	GA	CC	CC	CC	**	GG	**	AG	CA	**	TT	GC	CC	CA	TT	GG	CC	TT	AA
611	36	19	Family-26	FiggjoxFarm1	14.2	37	TT	CC	CC	GG	CC	CC	GG	CC	AA	GG	CC	TA	TA	TC	CC	AA	CC	AA	**	TC	CA	GA	TT	**	GG	CC	**	**	**	**	**	**	**	**	**	**	**	**	**	**	**	**	**
612	24	23	Family-67	Vosso	14.8	38	CT	CT	CT	GG	CC	TC	AA	CT	GG	GC	CC	TT	TA	TT	CC	TT	CG	CC	**	TC	CA	AA	TT	**	GG	CA	TT	CA	**	CC	**	AA	CA	**	TT	GC	CC	AA	GT	GG	CC	TT	GG
613	36	19	Family-26	FiggjoxFarm1	14.8	39	TT	CC	CC	GG	CT	CC	GG	CT	AA	GC	TT	AA	TA	TC	TC	AA	CC	CC	**	TC	CA	AA	TT	**	GG	AA	**	**	**	**	**	**	**	**	**	**	**	**	**	**	**	**	**
614	41	40	Family-60	Farm2xVosso	13.9	32	TT	CT	CT	GT	CT	CC	GA	CT	GA	GG	TT	AA	TA	TT	TC	TT	GG	CA	**	TC	CC	AA	TT	**	GG	AA	CC	CC	**	CG	**	AA	CC	**	TT	GC	TC	AA	GG	GT	TT	GT	AA
615	26	38	Family-56	Farm2xVosso	12.1	21	CC	CT	TT	GT	CC	TC	GA	CT	GA	GC	TC	AA	TT	TC	TC	TT	GG	CC	**	CC	CC	AA	TT	**	GA	CC	**	**	**	**	**	**	**	**	**	**	**	**	**	**	**	**	**
616	11	12	Family-12	Skibotn	12.5	21	CC	CC	CC	GT	CT	CC	GG	CT	GA	CC	TC	TA	TA	TC	CC	TT	CC	CA	**	TC	CA	GA	TC	**	GA	CA	TT	CA	**	CG	**	AA	CC	**	TT	CC	TT	CA	GT	GG	TC	TT	AA
617	4	3	Family-02	Arna	12.6	22	TT	CT	CT	GT	CT	TC	GA	CT	GG	GC	TC	AA	TA	TT	TC	AT	CC	CC	**	TT	CA	AA	TT	**	GA	CA	**	**	**	**	**	**	**	**	**	**	**	**	**	**	**	**	**
618	24	23	Family-67	Vosso	14.5	35	CT	CC	TT	GG	CT	TC	GA	TT	GG	GC	TC	TA	TA	TT	CC	TT	CG	CC	**	CC	CC	GA	TT	**	GA	CA	TT	CA	**	CC	**	AA	CC	**	TT	GC	CC	AA	TT	GT	CC	TT	AG
619	18	17	Family-19	Figgjo	10.6	9	CT	CT	CT	GT	CT	TT	GA	CT	AA	**	CC	TT	TT	CC	TC	AT	CG	CC	**	TT	CC	AA	TT	**	GA	CC	TT	CA	**	GG	**	GG	CA	**	TA	GG	TT	AA	GG	TT	TC	TT	AG
620	30	29	Family-75	Driva	12.3	22	CT	CT	TT	TT	CT	CT	AG	TT	AG	CG	TT	AA	TA	CC	CT	TT	CC	AC	**	TT	AC	GG	TT	**	**	AC	CC	AC	**	GG	**	AG	AA	**	TT	CG	CT	AC	GG	GT	CT	TT	AA
621	18	17	Family-19	Figgjo	12.1	19	CT	CT	CC	GG	TT	TC	AA	CT	AA	GC	CC	TT	TT	CC	TT	AT	CG	CC	**	TT	CC	GA	TT	**	GA	CA	TT	CA	**	GG	**	AA	CA	**	TA	GG	TT	AA	GG	TT	TC	GT	AG
622	24	23	Family-67	Vosso	15.3	45	CT	CT	CT	GG	CT	TC	GA	CT	GG	GC	CC	TA	TT	TC	CC	TT	CG	CC	**	TC	CA	AA	TC	**	GG	CC	**	CC	**	CC	**	AA	CA	**	TT	GG	**	AA	GT	GT	CC	TT	GG
623	35	46	Family-38	Farm1	16.7	56	TT	CT	CC	GG	TT	CC	GG	TT	GA	GC	TC	TA	TT	TT	TC	AT	GG	AA	**	CC	CC	GA	TT	**	GA	CA	TC	CA	**	CG	**	AA	CA	**	TT	GG	TC	AA	TT	GT	TT	TT	AA
624	33	42	Family-32	Farm1	17.2	65	TT	CT	TT	GG	TT	TT	GG	CC	GA	GC	CC	AA	TT	TT	CC	AT	CC	AA	**	TC	CC	GA	TT	**	AA	CC	TT	CA	**	CC	**	AG	CC	**	TT	GC	TC	CA	TT	GG	TC	TT	AG
625	8	7	Family-04	Arna	14.9	42	CC	CC	CT	GT	CT	TT	GA	CT	GG	GC	TT	TT	TA	TC	TC	AT	CC	CC	**	TT	CA	GA	TT	**	AA	CA	CC	AA	**	CC	**	AA	AA	**	TA	CC	TC	CA	GG	TT	TC	GG	AG
626	26	25	Family-68	Vosso	12.4	24	CC	CT	CT	TT	CC	CC	GA	TT	GA	GC	TC	TT	TA	TC	CC	AT	CG	CC	**	TC	CC	AA	TT	**	GA	CA	CC	AA	**	GG	**	AA	CC	**	TT	GG	TC	AA	GT	GT	CC	GT	AG
627	10	9	Family-09	Skibotn	12.8	23	**	CC	CC	**	**	**	**	CC	**	**	TT	**	TT	TC	**	**	**	CC	**	TT	AA	GG	TC	**	**	**	**	**	**	**	**	**	**	**	**	**	**	**	**	**	**	**	**
628	41	40	Family-60	Farm2xVosso	12.6	23	CC	TT	CT	GT	TT	TC	GA	CT	GA	GC	TT	AA	TA	TT	TC	TT	GG	CA	**	TT	CC	AA	TT	**	GG	AA	**	**	**	**	**	**	**	**	**	**	**	**	**	**	**	**	**
629	28	27	Family-69	Vosso	13.2	27	CT	CC	CC	TT	CT	CC	GA	CC	GG	GC	CC	TA	AA	TC	CC	AA	CG	CA	**	TT	CC	AA	TT	**	GA	CC	CC	CC	**	GG	**	AA	CA	**	AA	CC	TC	CA	GT	TT	CC	GT	AA
630	49	39	Family-57	Farm2	15.2	45	CT	CT	CT	GT	CT	CC	GG	CC	GA	GC	TT	TA	AA	CC	TC	TT	CG	CC	**	TT	CC	AA	TT	**	GA	AA	**	**	**	**	**	**	**	**	**	**	**	**	**	**	**	**	**
631	35	17	Family-20	FiggjoxFarm1	13.4	30	TT	CT	CT	GG	CC	CT	AG	CC	GG	CG	CC	**	TA	CT	TT	AA	CC	AC	**	TT	CC	AG	CT	**	**	CC	TT	AA	**	GG	**	AA	AA	**	TA	CG	TT	AA	GT	GT	CT	GT	AA
632	4	3	Family-02	Arna	13.6	22	TT	CT	CC	TT	CT	CC	AA	TT	GA	CC	TC	AA	TT	TC	TC	TT	CG	CC	**	TT	CA	AA	TT	**	AA	CC	CC	CA	**	CC	**	AG	CC	**	TT	GC	TT	AA	GT	GT	TC	GT	AG
633	30	29	Family-75	Driva	12.5	21	CT	CC	CT	GT	TT	TC	AA	TT	GA	GC	TT	AA	TA	CC	CC	AT	CC	AA	**	TT	CA	GA	TT	**	GG	AA	CC	AA	**	CG	**	AA	AA	**	TT	GG	CC	CA	GG	GT	TC	GT	AA
634	10	9	Family-09	Skibotn	13.6	28	TT	CT	CT	GT	CC	CC	GA	CC	GA	GC	TC	AA	TT	TC	TC	AT	CC	CC	**	TT	CA	GG	TT	**	GG	CA	TT	AA	**	CG	**	AA	CC	**	TA	GG	TC	AA	GT	GT	CC	TT	AA
635	44	43	Family-34	Farm1	14	33	TT	CC	CT	GG	CC	CC	GG	CC	GA	GC	TC	TT	TT	TC	TC	AT	CC	CA	**	TC	CC	GA	TC	**	GG	CA	TC	CC	**	CG	**	AA	CA	**	TA	CC	CC	AA	GT	GG	TC	GG	AA
636	10	9	Family-09	Skibotn	13.5	28	CC	CC	CT	GG	CC	CC	GA	CC	GA	GC	TT	AA	TT	TC	TC	AT	CC	CC	**	TC	AA	GG	TT	**	GG	CA	TT	CA	**	CG	**	AA	**	**	TT	GG	TC	AA	GT	**	CC	TT	AA
637	36	19	Family-26	FiggjoxFarm1	12.8	27	TT	CC	CC	GT	CT	CC	GG	CT	AA	GG	TC	TA	TA	TC	CC	AT	CC	CA	**	TC	CA	GA	TT	**	GG	CA	**	**	**	**	**	**	**	**	**	**	**	**	**	**	**	**	**
638	50	40	Family-59	Farm2	14.8	38	CC	CC	TT	GG	CT	TC	GG	CT	GG	CC	TT	AA	AA	TC	TC	TT	CG	CC	**	TT	CC	AA	TT	**	GA	CA	**	**	**	**	**	**	**	**	**	**	**	**	**	**	**	**	**
639	31	29	Family-76	Driva	12	19	CT	CC	CT	GT	CT	TC	AA	CT	AA	GC	TT	AA	TT	TC	TC	AT	CG	CA	**	TC	CC	GG	TC	**	AA	CA	TC	AA	**	CG	**	AG	CA	**	TT	GC	CC	CA	GT	TT	CC	TT	AA
640	16	15	Family-17	Figgjo	13.4	30	TT	CC	CT	GT	CT	TT	GG	CT	GA	CC	TT	AA	TT	CC	CC	TT	GG	CA	**	TC	AA	GA	TC	**	GG	CC	TC	AA	**	CC	**	AG	CA	**	TA	GC	TC	CA	GT	GT	TT	TT	AA
641	16	15	Family-17	Figgjo	12.6	24	TT	CC	CT	TT	CT	TC	AA	CC	GA	GC	TT	AA	TT	CC	CC	TT	GG	CA	**	TC	CA	GA	TC	**	GA	CC	TC	AA	**	CC	**	AG	CA	**	TA	GC	TT	CA	GT	TT	TC	TT	AA
642	33	13	Family-14	FiggjoxFarm1	13.3	29	TT	CT	CT	GT	CC	CT	AG	CC	GG	GG	CT	TA	TT	TT	CC	AT	CC	CC	**	TT	AC	AG	TT	**	**	CC	CC	AC	**	CG	**	AA	AA	**	TA	GG	TT	AC	TT	GT	CC	TT	AG
643	14	13	Family-13	Figgjo	9.2	9	CT	CT	TT	TT	CT	TC	AA	CC	GA	GC	TC	AA	AA	TT	CC	TT	CC	CC	**	TT	AA	GA	TC	**	AA	CC	TC	CA	**	CG	**	AA	CA	**	TA	GG	TC	CA	TT	TT	CC	TT	AG
644	36	19	Family-26	FiggjoxFarm1	14.6	39	TT	CC	CC	GG	CC	CC	GG	CT	AA	GC	TC	AA	TA	TC	TC	AA	CC	CA	**	TC	CA	GA	TT	**	GA	CA	TC	CA	**	GG	**	AG	AA	**	TA	GC	TC	AA	GG	TT	TC	TT	AG
645	26	38	Family-56	Farm2xVosso	13.3	27	CC	CT	TT	GT	CC	CC	GA	CT	GA	GC	TC	AA	TA	CC	CC	AT	GG	CC	**	TC	CC	GA	TT	**	AA	CA	CC	AA	**	CG	**	AG	CC	**	TA	GG	CC	AA	GT	GG	TT	GT	AG
646	34	15	Family-18	FiggjoxFarm1	14.9	42	CT	CC	CC	GT	TT	TT	GA	CC	GG	GC	TC	AA	TT	TT	CC	TT	GG	CA	**	TC	CA	GA	TC	**	AA	CA	TC	CA	**	CC	**	AA	CC	**	TA	GC	TC	CA	TT	GT	TT	TT	AG
647	48	38	Family-55	Farm2	14.2	35	CT	CT	TT	TT	CT	CC	GG	CT	GA	GG	TC	AA	TA	CC	TC	AT	GG	CC	**	CC	CC	AA	TT	**	GG	CC	CC	CC	**	CG	**	AA	CA	**	TA	GC	CC	CA	TT	GG	TC	GT	AA
648	26	25	Family-68	Vosso	13.2	27	CC	CT	CT	TT	CC	CC	AA	CC	GA	GC	TC	TT	TT	CC	CC	TT	CG	CC	**	TC	CC	GA	TT	**	GA	CA	CC	AA	**	CG	**	AA	CC	**	TT	GG	CC	CA	GT	GT	CC	GT	AG
649	50	40	Family-59	Farm2	15.4	45	CT	CC	TT	GG	TT	TC	GG	CT	GA	CC	TT	AA	AA	TC	CC	TT	GG	CC	**	TT	CC	AA	TC	**	GG	AA	CC	CA	**	CG	**	AG	CC	**	TT	GG	TC	AA	TT	GG	TC	GT	AA
650	34	15	Family-18	FiggjoxFarm1	12.7	24	TT	CC	CT	GT	TT	TC	GA	CC	GG	CC	TT	AA	TT	CC	CC	TT	GG	CA	**	TT	CC	GA	TC	**	GA	CA	CC	CA	**	CC	**	AA	CC	**	TA	CC	TT	AA	GT	GG	CC	TT	AA
651	22	21	Family-66	Vosso	10.1	12	CC	CT	CC	GT	CT	TC	GA	CC	GG	GG	TT	AA	TT	CC	CC	TT	GG	CC	**	CC	CC	AA	TT	**	GG	CC	TT	AA	**	CG	**	AA	CC	**	TT	GC	TC	CC	GT	GG	CC	TT	AA
652	18	17	Family-19	Figgjo	11.2	17	TT	CT	CC	GT	TT	TC	GA	CT	GG	GC	CC	TT	TT	TC	TT	TT	CC	AA	**	TT	CA	GA	TC	**	GA	CA	TT	CA	**	GG	**	AG	CC	**	TA	GG	TT	CA	GG	TT	TC	GT	AG
653	22	21	Family-66	Vosso	14.3	38	CT	CT	CC	GT	CT	TT	GG	CT	GG	CG	TT	AA	TA	CC	CT	TT	CG	CC	**	CC	CC	AA	TT	**	**	CC	TT	AC	**	CG	**	AA	CC	**	TT	GG	CT	AC	GG	GG	CT	GT	AA
654	14	13	Family-13	Figgjo	11.9	19	CT	TT	CT	GT	CT	TC	AA	CT	GA	GG	TC	AA	TT	TC	CC	TT	CC	CC	**	CC	AA	AA	TC	**	AA	CC	TC	CA	**	CG	**	AG	AA	**	AA	GC	TC	CA	GT	GT	TC	TT	GG
655	28	27	Family-69	Vosso	13.8	29	CT	CT	CC	TT	CT	CC	AA	CC	GA	GC	CC	TA	TA	TT	CC	TT	CC	CA	**	TC	CA	GA	TT	**	GA	CC	**	**	**	**	**	**	**	**	**	**	**	**	**	**	**	**	**
656	48	38	Family-55	Farm2	16.3	56	CT	CT	TT	GT	CT	TT	GG	CC	GA	GC	TT	AA	AA	CC	TC	TT	GG	CC	**	CC	CC	AA	TT	**	GA	CA	CC	CA	**	CG	**	AG	CC	**	TA	GC	TC	CA	TT	GG	TC	GT	AA
657	11	12	Family-12	Skibotn	14.1	30	TT	CC	CC	TT	CT	TC	GA	CT	AA	GC	TC	AA	TT	CC	CC	TT	CC	CA	**	TC	CA	GA	TC	**	GA	CA	TT	AA	**	CG	**	AA	CC	**	TA	CC	TC	CA	GT	TT	TC	GT	AA
658	18	17	Family-19	Figgjo	10.9	14	CT	CT	CC	GT	CT	TT	GA	CT	AA	GC	CC	TT	TT	TC	TC	AT	CG	CA	**	TT	CC	GG	TT	**	GA	CC	TC	CA	**	GG	**	GG	AA	**	TA	GG	TT	CA	GG	TT	TT	TT	AA
659	2	1	Family-01	Arna	14	32	CT	CC	TT	GT	CT	CC	AA	TT	GA	GC	TC	TA	TA	TC	TT	AT	CC	CA	**	TC	AA	GG	TC	**	GA	CC	TC	CA	**	GG	**	AA	CC	**	TT	GC	TC	CA	GT	GT	TC	TT	AA
660	48	38	Family-55	Farm2	15.7	49	CC	CT	TT	GG	CT	TC	GG	CC	**	GG	TT	AA	TA	TC	TC	AT	GG	CC	**	TC	CC	AA	TT	**	**	CC	TC	CC	**	CG	**	AA	CA	**	TT	GC	TC	CA	TT	GG	TC	GT	AA
661	28	27	Family-69	Vosso	13.3	29	CT	CT	CC	TT	CT	CC	GA	CC	GA	CC	CC	TA	TA	TT	CC	AT	CG	CA	**	TT	CA	GA	TT	**	GA	CC	CC	CC	**	GG	**	**	CC	**	**	CC	**	**	**	**	**	GT	AA
662	8	7	Family-04	Arna	14.7	38	CC	CT	CT	GT	CT	TT	GA	CC	GG	GG	TT	TT	TA	TC	TC	AA	CC	CA	**	TC	AA	AA	TT	**	GG	CC	CC	CA	**	CG	**	AA	AA	**	TA	GC	CC	CA	GT	TT	TC	GG	AG
663	28	39	Family-58	Farm2xVosso	11.2	18	CT	CC	CT	TT	CT	TC	GA	CC	GG	GG	TC	AA	AA	CC	CC	AT	CG	CC	**	TT	CA	AA	TT	**	GA	CA	TT	CC	**	CG	**	AG	CA	**	TA	GC	CC	CA	TT	GT	TC	TT	AA
664	22	21	Family-666	**	**	**	CT	CT	CC	GT	CT	TT	GG	CT	GG	CG	TT	AA	TA	CC	CT	TT	CG	CC	**	CC	CC	AA	TT	**	**	CC	TT	AC	**	CG	**	AA	CC	**	TT	GG	CT	AC	GG	GG	CT	GT	AA
665	35	17	Family-20	FiggjoxFarm1	12.6	23	TT	CT	CT	GG	TT	CT	AG	CT	GG	CG	CT	TA	TA	TT	TT	AT	CG	AC	**	CT	CC	AG	CT	**	**	AC	TT	AA	**	**	**	**	AA	**	**	GG	TT	**	GT	**	CT	GG	AA
666	34	15	Family-18	FiggjoxFarm1	12.2	24	TT	CC	CT	GT	TT	TC	GG	CC	GG	GC	TT	TA	TT	TC	CC	TT	CG	CA	**	TC	CC	GG	TC	**	AA	CC	TC	AA	**	CC	**	AA	CC	**	AA	GG	TT	AA	GT	GG	TC	TT	AA
667	10	12	Family-11	Skibotn	14.8	38	CT	CC	CT	GT	CC	CC	GG	CT	GA	GC	TT	TA	TT	TT	CC	AT	CC	CC	**	TT	CA	GA	TT	**	AA	CA	TT	AA	**	CC	**	AA	CC	**	AA	GC	TC	AA	TT	GT	CC	TT	AA
668	28	39	Family-58	Farm2xVosso	14.2	34	TT	CC	CC	TT	CT	TC	GA	CC	GA	GC	TC	TA	AA	TC	CC	TT	GG	CA	**	TC	CC	AA	TT	**	GA	CA	TT	CC	**	GG	**	AG	AA	**	TA	GC	TC	CA	TT	GG	TC	TT	AG
669	11	9	Family-10	Skibotn	12.6	22	CT	CT	CT	TT	CT	CC	AA	CT	AA	GC	TC	TA	TA	CC	TT	AT	CC	CC	**	TC	CC	GA	TT	**	GG	CA	TT	CA	**	GG	**	AA	CC	**	TA	GC	TT	AA	GG	GT	TC	TT	AA
670	6	5	Family-03	Arna	14.4	36	CC	CT	CT	GG	CC	TC	GA	CT	GG	GC	TC	TA	TT	TC	TT	TT	CC	CC	**	TC	CA	GA	TT	**	GG	AA	TC	CA	**	CG	**	AA	CA	**	TT	CC	TC	AA	TT	GT	CC	GT	AA
671	26	38	Family-56	Farm2xVosso	14.8	38	CT	CT	TT	TT	CC	TC	GA	CC	AA	GC	TC	AA	TT	TC	CC	AT	GG	CC	**	TC	CC	AA	TT	**	GA	CA	CC	CA	**	CG	**	AG	CC	**	TT	GG	TC	AA	GT	GT	TT	GT	AG
672	26	25	Family-68	Vosso	12.4	23	CC	CT	CT	TT	CC	CC	AA	CT	GA	GC	TC	TT	TT	CC	CC	TT	CG	CC	**	TC	CC	GA	TC	**	GA	CC	CC	CA	**	CG	**	AG	CC	**	TT	GG	CC	AA	GG	GT	CC	TT	AG
673	33	13	Family-14	FiggjoxFarm1	14.9	41	TT	TT	CT	GT	TT	CC	GA	CT	GG	GC	TC	TA	TT	TT	CC	AT	CG	CC	**	TC	CA	AA	TT	**	AA	CC	**	**	**	**	**	**	**	**	**	**	**	**	**	**	**	**	**
674	36	19	Family-26	FiggjoxFarm1	12.5	23	TT	CT	CT	GT	CT	CC	GG	CC	AA	GC	TT	TA	TA	TC	TC	AA	CC	CA	**	TC	CA	AA	TT	**	GA	CC	TC	AA	**	GG	**	AG	CC	**	TT	GG	TC	CA	TT	GT	TC	GT	AA
675	2	1	Family-01	Arna	12.6	23	CC	CC	CT	GT	CC	CC	GA	CT	GG	GG	TC	AA	TT	TC	TC	AT	CC	CC	**	TC	CA	GG	TT	**	AA	CC	TC	AA	**	CG	**	AA	CA	**	TA	GG	TT	CA	GT	GG	TC	TT	AG
676	26	38	Family-56	Farm2xVosso	13.5	31	CT	CT	TT	GT	CC	CC	GG	CT	AA	CG	TT	AA	TT	CT	CC	TT	GG	CC	**	CT	CC	AA	TT	**	**	AC	CC	AA	**	CC	**	AA	CC	**	TT	GG	CT	AA	GT	TT	CT	GT	AG
677	11	12	Family-12	Skibotn	8.1	5	CC	CT	CC	GT	CT	CC	GG	TT	GA	GC	TC	TA	TA	TC	CC	AA	CC	CC	**	TC	CA	GA	TC	**	GA	CA	TT	AA	**	CG	**	AA	CC	**	TA	CC	TT	AA	GT	GG	TC	TT	AA
678	11	9	Family-10	Skibotn	10	11	CT	CC	CC	GT	CT	CC	AA	CT	AA	GC	TC	TA	TA	CC	TC	AA	CG	CA	**	CC	CA	GA	TC	**	GG	CA	TT	CA	**	GG	**	AA	CA	**	TT	GC	TC	AA	GG	GT	TT	TT	AA
679	11	12	Family-12	Skibotn	11.2	14	**	CC	CT	**	**	**	**	CT	**	CC	TC	AA	TA	TC	CC	AT	**	CC	**	TC	CA	AA	TC	**	**	CC	**	**	**	**	**	**	**	**	**	**	**	**	**	**	TC	GT	AA
680	30	32	Family-78	Driva	6.7	3	TT	CT	CT	GT	CT	TT	GA	CT	GG	GG	TC	AA	TA	TT	TC	AT	CC	CA	**	CC	CC	GG	TC	**	GG	CC	TC	AA	**	GG	**	AA	AA	**	TT	GC	TC	CC	TT	GT	TC	GG	AA
681	47	37	Family-53	Farm2	16.2	50	CC	CC	CC	GG	CT	TC	GG	CC	GG	GC	TT	AA	TA	TC	CC	TT	GG	CC	**	CC	CC	GA	TT	**	GG	CA	**	**	**	**	**	**	**	**	**	**	**	**	**	**	**	**	**
682	16	15	Family-17	Figgjo	12.9	25	TT	CC	CT	GT	CT	TT	GA	CC	GG	CC	TT	AA	TT	CC	CC	TT	GG	CA	**	TC	AA	GG	TC	**	AA	CC	TT	AA	**	CC	**	AG	CA	**	TT	GC	TC	CC	TT	GT	TC	TT	AA
683	36	19	Family-26	FiggjoxFarm1	11.8	19	TT	CC	CC	GT	CT	CC	GG	CT	AA	GC	CC	TA	TA	TC	CC	AT	CC	AA	**	TC	CA	AA	TT	**	GG	CA	TC	CA	**	CG	**	AA	CC	**	TA	GC	TT	CA	GT	GT	TC	GT	AA
684	30	32	Family-78	Driva	13	25	CT	CT	CT	GG	CT	CC	GA	TT	GG	GG	TC	TA	TT	TC	TC	TT	CC	CA	**	TC	CA	GG	TT	**	GG	CA	TC	AA	**	CG	**	AA	AA	**	TT	GC	CC	CA	TT	GT	CC	GT	AA
685	33	42	Family-32	Farm1	16.1	52	TT	CT	TT	GG	TT	TT	GG	CT	GG	GC	CC	AA	TT	TT	TC	AT	CC	CC	**	TT	CC	GA	TT	**	GA	CC	TT	CA	**	CC	**	AG	CA	**	TT	GG	TC	CA	GT	GG	TC	TT	AA
686	26	25	Family-68	Vosso	12.6	24	CC	CT	CT	TT	CC	CC	GA	CC	GA	GC	CC	TA	TT	TC	CC	AT	CG	CC	**	CC	CC	GA	TT	**	GA	CC	CC	CA	**	CG	**	AG	CA	**	TT	GG	CC	CA	GT	GG	TC	TT	AG
687	4	3	Family-02	Arna	10.5	14	**	**	**	**	**	**	**	**	**	**	**	**	**	**	**	**	**	**	**	**	**	**	**	**	**	**	CT	AA	**	CC	**	AA	CC	**	TT	CG	CT	AA	GT	GT	**	GG	AG
688	41	40	Family-60	Farm2xVosso	13.8	32	TT	CC	CT	TT	CT	CC	GA	TT	GA	GG	TT	AA	TA	TT	TC	TT	CG	CC	**	TT	CA	AA	TT	**	GG	AA	CC	**	**	**	**	**	**	**	TT	**	CC	**	**	**	TT	GT	**
689	50	40	Family-59	Farm2	15.9	49	CT	CT	TT	GG	CT	CC	GG	CT	GA	CC	TT	AA	AA	TC	TC	TT	GG	CC	**	TT	CC	AA	TT	**	GG	CA	TC	CA	**	GG	**	AA	CC	**	TT	GG	CC	CA	GT	GT	TC	GT	AA
690	6	5	Family-03	Arna	14.4	38	CT	CC	CT	GT	CC	TC	AA	CC	GG	GC	TT	TT	AA	TC	TC	AT	CC	CC	**	TC	CA	GA	TC	**	GA	AA	TC	AA	**	CC	**	AA	CA	**	TT	GC	TC	CA	TT	TT	CC	TT	AG
691	6	5	Family-03	Arna	13.7	32	CC	CT	CT	GG	CC	TC	GA	CC	GG	CC	TT	TA	TT	TC	TC	AA	CC	CC	**	TC	CA	GA	TC	**	GA	AA	TT	CA	**	CG	**	AA	CA	**	TT	GC	TC	AA	GT	GT	CC	GT	GG
692	24	37	Family-54	Farm2xVosso	15.5	44	**	CC	CT	GG	**	TT	**	CC	GG	CC	TC	TA	TA	TT	**	TT	CC	CC	**	CC	CA	AA	TT	**	GA	CA	TC	CC	**	CC	**	AA	CA	**	TT	GC	CC	AA	GT	GG	TC	GT	AA
693	44	43	Family-34	Farm1	15.4	44	TT	CT	CT	GG	CC	CC	GG	CT	GA	CC	CC	TT	TT	TC	TT	AT	CC	CA	**	TT	CC	GA	TC	**	GA	CC	CC	CC	**	CG	**	AA	CA	**	TA	CC	CC	AA	TT	GG	TT	GG	AA
694	30	29	Family-75	Driva	12.8	23	TT	CC	TT	GT	CT	CC	AA	TT	GA	GC	TT	AA	TA	TC	CC	AT	CG	AA	**	TT	CA	GG	TT	**	GA	CA	CC	AA	**	GG	**	AG	CA	**	TT	GC	CC	CA	GG	GT	TC	TT	AA
695	28	39	Family-58	Farm2xVosso	15.2	41	CT	CT	CC	GT	CT	CC	GA	CC	GG	GC	TC	AA	AA	TC	CC	TT	GG	CA	**	TT	CC	GA	TT	**	GA	CA	TC	CC	**	GG	**	AA	CA	**	TT	GC	TC	CA	GG	GT	CC	GG	AA
696	35	17	Family-20	FiggjoxFarm1	14.3	34	TT	TT	CC	GG	CT	TC	GA	CC	GG	GC	CC	**	TT	TT	TT	AT	CG	CC	**	TC	CC	GA	TT	**	GG	CC	TT	CA	**	CG	**	AG	CC	**	TA	GC	TC	AA	GT	TT	TC	TT	AA
697	18	17	Family-19	Figgjo	11.2	16	CT	CT	CT	GG	TT	TC	AA	CT	AA	GC	CC	TT	TT	TC	TC	AA	GG	CA	**	TT	CC	GG	TC	**	GA	CC	TC	CA	**	GG	**	GG	AA	**	TA	GG	TT	CA	GG	TT	TC	TT	AA
698	36	19	Family-26	FiggjoxFarm1	14.1	37	TT	CC	CC	GG	CC	CC	GG	CT	AA	GG	CT	TA	TA	CT	CC	AA	CC	AA	**	CT	AC	AA	TT	**	**	CC	TT	AA	**	GG	**	AA	AC	**	TA	CG	TT	AA	GG	GG	CT	TT	AG
699	28	39	Family-58	Farm2xVosso	11.6	19	TT	CT	CC	TT	CT	CC	GA	CC	GA	GC	TC	TA	AA	TC	CC	TT	GG	CC	**	TT	CC	AA	TT	**	GA	CA	TC	CC	**	GG	**	AA	CA	**	TT	GC	CC	CA	GT	GT	TC	GT	AG
700	44	43	Family-34	Farm1	14.9	40	TT	CT	TT	GG	CC	CC	GG	TT	GG	GC	CC	TT	TA	TC	TC	AT	CC	CC	**	TC	CC	GA	TC	**	GA	CC	**	**	**	**	**	**	**	**	**	**	**	**	**	**	**	**	**
701	24	23	Family-67	Vosso	14.6	36	CT	TT	CT	GG	TT	TC	AA	CT	GG	GC	TC	AA	TA	TT	CC	TT	CG	CC	**	CC	CC	GA	TT	**	GG	CC	TC	CA	**	CC	**	AA	CC	**	TT	GG	CC	AA	GT	GT	CC	TT	GG
702	35	17	Family-20	FiggjoxFarm1	13.3	27	CT	CT	CT	GG	CC	CC	GA	CC	GA	CC	CC	**	TA	TC	TC	TT	CC	CA	**	TC	CC	GA	TT	**	GG	CC	TT	CA	**	GG	**	AG	AA	**	TA	GG	TC	AA	GT	GT	CC	GT	AA
703	8	7	Family-04	Arna	13.4	29	CC	CT	CT	TT	CT	TC	GA	CC	GG	CC	TT	TT	TA	TC	TC	AA	CC	CC	**	TT	AA	GA	TT	**	GG	CC	CC	CA	**	CC	**	AG	AA	**	TA	CC	TC	AA	GG	TT	TC	TT	AA
704	16	15	Family-17	Figgjo	13.9	33	TT	CC	CC	GT	CT	TT	GA	CC	GA	GC	TT	AA	TT	CC	CC	TT	CG	CA	**	TC	CC	GG	TC	**	GA	CC	TC	AA	**	CG	**	AG	CA	**	TA	GC	TC	CA	GT	GT	TC	TT	AA
705	8	7	Family-04	Arna	12.8	26	CC	CT	CT	TT	CT	TC	GA	CC	GA	GC	TT	TT	TA	TC	TC	AT	CC	CA	**	TC	CA	AA	TT	**	GG	CA	CC	AA	**	CG	**	AG	CC	**	TA	CC	TC	CA	GG	TT	TC	GT	AG
706	11	12	Family-12	Skibotn	13.1	26	CT	CC	CC	TT	CT	TC	GA	CT	GA	CC	TC	AA	TA	CC	TC	AT	CG	CA	**	TC	CA	AA	TT	**	GA	CC	TT	AA	**	CG	**	AA	CA	**	TA	CC	TT	CA	GT	GT	TC	TT	AA
707	10	9	Family-09	Skibotn	8.5	6	CT	CC	CC	GT	CC	CC	GA	CT	AA	GC	TT	TA	TT	TC	TC	AT	CC	CC	**	TT	CA	GG	TT	**	AA	CA	TT	AA	**	CG	**	AA	CA	**	TA	GG	TC	AA	GT	GG	CC	TT	AA
708	22	21	Family-66	Vosso	13.8	33	TT	CT	CC	TT	CT	TC	GA	CC	GA	GC	TC	AA	TA	CC	TC	TT	CG	CC	**	CC	CC	AA	TT	**	GG	CA	TC	CA	**	CG	**	AA	CC	**	TT	GG	TC	CA	GT	GG	TC	TT	AA
709	33	13	Family-14	FiggjoxFarm1	13.6	31	CT	TT	CT	GT	TT	CT	AG	CC	GG	CG	CT	AA	TT	CT	CC	AT	CC	AC	**	CT	AC	AG	TT	**	**	CC	CC	AC	**	CG	**	AA	AA	**	TA	CG	TT	AC	TT	GT	CC	TT	AG
710	34	45	Family-36	Farm1	15.8	47	CT	CT	CT	GT	CT	TC	AA	CT	GG	GG	TC	TA	TT	CC	CC	AT	CG	CC	**	TT	CC	GA	TT	**	GA	AA	TC	CC	**	CC	**	AA	CC	**	AA	CC	CC	AA	TT	GT	TT	TT	AA
711	16	15	Family-17	Figgjo	12.1	21	TT	CC	CC	GT	CT	TC	GA	CC	GG	GC	TT	AA	TT	TC	CC	TT	CG	CA	**	TC	CC	GG	TC	**	GA	CC	TT	AA	**	CG	**	AG	CA	**	TT	GG	TT	CA	GT	GT	TT	TT	AG
712	30	32	Family-78	Driva	12.1	19	CT	TT	CT	GG	CT	TT	GA	CT	GG	GG	TC	TA	TA	CC	TC	AT	CC	CA	**	CC	CC	GG	TC	**	GG	CA	**	AA	**	**	**	**	AA	**	**	**	**	**	**	**	**	GT	AA
713	28	27	Family-69	Vosso	14.6	36	CT	CC	CC	TT	CT	CC	GA	CC	GG	GC	CC	AA	TA	TT	CC	AT	CC	CA	**	TC	CA	AA	TT	**	GA	CC	CC	CC	**	GG	**	AA	CC	**	TT	GC	TC	CA	GT	GT	CC	TT	AA
714	35	17	Family-20	FiggjoxFarm1	12.9	25	CT	TT	CC	GG	CT	CC	GA	CT	GA	GC	CC	TA	TT	TC	TT	AT	CC	CA	**	TT	CC	GG	TT	**	GA	CC	**	**	**	**	**	**	**	**	**	**	**	**	**	**	TT	**	AA
715	24	37	Family-54	Farm2xVosso	16.1	49	CC	CC	TT	GT	CT	TT	GA	TT	AA	CC	TT	TA	TT	TT	CC	TT	CC	CC	**	TC	CA	AA	TT	**	GA	CA	**	**	**	**	**	**	**	**	**	**	**	**	**	**	**	**	**
716	31	29	Family-76	Driva	11.5	17	TT	CC	CT	TT	CT	TC	GA	CT	GA	GC	TT	AA	TA	TC	CC	TT	CG	CC	**	TC	CA	GA	TC	**	AA	CC	**	**	**	**	**	**	CA	**	**	**	CC	**	**	**	**	TT	AA
717	48	38	Family-55	Farm2	15.1	43	**	CT	TT	**	**	TT	**	CT	**	**	TC	AA	TA	TC	CC	AT	GG	CC	**	TC	CC	AA	TT	**	AA	CC	**	**	**	**	**	**	**	**	**	**	**	**	**	**	**	**	**
718	36	19	Family-26	FiggjoxFarm1	13.7	30	**	CC	CC	**	CC	CC	**	CC	**	**	CC	AA	TA	TC	CC	AT	**	CA	**	TC	CA	AA	TT	**	**	AA	**	**	**	**	**	**	**	**	**	**	**	**	**	**	**	**	**
719	2	1	Family-01	Arna	12.8	27	TT	CC	CT	GT	CT	CC	GA	CT	AA	GG	TC	TA	TT	CC	TT	AT	CG	CC	**	TC	CA	GG	TC	**	GA	CC	TC	AA	**	CG	**	AA	CC	**	TT	GG	TC	CA	GT	GT	TC	TT	AA
720	31	29	Family-76	Driva	9.9	11	**	CC	CT	TT	CC	TT	AG	CT	AA	CG	CT	AA	TT	CT	CT	AT	CC	AC	**	CT	CC	AA	TT	**	**	AC	CT	AA	**	CG	**	AA	AA	**	TA	GG	CT	AC	GT	TT	CC	GT	AA
721	20	19	Family-25	Figgjo	12	20	CT	CT	CC	GT	CC	CT	AG	CC	AA	CG	TT	AA	TT	CT	CT	AT	CC	AC	**	CT	AA	AG	CT	**	**	CC	CT	AC	**	CC	**	AG	AC	**	TT	GG	CT	AA	GT	GT	CT	GT	AG
722	35	17	Family-20	FiggjoxFarm1	14.3	36	TT	TT	CC	GG	CT	TC	GA	CT	GG	CC	CC	**	TA	TC	TC	TT	CG	CC	**	TC	CC	GA	TC	**	GA	CC	TT	AA	**	GG	**	AA	AA	**	TA	GC	TC	CA	GT	TT	TC	GG	AA
723	48	38	Family-55	Farm2	16	52	CC	CT	TT	GT	CT	TT	GG	CC	AG	CG	TT	AA	TA	CC	CC	TT	GG	CC	**	CT	CC	AA	TT	**	**	CC	**	**	**	**	**	**	**	**	**	**	**	**	**	**	**	**	**
724	22	21	Family-66	Vosso	10.4	15	CC	TT	CC	GT	CT	CT	GG	CC	GG	CC	CT	TA	AA	CC	CC	AT	CG	CC	**	CC	CC	AA	TT	**	**	CC	CT	AA	**	CG	**	AA	AC	**	TT	CG	CT	CC	GT	GG	CT	TT	AA
725	50	40	Family-59	Farm2	15.1	42	CT	CT	TT	GG	CT	CT	GG	CT	AG	CC	TT	AA	AA	CT	CT	TT	GG	CC	**	TT	CC	AA	TT	**	**	AC	CT	AC	**	GG	**	AA	AC	**	TT	GG	CT	AA	GT	GT	CT	GT	AA
726	30	29	Family-75	Driva	6.7	3	TT	CC	CT	GG	CT	TT	AG	TT	AG	CG	TT	TA	TA	CT	CT	AT	CG	AC	**	TT	CC	GG	TT	**	**	AA	CC	AA	**	GG	**	AA	AC	**	TT	CG	TT	AC	GT	GT	CT	TT	AA
727	49	39	Family-57	Farm2	15.6	46	CC	CT	TT	GT	CT	CC	GG	CC	GG	CG	TT	TA	AA	CT	CC	TT	CG	AC	**	TT	CC	AA	TT	**	**	AA	CT	AC	**	CG	**	AG	AC	**	TT	GG	CT	AC	GT	TT	CT	GT	AA
728	8	7	Family-04	Arna	10.6	15	CC	CT	CT	GT	CT	CT	AG	CC	AA	CG	TT	TA	TA	CT	CT	AA	CC	CC	**	CT	AA	AG	TT	**	**	CC	CC	AC	**	CC	**	AG	AA	**	TA	CG	CT	AC	GG	GT	CT	GG	AA
729	48	38	Family-55	Farm2	15.3	46	CT	TT	TT	GG	CT	CT	GG	CC	AG	CG	CT	AA	AA	CT	TT	AT	GG	CC	**	CT	CC	AA	TT	**	**	CC	CT	CC	**	CC	**	AG	AC	**	TT	CG	CC	AC	GT	**	CT	GT	AA
730	11	12	Family-12	Skibotn	13.7	32	CT	CT	CT	GT	CT	CT	GG	TT	AG	CG	CT	TA	TA	CC	CT	TT	CC	CC	**	CT	AC	AG	TT	**	**	AC	TT	AA	**	CG	**	AA	CC	**	TA	CC	TT	AA	GT	GT	CT	TT	AA
731	31	29	Family-76	Driva	11.3	17	TT	CC	CT	GT	CT	CT	AG	CT	AG	CG	CT	AA	TA	CT	CT	TT	CC	AA	**	CT	AC	GG	TT	**	**	AC	CT	AA	**	CG	**	AG	AA	**	TA	CG	CC	AC	GT	GT	CC	GT	AA
732	28	27	Family-69	Vosso	11.6	21	CT	CC	CC	TT	CT	CC	AG	CC	GG	CG	CC	TA	AA	TT	CC	AA	CG	AA	**	TT	CC	AG	CT	**	**	CC	CC	CC	**	GG	**	AG	AC	**	AA	CC	CT	AC	TT	GT	CC	TT	AG
733	28	39	Family-58	Farm2xVosso	14.8	44	TT	CC	CC	GT	CT	CC	AG	CC	AG	GG	CT	TA	AA	CT	CC	TT	GG	AC	**	CT	CC	AG	TT	**	**	AC	CC	CC	**	GG	**	AA	AC	**	TT	CG	CC	AC	GG	GT	CC	TT	AG
734	2	1	Family-01	Arna	13.1	28	CT	CC	TT	GG	CC	CC	AA	TT	AA	GG	CT	AA	TA	CT	CT	AT	CC	AA	**	CT	CC	GG	CC	**	**	CC	CT	AA	**	GG	**	AA	AC	**	TA	CC	CT	AA	GT	GT	CT	TT	AA
735	34	15	Family-36	Farm1	15.1	42	CT	CC	CT	GT	TT	TT	AG	CC	GG	CC	TT	TA	TT	TT	CC	TT	GG	AC	**	CT	AC	GG	CT	**	**	CC	CT	AA	**	CG	**	AA	CC	**	AA	CG	CT	AA	GT	GT	TT	TT	AA
736	16	15	Family-17	Figgjo	12.8	26	TT	CC	CT	GT	CT	CT	AG	CC	AG	CC	TT	AA	TT	CC	CT	TT	CG	AC	**	CT	CC	GG	CT	**	**	CC	CT	AA	**	CC	**	AG	AC	**	AA	CG	TT	AA	TT	TT	TT	TT	AG
737	34	45	Family-36	Farm1	14.8	40	CT	CT	CC	GT	CT	TT	AA	CT	GG	CG	CC	TT	TT	CC	CC	AT	CG	AC	**	TT	CC	AA	TT	**	**	AA	CT	CC	**	CC	**	AA	CC	**	AA	CG	CC	AA	GT	GT	TT	TT	AA
738	47	37	Family-53	Farm2	15	41	CT	CT	TT	GT	TT	CC	GG	CC	AG	CG	TT	AA	TA	CT	CC	TT	CG	CC	**	CT	CC	AG	TT	**	**	AC	TT	AC	**	CG	**	AG	AC	**	TA	GG	CT	AC	GG	GG	CT	GG	AA
739	11	9	Family-10	Skibotn	11.5	18	CT	CC	CT	GG	CC	CC	AG	CT	AA	CG	CT	TA	TT	CC	TT	AT	CG	AC	**	CT	AC	GG	CT	**	**	AC	TT	AC	**	GG	**	AA	AA	**	TA	CG	TT	AA	GG	TT	TT	TT	AA
740	26	25	Family-68	Vosso	10.9	18	CC	CC	CT	TT	CC	CC	AA	CT	AG	CG	CC	TA	TA	CT	CC	TT	CG	CC	**	CT	CC	AG	CT	**	**	AC	CC	AA	**	GG	**	AA	CC	**	TT	GG	CT	AC	TT	TT	TT	GT	AG
741	11	9	Family-10	Skibotn	12.6	23	CT	CT	CC	TT	CC	CC	AG	TT	AA	CG	TT	TA	TT	CC	CT	AT	CC	AC	**	CT	CC	GG	CC	**	**	AC	TT	AC	**	GG	**	AA	AC	**	TA	CG	TT	AC	GG	TT	TT	TT	AA
742	31	29	Family-76	Driva	9.2	9	TT	CC	CC	GT	CT	CT	AG	CT	AG	CG	CT	AA	TA	CT	CT	TT	CC	AC	**	CT	CC	AA	CT	**	**	AC	CT	AC	**	CG	**	AA	AA	**	TA	CC	CC	AC	GT	GT	CC	GT	AA
743	49	39	Family-57	Farm2	16.6	58	TT	CC	TT	GG	**	CT	GG	CC	AA	CG	TT	TA	AA	CT	**	TT	GG	AC	**	TT	CC	AA	TT	**	**	AA	CT	CC	**	CG	**	AA	AA	**	TT	GG	CT	AC	GG	GG	TT	TT	AA
744	10	9	Family-09	Skibotn	14.1	35	CT	CT	CC	GT	CC	CC	GG	CT	GG	CG	CT	AA	TT	CT	CT	AT	CC	CC	**	TT	AC	GG	TT	**	**	AC	TT	AA	**	CG	**	AA	AC	**	TA	GG	CT	AA	GT	GT	CT	TT	AA
745	11	9	Family-10	Skibotn	14.1	34	CT	CT	CC	GG	CT	CC	GG	CC	AA	CG	TT	AA	TT	CC	CT	AA	CC	CC	**	CT	CC	AG	CT	**	**	AC	TT	AC	**	GG	**	AA	CC	**	TT	CG	CT	AC	GG	GT	CT	TT	AA
746	50	40	Family-59	Farm2	16.7	57	CC	CT	TT	GT	TT	CT	GG	CT	GG	CG	TT	AA	AA	CT	CC	TT	CG	CC	**	TT	CC	AA	TT	**	**	AA	CC	CC	**	CG	**	AG	CC	**	TT	GG	CT	AC	GT	GT	CT	GT	AA
747	24	23	Family-67	Vosso	15.6	49	CT	CT	TT	GG	CC	CT	AG	CT	GG	CG	TT	AA	TT	TT	CT	TT	CG	CC	**	CC	AC	AG	CT	**	**	CC	TT	AC	**	CC	**	AA	AC	**	TT	GG	CT	AA	GT	GG	CC	TT	AA
748	30	29	Family-75	Driva	11.8	18	**	CT	CT	GT	CT	CC	AG	TT	AG	CG	TT	AA	TA	CC	CT	AT	CG	AC	**	CT	CC	GG	TT	**	**	AC	CC	AA	**	GG	**	AG	AC	**	TT	CG	CC	AC	GG	GT	CT	GT	AA
749	35	46	Family-38	Farm1	15.5	48	CT	CT	CT	GG	CT	CC	GG	CT	GA	GG	CC	AA	AA	TT	TC	AA	GG	CC	**	TC	CC	GA	TT	**	GA	CA	**	**	**	**	**	**	**	**	**	**	**	**	**	**	**	**	**
750	16	15	Family-17	Figgjo	14	34	TT	CC	CC	GT	CT	TT	GG	CT	GA	GC	TT	AA	TT	CC	TC	TT	CG	CA	**	TC	CC	GA	TC	**	GG	CC	CC	AA	**	CC	**	AA	CA	**	TA	GC	TC	CC	GG	GT	CC	TT	AG
751	10	9	Family-09	Skibotn	13	26	CT	CC	CT	GT	CC	CC	GG	CT	AA	GC	TC	TA	TT	TC	TC	AT	CC	CC	**	TT	AA	GG	TC	**	GA	CA	TT	CA	**	CG	**	AA	CC	**	TT	GC	TC	AA	GT	GG	CC	TT	AA
752	22	21	Family-66	Vosso	11.2	17	TT	CT	CC	GT	TT	CC	GA	CC	GA	GG	TC	TA	TT	CC	CC	AT	GG	CC	**	CC	CC	AA	TT	**	GG	CA	TT	CA	**	CG	**	AA	CC	**	TT	GG	CC	CA	GT	GG	CC	TT	AA
753	14	13	Family-13	Figgjo	11.1	17	TT	CT	CT	TT	CC	TC	AA	CT	GG	GG	CC	AA	TA	TC	CC	TT	CC	CC	**	CC	AA	GA	TT	**	GA	CC	TT	AA	**	CG	**	AA	AA	**	AA	GG	TC	CA	TT	TT	CC	TT	GG
754	6	5	Family-03	Arna	15.2	42	CT	CT	TT	TT	CC	TC	GA	CC	GG	GC	TT	TT	TA	TC	TC	AA	CC	CC	**	TC	CC	GG	TT	**	AA	AA	TT	AA	**	CG	**	AA	CA	CT	TT	CC	TC	CA	GT	TT	TC	GT	GG
755	8	7	Family-04	Arna	14.6	38	CC	CT	CT	TT	CT	TC	GA	CT	GG	GC	TT	TT	TA	TC	TC	AA	CC	CC	**	TT	AA	AA	TT	**	AA	CA	**	**	**	**	**	**	**	**	**	**	**	**	**	**	**	**	**
756	35	17	Family-20	FiggjoxFarm1	13.2	28	TT	CT	CT	GG	CT	CC	GA	CC	GG	**	CC	**	TT	TC	TC	TT	CG	CA	**	TT	CC	GG	TC	**	GG	CA	TT	CA	**	GG	**	**	CA	**	**	GC	TT	CA	GT	TT	CC	GG	AA
757	34	15	Family-18	FiggjoxFarm1	14	35	TT	CC	CC	GT	TT	TT	GG	CC	GA	GC	TT	AA	TT	TT	CC	TT	GG	CA	**	TC	CA	GG	TC	**	AA	CC	CC	AA	**	CC	**	AA	CC	**	TA	GC	TC	AA	GT	GT	CC	TT	AG
758	11	9	Family-10	Skibotn	13.5	29	CT	CC	CT	GG	CT	CC	GG	CT	AA	GC	TT	TA	TT	CC	TC	AA	CC	CA	**	TC	CA	GA	TC	**	GG	CC	TT	AA	**	GG	**	AA	CA	TT	TA	GC	TT	AA	GG	GT	TT	GT	AA
759	28	39	Family-58	Farm2xVosso	14.5	37	CT	TT	CC	TT	CT	TC	GG	CC	GG	GC	TC	AA	AA	TT	CC	TT	CG	CA	**	TT	CA	GA	TT	**	GA	CA	TC	CC	**	CG	**	AA	CC	TT	TT	GC	TC	CA	GG	GT	CC	TT	AG
760	30	32	Family-78	Driva	9.2	8	TT	CT	CT	GT	CT	TC	AA	TT	GG	GG	TC	TA	TA	CC	CC	AT	CC	CA	**	CC	CC	GG	TT	**	GG	CC	TC	AA	**	CG	**	AA	AA	CC	TT	GC	TC	CA	TT	GT	CC	TT	AA
761	33	42	Family-32	Farm1	16.5	60	TT	CC	CT	GG	TT	TT	GG	CT	GA	GC	CC	TA	TT	TC	TC	AA	CC	CA	**	TT	CC	AA	TT	**	GA	CC	TC	CA	**	CC	**	AG	CA	CT	TT	GC	TC	CA	GT	GG	TC	GT	AG
762	28	27	Family-69	Vosso	12	22	CT	CT	CC	GT	CT	CC	AA	CC	GA	GC	CC	TA	TA	TC	CC	AT	CG	CC	**	TC	CC	GA	TT	**	GA	CC	CC	CA	**	GG	**	AG	CA	TT	TA	GC	CC	CA	TT	GT	CC	GT	AA
763	6	5	Family-03	Arna	13.8	34	CC	CC	TT	GG	CC	TC	AA	CC	GG	CC	TT	TT	TA	CC	CC	TT	CC	CC	**	TC	CC	GA	TC	**	AA	AA	TT	CA	**	CC	**	AA	CA	CC	TT	GC	CC	AA	GT	GT	CC	TT	AG
764	24	23	Family-67	Vosso	15.2	40	CC	CC	TT	GG	CT	TC	GA	TT	GA	GC	TC	TA	TA	TT	CC	**	CG	CC	**	CC	CC	AA	TC	**	GA	CA	TC	CA	**	CC	**	AA	CC	**	TT	GG	CC	AA	TT	GT	CC	TT	AA
765	11	9	Family-10	Skibotn	13	26	CT	CT	CC	GG	CC	CC	GA	CC	AA	GC	TT	AA	TA	CC	TC	AT	CC	CC	**	CC	CC	GG	TC	**	GA	CA	TT	CA	**	GG	**	AA	CC	TT	TA	GC	TT	CA	GG	GT	TT	GT	AA
766	48	38	Family-55	Farm2	15.2	45	**	**	**	**	**	**	**	**	**	**	**	**	**	**	**	**	**	**	**	**	**	**	**	**	**	**	CC	CC	**	CC	**	AA	CC	TT	TA	GC	TC	CA	GT	GT	TC	GT	**
767	35	17	Family-20	FiggjoxFarm1	14	34	TT	CT	CT	GG	TT	CC	GA	CC	GG	CC	CC	**	TT	TC	TT	AT	GG	CA	**	TC	CC	GA	TT	**	GA	CA	TT	CA	**	GG	**	AG	CA	TT	TA	GG	TT	AA	GT	TT	TC	GG	AA
768	10	12	Family-11	Skibotn	13.2	27	CT	CC	CT	GT	CC	CC	GG	CT	GA	GC	TC	AA	TT	TT	CC	TT	CC	CC	**	TT	CA	GA	TT	**	GA	CA	TT	AA	**	CC	**	AA	CC	TT	AA	GC	TC	AA	TT	GG	CC	TT	AA
769	34	15	Family-666	**	14.3	36	TT	CC	CC	GT	TT	TT	AA	CC	GA	CC	TT	TA	TT	CC	CC	TT	GG	CA	**	TC	CA	GA	TC	**	GA	CC	TC	AA	**	CG	**	AA	CC	CT	TA	GC	TC	AA	TT	GT	TT	TT	AG
770	10	12	Family-11	Skibotn	14	33	CT	CC	CC	GT	CC	CC	GG	CT	GA	GC	TC	TA	TT	TC	CC	TT	CC	CC	**	TT	CA	GA	TT	**	GA	CA	TT	AA	**	CC	**	AA	CC	CT	TA	GC	TC	AA	TT	GT	CC	TT	AA
771	41	40	Family-60	Farm2xVosso	13.7	31	CC	CT	CT	GT	TT	**	GA	TT	GA	GG	TT	AA	AA	TT	TC	TT	CG	CC	**	TT	CA	AA	TT	**	GA	CA	CC	CA	**	GG	**	AA	CC	**	TT	GG	TT	AA	GG	**	TT	GT	AA
772	30	32	Family-78	Driva	9.6	9	**	CT	CT	**	CT	TC	**	TT	**	GC	TC	TA	TT	TC	CC	TT	CC	CA	**	CC	CC	GG	TT	**	GG	CC	TC	AA	**	CG	**	AA	AA	CC	TT	GC	TC	CA	TT	GT	TC	TT	AA
773	24	23	Family-67	Vosso	13.2	29	CC	TT	CT	GG	CT	TC	GA	CT	GA	GC	TC	TA	TT	TT	TC	TT	CG	CC	**	CC	CA	AA	TC	**	GA	CA	**	CA	**	CC	**	AA	CA	CT	TT	GG	TC	AA	TT	GT	CC	TT	AA
774	2	1	Family-01	Arna	15	42	TT	CC	CT	GG	CT	CC	AA	CT	AA	GC	TC	TA	TA	TC	CC	AT	CC	AA	**	TC	CA	GG	TC	**	AA	CC	CC	CA	**	CG	**	AA	CA	TT	TT	CC	TT	CA	GT	GT	TC	TT	AA
775	2	1	Family-01	Arna	15.5	47	TT	CC	TT	**	CC	CC	GA	**	GG	GG	CC	**	TT	CC	CC	AT	**	CC	**	TC	AA	GG	**	**	AA	**	CC	AA	**	GG	**	AA	CC	**	TT	CC	CC	CA	GT	GG	**	TT	**
776	41	40	Family-60	Farm2xVosso	14.5	35	TT	CT	CT	TT	TT	CC	GA	CT	GG	GG	TT	AA	AA	TT	TC	TT	CG	CA	**	TT	CA	AA	TT	**	GG	AA	CC	CC	**	GG	**	AA	CC	CT	TT	GC	TT	AA	GG	GT	TT	GT	AA
777	10	12	Family-666	**	11.3	18	CT	CC	CC	GT	CC	TC	GG	CT	GA	CC	TC	TA	TT	TT	CC	TT	CC	CC	**	TT	CA	GA	TT	**	AA	CA	TT	CA	**	CC	**	**	CC	**	TT	CC	**	AA	TT	**	**	TT	AA
778	26	25	Family-68	Vosso	11.6	19	CC	CC	CT	TT	CC	CC	GA	CT	GA	GC	TC	TA	TT	TC	CC	TT	CG	CC	**	TT	CC	AA	TT	**	GA	CA	CC	AA	**	CG	**	AA	CA	CT	TT	GG	TC	AA	GT	GG	CC	GT	AG
779	28	39	Family-58	Farm2xVosso	14.3	38	TT	TT	CC	TT	CT	TC	GA	CC	GA	GC	TC	TA	TA	CC	CC	AT	CG	CA	**	TC	CA	GA	TT	**	GA	CA	TC	CC	**	GG	**	AG	CA	CT	TT	GC	CC	CA	GT	GT	CC	TT	AG
780	4	3	Family-02	Arna	13.6	31	CT	CT	CC	TT	CT	CC	GA	CT	GA	CC	TC	AA	TT	**	TC	TT	CC	CC	**	TC	AA	AA	TT	**	GA	CA	TC	AA	**	CC	**	AG	CC	**	TT	CC	TC	AA	GT	GG	TC	GG	AG
781	35	46	Family-38	Farm1	16.1	50	TT	CT	CT	GG	TT	TC	GA	CT	GA	GC	TC	AA	TT	TT	TC	AT	GG	CA	**	CC	CC	GA	TT	**	GG	CC	TC	CA	**	CG	**	AA	CA	TT	TT	GC	TC	CA	GT	GT	TT	GT	AA
782	35	46	Family-38	Farm1	16.2	53	TT	TT	CT	GG	CT	CC	GA	TT	GA	GC	TC	TA	TT	TT	TC	AA	GG	CA	**	TC	CC	GA	TC	**	GG	CC	TC	AA	**	GG	**	AA	CA	TT	TT	GC	CC	AA	GT	GG	TC	GT	AA
783	28	39	Family-58	Farm2xVosso	14.7	39	TT	TT	CT	TT	CT	TC	GA	CC	GA	GC	TC	AA	TA	TT	CC	TT	GG	CC	**	TT	CC	GA	TT	**	AA	CA	CC	CC	**	GG	**	AG	CA	TT	TT	GC	TC	CA	TT	GG	CC	TT	AA
784	16	15	Family-17	Figgjo	12.7	26	TT	CC	CT	GT	CT	TT	GA	CT	GA	CC	TT	AA	TT	CC	TC	TT	GG	CA	**	TC	CA	GG	TC	**	AA	CC	TC	AA	**	CG	**	AA	CA	CC	TA	GC	TC	CC	GT	TT	TT	TT	AG
785	6	5	Family-03	Arna	13.5	31	TT	CC	CC	TT	CC	TC	GA	CC	GG	GC	TT	TT	TT	TC	TT	TT	CC	CC	**	TC	CC	GG	TC	**	GA	**	TC	AA	**	CG	**	AA	CA	**	TT	GC	CC	CA	GT	GG	TC	TT	AG
786	33	13	Family-14	FiggjoxFarm1	15	44	CT	CT	CC	GT	TT	TT	GA	CT	GA	GC	CC	TA	TT	TC	CC	AT	CG	CC	**	TT	CA	AA	TT	**	AA	CC	TC	AA	**	CG	**	AA	AA	CT	TT	GG	TC	AA	TT	GT	CC	TT	AG
787	28	39	Family-58	Farm2xVosso	13.1	30	TT	CC	CC	GT	CT	CC	GG	CC	GA	GG	TC	AA	TA	TC	CC	AT	CG	CC	**	TT	CA	GA	TT	**	GA	CA	TC	CC	**	GG	**	AG	CA	CT	TT	GC	CC	CA	GT	GG	CC	GT	AA
788	47	37	Family-53	Farm2	14.9	41	CC	CT	TT	GT	CT	TT	GG	TT	GG	GG	TT	AA	TA	TC	CC	TT	GG	CA	**	TC	CC	GA	TT	**	GA	CA	TC	CA	**	CC	**	AG	AA	TT	TT	GC	CC	CA	GG	GT	TC	GT	AA
789	4	3	Family-02	Arna	12.8	25	TT	CT	CC	GT	CT	TC	GA	CC	GG	GC	TC	TA	TA	CC	TC	AT	CC	CC	**	TC	CA	AA	TT	**	GA	CA	TC	AA	**	CC	**	AA	CC	CT	TT	CC	TT	AA	GG	GG	TC	GG	AG
790	6	5	Family-03	Arna	15	45	TT	CC	TT	GG	CC	TC	AA	CC	**	CC	**	TT	AA	**	CC	**	CC	CC	**	TT	**	GG	TT	**	GA	AA	TT	CA	**	GG	**	AA	**	**	TT	**	CC	AA	TT	TT	TC	**	GG
791	35	46	Family-38	Farm1	16.3	53	CT	TT	CC	GG	TT	CC	GG	TT	GA	GG	TC	AA	TA	TT	TC	AA	CG	CA	**	CC	CC	GA	TT	**	GG	CC	TC	AA	**	CC	**	AA	CA	TT	TT	GG	TC	AA	TT	GG	TT	GG	AA
792	52	51	Family-666	**	13.5	32	CT	CT	CT	TT	CC	CC	GA	CT	GA	CC	CC	TA	TT	TC	CC	AT	CG	CA	**	TC	CA	GA	TC	**	GA	CC	TT	AA	**	CG	**	**	CA	TT	**	CC	TC	AA	GT	**	TC	TT	AA
793	48	38	Family-55	Farm2	15.6	48	CT	CT	TT	GT	CT	TC	GG	CT	GA	GC	TT	AA	AA	CC	CC	AT	GG	CC	**	TC	CC	AA	TT	**	GG	CC	CC	CC	**	CC	**	AG	CC	TT	**	GC	CC	CA	GT	GT	TC	GT	AA
794	6	5	Family-03	Arna	11.2	17	TT	CT	TT	GT	CC	TC	AA	CT	GG	CC	TT	TT	TA	TC	TT	AT	CC	CC	**	TT	CA	GG	TC	**	AA	CA	TC	CA	**	CG	**	AA	CA	TT	TT	CC	CC	CA	TT	GG	TC	TT	GG
795	34	45	Family-666	**	15.5	46	TT	CT	CC	GG	CT	CC	**	CC	**	GG	TT	TT	TT	CC	CC	AT	CC	CC	**	CC	CC	GA	TT	**	AA	AA	TC	CA	**	CC	**	AA	CC	CT	AA	GC	TC	AA	GT	GG	TT	TT	AA
796	30	32	Family-78	Driva	12.9	25	TT	CT	CT	TT	CT	CC	GG	CT	GG	GC	TT	AA	TT	CC	CC	TT	CC	CA	**	TC	CC	GG	TC	**	GG	CC	TC	AA	**	CG	**	AA	AA	TT	TT	GC	CC	CC	GT	GT	TC	GG	AA
797	36	19	Family-26	FiggjoxFarm1	14	34	TT	CC	CC	GT	CT	CC	GG	CT	AA	GC	TC	AA	TA	TC	CC	AT	CC	CA	**	TC	CA	AA	TT	**	GA	CA	CC	CA	**	GG	**	AA	CC	TT	TT	GG	TT	AA	GG	GT	TC	GT	AG
798	33	42	Family-32	Farm1	16.7	62	TT	CC	CT	GG	TT	TT	GG	CC	GA	CC	TC	TA	TT	TC	TC	AA	CC	CA	**	TT	CC	GA	TT	**	GA	CC	TC	CA	**	CG	**	AG	CA	CC	TT	GG	TC	CC	GG	GG	TC	GT	AA
799	10	12	Family-11	Skibotn	14.8	39	TT	CT	CT	GT	CC	CC	GG	CT	GA	GC	TC	TA	TT	TT	CC	AT	CC	CC	**	TT	AA	GA	TT	**	AA	AA	TT	AA	**	CC	**	AA	CC	TT	AA	CC	TC	AA	TT	GG	CC	TT	**
800	30	32	Family-78	Driva	13.9	29	CT	CC	CT	GG	CT	CC	GA	TT	GG	GG	TT	TA	TT	TC	CC	TT	CC	CA	**	CC	CA	GG	TC	**	GG	CA	TC	AA	**	CG	**	AA	AA	CC	TT	GC	CC	CC	TT	GT	CC	TT	AA
801	6	5	Family-03	Arna	14.5	38	CT	CC	CT	GG	CC	TC	GA	CC	GG	GC	TC	TT	TA	TC	TC	AT	CC	CC	**	TC	CA	GG	TC	**	AA	CA	TC	CA	**	CG	**	AA	CA	CC	TT	CC	CC	AA	TT	GG	CC	GT	GG
802	33	13	Family-14	FiggjoxFarm1	14.1	35	TT	CT	TT	GT	CT	TT	GA	CT	GG	GC	TC	AA	TT	TT	CC	AT	CG	CC	**	TT	CA	AA	TT	**	GA	CC	CC	CC	**	CG	**	AA	AA	TT	TT	GG	TC	CA	GT	GT	CC	TT	AG
803	33	42	Family-03	Arna	16.8	62	TT	CC	CT	GG	CT	TT	GG	CT	GG	GC	CC	AA	TT	TT	CC	TT	CC	CA	**	TC	CC	AA	TT	**	GA	CC	TC	CA	**	CG	**	AG	CC	CT	TT	GG	TC	AA	GT	GG	TC	TT	AA
804	34	15	Family-18	FiggjoxFarm1	13.6	30	CT	CC	CT	GT	TT	TC	AA	CC	GG	CC	TT	AA	TT	TC	CC	TT	CG	CA	**	TT	CA	GA	TC	**	GA	CC	TC	AA	**	CC	**	AA	CC	CC	TA	GG	TT	CA	GT	GT	TC	TT	AG
805	8	7	Family-04	Arna	14.1	35	**	**	**	**	**	**	**	**	**	GC	TT	**	**	**	**	AA	CC	CC	**	TT	AA	**	**	**	GG	**	CC	AA	**	CC	**	**	CA	**	TA	**	TT	AA	**	**	**	GG	**
806	11	12	Family-12	Skibotn	7.6	5	CC	CT	CT	TT	CT	TC	GA	CT	GA	CC	TC	AA	TT	CC	TC	AA	CC	CC	**	TC	CA	AA	TT	**	GA	AA	TT	CA	**	CG	**	AA	CC	TT	TA	CC	TT	CA	GT	GG	TC	TT	AA
807	16	15	Family-17	Figgjo	13	25	TT	CC	CT	GT	CT	TT	GG	CT	GA	CC	TT	AA	TT	CC	TC	TT	CG	CA	**	TC	CC	GA	TC	**	AA	CC	TC	AA	**	CC	**	AA	CA	**	AA	GC	**	AA	**	**	TT	TT	AG
808	33	13	Family-14	FiggjoxFarm1	14.7	39	TT	CT	CC	GT	CC	TT	GA	CC	GG	GC	TC	AA	TT	CC	CC	TT	CC	CA	**	TT	CA	AA	TT	**	GA	CC	CC	CC	**	CG	**	AA	AA	TT	TT	GC	TC	AA	TT	GT	CC	TT	AA
809	16	15	Family-17	Figgjo	12.5	23	TT	CC	CT	TT	CT	TT	AA	CC	GG	GC	TT	AA	TT	TC	TC	TT	CG	AA	**	TC	CA	GG	TC	**	GA	CC	CC	AA	**	CG	**	AG	CA	CT	TA	CC	TC	CC	TT	GT	CC	TT	AG
810	33	13	Family-14	FiggjoxFarm1	14.7	41	CT	TT	TT	GT	CT	TC	GA	CC	GG	GG	TC	TA	TT	TC	CC	AT	CG	CC	**	TT	CA	GA	TT	**	GA	CC	TC	CA	**	CG	**	AA	CA	CT	TA	GG	TC	AA	GT	GT	CC	TT	**
811	26	38	Family-56	Farm2xVosso	14.8	40	CT	CT	TT	TT	CC	TC	GG	CT	AA	GC	TT	TA	TA	TC	TC	AT	GG	CC	**	TC	CC	AA	TT	**	GA	CA	CC	AA	**	CG	**	AG	CC	CT	TT	GG	CC	AA	GG	GG	TT	GT	AG
812	11	9	Family-10	Skibotn	14.1	33	CC	CT	CT	GG	CC	CC	GA	CC	AA	GC	TC	TA	TA	CC	TT	AT	CG	CC	**	CC	CA	GA	TT	**	GA	CA	TT	CA	**	GG	**	AA	CA	CT	TT	GC	TT	CA	GG	GT	TC	GT	AA
813	20	19	Family-25	Figgjo	12.5	23	CT	CT	CC	GT	CC	TC	GG	TT	AA	GG	TT	TA	TT	TC	TT	TT	CC	CA	**	TC	AA	GG	TC	**	GA	CC	TC	AA	**	CC	**	AG	CC	CC	TT	GC	TT	AA	GT	GT	TC	TT	AA
814	49	39	Family-57	Farm2	14.3	37	TT	CC	CT	GG	CT	CC	GG	CC	AA	GC	TT	AA	AA	CC	CC	TT	GG	CC	**	TC	CC	AA	TT	**	GG	AA	TT	CA	**	CC	**	AG	CA	TT	TT	GG	TC	CA	TT	GT	TC	TT	AG
815	33	42	Family-32	Farm1	17.7	78	TT	CT	TT	GG	CT	TC	GG	CT	GA	GC	TC	AA	TT	TT	TC	AT	CC	AA	**	TC	CC	AA	TT	**	GA	CC	TC	CC	**	CG	**	AG	CC	**	TT	GC	TT	AA	GG	GG	TC	TT	AG
816	24	23	Family-67	Vosso	13.8	31	CC	CT	CT	GG	CT	TC	GA	CT	GA	GC	TT	TA	TT	TT	TC	TT	CG	CC	**	CC	CA	GA	TC	**	GA	CC	TT	CA	**	CC	**	AA	CA	TT	TT	GG	TC	AA	GT	GG	CC	TT	AG
817	24	37	Family-54	Farm2xVosso	17.2	65	CC	CC	TT	GG	CT	TT	GA	CC	GA	CC	TC	AA	TT	TT	CC	TT	CC	CC	**	TT	CA	AA	TT	**	AA	CA	TC	CC	**	CC	**	AA	CA	TT	TT	GC	CC	AA	GT	GG	TC	TT	AA
818	16	15	Family-17	Figgjo	14	34	TT	CC	CC	GT	CT	TT	GG	CT	GA	GC	TT	AA	TT	CC	TC	TT	CG	AA	**	TC	CC	GG	TC	**	GA	CC	TC	AA	**	CG	**	AA	CA	CC	TA	CC	TC	AA	GT	GT	TC	TT	AA
819	34	15	Family-18	FiggjoxFarm1	14	33	TT	CC	CT	GT	TT	TT	AA	CC	GA	CC	TT	AA	TT	CC	CC	TT	CG	CA	**	TT	CC	GG	TC	**	AA	CA	TC	CA	**	CC	**	AA	CC	CC	TA	GC	TC	AA	TT	GT	TC	TT	AA
820	31	29	Family-76	Driva	11.2	16	TT	CC	CT	GT	CC	TC	GA	CT	GA	GC	TC	AA	TT	TC	TC	AT	CC	AA	**	TC	CA	GA	TT	**	AA	CA	**	**	**	GG	**	**	CA	**	**	**	**	**	**	**	**	**	**
821	44	43	Family-34	Farm1	15.2	45	TT	CT	CT	GG	CC	CC	GG	CC	GA	GG	CC	AA	TT	CC	TT	AT	CC	CC	**	CC	CA	GA	TC	**	GG	CA	CC	CC	**	CG	**	AA	AA	TT	TA	CC	CC	AA	GT	GG	TT	GG	**
822	24	37	Family-54	Farm2xVosso	15.1	46	CT	CT	CT	GT	CT	TT	GA	CT	AA	GC	TT	TA	TT	TT	CC	TT	CC	CC	**	TT	CA	AA	TT	**	GG	CA	TC	CA	**	CG	**	AA	CA	CT	TA	GC	CC	AA	TT	GT	TC	GT	AG
823	47	37	Family-53	Farm2	15.9	51	CT	CC	CC	GT	CT	TT	GG	TT	GA	GC	TT	AA	TA	TC	CC	TT	CG	CA	**	CC	CC	GA	TT	**	GA	CA	TT	CA	**	CG	**	AG	CA	CT	TA	GC	CC	CA	GT	GT	TT	GT	AA
824	6	5	Family-03	Arna	14.1	34	CC	CC	CC	GT	CC	TC	GA	CT	GG	GC	TT	TA	TA	TC	TT	AT	CC	CC	**	TT	CA	GG	TC	**	AA	AA	TC	AA	**	CC	**	AA	CA	CC	TT	CC	TC	CA	GT	GT	CC	GT	AG
825	33	13	Family-14	FiggjoxFarm1	14.3	38	CT	CT	TT	GT	CT	TC	GA	CT	GA	GC	TC	AA	TA	CC	CC	TT	CG	CC	**	TC	CA	GA	TT	**	GA	CC	CC	CA	**	CG	**	AA	AA	TT	TT	GG	TC	AA	GT	GT	CC	TT	AA
826	36	19	Family-26	FiggjoxFarm1	14	34	TT	CC	CC	GT	CT	CC	GG	CT	AA	GC	TC	AA	TA	TC	TC	AA	CC	CA	**	TC	CA	GA	TT	**	GA	AA	TT	CC	**	CC	**	AG	CA	CT	TT	GG	TT	AA	GT	TT	CC	TT	AG
827	6	5	Family-03	Arna	14.8	40	CC	CT	TT	GG	CC	TC	AA	CC	GG	CC	TC	TT	TA	TC	TT	AT	CC	CC	**	TC	CA	GG	TC	**	GA	AA	TC	CA	**	CC	**	AA	CA	CT	TT	GC	TC	CA	TT	TT	CC	TT	AA
828	10	12	Family-11	Skibotn	9.5	9	CT	CC	CC	GT	CC	TC	GG	CT	GA	GC	TT	TA	TT	TT	CC	AT	CC	CC	**	TT	CA	GA	TT	**	AA	AA	TT	CA	**	CC	**	AA	CC	CT	TT	GC	TC	AA	TT	GT	CC	TT	AA
829	8	7	Family-04	Arna	13.8	33	CC	CC	CT	TT	CT	CC	GA	CT	AA	CC	TT	TT	TA	TC	TC	AT	CC	CC	**	TC	AA	GA	TT	**	GA	CA	CC	AA	**	CC	**	AG	CA	TT	TA	CC	TC	AA	GT	GT	TC	GT	AA
830	33	42	Family-32	Farm1	16.4	63	TT	CC	CT	GG	TT	TT	GG	CC	GA	CC	TC	TA	TT	TT	CC	AT	CC	CC	**	TC	CC	GA	TT	**	GA	CC	TC	CA	**	CG	**	AG	CA	CT	TT	GG	TC	CA	GT	GG	TC	TT	AA
831	10	9	Family-09	Skibotn	13.3	28	CC	CT	CT	GT	CC	CC	GA	CC	GA	GC	TC	AA	TT	TC	TC	AT	CC	CC	**	TC	CA	GG	TC	**	GA	CA	TT	CA	**	CG	**	AA	CC	TT	TA	GC	TC	AA	GT	GT	CC	TT	AA
832	44	43	Family-34	Farm1	16	51	TT	CC	CT	GG	CC	CC	GG	CT	GA	CC	CC	TA	TA	TT	TC	AA	CC	CA	**	TT	CC	GA	TC	**	GG	CA	CC	CC	**	CG	**	AA	AA	TT	TA	CC	CC	AA	TT	GG	TC	GT	AA
833	28	39	Family-58	Farm2xVosso	14.4	38	CT	CC	CT	GT	CT	CC	GA	CC	GG	GC	TC	AA	AA	TT	CC	AT	GG	CA	**	TT	CC	AA	TT	**	GA	CA	CC	CC	**	GG	**	AG	AA	TT	TA	**	CC	CA	TT	GT	CC	TT	AG
834	49	39	Family-57	Farm2	15	40	TT	CC	TT	GT	CT	CC	GG	CC	AA	GC	TT	TA	AA	TC	TC	TT	GG	CA	**	TT	CC	AA	TT	**	GA	AA	TC	CC	**	CG	**	AA	CA	CT	TT	GG	TC	AA	GG	GG	TC	GT	AA
835	22	21	Family-66	Vosso	9.9	12	TT	TT	CC	GT	CT	TC	GA	CC	GA	GC	TC	TA	AA	CC	CC	AT	CC	CC	**	CC	CC	AA	TT	**	GG	CC	TC	AA	**	CG	**	AA	CA	TT	TT	GG	TC	CC	GT	GG	TC	TT	AA
836	26	38	Family-56	Farm2xVosso	12.4	23	CT	CT	TT	GT	CC	TC	GG	TT	AA	GC	TC	AA	TT	TC	CC	AT	GG	CC	**	TC	CC	GA	TT	**	GA	CA	CC	CA	**	CG	**	AG	CC	CT	TA	GG	CC	AA	GT	GT	TT	GT	AG
837	34	15	Family-18	FiggjoxFarm1	14.3	40	TT	CC	CC	GT	TT	TT	GA	CC	GA	GC	TT	AA	TT	TC	CC	TT	GG	CA	**	TC	CA	GA	TC	**	GA	CC	TC	AA	**	CC	**	AA	CC	CC	AA	CC	TC	AA	TT	GG	CC	TT	AA
838	30	29	Family-75	Driva	12.8	23	TT	CT	CT	GT	TT	TC	GG	TT	GA	GC	TT	TA	TT	TC	TC	AT	CC	AA	**	TC	CA	GG	TT	**	GA	CC	CC	CA	**	GG	**	AG	AA	CC	TT	GG	CC	CA	GT	GT	TC	TT	AA
839	11	9	Family-10	Skibotn	10.8	14	CC	CC	CC	TT	CT	CC	GA	TT	AA	GC	TT	AA	TA	CC	TC	AT	CC	CC	**	CC	CC	GG	TC	**	GG	CA	TT	CA	**	GG	**	AA	CC	TT	TA	GC	TC	AA	GG	GT	TC	TT	AA
840	11	9	Family-10	Skibotn	13.5	29	CT	CT	CT	GT	CC	CC	GA	CT	GA	GC	TT	TA	TA	CC	TC	AA	CG	CA	**	CC	CA	GG	TC	**	**	CC	TT	AA	**	GG	**	AA	AA	**	TT	GC	TT	**	GG	GT	TC	TT	AA
841	11	9	Family-10	Skibotn	14.3	34	CC	CC	CT	GG	CC	CC	**	TT	AA	**	**	AA	**	CC	**	AT	CC	CC	**	CC	**	GA	TT	**	GA	**	TT	CA	**	GG	**	AA	CC	**	TT	GC	TT	CA	GG	GG	TT	TT	AA
842	16	15	Family-17	Figgjo	12.9	27	TT	CC	CC	TT	CT	TT	GA	CT	GA	CC	TT	AA	TT	TC	CC	TT	GG	CA	**	TC	CA	GG	TC	**	GA	CC	TC	AA	**	CG	**	AA	CA	**	TT	GG	TC	AA	GG	GT	TC	TT	**
843	30	32	Family-78	Driva	13.7	28	TT	CT	CT	GG	CT	TC	AA	CT	GG	GC	TC	AA	TT	TC	CC	AT	CC	CA	**	TC	CA	GG	TT	**	GG	CA	TC	AA	**	CG	**	AA	AA	**	TT	GC	TC	CA	TT	GT	CC	TT	**
844	33	13	Family-14	FiggjoxFarm1	12.6	23	TT	TT	TT	GT	CC	TC	GA	CT	GG	GG	TT	TA	TA	CC	CC	AT	CC	CC	**	TT	CA	AA	TT	**	AA	CC	TC	CC	**	CG	**	AA	AA	CT	TA	GG	TC	CA	GT	GT	CC	TT	AG
845	36	19	Family-26	FiggjoxFarm1	13.2	28	TT	CT	CT	GG	CC	CC	GG	CT	AA	GC	CC	TA	TA	TC	CC	AA	CC	CC	**	TC	CA	AA	TT	**	GG	CC	CC	AA	**	CG	**	AG	CC	CT	TT	GG	**	CA	TT	GT	TC	TT	AG
846	28	27	Family-69	Vosso	12.2	24	CT	CC	CC	TT	CT	TC	GA	CC	GA	GC	CC	TA	TA	TT	CC	AT	CG	CA	**	TT	CC	GA	TT	**	GA	CC	CC	CC	**	GG	**	AG	CA	TT	TT	CC	TC	CA	TT	GT	CC	TT	AG
847	30	32	Family-78	Driva	13.6	27	**	CC	CT	GT	CT	**	AA	CT	GG	GG	TT	AA	TT	TT	CC	AT	CC	CA	**	TC	CC	GG	TC	**	GG	CC	**	AA	**	**	**	AA	AA	**	TT	GC	CC	CC	GT	**	**	GG	AA
848	48	38	Family-55	Farm2	16.5	59	CC	TT	TT	GG	CT	CC	GG	CT	GG	GG	TT	AA	AA	**	TT	AT	GG	CC	**	CC	CC	AA	TT	**	GA	CA	TC	CA	**	CG	**	AA	CC	TT	**	GC	CC	CA	TT	TT	TC	GT	AA
849	16	15	Family-17	Figgjo	14	34	TT	CC	CT	GT	CT	TC	GG	CC	GA	GC	TT	AA	TT	CC	CC	TT	CG	AA	**	TC	CC	GA	TC	**	AA	CC	TC	AA	**	CC	**	AA	CA	**	TT	GC	TT	CA	GT	TT	CC	TT	AG
850	4	3	Family-02	Arna	12.8	25	CT	CT	CT	GT	CT	TC	AA	CT	GG	CC	TC	TA	TT	TC	TC	AT	CG	CC	**	TT	AA	AA	TT	**	GA	CA	TT	CA	**	CC	**	AG	CC	CT	TT	GG	TT	AA	GT	GG	TC	GT	AG
851	49	39	Family-57	Farm2	15.9	47	CT	CT	CT	GG	CC	CC	GG	CC	GA	GC	TT	TA	AA	CC	TC	TT	CG	CC	**	TC	CC	AA	TT	**	GA	AA	TT	CC	**	CC	**	AG	CC	TT	TT	GG	CC	CA	GT	GT	TT	GG	AG
852	47	37	Family-53	Farm2	15.1	41	CT	CC	CC	TT	TT	TT	GG	CT	GA	GC	TT	TA	TA	TC	CC	TT	CG	CA	**	TC	CC	GA	TT	**	GA	CA	TT	CC	**	CG	**	AG	CA	CC	TT	GC	TC	CA	GG	GT	TT	TT	AA
853	22	21	Family-66	Vosso	13.1	28	CC	CT	CC	TT	CT	TC	GA	CC	GG	GC	TC	AA	TT	CC	TC	TT	CC	CC	**	CC	CC	AA	TT	**	GG	CA	TT	CA	**	CG	**	AA	CA	CT	TT	GG	TC	CC	GT	GG	CC	GT	AA
854	2	1	Family-01	Arna	14.3	37	CC	CC	CT	GT	CT	CC	AA	TT	GG	GC	TC	AA	TA	CC	TC	AT	CG	CA	**	TC	CA	GG	CC	**	GA	CC	TC	CA	**	GG	**	AA	CC	CT	TA	GG	TC	CA	GT	GG	TC	TT	AA
855	10	12	Family-11	Skibotn	13.2	26	CT	CT	CC	GT	CC	CC	GG	CT	GA	CC	TC	TT	TT	TT	CC	AT	CC	CC	**	TT	CA	GA	TT	**	GA	AA	TT	CA	**	CC	**	AA	CC	CT	TA	CC	TC	AA	TT	GT	CC	TT	AA
856	48	38	Family-55	Farm2	12.8	25	CC	TT	TT	TT	CT	TC	GG	CT	GG	GC	TT	AA	TA	TC	TC	AT	GG	CC	**	CC	CC	AA	TT	**	GG	CA	CC	CA	**	CC	**	AA	CA	CT	TT	GC	TC	CA	GT	TT	TC	GT	AA
857	26	25	Family-68	Vosso	11.1	17	CC	CC	CT	TT	CC	CC	AA	CT	GA	GC	TC	TA	TA	TC	CC	TT	CG	CC	**	TC	CC	GA	TT	**	GA	CA	CC	AA	**	GG	**	AG	CC	CT	TT	GG	CC	AA	GT	GT	TT	GT	AG
858	49	39	Family-57	Farm2	16.2	51	CT	CT	CT	GT	CC	TC	GG	CC	GA	GC	TT	TT	AA	CC	CC	TT	CG	CC	**	TC	CC	AA	TT	**	GA	AA	TC	CC	**	GG	**	AG	CC	CT	TT	GG	TC	CA	GT	GT	TC	GT	AG
859	26	38	Family-56	Farm2xVosso	15.1	42	CC	CT	TT	GT	CC	CC	GG	TT	GA	GC	TC	AA	TA	TC	CC	TT	GG	CC	**	TC	CC	AA	TT	**	AA	CC	CC	CA	**	CC	**	AG	CC	CT	TT	GG	TC	AA	GG	GT	TC	GT	AG
860	26	38	Family-56	Farm2xVosso	13.2	28	**	CT	TT	**	CC	TC	**	CC	**	**	TT	AA	TA	CC	CC	AT	GG	CC	**	CC	CC	GA	TT	**	GA	CA	CC	AA	**	CC	**	AG	CC	**	TT	GG	CC	AA	GG	TT	TC	GT	AG
861	48	38	Family-55	Farm2	15.2	46	CC	CT	TT	TT	CT	CC	GG	CT	GG	GG	TC	AA	AA	TC	TC	AT	GG	CC	**	TC	CC	AA	TT	**	GG	CA	**	**	**	**	**	**	**	**	**	**	**	**	**	**	**	**	**
862	31	29	Family-76	Driva	9.5	9	CT	CC	CT	TT	CT	TT	GA	CT	AA	GC	TC	AA	TT	TC	TC	TT	CC	CA	**	TC	CA	AA	TT	**	GG	CA	TC	CA	**	CG	**	AG	CA	**	TA	GG	CC	CA	GT	TT	CC	GT	AA
863	6	5	Family-03	Arna	14.1	35	TT	CC	CT	GT	CC	TC	GA	CT	GG	GC	TC	TA	AA	TC	TT	AT	CC	CC	**	TC	CC	GA	TT	**	AA	CA	TC	AA	**	CG	**	AA	CA	**	TT	GC	CC	CA	TT	GG	TC	GT	GG
864	20	19	Family-25	Figgjo	12.3	21	CT	CC	CT	GG	CC	TC	GA	TT	AA	GG	TT	TA	TT	TC	TC	AT	CC	AA	**	TC	AA	GG	TT	**	GA	CA	TT	CA	**	CG	**	AG	AA	**	TA	GG	TT	AA	TT	TT	TT	GG	AG
865	6	5	Family-03	Arna	15	42	CT	CT	CT	GG	CC	TC	AA	CT	GG	GC	TC	TA	TA	TC	TC	TT	CC	CC	**	TT	CA	GA	TT	**	GA	AA	TT	CA	**	GG	**	AA	CA	CT	TT	GC	CC	CA	TT	GT	TC	GT	AA
866	33	13	Family-17	Figgjo	13.8	33	TT	TT	CT	GT	TT	TC	GA	CT	GG	GG	TT	AA	TT	CC	CC	AT	CC	CC	**	TC	CA	AA	TT	**	GA	CC	TT	AA	**	CG	**	AA	CA	TT	TT	GG	TT	CA	GG	GT	CC	TT	AA
867	44	43	Family-34	Farm1	16.9	60	TT	CT	CC	GG	CC	CC	GA	CC	GA	GC	CC	TA	TA	TC	TC	AA	CC	CA	**	TC	CA	GA	TC	**	GA	CA	TC	**	**	CG	**	AA	CA	**	TT	CC	**	AA	GT	**	**	**	AA
868	26	38	Family-56	Farm2xVosso	14	31	CC	CT	TT	GT	CC	TC	GG	TT	GA	GC	TT	TA	TT	CC	CC	TT	GG	CC	**	CC	CC	AA	TT	**	AA	CC	CC	CA	**	GG	**	AA	CC	TT	TT	GG	TC	AA	GT	GG	TC	GT	AG
869	36	19	Family-26	FiggjoxFarm1	13.9	34	TT	CC	CC	GT	CC	CC	GG	CT	AA	GC	CC	AA	TA	TC	TC	AA	CC	CC	**	TC	CA	AA	TT	**	GA	CC	TC	AA	**	CC	**	AG	CA	CT	TT	GG	TT	AA	GT	GT	CC	GT	AG
870	34	15	Family-18	FiggjoxFarm1	14.1	32	TT	CC	CT	GT	TT	TT	GA	CC	GG	GC	TC	TA	TT	TC	CC	TT	CG	CA	**	TT	CA	GA	TC	**	GA	CC	CC	AA	**	CG	**	AA	CC	CT	AA	GG	TC	CA	GT	GT	CC	TT	AG
871	16	15	Family-17	Figgjo	13.7	30	TT	CC	CT	GT	CT	TT	GA	CT	GG	CC	TT	AA	TT	TC	CC	TT	GG	CA	**	TC	CA	GA	TC	**	GG	CC	TT	AA	**	CG	**	AG	CA	CT	TA	GG	TC	CA	GT	GT	TT	TT	AA
872	44	43	Family-34	Farm1	16.8	59	TT	CT	CC	GG	CC	CC	GA	CT	GG	GG	TC	AA	TA	TC	TT	AT	CC	CA	**	TC	CA	GA	TT	**	GA	CC	TC	CA	**	CC	**	AA	AA	TT	TT	CC	CC	AA	GT	GG	TC	GT	AA
873	41	40	Family-60	Farm2xVosso	14.3	34	TT	CT	CT	GT	TT	CC	GA	TT	GA	GC	TT	AA	TA	TT	TC	TT	CG	CA	**	TT	CA	AA	TT	**	GA	AA	CC	CA	**	CG	**	AA	CC	TT	TT	GC	CC	AA	GT	TT	TC	GT	AA
874	24	37	Family-54	Farm2xVosso	15.4	49	TT	CC	TT	GG	CC	TT	GA	CT	GA	CC	TC	TT	TT	TT	CC	TT	CC	CC	**	TT	CA	AA	TT	**	GA	CA	TC	CA	**	CC	**	AA	CA	CT	TA	GC	CC	AA	GT	GT	TC	GT	AG
875	33	13	Family-14	FiggjoxFarm1	13.8	33	TT	CT	CT	GT	CC	TT	GA	CC	GG	GG	TT	AA	TT	TC	CC	TT	CC	CC	**	TT	CA	GA	TT	**	AA	CC	TC	CA	**	CG	**	AA	CA	TT	TT	GG	TC	AA	GT	GT	CC	TT	AA
876	10	9	Family-09	Skibotn	13	25	CT	CT	CC	GT	CC	CC	GG	CT	AA	GC	TC	TT	TT	TC	TC	AT	CC	CC	**	TC	CA	GG	TT	**	GA	CA	TT	AA	**	**	**	**	**	CC	**	GG	**	**	**	**	**	TT	**
877	50	40	Family-59	Farm2	16.2	54	CC	CC	TT	GG	CT	TT	GG	CT	GG	GC	TT	AA	AA	TC	CC	TT	CG	CC	**	TT	CC	AA	TC	**	GA	AA	CC	CC	**	CC	**	AA	CA	TT	TT	GG	TC	CA	GT	GG	TT	GT	AA
878	2	1	Family-01	Arna	13.7	31	CT	CC	CT	GT	CT	CC	GA	TT	GA	GG	CC	AA	TA	CC	CC	AT	CC	AA	**	TC	AA	GG	CC	**	GA	CC	CC	CA	**	GG	**	AA	CA	CT	TT	CC	CC	AA	GT	GT	TC	GT	AA
879	10	12	Family-11	Skibotn	14.3	39	CT	CC	CT	GT	CC	TC	GG	CT	GA	GC	CC	AA	TT	TT	CC	AT	CC	CC	**	TT	AA	GA	TT	**	GA	AA	TT	AA	**	CC	**	AA	CC	TT	TA	GC	TC	AA	TT	GG	CC	TT	AA
880	35	46	Family-38	Farm1	16.3	53	TT	TT	CT	GG	CT	CC	GA	TT	GA	GC	TC	TA	AA	TT	TC	AA	GG	CC	**	TC	CC	GA	TT	**	GA	CA	**	**	**	**	**	**	**	**	**	**	**	**	**	**	**	**	**
881	35	46	Family-38	Farm1	16.6	55	TT	CT	CT	GG	CT	CC	GA	TT	GA	GC	CC	AA	TA	TT	TC	AA	CG	CA	**	CC	CC	GA	TT	**	GG	CC	TC	CC	**	CC	**	AA	CA	TT	TT	GC	CC	CA	GT	GG	TT	GG	AA
882	4	3	Family-02	Arna	13.6	29	TT	CT	CC	TT	CT	TC	AA	CT	GA	GC	TC	TA	TA	TC	TC	TT	CC	CC	**	TT	AA	AA	TT	**	GA	CC	TT	CA	**	CC	**	AA	CC	CT	TT	CC	TC	AA	GG	GT	TC	GT	AG
883	35	17	Family-20	FiggjoxFarm1	14.9	39	CT	CT	CT	GG	TT	TC	GA	CC	GA	CC	TC	TA	TA	TC	TT	TT	GG	CA	**	TC	CC	GG	TT	**	GA	CC	TT	AA	**	GG	**	AG	CA	TT	TA	GC	TC	CA	GT	GT	TC	GT	AA
884	28	39	Family-58	Farm2xVosso	15.7	47	CT	CC	CT	GT	CT	TC	GG	CC	GG	GC	TC	AA	AA	TT	CC	AT	CG	CA	**	TT	CA	AA	TT	**	GA	CA	TC	CC	**	CG	**	AA	CA	TT	TA	GC	TC	CA	GT	GT	TC	GT	AA
885	26	25	Family-68	Vosso	12.4	22	CC	CT	CT	TT	CC	CC	AA	CT	GA	GC	TC	TA	TA	CC	CC	AT	CG	CC	**	TC	CC	AA	TT	**	GA	CA	CC	AA	**	GG	**	AG	CA	CT	TT	GG	TC	CA	GT	GG	CC	TT	AG
886	34	15	Family-18	FiggjoxFarm1	14.8	39	CT	CC	CC	GT	TT	TT	GA	CC	GA	CC	TC	TA	TT	TC	CC	TT	GG	CA	**	TC	CA	GG	TC	**	GA	CA	TC	CA	**	CG	**	AA	CC	CT	TA	GC	TC	CA	TT	TT	TT	TT	AG
887	48	38	Family-55	Farm2	15.4	47	CC	CT	TT	TT	CT	TC	GG	CT	GG	GG	TT	AA	TA	CC	TC	TT	GG	CC	**	TC	CC	AA	TT	**	GA	CA	CC	CA	**	CG	**	AG	CA	CT	TT	GC	CC	CA	TT	GT	TC	GT	AA
888	2	1	Family-01	Arna	13	26	CC	CC	CT	GT	CC	CC	AA	CT	GG	GG	CC	AA	TA	TC	TT	AT	CG	AA	**	TT	CC	GG	TC	**	AA	CC	TC	AA	**	CG	**	AA	CA	TT	TA	CC	TC	CA	GT	GG	TC	TT	AA
889	36	19	Family-26	FiggjoxFarm1	12.8	26	TT	CT	CT	GG	CT	CC	GG	CT	AA	GG	TC	TA	TA	TC	CC	AA	CC	AA	**	TC	CA	GA	TT	**	GA	CC	TC	AA	**	CC	**	AA	CA	TT	TA	GC	TT	AA	GG	GG	TC	GT	AG
890	10	12	Family-11	Skibotn	14.7	38	CT	CC	CC	GT	CC	CC	GG	CT	GA	CC	TC	AA	TT	TC	CC	TT	CC	CC	**	TT	AA	GA	TT	**	AA	AA	TT	CA	**	CC	**	**	CC	TT	**	CC	**	AA	TT	**	**	TT	AA
891	10	12	Family-11	Skibotn	12.8	27	CT	CC	CC	GT	CC	CC	GG	CT	GA	CC	CC	AA	TT	TT	CC	TT	CC	CC	**	TT	AA	GA	TT	**	GA	CA	TT	AA	**	CC	**	AA	CC	TT	TA	GC	TC	AA	TT	GT	CC	TT	AA
892	44	43	Family-34	Farm1	15	41	**	CC	CT	**	CC	CC	**	CT	**	GG	TC	TT	TT	TC	TC	AT	**	CA	**	TT	CC	GA	TT	**	GG	CA	TC	CC	**	CC	**	AA	CA	TT	TT	CC	CC	AA	TT	GG	TT	GT	AA
893	44	43	Family-34	Farm1	16.2	53	TT	CT	CC	GG	CT	CC	GG	CC	GG	CC	TC	AA	TA	CC	TC	AA	CC	CA	**	TC	CC	GA	TC	**	GA	CA	TT	CA	**	CG	**	AA	AA	TT	TT	CC	TC	AA	GT	GG	TC	GT	AA
894	47	37	Family-53	Farm2	15.2	43	CT	CC	CT	TT	TT	CC	GG	TT	GA	GC	TT	TA	TA	TC	CC	TT	CG	CC	**	CC	CC	GA	TT	**	GG	CA	TT	CC	**	CG	**	AG	AA	CC	TT	GG	TC	CA	GG	GT	TC	TT	AA
895	49	39	Family-57	Farm2	15.2	44	CT	CC	CT	GG	CT	CC	GG	CC	GA	GC	TT	TA	AA	CC	CC	TT	GG	CA	**	TC	CC	AA	TT	**	GG	AA	TC	CA	**	CC	**	AA	CA	TT	TT	GG	TC	CA	GG	GG	TT	TT	AA
896	41	40	Family-60	Farm2xVosso	14.4	35	CC	CT	CT	GT	CT	CC	GA	CT	GA	GC	TT	AA	TA	TT	TC	TT	CG	CA	**	TT	CA	AA	TT	**	GA	CA	CC	CC	**	CG	**	AA	CA	CT	TT	GC	TC	AA	TT	GT	TC	GT	AA
897	33	13	Family-14	FiggjoxFarm1	14.1	36	CT	CT	TT	GT	CT	TT	GA	CC	GA	GG	CC	AA	TA	TC	CC	TT	CG	CA	**	TT	CA	GA	TT	**	GA	CC	CC	CA	**	CG	**	AA	CA	TT	TT	GC	TC	CA	GG	GT	CC	TT	AG
898	11	9	Family-10	Skibotn	13.1	25	CT	CT	CC	GG	CT	CC	GG	CT	AA	GC	TC	TA	TT	CC	TC	AT	CG	CA	**	TC	CA	GG	TC	**	GG	CA	TT	CA	**	GG	**	AA	CA	CT	TA	GC	TT	AA	GG	GT	TC	TT	AA
899	16	15	Family-17	Figgjo	13.6	32	TT	CC	CT	TT	CT	TT	GA	CC	AA	GC	TT	AA	TT	CC	CC	TT	GG	CA	**	TC	AA	GA	TC	**	GG	CC	TC	AA	**	CC	**	AA	CA	**	AA	**	TC	CC	GT	TT	TC	TT	AG
900	49	39	Family-57	Farm2	15.5	45	CT	CC	CT	GT	CT	TC	GG	CC	GA	GC	TT	TA	AA	CC	CC	TT	CG	CC	**	TC	CC	AA	TT	**	GG	AA	TC	CA	**	CC	**	AA	CA	TT	TT	GG	CC	CA	GG	GG	TT	GT	AG
901	26	38	Family-26	FiggjoxFarm1	14.3	34	CC	CT	TT	GT	CC	CC	GG	CC	GA	GC	TC	AA	TA	CC	CC	AT	GG	CC	**	CC	CC	GA	TT	**	AA	CC	CC	CA	**	CG	**	AG	CC	TT	TA	GG	TC	AA	GT	GG	TC	GT	AG
902	8	7	Family-04	Arna	13.6	30	CC	CT	CT	TT	CT	TT	GA	CC	GA	GC	TT	TA	TA	TC	TC	AA	CC	CC	**	TT	AA	AA	TT	**	AA	CC	CC	CA	**	CC	**	AG	AA	CC	TA	GC	CC	CC	GG	TT	TC	GT	AA
903	10	9	Family-09	Skibotn	12.8	24	CC	CC	CC	GG	CC	CC	GG	CC	GA	GC	TC	TA	TT	TC	TC	AT	CC	CC	**	TC	AA	GG	TC	**	AA	CA	TT	AA	**	CG	**	AA	CA	CT	TT	GC	TC	AA	GT	GT	CC	TT	AA
904	18	17	Family-19	Figgjo	10.4	14	TT	CT	CT	GT	CT	TC	GA	CT	GA	GC	CC	TT	TT	TC	TC	AT	CG	CA	**	TT	CA	GA	TC	**	GA	CA	TC	CA	**	GG	**	GG	CA	CT	TA	GG	TT	CA	GG	TT	TT	GG	AG
905	30	29	Family-75	Driva	8.5	7	CT	CT	TT	GG	CT	CC	AA	TT	GA	GC	TT	AA	TT	TC	TC	AT	CG	AA	**	TC	CC	GA	TT	**	GG	CA	CC	AA	**	GG	**	AG	CA	TT	TT	GC	TC	CA	GT	GT	CC	TT	AA
906	28	27	Family-69	Vosso	13.7	28	CT	CC	CC	GT	CT	CC	GA	CC	GA	CC	CC	TA	TA	TT	CC	AA	GG	CA	**	TT	CC	AA	TC	**	GA	CC	TC	CA	**	GG	**	AG	CA	TT	TA	CC	CC	CA	TT	TT	CC	GT	AA
907	10	12	Family-11	Skibotn	9.4	10	TT	CT	CC	GT	CC	CC	GG	CT	AA	CC	CC	TA	TT	TT	CC	TT	CC	CC	**	TT	AA	GA	TT	**	AA	AA	TT	AA	**	CC	**	AA	CC	TT	TT	GC	TC	AA	TT	GT	CC	TT	AA
908	33	42	Family-32	Farm1	16.8	66	TT	CT	TT	GG	CT	TT	GG	CC	GG	GC	CC	AA	TT	TT	CC	TT	CC	AA	**	TC	CC	GA	TT	**	AA	CC	TC	CC	**	CC	**	AG	CC	TT	TT	GC	TC	CC	GG	GG	TC	TT	AA
909	50	40	Family-59	Farm2	16.1	54	TT	CC	TT	GG	CT	TT	GG	CT	AA	CC	TT	AA	AA	TC	TC	TT	GG	CC	**	TT	CC	AA	TT	**	GG	CA	TC	CA	**	GG	**	AG	CA	TT	TT	GG	TC	CA	TT	GT	CC	GT	AA
910	22	21	Family-66	Vosso	13.2	26	CT	CC	CC	TT	CT	TC	GG	CC	GA	CC	TT	TA	AA	CC	TC	TT	CG	CC	**	CC	CC	AA	TT	**	GG	CC	TT	CA	**	CG	**	AA	CC	CT	TT	GG	CC	CA	GG	GG	TC	GT	AA
911	33	42	Family-32	Farm1	16.6	58	TT	CC	CT	GG	CT	TC	GG	CT	GG	GC	TC	AA	TT	TT	CC	AT	CC	CA	**	TC	CC	GA	TT	**	AA	CC	TT	CA	**	CG	**	AG	CC	TT	TT	GC	TT	CA	GT	GG	TC	TT	AG
912	24	23	Family-67	Vosso	14.5	38	CC	CT	CT	GG	CT	TC	GA	CT	GA	GC	TC	TT	TA	TC	CC	TT	CG	CC	**	TC	CA	GA	TT	**	GG	CA	TC	CA	**	CC	**	AA	CA	CT	TT	GC	TC	AA	TT	GG	CC	TT	AG
913	10	9	Family-09	Skibotn	13.3	25	CC	CT	CT	GT	CC	CC	GG	CC	GA	GC	TC	TA	TT	TC	TC	AT	CC	CC	**	TT	CA	GG	TC	**	AA	CA	TT	CA	**	CG	**	AA	CA	CT	TA	GG	TC	AA	GT	GG	TC	TT	AA
914	16	15	Family-17	Figgjo	13.5	31	TT	CC	CC	TT	CT	TT	AA	CT	GA	GC	TT	AA	TT	TC	CC	TT	CG	AA	**	TC	CC	GG	TC	**	GG	CC	TT	AA	**	CG	**	AA	CA	CC	TT	GC	TC	CA	GG	GT	TC	TT	AG
915	8	7	Family-04	Arna	13.8	33	CC	CC	CT	TT	CT	TC	GA	CT	GG	GG	TT	TA	TA	TC	TC	AT	CC	CC	**	TT	AA	GA	TT	**	GA	CA	CC	AA	**	CG	**	AA	CA	CC	TA	GC	TC	CA	GT	TT	TC	TT	AG
916	48	38	Family-55	Farm2	14.9	39	CT	CT	TT	GG	CT	TC	GG	CT	GA	GC	TT	AA	AA	TC	TC	AT	GG	CC	**	CC	CC	AA	TT	**	GA	CC	CC	CC	**	CG	**	AA	CC	CT	TA	GC	TC	CA	GT	GT	TC	GT	AA
917	26	38	Family-56	Farm2xVosso	13.3	29	CC	CT	TT	GT	CC	TC	GA	TT	GA	GC	TC	TA	TA	TC	CC	TT	GG	CC	**	TC	CC	GA	TT	**	GA	CA	CC	AA	**	CG	**	AA	CC	CT	TT	GG	CC	AA	TT	GT	TC	GT	AG
918	44	43	Family-34	Farm1	14.8	41	TT	CT	TT	GG	CC	CC	GA	CT	GA	GG	CC	TT	TT	CC	TT	AT	CC	CC	**	TC	CA	GA	TC	**	AA	CC	TT	CA	**	CG	**	AA	CA	TT	TA	CC	TC	AA	TT	GG	TC	GT	AA
919	2	1	Family-01	Arna	12.2	20	TT	CC	CT	GT	CT	CC	AA	CT	AA	GG	TT	AA	TT	TC	CC	AT	CC	CC	**	TC	CA	GG	TT	**	GA	CC	CC	AA	**	CC	**	AA	CA	**	TA	GG	TT	AA	GT	GT	TC	TT	AG
920	22	21	Family-66	Vosso	13.7	30	TT	CC	CC	TT	CT	CC	GG	CC	GA	GG	TT	TA	AA	CC	TC	TT	GG	CC	**	CC	CC	AA	TT	**	GG	CA	TT	CA	**	CG	**	AA	CC	TT	TT	GG	CC	CC	GG	GG	CC	TT	AA
921	35	17	Family-20	FiggjoxFarm1	14.2	33	CT	TT	CC	GG	CT	TC	GA	CC	GA	CC	CC	TA	TA	TT	TT	TT	CC	CA	**	TT	CC	GA	TC	**	GA	CC	TT	AA	**	GG	**	AA	CA	CT	TA	GG	TC	CA	GT	GT	TC	GG	AA
922	20	19	Family-25	Figgjo	12	19	TT	CT	CC	GT	CC	TC	GA	CC	AA	GC	CC	AA	TT	TC	TC	TT	CC	CA	**	TC	AA	GG	TC	**	GA	CC	TC	AA	**	CG	**	AA	CA	CC	TT	GC	TC	AA	GT	GG	CC	GT	AA
923	14	13	Family-13	Figgjo	12.8	26	CT	TT	CT	TT	CT	TC	AA	CC	GA	GG	TC	AA	TA	TC	CC	TT	CG	CC	**	CC	AA	AA	TC	**	GA	CC	CC	AA	**	CG	**	AG	CA	CT	TA	GG	TT	CA	GG	TT	TC	TT	AG
924	26	38	Family-56	Farm2xVosso	13.7	32	CT	CT	TT	TT	CC	CC	GA	CT	AA	GC	TC	AA	TT	TC	TC	TT	GG	CC	**	TC	CC	AA	TT	**	AA	CC	CC	CA	**	CC	**	AG	CC	CT	TT	GG	TC	AA	GT	TT	TC	GT	AG
925	22	21	Family-66	Vosso	14.1	34	TT	CT	CC	TT	CC	TC	GA	CT	GA	GC	TC	AA	TA	CC	CC	TT	CC	CC	**	CC	CC	AA	TT	**	GG	CA	TT	CA	**	CG	**	AA	CA	CC	TT	GG	CC	CA	GG	GG	CC	TT	AA
926	4	3	Family-02	Arna	13.6	30	CT	CT	CT	TT	CT	TC	AA	CT	GG	CC	TT	AA	TT	TT	TC	AT	CC	CC	**	TC	CA	AA	TT	**	AA	CA	TC	CA	**	CC	**	AA	CC	CC	TT	GC	TC	AA	GG	GG	TC	GG	AA
927	26	38	Family-56	Farm2xVosso	13.9	32	CC	CT	TT	GT	CC	TC	GA	CT	GA	GC	TT	AA	TT	TC	CC	TT	GG	CC	**	TC	CC	GA	TT	**	GA	CA	CC	AA	**	CG	**	AG	CC	CT	TT	GG	CC	AA	GT	GT	TT	GT	AG
928	33	13	Family-14	FiggjoxFarm1	14.8	41	CT	CC	CC	GT	TT	TC	GA	CT	GA	GC	CC	AA	TA	TT	CC	AT	CC	CA	**	TC	CA	AA	TT	**	GA	CC	TC	CA	**	CG	**	AA	CA	TT	TA	GC	TC	AA	GT	GT	CC	TT	AA
929	14	13	Family-13	Figgjo	9.8	11	TT	CT	TT	GT	CT	CC	AA	CC	GG	GC	TC	AA	AA	TT	CC	TT	CG	CC	**	TC	AA	GA	TC	**	AA	CC	TC	AA	**	CG	**	AG	CA	CT	AA	GC	TC	CA	GG	TT	CC	TT	GG
930	20	19	Family-25	Figgjo	8.8	7	TT	CC	CT	GT	CC	TC	GA	CT	AA	GC	CC	TA	TT	TC	TT	AT	CC	AA	**	TC	AA	GA	TT	**	AA	CA	CC	AA	**	CG	**	AA	CA	CT	TA	GG	TC	AA	GG	GT	TC	GT	AG
931	6	5	Family-03	Arna	14.3	36	CT	CT	CC	TT	CC	TC	GA	CC	GG	CC	TC	TT	AA	CC	CC	AT	CC	CC	**	TC	CA	GA	TT	**	GG	AA	TT	AA	**	GG	**	AA	CA	CT	TT	GC	TC	AA	GT	TT	CC	GT	AG
932	33	42	Family-32	Farm1	17	68	TT	CC	CT	GG	TT	TT	GG	CT	GA	CC	TC	TA	TT	TT	TC	AA	CC	AA	**	TC	CC	AA	TT	**	AA	CC	**	**	**	**	**	**	**	**	**	**	**	**	**	**	**	**	**
933	24	23	Family-67	Vosso	15.8	47	CT	TT	CT	GG	TT	TC	GA	CT	GG	GC	TC	TT	TT	TC	TC	TT	CG	CC	**	TC	CA	GA	TT	**	GA	CA	TC	CA	**	CC	**	AA	CA	CT	TT	GC	CC	AA	GT	GT	CC	TT	AA
934	16	15	Family-17	Figgjo	13.5	31	TT	CC	CC	TT	CT	TT	GA	CT	GA	GC	TT	AA	TT	TC	TC	TT	GG	AA	**	TC	AA	GG	TC	**	AA	CC	TC	AA	**	CG	**	AG	CA	CC	AA	GC	TC	CC	TT	TT	TT	TT	AG
935	16	15	Family-17	Figgjo	13.9	33	TT	CC	CC	TT	CT	TC	AA	CT	GA	GC	TT	AA	TT	TC	TC	TT	CG	AA	**	TC	CA	GA	TC	**	GG	CC	TC	AA	**	CC	**	AA	CA	CT	TA	GC	TT	CA	GG	GT	TC	TT	AG
936	16	15	Family-17	Figgjo	13.2	27	TT	CC	CT	GT	CT	TT	GA	CT	GG	CC	TT	AA	TT	TC	TC	TT	GG	CA	**	TC	CA	GG	TC	**	GG	CC	CC	AA	**	CG	**	AG	CA	**	TT	GG	TC	CA	TT	GT	TC	TT	AG
937	28	27	Family-69	Vosso	11.7	17	CT	CT	CC	TT	CT	CC	AA	CC	GA	GC	CC	TA	TA	TC	CC	AA	GG	CC	**	TT	CC	GA	TC	**	GA	CC	CC	CA	**	GG	**	AA	CA	TT	TA	CC	TC	CA	GT	GG	CC	GT	AA
938	10	9	Family-09	Skibotn	13.7	29	TT	CT	CT	GG	CC	CC	GA	CC	GA	GC	TC	TT	TT	TC	TC	AT	CC	CC	**	TC	AA	GG	TC	**	AA	CA	TT	AA	**	CG	**	AA	CC	CC	TA	GG	TC	AA	GT	GT	CC	TT	AA
939	22	21	Family-66	Vosso	11.2	17	TT	CT	CC	TT	CT	TC	GG	CT	GA	GC	TT	AA	TT	CC	CC	TT	GG	CC	**	CC	CC	AA	TT	**	GG	CC	TT	CA	**	CG	**	AA	CC	CC	TT	GC	TC	CC	GT	GG	TC	TT	AA
940	10	9	Family-09	Skibotn	13.6	28	CT	CT	CC	GT	CC	CC	GG	CT	GG	GC	TC	TA	TT	TC	TC	AT	CC	CC	**	TC	CA	GG	TT	**	GA	CA	TT	AA	**	CG	**	AA	CA	CT	TA	GC	TC	AA	GT	GT	TC	TT	AA
941	20	19	Family-25	Figgjo	13.2	27	TT	CC	CT	GT	CC	TC	GG	CT	AA	GG	CC	TA	TT	TT	TC	TT	CC	AA	**	TC	AA	GG	TT	**	GA	CA	TC	AA	**	GG	**	AG	AA	CC	TT	GG	TC	AA	TT	GG	CC	GT	AA
942	8	7	Family-04	Arna	13.3	28	CC	CC	CT	TT	CT	CC	GA	CT	GG	GG	TT	TA	TA	TC	TC	AT	CC	CC	**	TT	AA	AA	TT	**	GA	CC	CC	CA	**	CG	**	AA	CC	CC	TA	GC	TT	AA	GT	TT	TC	TT	AA
943	18	17	Family-19	Figgjo	12.4	22	TT	CT	CT	GT	TT	TT	GA	CT	GA	GC	CC	**	TT	TC	TT	TT	CG	CA	**	TT	CC	GA	TC	**	GA	CC	**	**	**	**	**	**	**	**	**	**	**	**	**	**	**	**	**
944	26	25	Family-68	Vosso	12.6	23	CC	CT	CT	TT	CC	CC	AA	TT	GA	GC	CC	TA	TA	CC	CC	AT	CG	CC	**	TC	CC	AA	TC	**	GA	CA	CC	AA	**	CG	**	AA	CA	TT	TT	GG	TC	AA	GT	TT	TC	TT	AG
945	6	5	Family-03	Arna	12.6	27	CT	CC	CT	GG	CC	TC	AA	CT	GG	GC	TC	TA	TT	TC	TC	AT	CC	CC	**	TC	CA	GG	TC	**	GA	CA	TC	AA	**	CG	**	AA	CA	TT	TT	CC	TC	CA	TT	GT	CC	TT	AG
946	8	7	Family-04	Arna	14.3	37	CC	CC	CT	TT	CT	CC	GA	CT	GA	GC	TT	TT	TA	TC	TC	AT	CC	CA	**	TC	AA	AA	TT	**	GA	CC	CC	CA	**	CC	**	AA	CA	CT	TA	GC	TC	AA	GT	TT	TC	GT	AA
947	26	38	Family-56	Farm2xVosso	15.3	42	CC	CT	TT	GT	CC	CC	GA	CC	GA	GC	TC	AA	TA	CC	TC	TT	GG	CC	**	CC	CC	GA	TT	**	GA	CC	CC	CA	**	CC	**	AA	CC	TT	TA	GG	CC	AA	GT	GT	TT	GT	AG
948	10	9	Family-09	Skibotn	11	14	CT	CT	CC	GG	CC	CC	GA	CC	AA	GC	TT	TA	TT	TC	TC	AT	CC	CC	**	TC	AA	GG	TT	**	GA	CA	TT	AA	**	CG	**	AA	CC	TT	TT	GG	TC	AA	GT	GG	CC	TT	AA
949	35	17	Family-20	FiggjoxFarm1	13.7	29	CT	CT	CT	GG	TT	TC	GA	CC	GA	CC	CC	TA	TT	TT	TC	AA	GG	CC	**	TC	CC	GA	TC	**	GA	CC	TT	CA	**	CG	**	AG	CA	CT	TA	GC	TT	CA	GT	GT	CC	GT	AA
950	18	17	Family-19	Figgjo	11.5	18	CT	CT	CT	GT	TT	TC	GA	CC	GG	GC	CC	TT	TT	TC	TT	AT	CG	CA	**	TT	CA	GA	TT	**	GA	CA	TC	CA	**	GG	**	AG	CC	CT	TA	GG	TT	CA	GG	TT	TC	GG	AA
951	35	17	Family-20	FiggjoxFarm1	12.8	23	CT	CT	CT	GG	TT	TC	GA	CC	GA	GC	CC	TA	TA	TC	TT	AA	CG	CA	**	TT	CC	GA	TT	**	GG	CC	TT	AA	**	GG	**	**	CC	CT	**	GC	**	AA	GT	TT	**	TT	AA
952	28	39	Family-58	Farm2xVosso	15	43	TT	TT	CC	TT	CT	CC	GA	CC	GA	GG	TC	AA	AA	CC	CC	TT	GG	CC	**	TC	CC	AA	TT	**	AA	CA	TT	CC	**	GG	**	AA	AA	TT	TT	GC	TC	CA	GT	GT	TC	TT	AA
953	34	45	Family-36	Farm1	15.9	52	CT	CT	CC	GT	CT	CC	AA	CT	GG	GG	CC	TA	TT	CC	CC	AT	CC	CA	**	TC	CC	GA	TT	**	AA	CA	TC	CA	**	CG	**	AA	CC	CT	AA	CC	TC	AA	GT	GT	TT	GT	AA
954	49	39	Family-57	Farm2	15	42	TT	CT	CT	GG	CC	TC	GG	CC	AA	GC	TT	AA	AA	CC	CC	TT	GG	CC	**	TC	CC	AA	TT	**	GG	AA	TT	CA	**	CC	**	AG	AA	TT	TT	GG	TC	AA	GT	GG	TC	GT	AA
955	44	43	Family-34	Farm1	14.6	38	TT	CT	CT	GG	CT	CC	GG	CT	GG	GC	CC	TT	TA	TT	TC	AA	CC	CA	**	CC	CA	GA	TC	**	GA	CC	CC	CA	**	CG	**	AA	CA	TT	TA	CC	TC	AA	TT	GG	TC	GG	AA
956	28	39	Family-58	Farm2xVosso	14.6	39	CT	CT	CT	TT	CT	CC	GG	CC	GA	GG	TC	TA	TA	TC	CC	TT	CG	CC	**	TT	CA	GA	TT	**	GA	CA	CC	CC	**	CG	**	AA	CC	CT	TA	GC	CC	CA	GT	GG	CC	GT	AA
957	33	42	Family-32	Farm1	17.4	70	TT	CC	CT	GG	CT	TC	GG	CC	GG	CC	TC	AA	TT	TC	CC	AA	CC	AA	**	TT	CC	AA	TT	**	GA	CC	TT	CA	**	CG	**	AG	CA	CT	TT	GC	TT	CA	TT	GG	TC	GT	AG
958	35	46	Family-38	Farm1	16.3	54	CT	CT	CC	GG	CT	CC	GG	TT	GA	GG	CC	TA	TA	TT	TC	AT	GG	CA	**	TC	CC	GA	TT	**	GA	CC	TC	AA	**	CG	**	AA	CA	TT	TT	CC	CC	AA	TT	TT	TC	GT	AA
959	34	45	Family-36	Farm1	15.9	48	TT	CT	CT	GT	CT	TC	AA	CT	GA	GC	TT	TA	TT	TC	CC	AT	CC	CA	**	TC	CC	GA	TT	**	AA	CA	TC	CA	**	CC	**	AA	CC	CT	TA	GC	TC	AA	GT	GG	TC	TT	AA
960	35	46	Family-38	Farm1	16.4	55	TT	CC	TT	GG	CT	CC	GA	CT	GA	GC	TC	AA	AA	TT	TC	AA	CG	CC	**	TC	CC	GA	TC	**	GA	CA	TC	CA	**	CG	**	AA	CA	TT	TT	CC	CC	AA	TT	TT	TT	GT	AA
961	47	37	Family-666	**	16.2	52	CC	CC	CT	GT	TT	TT	GG	CT	GG	CC	TT	AA	TA	TC	CC	TT	CC	CC	**	TT	CC	GA	TT	**	GG	CA	TC	CA	**	CC	**	AG	CC	TT	TA	GG	TC	CA	GG	GG	TT	GG	AA
962	47	37	Family-53	Farm2	15.2	46	CC	CT	TT	GT	TT	TC	GG	CT	GG	GC	TT	TA	TA	TC	CC	TT	CC	CC	**	CC	CC	GA	TT	**	GA	CA	TT	CC	**	CG	**	AG	CC	CC	TA	GG	TC	CA	TT	TT	TT	GT	AA
963	49	39	Family-57	Farm2	16.7	56	CT	CC	TT	GG	CC	CC	GG	CC	AA	GC	TT	TA	AA	TC	TC	TT	CG	CA	**	TT	CC	AA	TT	**	GA	AA	TT	CC	**	CC	**	AG	CC	TT	TT	GG	TC	AA	GT	GG	TC	TT	AG
964	18	17	Family-19	Figgjo	12.2	20	CT	CT	CT	GG	CT	TT	AA	CT	GG	**	CC	TA	TT	CC	TC	TT	CG	CA	**	TT	CC	GA	TT	**	GA	CA	TC	CA	**	GG	**	AG	AA	CC	TA	GG	TT	AA	GG	TT	TT	GT	AG
965	36	19	Family-26	FiggjoxFarm1	14.3	36	TT	CT	CT	GG	CT	CC	GG	CT	AA	GC	CC	TA	TA	TC	CC	AT	CC	CC	**	TC	CA	GA	TT	**	GG	CA	TC	CA	**	CG	**	AA	CA	CT	TT	GG	TC	AA	TT	GG	CC	TT	AA
966	35	17	Family-20	FiggjoxFarm1	13	27	CT	CT	CT	GG	CC	CC	GA	CT	GA	CC	CC	**	TA	TT	TT	AT	CG	CC	**	TT	CC	GA	TT	**	GG	CA	TT	CA	**	GG	**	AG	CC	TT	**	GC	TT	CA	GT	TT	TT	GG	AA
967	10	12	Family-11	Skibotn	11.1	17	CT	CC	CC	GT	CC	CC	GG	CT	GA	CC	TC	TT	TT	TT	CC	AT	CC	CC	**	TT	CA	GA	TT	**	GA	CA	TT	AA	**	CC	**	AA	CC	CT	TA	CC	TC	AA	TT	GG	CC	TT	AA
968	2	1	Family-01	Arna	14	33	CC	CC	CT	GG	CT	CC	AA	TT	GG	GC	TC	AA	TA	TC	TC	AT	CG	AA	**	TC	CC	GG	TT	**	AA	CC	TC	AA	**	CG	**	AA	CC	CT	TA	GC	CC	CA	GT	GG	TC	TT	AG
969	8	7	Family-04	Arna	12.5	22	CC	CC	CT	TT	CT	TC	GA	CT	AA	GC	TT	TT	TA	TC	TC	AT	CC	CA	**	TT	AA	GA	TT	**	GA	CC	CC	CA	**	CC	**	AG	CA	**	TA	CC	CC	CA	GT	GT	TC	GT	AA
970	35	17	Family-20	FiggjoxFarm1	12.8	23	**	TT	CC	**	TT	TC	**	CT	**	**	TC	TA	TA	TT	TC	AA	**	CA	**	TT	CC	GA	TC	**	GA	CC	TT	CA	**	CG	**	AG	CC	**	**	GC	TT	AA	GT	**	**	TT	AA
971	11	9	Family-10	Skibotn	11.8	18	CT	CC	CT	GT	CT	CC	AA	TT	AA	GC	TT	AA	TA	CC	TC	AA	CG	CA	**	TC	CC	GG	TC	**	GG	CC	TT	AA	**	GG	**	AA	CA	**	TA	GC	TC	AA	GG	GT	TT	GT	AA
972	47	37	Family-53	Farm2	16.2	53	CC	CT	TT	GT	TT	CC	GG	CT	GG	GC	TT	AA	TA	TC	CC	TT	CG	CA	**	TT	CC	GA	TT	**	GA	CA	TC	CC	**	CC	**	AG	CA	**	TT	GC	TC	CA	TT	TT	TT	GT	AA
973	34	45	Family-36	Farm1	16.5	51	**	CT	CC	**	**	TT	**	CT	**	**	TC	TT	TT	CC	CC	AT	**	CA	**	TC	CC	**	TT	**	**	**	**	**	**	**	**	**	**	**	**	**	**	**	**	**	**	**	**
974	50	40	Family-59	Farm2	15.8	48	CC	CT	TT	GG	CT	TT	GG	CT	GG	CC	TT	AA	AA	TC	TC	TT	GG	CC	**	TT	CC	AA	TT	**	GA	CA	**	**	**	**	**	**	**	**	**	**	**	**	**	**	**	**	**
975	44	43	Family-34	Farm1	15	41	TT	CC	CC	GG	CT	CC	GG	TT	GA	CC	CC	TA	TT	TC	TT	AA	CC	CC	**	TC	CC	GA	TT	**	AA	CA	**	**	**	**	**	**	**	**	**	**	**	**	**	**	**	**	**
976	24	23	Family-67	Vosso	14	35	**	**	**	**	**	**	**	**	**	**	**	**	**	**	**	**	**	**	**	**	**	**	**	**	**	**	TT	CC	**	CC	**	AA	CA	TT	TT	GC	CC	AA	GT	GG	CC	TT	AG
977	35	46	Family-38	Farm1	16.3	52	CT	TT	CT	GG	TT	TC	GA	CT	GA	GC	CC	TA	TA	TT	TC	AT	GG	CA	**	CC	CC	GA	TT	**	GG	CA	TC	CA	**	CC	**	AA	CC	TT	TT	CC	TC	AA	GT	TT	TC	TT	AA
978	2	1	Family-01	Arna	13	26	CT	CC	CT	TT	CC	CC	GA	TT	GA	GC	TC	TA	TT	TC	TC	AT	CC	**	**	TT	CA	GG	CC	**	AA	CC	TC	AA	**	CG	**	AA	CA	**	TT	GG	TT	CA	GT	GG	TC	TT	AG
979	44	43	Family-26	FiggjoxFarm1	14.1	33	**	CT	CT	**	CC	CC	**	CT	**	GC	CC	AA	TA	TT	TC	AT	CC	CC	**	CC	CC	GA	TT	**	AA	CC	CC	CA	**	CC	**	**	CA	TT	TT	CC	TC	AA	GT	**	**	GT	AA
980	28	27	Family-25	Figgjo	11.4	18	CT	CC	CC	TT	CT	TC	AA	CC	GG	GC	CC	TA	AA	TT	CC	AT	CC	AA	**	TT	CA	AA	TT	**	GA	CC	CC	CC	**	GG	**	AG	CC	TT	TA	CC	TC	CA	TT	GT	CC	TT	AG
981	22	21	Family-54	Farm2xVosso	13.5	28	CC	TT	CC	TT	TT	TC	GG	CT	GG	CC	TT	AA	TT	CC	CC	AT	GG	CC	**	CC	CC	AA	TT	**	GG	CA	TT	CA	**	CG	**	AA	CC	CT	TT	GC	CC	CA	GG	GG	TC	TT	AA
982	34	15	Family-14	FiggjoxFarm1	13.2	30	CT	CC	CT	GT	TT	TT	GA	CC	GG	CC	TT	TA	TT	TC	CC	TT	CG	CA	**	TC	CC	GG	TC	**	GA	CA	CC	CA	**	CC	**	AA	CC	CT	AA	GC	TC	AA	GT	GT	TC	TT	AG
983	52	51	Family-68	Vosso	**	**	CT	CT	TT	GT	CT	CC	GG	CC	GA	GC	TT	TA	AA	CC	TC	TT	GG	CA	**	TC	CC	AA	TT	**	GA	AA	TT	CA	**	GG	**	AG	AA	TT	TT	GG	TC	CA	TT	TT	TT	TT	AA
984	2	1	Family-66	Vosso	11.6	17	CT	CC	TT	TT	CT	CC	GA	CT	GA	GC	TC	AA	TT	CC	TC	AT	CC	AA	**	TC	CA	GG	TC	**	GA	CC	TC	CA	**	CG	**	AA	CC	**	TA	CC	CC	CA	GT	GG	TC	TT	AG
985	14	13	Family-69	Vosso	10.3	12	TT	CT	CC	TT	CT	CC	AA	CC	GG	GG	CC	AA	TA	TT	CC	TT	CC	CC	**	CC	AA	GA	TT	**	GA	CC	TC	CA	**	CG	**	AG	AA	**	AA	GG	TT	CA	GT	GT	TC	TT	GG
986	24	37	Family-68	Vosso	15.7	50	TT	CC	CT	**	TT	TT	GA	TT	GA	CC	TT	AA	TA	TT	CC	TT	CC	CC	**	TC	CA	AA	TT	**	AA	CA	TT	CA	**	CC	**	AA	CA	TT	TT	GG	TC	AA	GG	GT	TC	TT	AA
987	52	51	Family-75	Driva	14.7	40	CT	CT	CT	GT	CT	TC	GG	TT	AA	CC	TT	TA	TT	TC	CC	AA	CG	CC	**	TC	CA	GA	TT	**	GA	CA	TT	AA	**	CG	**	AA	CA	TT	TT	CC	TC	AA	GT	GT	TC	GT	AA
988	34	45	Family-36	Farm1	15.4	36	TT	CT	CT	GG	CT	TC	GA	CT	GG	GG	CC	TA	TT	CC	CC	AT	CG	CC	**	CC	CC	GA	TT	**	AA	AA	**	**	**	**	**	**	**	**	**	**	**	**	**	**	**	**	**
989	14	13	Family-13	Figgjo	11	16	**	TT	TT	**	CC	CC	AA	CC	**	GC	TC	AA	TA	TT	CC	TT	CC	CC	**	TC	AA	GA	TT	**	AA	CC	TT	CA	**	CG	**	AG	CA	CT	AA	GC	TT	CA	GT	GT	TC	TT	GG
990	26	38	Family-56	Farm2xVosso	13.2	28	CT	CT	TT	GT	CC	TC	GG	TT	AA	GC	TC	AA	TA	TT	TC	AT	GG	CC	**	TC	CC	GA	TT	**	GA	CA	CC	CA	**	CG	**	AG	CC	TT	TA	GG	CC	AA	GT	GG	TC	GT	AG
991	22	21	Family-66	Vosso	13.7	30	**	TT	CC	**	CC	TC	**	CC	**	GC	TC	AA	AA	CC	TC	AT	CC	CC	**	CC	CC	AA	TT	**	GG	CA	**	**	**	**	**	**	CA	TT	**	GG	CC	**	**	**	**	TT	AA
992	8	7	Family-26	FiggjoxFarm1	12.8	26	CC	CT	CT	GT	CT	TC	GA	CT	GG	CC	TT	TA	TA	TC	TC	AA	CC	CC	**	TT	CA	GA	TT	**	GG	CC	CC	CA	**	CC	**	AA	CA	**	TA	GC	TT	AA	GG	TT	TC	GT	AA
993	33	13	Family-14	FiggjoxFarm1	15.1	43	CT	TT	CT	GT	CT	CC	GA	CT	GA	GG	TC	AA	TA	TT	CC	TT	CC	CC	**	TT	CA	GA	TT	**	AA	CC	TC	CA	**	CG	**	AA	AA	TT	TT	GG	TT	AA	GG	GT	CC	TT	AA
994	14	13	Family-13	Figgjo	13.3	31	CT	TT	TT	TT	CC	CC	AA	CT	GA	GG	TT	AA	TA	TT	CC	TT	CC	CC	**	TC	AA	AA	TC	**	GA	CC	TC	**	**	CG	**	**	AA	**	**	**	TT	CA	TT	**	**	TT	GG
995	48	38	Family-55	Farm2	15.6	47	CC	TT	TT	GG	CT	TT	GG	CT	GG	GG	TT	AA	TA	TC	TT	TT	GG	CC	**	TC	CC	AA	TT	**	GA	CC	TC	CC	**	CG	**	AA	CC	TT	TA	GC	TC	CA	GT	GT	TC	GT	AA
996	49	39	Family-57	Farm2	14.8	39	TT	CT	TT	GG	CT	TC	GG	CC	AA	GC	TT	TA	AA	TC	CC	TT	CG	CA	**	TT	CC	AA	TT	**	GA	AA	TT	CC	**	GG	**	AG	CC	CT	TT	GG	TT	AA	GT	GG	TT	TT	AA
997	41	40	Family-60	Farm2xVosso	13.8	31	TT	CT	CT	GT	CT	TC	GA	TT	GA	GC	TT	AA	AA	TT	TC	TT	CG	CC	**	TT	CA	AA	TT	**	GG	CA	CC	CA	**	GG	**	AA	CA	TT	TT	GG	TC	AA	GT	GT	TT	GT	AA
998	24	37	Family-54	Farm2xVosso	15.9	51	CC	CC	TT	GT	CT	TC	GA	TT	GA	CC	TT	AA	TA	TT	CC	TT	CC	CC	**	TC	CA	AA	TT	**	AA	CA	TC	CA	**	CC	**	AA	CA	TT	TA	GG	TC	AA	GT	GG	TC	TT	AA
999	8	7	Family-04	Arna	14.5	40	CC	CT	CT	GT	CT	TC	GA	CT	GG	GC	TT	TT	TA	TC	TC	AA	CC	CC	**	TT	CA	GA	TT	**	GA	CA	CC	AA	**	CG	**	AG	CA	TT	TA	GC	TT	AA	GT	TT	TC	TT	AG
1000	33	13	Family-14	FiggjoxFarm1	14.6	39	TT	CT	CC	GT	CT	TC	GA	CT	GG	GG	TT	AA	TT	TT	CC	AT	CC	CA	**	TC	CA	AA	TT	**	AA	CC	CC	CA	**	CG	**	AA	AA	TT	TA	GC	TC	CA	GT	GT	CC	TT	AG
1001	24	37	Family-54	Farm2xVosso	14.3	37	CT	CT	CC	GG	CC	TC	GA	CT	AA	GC	TC	TT	TA	TT	CC	TT	CC	CC	**	TT	CA	AA	TT	**	GA	CA	TC	CA	**	CG	**	AA	AA	TT	TA	GC	CC	AA	TT	GT	TC	TT	AA
1002	16	15	Family-17	Figgjo	13.4	30	TT	CC	CC	TT	CT	TC	GA	CT	GA	CC	TT	AA	TT	CC	CC	TT	CG	CA	**	TC	CA	GA	TC	**	GA	CC	TC	AA	**	CC	**	AA	CA	CT	TT	GG	TT	CA	GG	GT	TT	TT	AG
1003	28	39	Family-58	Farm2xVosso	15.2	43	TT	TT	CC	GT	CT	TC	GA	CC	GA	GG	TC	AA	TA	TC	CC	AT	GG	CC	**	TT	CC	AA	TT	**	GA	CA	TC	CC	**	GG	**	AG	CA	TT	TA	GC	TC	CA	GT	TT	CC	GT	AA
1004	33	13	Family-14	FiggjoxFarm1	14.1	35	CT	CT	TT	GT	CC	TT	GA	CC	GA	GG	TC	AA	TA	TC	CC	TT	CG	CA	**	TT	CA	AA	TT	**	AA	CC	TT	CA	**	CG	**	AA	AA	TT	TA	GC	TC	CA	GT	GT	CC	TT	AA
1005	2	1	Family-01	Arna	13.4	29	TT	CC	TT	TT	CC	CC	GA	TT	AA	GG	TC	TA	TT	CC	TC	AT	CG	CC	**	TT	AA	GG	CC	**	GA	CC	CC	CA	**	GG	**	AA	CC	CT	TT	GG	TC	CA	GT	GT	TC	TT	AG
1006	14	13	Family-13	Figgjo	12.6	24	CT	TT	CC	GT	CT	CC	AA	CC	GA	GG	CC	AA	TA	TT	CC	TT	CG	CC	**	TT	AA	AA	TT	**	AA	CC	TT	AA	**	CG	**	AG	CA	CT	AA	GC	TC	CA	GT	GT	CC	TT	GG
1007	14	13	Family-13	Figgjo	10.3	12	CT	TT	CC	GT	CC	TC	AA	CT	GA	GG	TC	AA	TT	TC	CC	TT	CC	CC	**	TC	AA	AA	TT	**	AA	CC	**	**	**	**	**	**	**	**	**	**	**	**	**	**	**	**	**
1008	26	25	Family-68	Vosso	12.2	23	CC	CT	CT	TT	CC	CC	AA	CT	GA	GC	TC	TA	TT	TC	TC	TT	CG	CC	**	CC	CC	AA	TT	**	GA	CC	CC	CA	**	GG	**	AG	CA	TT	TT	GG	TC	AA	GG	GT	CC	TT	AG
1009	41	40	Family-60	Farm2xVosso	13.9	33	CC	CC	CT	GT	CT	TC	GA	TT	AA	GG	TT	AA	TA	TT	TC	TT	CG	CC	**	TT	CA	AA	TT	**	GA	CA	CC	CA	**	GG	**	AA	CA	CT	TT	GG	TC	AA	GT	TT	TT	GT	AA
1010	50	40	Family-17	Figgjo	15	41	CC	CC	TT	GT	TT	CC	GG	CT	GA	GC	TT	AA	AA	TC	TC	TT	CG	CC	**	TT	CC	AA	TT	**	GA	CA	TC	CA	**	CG	**	AG	CA	TT	TT	GG	CC	AA	TT	GT	TT	GT	AA
1011	22	21	Family-66	Vosso	10.5	15	CT	CT	CC	TT	CT	CC	GG	CT	GA	GC	TT	TA	TA	CC	CC	TT	GG	CC	**	CC	CC	AA	TT	**	GG	CA	TT	CA	**	CG	**	AA	CC	CT	TT	GC	TC	CC	GT	GG	CC	TT	AA
1012	50	40	Family-59	Farm2	15.8	48	CT	CC	TT	GT	CT	TT	GG	CT	GA	GC	TT	AA	AA	TC	TC	TT	GG	CC	**	TT	CC	AA	TT	**	GG	CA	TC	CC	**	GG	**	AG	CA	CT	TT	GG	CC	CA	TT	GT	TT	GT	AA
1013	20	19	Family-25	Figgjo	10.2	13	**	CT	CC	**	CC	TC	**	TT	AA	GG	TC	TA	TT	TC	TC	AT	CC	AA	**	TC	AA	GA	TC	**	GA	CA	**	CA	**	**	**	AG	CA	**	**	GC	**	AA	GT	**	**	GT	AG
1014	28	39	Family-58	Farm2xVosso	14.7	40	CT	CT	CT	TT	CT	CC	GA	CC	GA	GC	TC	TA	TA	CC	CC	AT	GG	CC	**	TC	CC	GA	TT	**	AA	CA	TC	CC	**	GG	**	AG	AA	CT	TT	GC	CC	CA	TT	GT	TC	GT	AA
1015	48	38	Family-55	Farm2	15.3	45	CT	CT	TT	GG	CT	TC	GG	CC	GA	GG	TT	AA	AA	TC	CC	TT	GG	CC	**	CC	CC	AA	TT	**	GA	CC	CC	CC	**	CC	**	AG	CA	CT	TA	GC	CC	CA	TT	TT	TC	GT	AA
1016	48	38	Family-55	Farm2	16.1	53	CC	CT	TT	TT	CT	CC	GG	CT	GG	GC	TC	AA	AA	CC	TC	AT	GG	CC	**	CC	CC	AA	TT	**	GG	CC	CC	CC	**	CC	**	AA	CA	CT	TT	GC	CC	CA	GT	GG	TC	GT	AA
1017	8	7	Family-04	Arna	10.7	15	CC	CT	CT	TT	CT	TC	GA	CT	GA	GG	TT	TA	TA	TC	TC	AT	CC	CC	**	TT	AA	GA	TT	**	GA	CC	CC	CA	**	CG	**	AG	CA	CC	TA	CC	CC	AA	GT	TT	TC	GG	AA
1018	34	45	Family-36	Farm1	15.4	45	TT	CT	CC	GG	CT	TT	AA	CT	GG	CC	CC	TT	TT	TC	CC	AT	CC	CC	**	TT	CC	GA	TT	**	AA	CC	TC	AA	**	CG	**	AA	CC	TT	TA	CC	CC	AA	GT	GG	TC	GT	AA
1019	33	13	Family-14	FiggjoxFarm1	14.8	40	CT	TT	TT	GT	TT	CC	GA	CC	GA	GC	TC	TA	TT	TC	CC	TT	CC	CA	**	TC	CA	GA	TT	**	GA	CC	TC	CA	**	CG	**	AA	CA	CT	TT	GC	TT	CA	GT	GT	CC	TT	AA
1020	26	38	Family-56	Farm2xVosso	13.5	30	CT	CT	TT	GT	CC	CC	GA	CT	AA	GC	TT	AA	TT	TC	TC	TT	GG	CC	**	CC	CC	AA	TT	**	GA	CA	CC	AA	**	CG	**	AG	CC	TT	TT	GG	TC	AA	GG	TT	TT	GT	AG
1021	33	42	Family-666	**	**	**	TT	CT	TT	GG	CT	TT	GG	CT	GA	CC	TC	TA	TT	TC	CC	AT	CC	CC	**	TC	CC	AA	TT	**	AA	CC	TC	CA	**	CC	**	AG	CA	**	TT	GG	TC	CA	GT	GG	TC	GT	AA
1022	6	5	Family-03	Arna	14.8	39	CC	CC	CC	GT	CC	TC	GA	CC	GG	GC	TT	TT	TA	CC	CC	AA	CC	CC	**	TT	CC	GG	TC	**	AA	AA	TT	CA	**	CC	**	AA	CA	CT	TT	GC	CC	AA	TT	GT	CC	TT	AG
1023	41	40	Family-60	Farm2xVosso	13.9	31	TT	TT	CT	TT	CT	CC	GA	TT	GG	GG	TT	AA	AA	TT	TC	TT	CG	CC	**	TT	CA	AA	TT	**	GG	CA	CC	CA	**	CG	**	AA	CC	TT	TT	GG	TC	AA	TT	GT	TT	GT	AA
1024	26	38	Family-56	Farm2xVosso	13.5	30	CT	CT	TT	TT	CC	CC	GG	CT	AA	GC	TC	AA	TT	CC	TC	AT	GG	CC	**	TC	CC	AA	TT	**	AA	CC	CC	CA	**	CG	**	AA	CC	**	TT	GG	TC	AA	TT	TT	TT	GT	AG
1025	20	19	Family-25	Figgjo	13.6	30	CT	CC	CT	GT	CC	TC	GA	TT	AA	GG	TC	TA	TT	TC	TC	AT	CC	CA	**	TC	AA	GA	TC	**	AA	CA	TT	CA	**	CC	**	AA	AA	CC	TA	GC	TC	AA	GG	GT	TT	TT	AG
1026	28	27	Family-69	Vosso	14.2	36	CT	CT	CC	TT	CT	CC	AA	CC	GG	CC	CC	AA	TT	TC	CC	AT	CC	CA	**	TT	CA	GA	TC	**	GA	CC	CC	CA	**	GG	**	AG	CC	CT	AA	CC	TC	CA	TT	GT	CC	GT	AA
1027	36	19	Family-26	FiggjoxFarm1	12.9	26	TT	CC	CC	GT	CT	CC	GG	CT	AA	GC	TC	TA	TA	TC	CC	AT	CC	CA	**	TC	CA	AA	TT	**	GA	CA	TT	CA	**	CG	**	AG	CC	**	**	GG	TT	AA	TT	TT	**	TT	AA
1028	26	38	Family-56	Farm2xVosso	15.6	48	CC	CT	TT	TT	CC	TC	GA	CC	GA	GC	TT	TA	TT	TC	CC	AT	GG	CC	**	TC	CC	GA	TT	**	AA	CC	CC	CA	**	CG	**	AG	CC	TT	TT	GG	CC	AA	GT	GT	TC	GT	AG
1029	41	40	Family-60	Farm2xVosso	13.9	31	**	**	**	**	**	**	**	**	**	GC	**	**	AA	**	**	**	**	**	**	TT	**	AA	**	**	**	**	CC	CA	**	CG	**	AA	CA	TT	TT	GG	TT	AA	GT	GT	TT	GT	AA
1030	14	13	Family-13	Figgjo	12.8	25	TT	TT	CC	GT	CC	TC	AA	CT	GG	GG	TC	AA	AA	TC	CC	TT	CG	CC	**	CC	AA	GA	TT	**	GA	CC	TT	CA	**	CG	**	AA	CA	CT	AA	GC	TT	CA	TT	TT	TC	TT	AG
1031	2	1	Family-01	Arna	14.6	39	CT	CC	TT	GT	CT	CC	GA	TT	GA	GG	CC	AA	TA	TC	CC	AT	CC	AA	**	TC	CC	GG	TC	**	GA	CC	CC	CA	**	CG	**	AA	CA	CT	TA	CC	TT	CA	GT	GT	TC	TT	AG
1032	34	15	Family-18	FiggjoxFarm1	14.3	38	TT	CC	CT	GT	TT	TC	GA	CC	GA	GC	TT	TA	TT	CC	CC	TT	CG	CA	**	TT	CC	GG	TC	**	AA	CA	TC	CA	**	CG	**	AA	CC	CT	AA	CC	TT	AA	GT	GG	CC	TT	AG
1033	8	7	Family-04	Arna	14.8	37	CC	CT	CT	TT	CT	CC	GA	CT	GA	CC	TT	TA	TA	TC	TC	AT	CC	CA	**	TT	AA	GA	TT	**	AA	CA	CC	AA	**	CC	**	AA	CA	CC	TA	GC	TT	CA	GG	GT	TC	TT	AG
1034	34	15	Family-18	FiggjoxFarm1	14.1	34	CT	CC	CC	GT	TT	TT	GA	CC	GG	CC	TC	TA	TT	TC	CC	TT	GG	CA	**	TT	CA	GA	TC	**	AA	CC	TC	AA	**	CG	**	AA	CC	CT	AA	GC	TC	AA	TT	GT	TC	TT	AA
1035	11	12	Family-12	Skibotn	14.6	36	CC	CT	CT	GT	CC	CC	GG	TT	GA	CC	TC	TA	TT	TC	TC	AA	CG	CA	**	TC	CA	AA	TC	**	GA	CA	TT	AA	**	CG	**	AA	CA	TT	TA	CC	TT	CA	GT	GG	TC	TT	AA
1036	33	42	Family-32	Farm1	17.4	66	TT	CT	TT	GG	TT	TC	GG	CC	GG	GC	CC	AA	TT	TT	TC	TT	CC	CA	**	TC	CC	AA	TT	**	AA	CC	TC	AA	**	CC	**	AG	CA	CT	TT	GC	TT	AA	TT	GG	TC	TT	AA
1037	10	9	Family-09	Skibotn	12.4	22	CC	CC	CC	GG	CC	CC	GG	CT	GA	GC	TC	AA	TT	TC	TC	AT	CC	CC	**	TC	CA	GG	TC	**	GA	CA	TT	AA	**	CG	**	AA	CC	TT	TA	GC	TC	AA	GT	GG	CC	TT	AA
1038	24	37	Family-54	Farm2xVosso	14.8	41	TT	CT	CC	GG	CT	TC	GA	CT	GA	CC	TC	TA	TT	TT	CC	TT	CC	CC	**	CC	CC	AA	TT	**	GA	CA	TT	CA	**	CC	**	**	**	TT	TT	GC	**	AA	TT	GT	TC	GT	AG
1039	8	7	Family-04	Arna	13.8	34	CC	CT	CT	TT	CT	TT	GA	CT	AA	CC	TT	TA	TA	TC	TC	AT	CC	CA	**	TC	AA	AA	TT	**	AA	CC	CC	CA	**	CG	**	AG	CA	CT	TA	GC	TC	CA	GT	GT	TC	GG	AG
1040	48	38	Family-55	Farm2	16	52	CT	CT	TT	TT	CT	CC	GG	CT	GA	GG	TT	AA	AA	CC	TC	AT	GG	CC	**	CC	CC	AA	TT	**	AA	CA	TC	CA	**	CG	**	AG	CA	TT	TA	GC	CC	CA	TT	GT	TC	GT	AA
1041	35	46	Family-38	Farm1	15.2	43	CT	CC	CT	GG	CT	CC	GG	TT	GA	GG	CC	AA	TA	TT	TC	AT	CG	CA	**	CC	CC	GA	TT	**	GG	CC	TC	CC	**	CG	**	AA	AA	TT	TT	GC	CC	CA	TT	GT	TC	GT	AA
1042	28	39	Family-58	Farm2xVosso	13.8	33	CT	CT	CT	TT	CT	CC	GG	CC	GG	GG	TC	AA	AA	TC	CC	AT	GG	CC	**	TT	CC	AA	TT	**	GA	CA	TC	CC	**	CG	**	AG	AA	TT	TA	GC	CC	CA	GT	GT	CC	GG	AA
1043	28	39	Family-58	Farm2xVosso	15.4	46	CT	CT	CC	TT	CT	CC	GG	CC	GG	GC	TC	AA	TA	TC	CC	TT	GG	CA	**	TC	CC	AA	TT	**	GA	CA	TT	CC	**	GG	**	AA	AA	TT	TT	GC	CC	CA	GG	TT	TC	TT	AG
1044	34	15	Family-18	FiggjoxFarm1	13.4	30	CT	CC	CT	GT	TT	TT	AA	CC	GG	CC	TT	TA	TT	TC	CC	TT	GG	CA	**	TT	CA	GA	TC	**	AA	CC	TC	AA	**	CG	**	AA	CC	CT	TA	GG	TC	CA	GT	GT	CC	TT	AG
1045	24	23	Family-67	Vosso	14.4	35	CT	CT	CT	GG	CC	TC	AA	TT	GG	GC	TC	TA	TA	TC	CC	TT	CG	CC	**	TC	CC	AA	TT	**	GG	CA	TT	CC	**	CC	**	AA	CC	CT	TT	GC	CC	AA	TT	GG	CC	TT	AG
1046	14	13	Family-13	Figgjo	12.8	26	CT	CT	CT	GT	CT	TC	AA	CT	GA	GC	TT	AA	AA	TC	CC	TT	CC	CC	**	CC	AA	AA	TC	**	AA	CC	TC	AA	**	CG	**	AG	CA	CT	AA	GG	TT	CA	GT	TT	CC	TT	AG
1047	28	27	Family-69	Vosso	12.9	26	CT	CT	CC	TT	CT	TC	AA	CC	GA	CC	CC	TA	TA	TC	CC	AA	CC	AA	**	TC	CA	GA	TT	**	GA	CC	CC	CC	**	GG	**	AA	CC	TT	TA	CC	CC	CA	GT	GG	CC	GT	AA
1048	44	43	Family-34	Farm1	15.1	46	TT	CT	CC	GG	CT	CC	GA	CC	GG	GG	CC	TA	TT	TC	TT	AA	CC	CA	**	TC	CC	GA	TT	**	GA	CA	TC	CA	**	CC	**	AA	CA	TT	TA	CC	CC	AA	TT	GG	TT	GG	AA
1049	33	13	Family-14	FiggjoxFarm1	13.8	33	CT	CT	CT	GT	TT	TT	GA	CC	GA	GG	CC	TA	TT	TC	CC	AT	CC	CC	**	TC	CA	AA	TT	**	GA	CC	TC	CA	**	CG	**	AA	CA	CT	TA	GG	TC	CA	TT	GT	CC	TT	AG
1050	49	39	Family-57	Farm2	15.2	45	CT	CC	TT	GT	CT	TC	GG	CC	GA	GC	TT	TA	AA	TC	CC	TT	CG	CC	**	TC	CC	AA	TT	**	GG	AA	TT	CA	**	CG	**	AG	CC	**	TT	GG	TC	AA	GT	GT	TC	GT	AG
1051	4	3	Family-02	Arna	12.4	22	CT	CT	CC	GT	CT	TC	GA	CC	GG	GC	TC	AA	TA	CC	TC	TT	CC	CC	**	TT	AA	AA	TT	**	GA	CA	**	**	**	**	**	**	**	**	**	**	**	**	**	**	**	**	**
1052	22	21	Family-66	Vosso	13.7	30	TT	CC	CC	TT	CC	TC	GG	CC	GA	GC	TC	AA	TA	CC	TC	TT	CG	CC	**	CC	CC	AA	TT	**	GG	CA	TT	CA	**	CG	**	AA	CC	CC	TT	GG	TC	CA	GG	GG	TC	TT	AA
1053	16	15	Family-17	Figgjo	12.7	26	TT	CC	CC	GT	CT	TC	GA	CC	AA	GC	TT	AA	TT	TC	TC	TT	CG	AA	**	TC	CA	GA	TC	**	AA	CC	TC	AA	**	CG	**	AA	CA	CC	TA	CC	TT	AA	GT	TT	TC	TT	AG
1054	6	5	Family-03	Arna	13.5	30	CT	CT	CC	GT	CC	TC	GA	CC	GG	GC	TT	TA	TA	TC	TT	AA	CC	CC	**	TC	CA	GA	TC	**	AA	CA	TC	CA	**	CC	**	AA	CA	CT	TT	GC	CC	CA	GT	GG	TC	TT	GG
1055	10	12	Family-11	Skibotn	12.4	24	CT	CC	CT	GT	CC	CC	GG	CT	GA	CC	CC	TA	TT	TT	CC	AT	CC	CC	**	TT	CA	GA	TT	**	GA	CA	TT	AA	**	CC	**	AA	CC	CT	AA	GC	TC	AA	TT	GT	CC	TT	AA
1056	28	27	Family-69	Vosso	10	12	CT	CC	CC	TT	CT	TC	AA	CC	GA	GC	CC	AA	TT	TT	CC	TT	CG	CC	**	TT	CA	GA	TC	**	GA	CC	TC	CC	**	GG	**	AG	CA	CT	TA	GC	TC	CA	TT	GT	CC	TT	AA
1057	33	42	Family-32	Farm1	16.6	62	TT	CT	TT	GG	TT	TC	GG	CT	GG	GC	TC	TA	TT	TC	TC	AT	CC	CA	**	TC	CC	AA	TT	**	GA	CC	TT	AA	**	CG	**	AG	CC	CT	TT	GC	TT	CA	TT	GG	TC	TT	AA
1058	33	13	Family-14	FiggjoxFarm1	14.5	41	CT	CC	CC	GT	CC	TC	GA	CT	GA	GC	CC	AA	TA	TT	CC	AT	CC	CA	**	TT	CA	GA	TT	**	GA	CC	TC	CA	**	CG	**	AA	AA	TT	TT	GC	TT	AA	GT	GT	CC	TT	AA
1059	4	3	Family-02	Arna	14	31	CT	CT	CC	TT	CT	TC	AA	CT	GA	GC	TT	TA	TA	TT	TC	TT	CG	CC	**	TT	CA	AA	TT	**	GA	CA	TC	CA	**	CC	**	AG	CC	CT	TT	CC	TT	AA	GT	GG	TC	GG	AA
1060	35	46	Family-666	**	**	**	**	**	**	**	CT	**	**	**	**	**	**	**	AA	**	**	**	**	**	**	TT	**	**	**	**	**	**	**	**	**	**	**	**	**	**	**	**	**	**	**	**	**	**	**
1061	34	45	Family-36	Farm1	15.5	45	CT	CT	CT	GT	CT	TT	GA	CT	GA	GG	CC	TT	TT	TC	CC	AT	CG	CA	**	TC	CC	GA	TT	**	AA	AA	TC	CC	**	CG	**	AA	CC	TT	TA	CC	CC	AA	TT	GT	TT	GT	AA
1062	52	51	Family-68	Vosso	13.5	30	CC	CT	TT	GT	CC	CC	GG	CC	GA	GC	TC	TA	TT	TC	TC	TT	GG	CC	**	TC	CC	GA	TT	**	GA	CC	CC	CA	**	CC	**	AA	CC	CT	TT	GG	CC	AA	GT	GT	TT	GT	AG
1063	24	23	Family-67	Vosso	15	43	**	**	**	**	**	**	GA	**	**	**	**	**	TT	**	**	**	**	**	**	**	**	**	**	**	**	**	TT	CC	**	CC	**	AA	CA	TT	TT	GG	CC	AA	GT	GG	CC	TT	AA
1064	28	39	Family-58	Farm2xVosso	15	43	**	CC	**	**	**	**	**	CC	**	GC	**	**	AA	**	**	**	**	**	**	TT	**	**	**	**	**	**	CC	CC	**	GG	**	AA	CA	CT	TT	GC	CC	CA	GG	GG	TC	GG	AA
1065	10	9	Family-09	Skibotn	13.7	30	CT	CT	CC	GG	CC	CC	GA	CT	AA	GC	TC	TT	TT	TC	TC	AT	CC	CC	**	TT	CA	GG	TT	**	GA	CA	TT	CA	**	CG	**	AA	CC	CC	TT	GG	TC	**	GT	GG	CC	TT	**
1066	35	46	Family-666	**	15.6	47	CT	CC	TT	GG	CT	CC	GA	CT	GA	GG	TC	AA	TA	TT	TC	AA	CG	CA	**	CC	CC	GA	TC	**	GA	CC	TC	CA	**	GG	**	AA	CA	TT	TT	GG	CC	CA	GT	GT	TC	GT	AA
1067	2	1	Family-01	Arna	14.5	39	CC	CC	TT	GT	CT	CC	AA	TT	GG	GC	TC	TA	TT	CC	CC	AT	CG	CC	**	TT	AA	GG	CC	**	GA	CC	CC	CA	**	GG	**	AA	CC	TT	TA	GC	TC	CA	GT	GG	TC	TT	AG
1068	36	19	Family-26	FiggjoxFarm1	12.5	23	**	CT	CT	**	CT	CC	GG	CT	AA	GG	CC	TA	TA	TC	TC	AA	CC	CC	**	TC	CA	AA	TT	**	GA	CA	TT	CC	**	GG	**	AG	CA	TT	TA	GG	TC	CA	GG	GG	CC	TT	AA
1069	30	29	Family-75	Driva	12	20	CT	CC	CT	GT	TT	TC	GA	TT	GA	GC	TT	AA	TA	CC	CC	AT	CG	AA	**	TT	CA	GA	TT	**	GG	CC	**	**	**	**	**	**	**	**	**	**	**	**	**	**	**	**	**
1070	44	43	Family-34	Farm1	15.2	45	TT	CT	TT	GG	CC	CC	GG	CC	GA	GC	TC	AA	TT	TC	TC	AA	CC	CC	**	TC	CA	GA	TT	**	AA	CA	TT	CC	**	CC	**	AA	CA	TT	TT	CC	CC	AA	TT	GG	TT	GG	AA
1071	33	42	Family-32	Farm1	17.2	75	TT	CC	CT	GG	TT	TT	GG	CT	GA	GC	TC	AA	TT	TC	CC	TT	CC	CC	**	TT	CC	GA	TT	**	GA	CC	TC	AA	**	CC	**	AG	CC	TT	TT	GG	**	AA	GG	GG	TC	GT	AG
1072	30	29	Family-75	Driva	11.8	19	TT	CT	TT	GT	CT	TT	GG	TT	GA	GC	TT	TA	TA	TC	TC	AT	CC	CA	**	TC	CC	GG	TT	**	GG	CA	CC	CA	**	GG	**	AA	CA	CT	TT	GC	TC	CA	GG	GT	**	GT	AA
1073	26	25	Family-68	Vosso	12.7	26	CC	CC	CT	TT	CC	CC	AA	CC	GA	GC	TC	TT	TT	TC	CC	AT	CG	CC	**	CC	CC	AA	TT	**	GA	CA	CC	AA	**	CG	**	AG	CC	TT	TT	GG	TC	CA	GG	TT	CC	GT	AG
1074	28	27	Family-69	Vosso	13.6	31	CT	CT	CC	GT	CT	TC	GA	CC	GA	GC	CC	AA	TA	TT	CC	AT	CG	CA	**	TC	CA	GA	TT	**	GA	CC	CC	CA	**	GG	**	AA	CA	CT	AA	GC	CC	CA	GT	TT	CC	TT	AG
1075	22	21	Family-66	Vosso	12.8	26	**	**	**	**	**	**	**	CC	**	**	**	**	AA	**	**	**	**	**	**	**	**	**	**	**	**	**	TT	AA	**	CG	**	AA	CC	TT	TT	GG	CC	CC	GG	GG	TC	GT	AA
1076	30	29	Family-75	Driva	10.3	12	TT	CT	TT	GG	TT	TC	AA	TT	GA	GC	TT	TA	TA	TC	TC	AT	CC	CA	**	TC	CC	GA	TT	**	GA	CA	CC	CA	**	GG	**	AA	AA	CC	TT	GC	TC	CA	GT	GT	CC	GT	AA
1077	26	25	Family-68	Vosso	9.8	13	**	**	**	**	**	**	**	TT	**	**	**	**	TA	**	**	**	**	**	**	**	**	**	**	**	**	**	CC	AA	**	CG	**	AG	CC	CT	TT	GG	CC	AA	GG	GT	CC	GT	AG
1078	33	13	Family-14	FiggjoxFarm1	14.5	40	TT	CC	CT	GT	TT	TC	GA	CC	GG	GG	TC	TA	TT	TC	CC	TT	CG	CA	**	TT	CA	GA	TT	**	AA	CC	CC	CA	**	CG	**	AA	CA	CT	TT	GC	TC	AA	GG	GT	CC	TT	AA
1079	24	37	Family-54	Farm2xVosso	14	36	CC	CC	TT	GT	CC	TT	GA	CT	GA	CC	TT	TT	TA	TT	CC	TT	CG	CC	**	TC	CA	AA	TT	**	GG	CA	TT	CC	**	CC	**	AA	AA	CT	TT	GC	TC	AA	GT	GG	TC	TT	AG
1080	20	19	Family-25	Figgjo	13	26	**	CC	CT	**	**	**	**	CT	**	**	TC	**	TT	TC	TT	AT	**	CA	**	TC	AA	GG	TT	**	AA	CA	**	CA	**	GG	**	**	CA	CC	**	GG	TT	AA	GT	TT	TC	GG	AG
1081	36	19	Family-26	FiggjoxFarm1	13.9	32	TT	CT	CT	GT	CT	CC	GG	CT	AA	GC	TT	AA	TA	TC	CC	AA	CC	CC	**	TC	CA	GA	TT	**	GA	CA	CC	CA	**	CC	**	AG	CA	TT	TT	GG	TT	AA	TT	GG	CC	TT	AG
1082	10	9	Family-09	Skibotn	11.5	17	CC	CC	CT	GG	CC	CC	GA	CT	GA	GC	TT	TT	TT	TC	TC	AT	CC	CC	**	TC	CA	GG	TT	**	GA	CA	TT	CA	**	CG	**	AA	CA	**	TA	GG	TC	AA	GT	GG	TC	TT	AA
1083	10	9	Family-09	Skibotn	13	25	CC	CC	CT	GT	CC	CC	GG	CC	GA	GC	TC	TA	TT	TC	TC	AT	CC	CC	**	TC	CA	GG	TT	**	GA	CA	TT	CA	**	CG	**	AA	CC	**	TA	GG	TC	AA	GT	**	TC	TT	AA
1084	26	25	Family-68	Vosso	11.6	18	CC	CC	CT	TT	CC	CC	AA	CC	GA	GC	TC	TA	TA	CC	CC	TT	CG	CC	**	TC	CC	AA	TC	**	GA	CC	**	**	**	**	**	**	CC	**	**	**	**	**	GG	**	**	**	AG
1085	18	17	Family-19	Figgjo	11.9	18	TT	CT	CT	GG	CT	TT	AA	CT	GA	GC	CC	TT	TT	TC	TT	TT	GG	CA	**	TT	CC	AA	TC	**	GA	CA	TC	CA	**	GG	**	AA	AA	**	TA	GG	TT	CA	GG	TT	TT	GT	AA
1086	30	29	Family-75	Driva	8.3	6	CT	CC	CT	GG	CT	TT	GA	TT	GA	GC	TT	TA	TA	CC	TC	TT	CG	CA	**	TC	CC	GG	TT	**	GA	CA	**	**	**	**	**	**	**	**	**	**	**	**	**	**	**	**	**
1087	28	27	Family-69	Vosso	14	31	**	CC	CC	TT	CT	TC	GA	CC	GG	GC	CC	AA	TA	TT	CC	AT	GG	CC	**	TT	CC	AA	TT	**	GA	CC	CC	CC	**	GG	**	AA	AA	CT	AA	CC	CC	CA	GT	TT	CC	GT	AG
1088	36	19	Family-26	FiggjoxFarm1	11.9	20	TT	CT	CT	GG	CT	CC	GG	CT	AA	GG	TC	AA	TA	TC	CC	AT	CC	CA	**	TC	CA	AA	TT	**	GA	AA	CC	CC	**	GG	**	AA	CA	CT	TA	GG	TC	AA	GT	TT	CC	GT	AG
1089	24	37	Family-54	Farm2xVosso	15.3	45	CT	CC	TT	GG	CC	TC	GA	CT	GG	GC	TT	TT	TT	TT	CC	TT	CC	CC	**	TC	CA	AA	TT	**	GA	CA	TT	CA	**	CC	**	AA	CA	**	TT	GC	CC	AA	GT	GT	TC	TT	AA
1090	44	43	Family-34	Farm1	14.5	39	TT	CT	CT	GG	CT	CC	GG	TT	GA	GC	CC	AA	TA	TC	TC	AA	CC	CC	**	CC	CA	GA	TC	**	AA	CA	TC	CC	**	CG	**	AA	CA	**	TT	CC	TC	AA	TT	GG	TC	GT	AA
1091	10	12	Family-11	Skibotn	15.5	44	CT	CC	CT	GT	CC	CC	GG	CT	GA	CC	CC	TA	TT	TT	CC	AT	CC	CC	**	TT	AA	GA	TT	**	GA	CA	TT	AA	**	CC	**	AA	CC	**	TA	CC	TC	AA	TT	GG	CC	TT	AA
1092	6	5	Family-03	Arna	14.4	39	CT	CT	CT	GT	CC	TC	GA	CT	GG	GC	TT	TA	AA	CC	CC	TT	CC	CC	**	TC	CA	GG	TC	**	GG	AA	TT	CA	**	CC	**	AA	CA	**	TT	GC	TC	CA	GT	GG	TC	TT	AA
1093	26	38	Family-666	**	**	**	CT	CT	TT	TT	CC	TC	GA	CC	GA	GC	TT	TA	TT	TC	TC	AT	GG	CC	**	TC	CC	AA	TT	**	AA	CC	CC	CA	**	CG	**	AG	CC	**	TA	GG	CC	AA	GT	GT	TT	GT	AG
1094	8	7	Family-04	Arna	12.8	27	CC	CC	CT	TT	CT	TC	GA	CT	GG	GC	TT	TT	TA	TC	TC	AA	CC	CC	**	TC	CA	GA	TT	**	GG	CC	CC	CA	**	CG	**	AG	CC	**	TA	GC	CC	CC	GG	TT	TC	TT	AG
1095	26	25	Family-68	Vosso	12.7	26	CC	CT	CT	TT	CC	CC	GA	CT	GA	GC	TC	TA	TA	CC	CC	AT	CG	CC	**	TC	CC	GA	TT	**	GA	CC	CC	CA	**	CG	**	AA	CA	**	TT	GG	TC	CA	TT	GG	TC	TT	AG
1096	30	29	Family-75	Driva	11.3	17	TT	CC	TT	GG	TT	TT	AA	TT	GA	GC	TT	TA	TT	CC	TC	TT	CC	CA	**	TC	CC	GG	TT	**	GG	AA	CC	AA	**	CG	**	AA	CA	**	TT	GC	TC	CA	GT	GT	TC	TT	AA
1097	26	25	Family-68	Vosso	9.3	10	CC	CT	CT	TT	CC	CC	AA	TT	GA	GC	TC	TT	TA	TC	TC	TT	CG	CC	**	TT	CC	GA	TT	**	GA	CA	CC	CA	**	CG	**	AA	CC	**	TT	GG	TC	AA	GT	GG	TC	GT	AG
1098	11	9	Family-10	Skibotn	13.6	29	CT	CC	CC	TT	CT	CC	GA	TT	GA	GC	TC	AA	TA	CC	TT	AT	CG	CC	**	TC	CA	GG	TC	**	GG	CA	TT	CA	**	GG	**	AA	CA	**	TT	GC	TT	AA	GG	GT	TC	GT	AA
1099	34	45	Family-36	Farm1	15.2	43	TT	CT	CC	GT	CT	CC	AA	CT	GA	GC	TC	TA	TT	TC	CC	AT	CG	CA	**	CC	CC	AA	TT	**	AA	CA	TC	CA	**	CG	**	AA	CC	CT	AA	CC	TC	AA	TT	GG	TT	GT	AA
1100	48	38	Family-55	Farm2	15	44	CT	CT	TT	GT	CT	TC	GG	CT	GG	GC	TT	AA	TA	TC	CC	TT	GG	CC	**	CC	CC	AA	TT	**	GG	CA	CC	CA	**	CC	**	AA	CC	**	TA	GC	CC	CA	TT	GG	TC	GT	AA
1101	50	40	Family-59	Farm2	16	49	TT	CC	TT	GT	CT	TC	GG	CT	AA	CC	TT	AA	AA	TC	CC	TT	GG	CC	**	TT	CC	AA	TC	**	GG	CA	CC	CA	**	CC	**	AG	CC	**	TT	GG	TC	AA	TT	GT	TC	GT	AA
1102	22	21	Family-66	Vosso	11.4	20	CC	CT	CC	TT	CT	CC	GA	CT	GG	GC	TC	TA	TA	CC	TC	AT	CG	CC	**	CC	CC	AA	TT	**	GG	CA	TC	CA	**	CG	**	AA	CC	**	TT	GG	TC	CC	GT	GG	CC	GT	AA
1103	49	39	Family-666	**	**	**	CC	CC	TT	GG	CT	TC	GG	CC	GG	GC	TT	TA	AA	TC	CC	TT	CG	CA	**	TC	CC	AA	TT	**	GG	AA	TC	CA	**	CC	**	AG	CC	**	TT	GG	TC	CA	GT	TT	TT	GT	AG
1104	8	7	Family-04	Arna	11.6	21	CC	CT	CT	GT	CT	TT	GA	CT	GA	GG	TT	TT	TA	TC	TC	AT	CC	CC	**	TT	CA	AA	TT	**	AA	CA	CC	AA	**	CG	**	AG	CA	**	TA	GC	CC	AA	GT	GT	TC	GT	AA
1105	36	19	Family-26	FiggjoxFarm1	12.5	25	TT	CT	CT	GG	CT	CC	GG	CT	AA	GG	TC	TA	TA	TC	CC	AA	CC	CC	**	TC	CA	GA	TT	**	GG	CC	CC	AA	**	GG	**	AA	CA	**	TA	GG	TT	AA	GT	GT	CC	TT	AA
1106	48	38	Family-55	Farm2	14.6	40	CC	TT	TT	GT	CT	TC	GG	CT	GA	GG	TC	AA	AA	TC	CC	AT	GG	CC	**	TC	CC	AA	TT	**	GA	CC	CC	CC	**	CG	**	AG	CA	**	TT	GC	CC	CA	TT	TT	TC	GT	AA
1107	50	40	Family-59	Farm2	16.5	57	CC	CT	TT	GT	CT	TC	GG	CT	GA	GC	TT	AA	AA	TC	CC	TT	GG	CC	**	TT	CC	AA	TT	**	GG	CA	CC	CC	**	GG	**	AG	CA	**	TT	GG	TC	AA	TT	GT	TT	GT	AA
1108	10	12	Family-11	Skibotn	10	10	CT	CC	CC	GT	CC	TC	GG	CT	GA	GC	TC	AA	TT	TC	CC	TT	CC	CC	**	TT	CA	GA	TT	**	AA	AA	TT	AA	**	CC	**	AA	CC	**	TT	CC	TC	AA	TT	GG	CC	TT	AA
1109	34	45	Family-36	Farm1	15.8	48	CT	CT	CT	GT	CT	TC	AA	CT	GA	GC	TC	TA	TT	CC	CC	AT	CC	CC	**	TC	CC	GA	TT	**	GA	CA	TC	CA	**	CC	**	AA	CC	**	AA	GC	CC	AA	TT	GT	TT	TT	AA
1110	50	40	Family-59	Farm2	16.1	51	CC	CC	TT	GG	CT	CC	GG	CT	GG	GC	TT	AA	AA	TC	TC	TT	GG	CC	**	TT	CC	AA	TC	**	GA	AA	TC	CA	**	CC	**	AA	CA	TT	TT	GG	CC	CA	GT	GG	CC	GT	AA
1111	10	9	Family-09	Skibotn	11	14	CC	CC	CT	GT	CC	CC	GG	CC	GG	GC	TC	AA	TT	TC	TC	AT	CC	CC	**	TT	CA	GG	TC	**	GG	CA	TT	CA	**	CG	**	AA	CC	**	TA	GG	TC	AA	GT	GT	CC	TT	AA
1112	4	3	Family-02	Arna	14.1	35	TT	CT	CC	GT	CT	CC	AA	CC	GG	CC	TT	TA	TT	TC	TC	TT	CC	CC	**	TT	AA	AA	TT	**	GA	CC	TC	AA	**	CC	**	AA	CC	**	TT	GC	TT	AA	GG	GG	TC	GG	AA
1113	34	15	Family-18	FiggjoxFarm1	13.5	31	CT	CC	CT	GT	TT	TC	GG	CC	GG	CC	TT	AA	TT	CC	CC	TT	GG	CA	**	TT	CC	GA	TC	**	AA	CA	CC	CA	**	CG	**	AA	CC	**	TA	GC	TT	CA	GT	GT	TC	TT	AG
1114	50	40	Family-59	Farm2	15.5	44	CC	CC	TT	GG	TT	TT	GG	CT	GG	GC	TT	AA	AA	TC	CC	TT	CG	CC	**	TT	CC	AA	TT	**	GG	CA	CC	CA	**	GG	**	AG	CA	**	TT	GG	CC	CA	TT	GG	TT	GT	AA
1115	2	1	Family-01	Arna	14.3	35	CT	CC	TT	GT	CT	CC	GA	TT	GA	GC	TC	AA	TT	TC	TC	AT	CC	AA	**	TT	AA	GG	TC	**	AA	CC	CC	CA	**	CC	**	AA	CA	**	TT	CC	TC	AA	GT	GT	TC	GT	AA
1116	36	19	Family-26	FiggjoxFarm1	14.5	39	TT	CT	CT	GG	CC	CC	GG	CT	AA	GC	TT	TA	TA	TC	TC	AA	CC	CA	**	TC	CA	GA	TT	**	GG	AA	TC	CC	**	CG	**	AG	CC	**	TA	GC	TC	AA	GG	GG	CC	TT	AA
1117	24	23	Family-67	Vosso	16	48	CC	TT	CT	GG	TT	TC	AA	TT	GA	GC	TT	TA	TT	TT	TC	TT	CG	CC	**	TC	CA	AA	TT	**	GG	CC	TC	CC	**	CC	**	AA	CA	**	TT	GG	CC	AA	GT	GG	CC	TT	AA
1118	11	9	Family-666	**	10.8	14	CT	CT	CT	GG	CT	CC	GA	CT	AA	GC	TC	TA	TT	CC	TT	AT	CG	CC	**	CC	CC	GG	TT	**	GG	CC	TT	AA	**	GG	**	AA	CA	**	TT	GC	TC	AA	GG	GG	TT	GT	AA
1119	30	32	Family-78	Driva	12.5	20	TT	TT	CT	GT	CT	TT	GA	TT	GG	GC	TT	TA	TA	TC	TC	AT	CC	CA	**	TC	CA	GG	TT	**	GG	CC	TC	AA	**	CG	**	AA	AA	**	TT	GC	TT	CC	TT	GT	CC	GT	AA
1120	11	12	Family-12	Skibotn	14.5	37	CT	CT	CC	TT	CT	TC	GA	TT	GA	CC	CC	TA	**	TC	TC	AA	CC	CC	**	TC	CA	GA	TC	**	GA	CC	TT	AA	**	CG	**	AA	CC	**	TT	CC	TT	CA	GT	GT	TC	TT	AA
1121	33	13	Family-14	FiggjoxFarm1	14.8	41	CT	TT	CT	GT	CC	TC	GA	CT	GG	GG	TC	AA	TA	TC	CC	TT	CC	CA	**	TT	CA	GA	TT	**	AA	CC	TC	CA	**	CG	**	AA	CA	**	TA	GC	TT	CA	TT	GT	CC	TT	AG
1122	2	1	Family-01	Arna	14.1	34	CT	CC	TT	GG	CT	CC	AA	CT	GA	GC	TC	AA	TT	CC	TT	AT	CC	CC	**	TT	AA	GG	TC	**	GA	CC	TC	AA	**	CG	**	AA	CC	**	TA	GC	TC	AA	GT	GT	TC	TT	AA
1123	28	27	Family-69	Vosso	13.4	29	CT	CC	CC	TT	CT	TC	GA	CC	GG	CC	CC	TA	TT	TT	CC	AT	GG	CA	**	TC	CC	GA	TC	**	GA	CC	CC	CC	**	GG	**	AA	AA	**	TA	GC	CC	CA	GT	GG	CC	TT	AG
1124	18	17	Family-19	Figgjo	11.8	18	CT	CT	CC	GT	TT	TC	GA	CC	AA	**	CC	TT	TT	CC	TT	AT	CG	CC	**	TT	CC	AA	TT	**	GA	CC	TT	CA	**	GG	**	AG	AA	**	TA	GG	TT	CC	GG	TT	TC	TT	AG
1125	10	9	Family-09	Skibotn	12.2	20	CT	CC	CT	GG	CC	CC	GA	CC	AA	GC	TC	AA	TT	TC	TC	AT	CC	CC	**	TC	CA	GG	TT	**	AA	CA	TT	CA	**	CG	**	AA	CC	**	TA	GG	TC	AA	GT	GG	CC	TT	AA
1126	33	13	Family-14	FiggjoxFarm1	13.8	33	CT	CT	CT	GT	CT	CC	GA	CC	GA	GC	CC	TA	TA	TT	CC	TT	CC	CA	**	TC	CA	AA	TT	**	GA	CC	TC	CA	**	CG	**	AA	AA	**	TT	GC	TT	AA	GT	GT	CC	TT	AA
1127	11	9	Family-10	Skibotn	9.9	10	CT	CT	CT	GT	CC	CC	GA	TT	AA	GC	TT	TA	**	CC	TC	AT	CC	CC	**	TC	CC	GA	CC	**	GG	CC	TT	AA	**	GG	**	AA	CA	**	TA	GC	TT	CA	GG	GT	TT	GT	AA
1128	16	15	Family-17	Figgjo	14.2	35	TT	CC	CT	GT	CT	TT	GA	CT	GG	CC	TT	AA	TT	CC	CC	TT	CG	AA	**	TC	CA	GG	TC	**	GA	CC	TT	AA	**	CG	**	AG	CA	**	TA	CC	TC	AA	TT	GT	TT	TT	AA
1129	35	46	Family-38	Farm1	16	51	TT	CT	CT	GG	TT	TC	GG	CT	GA	GG	CC	TA	TA	TT	TC	AT	CG	CA	**	TC	CC	GA	TC	**	GA	CC	TC	AA	**	GG	**	AA	CA	**	TT	CC	CC	CA	TT	GT	TC	GT	AA
1130	41	40	Family-60	Farm2xVosso	13.4	28	CT	CC	CT	TT	CT	CC	GA	CT	GG	GG	TT	AA	TA	TT	TC	TT	CG	CA	**	TT	CA	AA	TT	**	GG	CA	CC	CA	**	GG	**	AA	CC	**	TT	GC	CC	AA	GT	TT	TT	GT	AA
1131	30	29	Family-75	Driva	13	26	TT	CT	TT	GG	TT	TC	AA	TT	GA	GC	TT	AA	TA	CC	TC	AT	CC	CA	**	TT	CC	GG	TT	**	GG	CC	CC	CA	**	CG	**	AA	AA	**	TT	GG	CC	CA	GT	GT	CC	TT	AA
1132	24	23	Family-67	Vosso	15.5	46	CT	TT	CT	GG	CT	TC	GA	CT	GG	GC	TC	AA	TT	TT	TC	TT	CG	CC	**	CC	CC	GA	TC	**	GA	CC	TT	CC	**	CC	**	AA	CC	TT	TT	GC	CC	AA	GT	GG	CC	TT	AG
1133	8	7	Family-04	Arna	14.3	35	CC	CC	CT	GT	CT	CC	GA	CT	AA	GG	TT	TT	TA	TC	TC	AT	CC	CC	**	TC	AA	AA	TT	**	GA	CC	CC	CA	**	CG	**	AA	CA	**	TA	GC	TC	CA	GT	GT	TC	TT	AA
1134	28	27	Family-69	Vosso	11.9	21	CT	CC	CC	GT	CT	CC	AA	CC	GA	CC	CC	TA	AA	TT	CC	TT	CG	AA	**	TC	CC	GA	TT	**	GA	CC	TC	CA	**	GG	**	AG	CA	**	TA	CC	CC	CA	TT	GT	CC	GT	AG
1135	8	7	Family-04	Arna	12.5	26	CC	CT	CT	GT	CT	TC	GA	CT	GG	CC	TT	TT	TA	TC	TC	AT	CC	CA	**	TC	CA	AA	TT	**	GA	CA	CC	AA	**	CG	**	AA	CC	**	TA	GC	TC	AA	GG	TT	TC	GG	AA
1136	34	45	Family-36	Farm1	15.2	44	CT	CT	CC	GG	CT	TT	AA	CT	GA	GC	TC	TT	TT	CC	CC	AT	CC	CA	**	TC	CC	AA	TT	**	AA	CC	TC	AA	**	CC	**	AA	CC	**	AA	CC	CC	AA	TT	GT	TC	GT	AA
1137	35	17	Family-20	FiggjoxFarm1	13.3	27	TT	TT	CC	GG	CC	TC	GA	CT	GG	GC	CC	**	TT	TC	TC	AA	CG	CA	**	TT	CC	GG	TC	**	GA	CC	TT	CA	**	CG	**	AA	AA	**	TA	GG	TC	CA	GT	GT	CC	GT	AA
1138	18	17	Family-19	Figgjo	10.4	13	CT	CT	CT	GT	TT	TT	GA	CC	GA	GC	CC	TA	TT	TC	TT	AT	GG	AA	**	TT	CC	AA	TT	**	GA	CC	TC	CA	**	GG	**	AA	AA	**	TA	GG	TT	AA	GG	TT	TC	GG	AG
1139	28	39	Family-58	Farm2xVosso	14.9	40	TT	CC	CC	GT	CT	CC	GA	CC	GA	GG	TC	AA	TA	TC	CC	AT	CG	CC	**	TC	CA	AA	TT	**	AA	CA	TC	CC	**	GG	**	AG	CA	**	TA	GC	CC	CA	TT	GG	CC	TT	AA
1140	6	5	Family-03	Arna	13.8	34	TT	CT	CC	GT	CC	TC	AA	CC	GG	GC	TT	TA	TA	CC	TT	AA	CC	CC	**	TT	CA	GA	TT	**	AA	AA	TC	CA	**	CG	**	AA	CA	**	TT	GC	CC	CA	TT	GT	TC	GT	GG
1141	20	19	Family-25	Figgjo	11.6	19	TT	CT	CC	GT	CC	TC	GG	CT	AA	GC	CC	TA	TT	TT	TT	TT	CC	AA	**	TC	AA	GG	TC	**	AA	CA	TT	AA	**	CC	**	AA	CA	**	TA	GC	TC	AA	GT	GG	CC	GG	AA
1142	41	40	Family-60	Farm2xVosso	14	34	TT	CT	**	**	TT	**	**	**	**	GC	TT	AA	AA	TT	**	TT	**	CC	**	TT	CA	AA	TT	**	**	AA	CC	CA	**	GG	**	AA	CC	**	TT	GG	TT	AA	GG	TT	TC	GT	AA
1143	11	9	Family-10	Skibotn	11.9	19	**	CC	CT	**	CC	CC	**	TT	**	**	TT	TA	TA	CC	TC	AT	**	CA	**	CC	CA	GA	TT	**	GA	CA	TT	CA	**	GG	**	**	AA	**	TT	GC	TC	AA	GG	TT	TC	GT	AA
1144	14	13	Family-13	Figgjo	11.8	20	CT	TT	TT	TT	CC	CC	AA	CT	GA	GC	TC	AA	TA	TT	CC	TT	CC	CC	**	TC	AA	GA	TT	**	GA	CC	TC	CA	**	CG	**	AA	CA	**	TA	GG	TT	CA	GT	GT	TC	TT	GG
1145	34	45	Family-36	Farm1	14.8	43	TT	CT	CC	GG	CT	TC	GA	CT	GA	GG	TT	TT	TT	CC	CC	AT	CC	CC	**	CC	CC	AA	TT	**	AA	CA	TC	CA	**	CG	**	AA	CC	**	AA	GC	TC	AA	GT	GG	TC	TT	AA
1146	2	1	Family-01	Arna	13.5	32	CC	CC	CT	GT	CC	CC	GA	CT	GG	GG	TT	AA	TA	TC	TC	AT	CC	CA	**	TT	AA	GG	TC	**	GA	CC	CC	AA	**	CG	**	AA	CA	**	TT	GC	CC	CA	GT	GG	TC	TT	AA
1147	26	38	Family-56	Farm2xVosso	14.3	37	CC	CT	TT	GT	CC	CC	GA	CT	AA	GC	TC	TA	TA	TT	CC	TT	GG	CC	**	CC	CC	AA	TT	**	AA	CA	CC	AA	**	CG	**	AG	CC	**	TA	GG	CC	AA	GT	TT	TC	GT	AG
1148	35	17	Family-20	FiggjoxFarm1	14.5	37	TT	TT	CC	GG	CC	CC	GA	CC	GG	GC	TC	**	TT	TC	TT	TT	GG	CC	**	TT	CC	GG	TC	**	GG	CA	TT	CA	**	GG	**	AG	CA	**	TA	GC	TC	AA	GT	GT	TC	GT	AA
1149	8	7	Family-04	Arna	14.3	38	CC	CT	CT	GT	CT	TC	GA	CT	AA	CC	TT	TA	TA	TC	TC	AT	CC	CC	**	TT	AA	AA	TT	**	GA	CA	CC	AA	**	CG	**	AA	CA	**	TA	CC	CC	CA	GT	GT	TC	TT	AG
1150	34	15	Family-18	FiggjoxFarm1	14.3	38	TT	CC	CT	GT	TT	TT	GA	CC	GG	GC	TT	TA	TT	TC	CC	TT	GG	CA	**	TC	CC	GG	TC	**	AA	CC	CC	AA	**	CC	**	AA	CC	**	AA	CC	TC	CA	TT	GG	TC	TT	AA
1151	34	45	Family-36	Farm1	16.3	53	CT	CT	CC	GT	CT	TC	AA	CT	GG	GG	TT	TA	TT	CC	CC	AT	CG	CC	**	TC	CC	GA	TT	**	AA	CA	TC	CC	**	CG	**	AA	CC	**	TA	CC	TC	AA	GT	GT	TT	GT	AA
1152	2	1	Family-01	Arna	14.1	36	CC	CC	CT	GT	CC	CC	AA	TT	GG	GG	TT	TA	TA	TC	TT	AT	CC	CA	**	TC	CA	GG	TC	**	GG	CC	TC	CA	**	GG	**	AA	CA	**	TT	GC	CC	CA	GT	GG	TC	TT	AG
1153	18	17	Family-19	Figgjo	12	21	CT	CT	CT	GG	CT	TC	AA	CT	AA	**	CC	TA	TT	TC	TT	AT	CG	CC	**	TT	CC	GG	TC	**	GA	CC	TC	CA	**	GG	**	GG	AA	**	TA	GG	TT	CA	GG	TT	CC	GG	AG
1154	24	23	Family-67	Vosso	15.5	47	CC	TT	CT	GG	TT	TC	AA	CT	GA	GC	TC	TT	TT	TT	CC	TT	CG	CC	**	CC	CA	AA	TT	**	GG	CC	TT	CC	**	CC	**	AA	CA	**	TT	GG	CC	AA	TT	GG	CC	TT	GG
1155	22	21	Family-66	Vosso	14.2	36	CT	CC	CC	GT	TT	TC	GG	CT	GG	CC	TT	TA	TA	CC	TC	TT	GG	CC	**	CC	CC	AA	TT	**	GG	CA	TC	CA	**	CG	**	AA	CC	**	TT	GG	TC	CC	GG	GG	TC	TT	AA
1156	33	42	Family-32	Farm1	18.4	85	TT	CT	TT	GG	CT	TT	GG	CC	GA	GC	TC	TA	TT	TT	TC	AT	CC	CA	**	TC	CC	AA	TT	**	AA	CC	TC	CC	**	CG	**	AG	CC	**	TT	GC	TC	CA	GT	GG	TC	TT	AG
1157	24	37	Family-54	Farm2xVosso	14.6	39	CT	CT	CC	GG	CT	TC	GA	CC	AA	GC	TC	TT	TT	TT	CC	TT	CC	CC	**	TT	CC	AA	TT	**	AA	CA	TT	CC	**	CG	**	AA	CC	**	TT	GC	CC	AA	GT	GT	TC	TT	AG
1158	18	17	Family-19	Figgjo	11.8	18	CT	CT	CC	GG	CT	TC	AA	CC	GA	GC	CC	**	TT	TC	TT	AT	GG	AA	**	TT	CC	GA	TT	**	GA	CC	TC	CA	**	GG	**	GG	AA	**	TA	GG	TT	AA	GG	TT	TC	GT	AG
1159	10	12	Family-11	Skibotn	9.6	10	CT	CT	CT	GT	CC	TC	GG	CT	GA	CC	TT	TA	TT	TC	CC	AT	CC	CC	**	TT	CA	GA	TT	**	AA	CA	TT	AA	**	CC	**	AA	CC	**	TT	GC	TC	AA	TT	GG	CC	TT	AA
1160	14	13	Family-13	Figgjo	11.9	20	CT	TT	CC	TT	CC	CC	AA	CT	GA	GC	TC	AA	TT	TC	CC	TT	CC	CC	**	CC	AA	GA	TT	**	AA	CC	TT	AA	**	CG	**	AG	CA	**	AA	GG	TT	CA	GG	GT	CC	TT	GG
1161	47	37	Family-53	Farm2	15.1	45	CC	CT	CT	**	TT	CC	**	CT	GG	**	TT	TA	TA	TC	CC	TT	**	CC	**	TC	CC	**	TT	**	GG	CA	TT	CA	**	CG	**	AG	CC	**	TT	GG	CC	CA	TT	GT	TC	GT	AA
1162	41	40	Family-60	Farm2xVosso	13.9	33	CT	CT	CT	TT	TT	TC	GA	TT	GG	GC	TT	AA	AA	TT	TC	TT	CG	CC	**	TC	CA	AA	TT	**	GG	AA	CC	CA	**	CG	**	AA	CC	**	TT	GG	TT	AA	TT	GT	TC	GT	AA
1163	49	39	Family-57	Farm2	15.5	49	TT	CC	TT	GG	CT	CC	GG	CC	AA	GC	TT	TA	AA	TC	TC	TT	GG	CA	**	TT	CC	AA	TT	**	GG	AA	TC	CC	**	GG	**	AG	AA	**	TT	GG	TC	CA	TT	GG	TC	GT	AG
1164	14	13	Family-13	Figgjo	10.6	14	CT	TT	TT	GT	CT	CC	AA	CC	GA	GG	TC	AA	TA	TT	CC	TT	CG	CC	**	CC	AA	GA	TT	**	AA	CC	TT	CA	**	CG	**	AG	CA	**	AA	GG	TT	CA	GT	GT	TC	TT	GG
1165	48	38	Family-55	Farm2	15.8	50	CC	CT	TT	GT	CT	TT	GG	CT	GG	GG	TT	AA	AA	CC	TT	AT	GG	CC	**	CC	CC	AA	TT	**	GA	CA	TC	CA	**	CG	**	AG	CC	TT	TT	GC	TC	CA	TT	GG	TC	GT	**
1166	16	15	Family-17	Figgjo	13	28	TT	CC	CT	GT	CT	TT	GA	CT	GG	GC	TT	AA	TT	TC	CC	TT	GG	AA	**	TC	CA	GA	TC	**	AA	CC	TC	AA	**	CG	**	AA	CA	**	TT	GC	TC	CA	GT	GT	TC	TT	AG
1167	6	5	Family-03	Arna	14.1	37	CT	CC	CT	TT	CC	TC	AA	CC	GG	CC	TT	TT	TA	TC	TC	AT	CC	CC	**	TC	CC	GA	TC	**	GA	AA	TC	CA	**	CG	**	AA	CA	**	TT	CC	TC	AA	TT	GT	CC	TT	AG
1168	30	29	Family-75	Driva	7.1	4	TT	CT	CT	GT	CT	CC	GG	TT	GA	GC	TT	AA	TT	TC	TC	AT	CC	AA	**	TT	CA	GG	TT	**	GA	CC	CC	CA	**	CG	**	AG	CA	**	TT	GG	CC	CA	GT	GT	TC	GT	AA
1169	31	29	Family-76	Driva	10.5	13	CT	CC	CT	GT	CC	TC	GA	CT	AA	GC	TT	AA	TT	TC	CC	AT	CG	CA	**	TC	CA	AA	TC	**	AA	CA	TC	AA	**	CG	**	GG	CA	**	TT	GG	TC	CA	GT	TT	CC	TT	AA
1170	34	45	Family-666	**	16.1	51	TT	CT	CT	GG	CT	TC	GA	CT	GA	CC	TT	TT	TT	CC	CC	AT	CG	CA	**	TT	CC	AA	TT	**	GA	AA	TC	CC	**	CG	**	AA	CC	**	AA	CC	CC	AA	GT	GG	TT	GT	AA
1171	11	9	Family-10	Skibotn	11.6	18	CT	CT	CC	GT	CT	CC	GG	CT	GA	GC	TT	AA	TT	CC	TC	AT	CG	CA	**	CC	CA	GG	CC	**	GA	CA	TT	CA	**	GG	**	AA	AA	**	TT	GC	TC	AA	GG	GT	TT	GT	AA
1172	2	1	Family-01	Arna	13.6	32	CC	CC	TT	GT	CT	CC	GA	TT	GA	GG	TT	AA	TA	TC	TC	AT	CG	CA	**	TC	CA	GG	TT	**	GA	CC	TC	AA	**	CC	**	AA	CC	**	TT	GC	TC	AA	GT	GG	TC	GT	AA
1173	26	38	Family-56	Farm2xVosso	14	37	CT	CT	TT	TT	CC	TC	GG	CT	AA	GC	TT	AA	TA	TT	CC	TT	GG	CC	**	TC	CC	AA	TT	**	GA	CA	CC	AA	**	CG	**	AA	CC	**	TT	GG	CC	AA	TT	GT	TC	GT	AG
1174	16	15	Family-17	Figgjo	12.2	24	TT	CC	CC	TT	CT	TC	AA	CC	GA	CC	TT	AA	TT	TC	CC	TT	CG	AA	**	TC	CC	GG	TC	**	GG	CC	TC	AA	**	CC	**	AA	CA	**	TA	GC	TT	CA	GT	TT	TC	TT	AA
1175	41	40	Family-60	Farm2xVosso	13.6	30	CC	CT	CT	GT	CT	TC	GA	CT	GA	GG	TT	AA	TA	TT	TC	TT	GG	CC	**	TC	CC	AA	TT	**	GA	AA	CC	CC	**	CG	**	AA	CC	**	TT	GG	TC	AA	GG	GT	TT	GT	AA
1176	18	17	Family-19	Figgjo	10.7	15	**	CT	CC	**	TT	TT	**	CT	**	**	CC	TA	TT	TC	TC	AA	**	CA	**	TT	CA	AA	TT	**	GA	CC	TT	CA	**	GG	**	GG	CA	CC	TA	GG	TT	CC	GG	TT	CC	GG	AA
1177	4	3	Family-02	Arna	13.5	29	CT	CT	CT	GT	CT	CC	GA	CT	GA	GC	TC	AA	TT	TC	TC	AT	CG	CC	**	TC	AA	AA	TT	**	AA	CA	TC	CA	**	CC	**	AA	CC	**	TT	CC	TT	AA	GG	GT	TC	GG	AA
1178	33	13	Family-14	FiggjoxFarm1	15	42	CT	CT	CT	GT	CT	CC	GA	CT	GA	GC	CC	TA	TA	TC	CC	TT	CG	CA	**	TT	CA	GA	TT	**	AA	CC	TT	AA	**	CG	**	AA	AA	**	TA	GC	TT	CA	TT	GT	CC	TT	AA
1179	6	5	Family-03	Arna	14.9	42	CT	CC	CC	TT	CC	TC	GA	CT	GG	CC	TT	TT	TA	CC	TT	TT	CC	CC	**	TT	CC	GG	TT	**	GA	AA	TC	AA	**	GG	**	AA	CA	**	TT	GC	CC	CA	GT	TT	CC	GT	AG
1180	36	19	Family-26	FiggjoxFarm1	14	33	TT	CC	CC	GT	CC	CC	GG	CC	AA	GC	CC	TA	TA	TC	CC	AA	CC	AA	**	TC	CA	GA	TT	**	GA	CA	TC	CA	**	GG	**	AA	AA	**	TA	GC	TT	CA	TT	GT	TC	TT	AG
1181	24	23	Family-67	Vosso	13.8	31	CC	CT	CT	GG	CC	TC	AA	CT	GA	GC	TT	TA	TA	TC	CC	TT	CG	CC	**	TC	CA	GA	TT	**	GG	CC	TC	CA	**	CC	**	AA	CA	**	TT	GC	CC	AA	GT	GG	CC	TT	AG
1182	8	7	Family-04	Arna	14.4	39	CC	CC	CT	TT	CT	TC	GA	CT	AA	GC	TT	TT	TA	TC	TC	AA	CC	CA	**	TC	CA	GA	TT	**	GG	CA	CC	AA	**	CC	**	AA	CC	**	TA	CC	TC	CA	GG	GT	TC	GT	AA
1183	11	12	Family-12	Skibotn	15	42	CC	CT	CT	TT	CC	CC	GA	CT	GA	GC	TC	TA	TA	TC	CC	AA	CG	CC	**	TC	CA	GA	TC	**	GA	CC	TT	AA	**	CG	**	AA	CA	**	TA	CC	TC	AA	GT	GG	TC	TT	AA
1184	8	7	Family-04	Arna	11.1	17	CC	CC	CT	TT	CT	TT	GA	CT	GG	GC	TT	TT	TA	TC	TC	AT	CC	CC	**	TC	CA	GA	TT	**	AA	CA	CC	AA	**	CC	**	AG	CC	**	TA	GC	TC	AA	GT	TT	TC	GT	AA
1185	35	46	Family-38	Farm1	16	53	CT	CC	TT	GG	TT	CC	GA	TT	GA	GC	TC	TA	TA	TT	TC	AT	CG	CA	**	CC	CC	GA	TC	**	GA	CC	TC	AA	**	CG	**	AA	CA	**	TT	GC	TC	CA	GT	GT	TT	GT	AA
1186	49	39	Family-57	Farm2	15.5	47	CC	CT	TT	GT	CT	TC	GG	CC	GG	GC	TT	AA	AA	CC	TC	TT	GG	CC	**	TT	CC	AA	TT	**	GA	AA	TT	CC	**	GG	**	AA	CA	**	TT	GG	TC	CA	GT	TT	TC	GT	AG
1187	30	32	Family-666	**	9.7	9	TT	CT	CT	GG	CT	TC	AA	TT	GG	GC	TC	AA	TA	CC	CC	TT	CC	CA	**	CC	CA	GG	TT	**	GG	CA	TC	AA	**	GG	**	AA	AA	CT	TT	GC	CC	CC	TT	GT	CC	GT	AA
1188	30	29	Family-75	Driva	13	25	CT	CT	CT	GT	CT	CC	GA	TT	GA	GC	TT	AA	TT	TC	CC	TT	CC	AA	**	TC	CA	GG	TT	**	GA	AA	CC	AA	**	CG	**	AA	AA	**	TT	GC	CC	CA	GT	GT	TC	TT	AA
1189	47	37	Family-666	**	14.4	36	CC	CC	CT	GT	TT	TT	GG	CC	GG	GC	TT	TA	TA	TC	CC	TT	CG	CA	**	TC	CC	GA	TT	**	GA	CA	TC	CA	**	CC	**	**	CA	**	TT	GC	CC	CA	GT	GG	TT	GT	AA
1190	4	3	Family-02	Arna	13.3	27	CT	CT	CT	TT	CT	CC	GA	CT	GA	GC	TT	TA	TA	TC	TC	TT	CG	CC	**	TC	CA	AA	TT	**	GA	CC	TC	CA	**	CC	**	AG	CC	**	TT	GC	TC	AA	TT	GG	TC	GG	AG
1191	16	15	Family-17	Figgjo	12.6	24	TT	CC	CT	GT	CT	TT	GG	CC	GG	GC	TT	AA	TT	TC	CC	TT	GG	CA	**	TC	CA	GG	TC	**	GA	CC	TT	AA	**	CC	**	AG	CA	**	TA	GC	TC	CA	TT	GT	TC	TT	AG
1192	10	12	Family-11	Skibotn	14.7	37	CC	CT	CT	GT	CC	CC	GG	CT	GG	CC	TT	TT	TT	TC	CC	AT	CC	CC	**	TT	AA	GA	TT	**	GA	CA	TT	CA	**	CC	**	AA	CC	**	TT	GC	TC	AA	TT	GG	CC	TT	AA
1193	30	29	Family-75	Driva	12.7	22	CT	CC	TT	GG	CT	TC	GA	TT	GA	GC	TT	AA	TA	CC	TC	AT	CC	AA	**	TC	CC	GG	TT	**	GA	AA	CC	AA	**	GG	**	AG	AA	**	TT	GG	TT	CA	GG	GT	CC	GT	AA
1194	44	43	Family-34	Farm1	13.9	32	TT	CT	TT	GG	CC	CC	GA	TT	GA	GC	TC	TT	TT	TC	TT	AA	CC	CC	**	TT	CA	GA	TT	**	GA	CC	TT	CA	**	CC	**	AA	AA	**	TA	CC	CC	AA	TT	GG	TC	GT	AA
1195	50	40	Family-59	Farm2	15.5	47	CT	CT	TT	GT	CT	CC	GG	CT	GA	GC	TT	AA	AA	TC	TC	TT	GG	CC	**	TT	CC	AA	TT	**	GA	AA	TC	CA	**	CG	**	AG	CA	**	TT	**	**	CA	GT	GT	**	GT	AA
1196	2	1	Family-01	Arna	14.4	37	CC	CC	TT	GT	CT	CC	GA	CT	GA	GC	TT	AA	TA	TC	TC	AT	CG	AA	**	TT	CC	GG	TC	**	GA	CC	TC	CA	**	CC	**	AA	CA	**	TT	CC	TC	CA	GT	GG	TC	TT	AG
1197	4	3	Family-02	Arna	12.5	23	CT	CT	CT	TT	CT	TC	GA	CT	GA	CC	TT	TA	TT	CC	TC	AT	CC	CC	**	TT	AA	AA	TT	**	GA	CA	TC	AA	**	CC	**	**	CC	**	TT	GC	TC	AA	GT	**	TC	GT	AA
1198	20	19	Family-25	Figgjo	13.1	28	CT	CT	CC	GG	CC	TC	GG	**	AA	GC	CC	TA	TT	TC	TT	TT	CC	CA	**	TC	AA	GA	TC	**	GA	AA	**	AA	**	CG	**	AG	AA	**	TT	**	**	AA	GT	TT	TC	**	AG
1199	31	29	Family-76	Driva	11.7	19	**	CC	CC	TT	CT	TT	AA	CT	AA	GC	TT	AA	TA	TC	CC	TT	CC	CA	**	TC	CA	GA	TT	**	GG	AA	TC	AA	**	CG	**	GG	AA	CC	TA	GC	TC	CA	GT	TT	CC	GT	AA
1200	35	17	Family-20	FiggjoxFarm1	14.2	35	CT	CT	CT	GG	CT	TC	GA	CC	GA	CC	TC	**	TA	TT	TT	AT	CC	CC	**	TT	CC	GA	TT	**	GG	CC	TT	AA	**	GG	**	AA	CA	**	TA	GC	TT	AA	GT	TT	TC	TT	AA
1201	31	29	Family-76	Driva	11.6	18	CT	CC	CC	TT	CC	TT	GA	CT	AA	GC	TC	AA	TA	TC	CC	AT	CG	AA	**	TC	CA	GG	TC	**	AA	CC	TC	CA	**	CG	**	AG	CA	**	TT	CC	TC	CA	GT	TT	CC	TT	AA
1202	4	3	Family-02	Arna	13.4	28	CT	CT	CT	TT	CT	TC	GA	CC	GA	CC	TT	TA	TA	CC	TC	TT	CC	CC	**	TT	CA	AA	TT	**	AA	CA	TT	AA	**	CC	**	AA	CC	**	TT	CC	TT	AA	GG	GT	TC	GT	AG
1203	2	1	Family-01	Arna	14.6	38	CT	CC	CT	GG	CC	CC	AA	CT	GA	GG	CC	TA	TA	CC	TT	AT	CC	AA	**	TT	CA	GG	TT	**	GA	CC	TC	AA	**	CG	**	AA	CA	**	TT	CC	TC	AA	GT	GG	TC	GT	AG
1204	24	23	Family-67	Vosso	15.6	46	CC	CT	TT	GG	TT	TC	GA	TT	GA	GC	TT	TA	TA	TC	TC	TT	CG	CC	**	CC	CA	GA	TC	**	GG	CA	TC	CC	**	CC	**	AA	CA	**	TT	GC	TC	AA	TT	GG	CC	TT	AG
1205	44	43	Family-34	Farm1	16.5	52	TT	CT	CC	GG	CT	CC	GA	CT	GG	CC	CC	TT	TA	TT	TT	AT	CC	CA	**	TC	CC	GA	TC	**	GA	CA	TT	CA	**	CG	**	AA	AA	**	TT	CC	CC	AA	TT	GG	TC	GG	AA
1206	28	39	Family-58	Farm2xVosso	15.7	47	CT	CT	CT	GT	CT	CC	GG	CC	GG	GG	TC	TA	AA	TT	CC	TT	GG	CA	**	TC	CC	GA	TT	**	AA	CA	TC	CC	**	GG	**	AA	AA	**	TT	GC	TC	CA	GG	GT	TC	TT	AG
1207	41	40	Family-60	Farm2xVosso	13.6	30	CT	TT	CT	TT	TT	TC	GA	TT	GG	GG	TT	AA	AA	TT	TC	TT	GG	CA	**	TC	CC	AA	TT	**	GG	AA	CC	CA	**	GG	**	AA	CC	**	TT	GC	CC	AA	TT	GT	TT	GT	AA
1208	49	39	Family-57	Farm2	15.4	44	CT	CC	CT	GT	CT	TC	GG	CC	GA	GC	TT	TA	AA	CC	CC	TT	GG	CC	**	TC	CC	AA	TT	**	GA	AA	TT	CC	**	CC	**	AA	CA	**	TT	GG	TT	CA	GG	GT	TT	GG	AG
1209	14	13	Family-13	Figgjo	13.1	28	CT	TT	CT	TT	CT	CC	AA	CT	GA	GC	TC	AA	TT	TC	CC	TT	CG	CC	**	TC	AA	GA	TT	**	AA	CC	TC	CA	**	CG	**	AA	CA	**	AA	GG	TC	CA	GT	TT	TC	TT	AG
1210	33	13	Family-14	FiggjoxFarm1	15	44	CT	TT	TT	GT	CT	TC	GA	CT	GA	GG	CC	AA	TA	TT	CC	TT	CC	CA	**	TC	CA	AA	TT	**	AA	CC	CC	CA	**	CG	**	AA	CA	TT	TA	GC	TT	AA	GT	GT	CC	TT	AG
1211	35	46	Family-38	Farm1	16.7	57	TT	CT	CT	GG	TT	TC	GA	TT	GA	GG	TC	TA	TA	TT	TC	AT	CG	CC	**	TC	CC	GA	TC	**	GG	CA	TC	CA	**	CG	**	AA	CA	**	TT	GC	TC	CA	TT	TT	TC	GG	AA
1212	24	23	Family-67	Vosso	15.5	46	CT	CT	CT	GG	CT	TC	AA	CT	GG	GC	TC	TA	TT	TT	CC	TT	CG	CC	**	CC	CA	AA	TT	**	GA	CA	TT	CC	**	CC	**	AA	CA	**	TT	GC	TC	AA	TT	GG	CC	TT	GG
1213	33	42	Family-32	Farm1	17.3	70	TT	CT	TT	GG	CT	TT	GG	CC	GG	CC	TC	TA	TT	TT	CC	AT	CC	CA	**	TT	CC	AA	TT	**	GA	CC	TT	CA	**	CC	**	AG	CA	**	TT	GG	TC	CA	TT	GG	TC	TT	AA
1214	20	19	Family-25	Figgjo	12	20	TT	CT	CC	GT	CC	TC	GG	TT	AA	GC	TC	TA	TT	TC	TC	TT	CC	AA	**	TC	AA	GA	TT	**	GA	CC	CC	AA	**	GG	**	AA	AA	**	TT	GG	TT	AA	TT	GT	CC	TT	AG
1215	31	29	Family-76	Driva	11.9	19	TT	CC	CT	GT	CC	TT	GA	CT	GA	GC	TC	AA	TT	TC	CC	TT	CG	CA	**	TC	CA	AA	TC	**	GA	CC	TC	CA	**	CG	**	AG	CA	**	TA	GG	CC	CA	GT	GT	CC	GT	AA
1216	34	15	Family-18	FiggjoxFarm1	13.8	32	CT	CC	CC	GT	TT	TC	GA	CC	GG	GC	TC	TA	TT	TC	CC	TT	CG	CA	**	TT	CA	GA	TC	**	AA	CA	CC	CA	**	CC	**	AA	CC	**	AA	GC	TT	AA	TT	GT	TC	TT	AA
1217	26	38	Family-56	Farm2xVosso	14.9	42	CC	CT	TT	TT	CC	CC	GG	CC	AA	GC	TT	TA	TA	TC	CC	TT	GG	CC	**	CC	CC	AA	TT	**	GA	CA	CC	AA	**	CG	**	AG	CC	**	TA	GG	CC	AA	GT	GT	TT	GT	AG
1218	48	38	Family-55	Farm2	15	41	CT	TT	TT	GT	CT	TC	GG	CT	GA	GG	TC	AA	TA	TC	TC	AT	GG	CC	**	CC	CC	AA	TT	**	AA	CC	TC	CA	**	CC	**	AG	CA	**	TT	GC	TC	CA	GT	TT	TC	GT	AA
1219	24	23	Family-67	Vosso	15.2	42	CC	CC	TT	GG	CC	TC	GA	TT	GA	GC	TC	TA	TT	TC	CC	TT	CG	CC	**	CC	CC	AA	TT	**	GA	CA	TC	CA	**	CC	**	AA	CC	**	TT	GG	CC	AA	GT	GT	CC	TT	AG
1220	11	9	Family-10	Skibotn	12.8	23	TT	CT	CC	GT	CC	CC	AA	CT	GA	GC	TC	TA	**	CC	TC	AA	CG	CC	**	CC	CC	GG	TC	**	GA	CC	TT	AA	**	GG	**	AA	CA	**	TA	GC	TT	AA	GG	TT	TT	TT	AA
1221	28	27	Family-69	Vosso	14.9	39	CT	CC	CC	GT	CT	CC	GA	CC	GG	CC	CC	AA	TA	TC	CC	AT	CC	CA	**	TT	CA	GA	TT	**	GA	CC	TC	CC	**	GG	**	AA	CA	CT	AA	GC	TC	CA	GT	TT	CC	TT	AA
1222	31	29	Family-76	Driva	12.6	23	CT	CC	CT	GT	CT	TT	GA	CT	AA	GC	TT	AA	TA	TC	CC	AT	CC	CA	**	TC	CA	AA	TT	**	GA	CA	TC	AA	**	CG	**	AG	AA	**	TA	CC	CC	CA	GT	TT	CC	GT	AA
1223	44	43	Family-34	Farm1	15.2	40	TT	CT	CT	GG	CC	CC	GA	CT	GG	GC	TC	TA	TA	TT	TT	AT	CC	CA	**	TT	CA	GA	TT	**	GA	CA	CC	CC	**	CC	**	AA	CA	**	TA	CC	TC	AA	TT	GG	TC	GG	AA
1224	41	40	Family-60	Farm2xVosso	13	26	CC	CT	CT	TT	CT	CC	GA	CT	GA	GG	TT	AA	TA	TT	TC	TT	CG	CA	**	TC	CA	AA	TT	**	GA	AA	CC	CC	**	CG	**	AA	CC	**	TT	GC	TT	AA	GG	TT	TC	GT	AA
1225	26	38	Family-56	Farm2xVosso	13.6	32	CT	CT	TT	TT	CC	TC	GG	CC	GA	GC	TC	TA	TA	TC	TC	AT	GG	CC	**	TC	CC	AA	TT	**	AA	CA	CC	AA	**	GG	**	AG	CC	**	TA	GG	TC	AA	GT	GG	TC	GT	AG
1226	20	19	Family-25	Figgjo	10.9	14	CT	CT	CC	GT	CC	TC	GA	CC	AA	GC	TT	TA	TT	TC	TC	TT	CC	CA	**	TC	AA	GA	TC	**	AA	CA	TC	AA	**	CG	**	AA	CA	**	TT	GC	TT	AA	GT	TT	TT	GT	AG
1227	41	40	Family-60	Farm2xVosso	13.3	27	CC	CC	CT	GT	CT	TC	GA	CT	GA	GC	TT	AA	TA	TT	TC	TT	GG	CA	**	TC	CC	AA	TT	**	GA	CA	CC	CA	**	GG	**	AA	CC	**	TT	GC	TC	AA	GG	GT	TC	GT	AA
1228	26	38	Family-56	Farm2xVosso	14.7	36	CC	CT	TT	GT	CC	CC	GA	CT	AA	GC	TC	TA	TT	CC	CC	AT	GG	CC	**	CC	CC	GA	TT	**	AA	CA	CC	AA	**	CC	**	AA	CC	**	TA	GG	CC	AA	TT	GT	TT	GT	AG
1229	34	45	Family-36	Farm1	16.7	56	CT	CT	CT	GT	CT	CC	AA	CT	GA	CC	TC	TT	TT	CC	CC	AT	CG	CA	**	CC	CC	GA	TT	**	GA	CC	TC	AA	**	CG	**	AA	CC	**	TA	GC	TC	AA	TT	GT	TT	GT	AA
1230	11	9	Family-10	Skibotn	12.3	20	CC	CC	CC	TT	CT	CC	AA	CC	AA	GC	TT	AA	TT	CC	TT	AA	CG	CA	**	CC	CC	GG	TT	**	GG	CA	TT	CA	**	GG	**	AA	CA	**	TA	GC	TT	AA	GG	GG	TT	GT	AA
1231	41	40	Family-60	Farm2xVosso	13.4	30	CT	TT	CT	GT	CT	TC	GA	CT	GG	GC	TT	AA	AA	TT	TC	TT	CG	CC	**	TT	CA	AA	TT	**	GA	CA	CC	CC	**	CG	**	AA	CA	**	TT	GG	TT	AA	GG	TT	TC	GT	AA
1232	35	46	Family-38	Farm1	17.2	62	TT	CT	CT	GG	TT	TC	GG	CT	GA	GC	CC	AA	TT	TT	TC	AT	GG	CC	**	CC	CC	GA	TT	**	GA	CA	TC	CA	**	CC	**	AA	CC	TT	TT	GC	CC	CA	TT	**	**	TT	AA
1233	16	15	Family-17	Figgjo	13.7	31	TT	CC	CT	TT	CT	TC	AA	CT	AA	GC	TT	AA	TT	TC	CC	TT	GG	AA	**	TC	AA	GG	TC	**	AA	CC	TC	AA	**	CG	**	AG	CA	**	AA	GC	TT	CA	TT	TT	TC	TT	AA
1234	11	9	Family-10	Skibotn	9.5	9	CT	CT	CT	GT	CT	CC	GA	CT	AA	GC	TT	AA	**	CC	TC	AT	CC	CA	**	TC	CA	GA	TC	**	GG	CA	TT	CA	**	GG	**	AA	CC	**	TT	GC	TT	AA	GG	GT	TC	TT	AA
1235	11	9	Family-10	Skibotn	14.2	32	CT	CT	CC	**	CT	CC	AA	CT	AA	GC	TC	AA	TA	CC	TC	AT	CC	CA	**	TC	CA	GG	CC	**	GA	CC	TT	AA	**	GG	**	AA	CA	**	TT	GC	TT	CA	GG	GT	TC	GT	AA
1236	28	39	Family-58	Farm2xVosso	15.3	45	TT	CT	CT	GT	CT	CC	GA	CC	GA	GC	TC	TA	TA	CC	CC	AT	GG	CC	**	TT	CC	GA	TT	**	GA	CA	TC	CC	**	CG	**	AG	CA	**	TA	GC	CC	CA	GT	GT	CC	GT	AA
1237	30	32	Family-78	Driva	12.8	24	**	**	**	**	**	**	**	**	**	**	**	**	**	**	**	**	**	**	**	**	**	**	**	**	**	**	TC	AA	**	GG	**	AA	AA	**	TT	GC	CC	CA	TT	GT	CC	GT	AA
1238	49	39	Family-57	Farm2	15	42	CC	CC	TT	GG	CT	CC	GG	CC	GG	GC	TT	TT	AA	CC	TC	TT	GG	CA	**	TC	CC	AA	TT	**	GG	AA	TT	CC	**	GG	**	AG	CA	**	TT	GG	TT	CA	TT	TT	TT	TT	AA
1239	14	13	Family-13	Figgjo	12.7	25	TT	TT	CT	TT	CC	TC	AA	CT	GG	GG	TT	AA	TA	TT	CC	TT	CC	CC	**	TC	AA	GA	TC	**	AA	CC	TT	CA	**	CG	**	AG	CA	**	TA	GC	TC	CA	GG	TT	TC	TT	GG
1240	33	42	Family-32	Farm1	17.4	73	TT	CT	TT	GG	CT	TT	GG	CC	GA	GC	TC	AA	TT	TT	TC	AT	CC	CC	**	TT	CC	AA	TT	**	GA	CC	TC	CC	**	CC	**	AG	CC	**	TT	GG	TC	CA	GG	GG	TC	TT	AG
1241	44	43	Family-34	Farm1	15.6	50	TT	CT	TT	GG	CC	CC	GA	CT	GG	GC	TC	TA	TA	TT	TT	AT	CC	CC	**	TC	CA	GA	TC	**	GA	CA	CC	CC	**	CG	**	AA	AA	**	TA	CC	CC	AA	GT	GG	TC	GG	AA
1242	24	23	Family-67	Vosso	15.5	45	**	**	**	**	**	**	**	**	**	**	**	**	**	**	**	**	**	**	**	**	**	**	**	**	**	**	TT	CA	**	CC	**	AA	CA	**	TT	GG	TC	AA	GT	GG	CC	TT	AG
1243	22	21	Family-66	Vosso	11.8	21	**	TT	CC	**	TT	CC	GG	CC	**	CC	TT	TA	TT	CC	CC	TT	GG	CC	**	CC	CC	AA	TT	**	GG	CC	TC	AA	**	CG	**	AA	CC	CT	TT	GC	CC	CC	GT	GG	CC	TT	AA
1244	6	5	Family-03	Arna	14.5	35	TT	CT	CT	GT	CC	TC	AA	CT	GG	GC	TC	TA	TA	TC	TC	AT	CC	CC	**	TT	CA	GG	TT	**	GA	CA	TT	AA	**	GG	**	AA	CA	**	TT	GC	TC	CA	GT	GT	TC	TT	AG
1245	11	9	Family-10	Skibotn	12.6	23	CT	CC	CC	GT	CT	CC	GA	CC	GA	GC	TC	TA	**	CC	TT	AT	CC	CC	**	CC	CA	GA	TT	**	GA	CA	TT	CA	**	GG	**	AA	CA	**	TT	GC	TC	AA	GG	GT	TC	GT	AA
1246	8	7	Family-04	Arna	11.4	17	CC	CC	CT	TT	CT	TC	GA	CT	AA	GC	TT	TT	TA	TC	TC	AA	CC	CC	**	TT	AA	AA	TT	**	AA	CC	CC	CA	**	CC	**	AG	CA	**	TA	CC	TC	AA	GG	GT	TC	TT	AA
1247	6	5	Family-03	Arna	15.1	42	CT	CC	CC	GT	CC	TC	AA	CT	GG	GC	TT	TT	TT	CC	CC	AT	CC	CC	**	TT	CC	GG	TT	**	GG	CA	TT	CA	**	GG	**	AA	CA	**	TT	CC	TC	CA	GT	GG	TC	TT	GG
1248	24	37	Family-54	Farm2xVosso	15.8	50	CT	CT	CT	GG	CT	TC	GA	CC	GG	CC	TC	TA	TT	TT	CC	TT	CC	CC	**	TT	CA	AA	TT	**	GA	CA	TT	CA	**	CC	**	AA	CA	**	TT	GG	TC	AA	GT	GT	TC	TT	AG
1249	34	15	Family-18	FiggjoxFarm1	13.6	32	TT	CC	CC	GT	TT	TC	GG	CC	GA	GC	TC	AA	TT	TC	CC	TT	GG	CA	**	TC	CA	GA	TC	**	GA	CC	TC	AA	**	CG	**	AA	CC	**	TA	GC	TT	CA	TT	GT	TT	TT	AA
1250	48	38	Family-55	Farm2	15.1	42	CC	TT	TT	GT	CT	CC	GG	CC	GA	GG	TC	AA	TA	CC	TC	AT	GG	CC	**	TC	CC	AA	TT	**	GG	CC	CC	CC	**	CG	**	AG	CA	**	TT	GC	CC	CA	TT	GT	TC	GT	AA
1251	11	12	Family-12	Skibotn	15.1	39	**	CT	CC	**	CC	CC	**	CT	**	**	TC	**	TA	TC	TC	**	**	CA	**	**	**	**	TC	**	**	**	TT	CA	**	CG	**	AA	CC	**	**	CC	TT	CA	GT	**	TC	TT	AA
1252	6	5	Family-03	Arna	14	33	CC	CT	TT	GT	CC	TC	AA	CC	GG	GC	TC	TA	TA	TC	CC	AT	CC	CC	**	TC	CC	GG	TT	**	GG	AA	TT	AA	**	GG	**	AA	CA	**	TT	GC	TC	AA	GT	GT	TC	GT	AG
1253	47	37	Family-53	Farm2	15.1	44	CT	CC	CC	GG	TT	TT	GG	CT	GA	GC	TT	AA	TA	TC	CC	TT	CC	CA	**	TC	CC	GA	TT	**	GA	CA	TC	CC	**	CC	**	AG	CC	**	TA	GC	CC	CA	GT	GT	TT	TT	AA
1254	10	9	Family-09	Skibotn	12.8	24	CT	CC	CT	GG	CC	CC	GA	CC	GA	**	TC	AA	TT	TC	TC	AT	CC	CC	**	TT	CA	GG	TC	**	GA	**	TT	AA	**	CG	**	AA	CC	TT	TA	GG	TC	AA	**	GG	CC	TT	AA
1255	26	38	Family-56	Farm2xVosso	13.4	33	CT	CT	TT	TT	CC	TC	GG	CT	AA	GC	TT	TA	TA	CC	TC	AT	GG	CC	**	CC	CC	AA	TT	**	GA	CA	CC	AA	**	CC	**	AG	CC	**	TA	GG	CC	AA	GT	TT	TT	GT	AG
1256	34	45	Family-36	Farm1	16	50	CT	CT	CC	GT	CT	TC	AA	CT	GA	CC	CC	TT	TT	TC	CC	AT	CC	CC	**	CC	CC	AA	TT	**	AA	CA	TC	CA	**	CG	**	AA	CC	**	TA	GC	TC	AA	GT	GT	TT	GT	AA
1257	8	7	Family-04	Arna	14.2	36	CC	CC	CT	TT	CT	CC	GA	CC	GA	GC	TT	TA	TA	TC	TC	AA	CC	CC	**	TC	AA	GA	TT	**	GA	CA	CC	AA	**	CG	**	AG	AA	**	TA	CC	TT	CA	GG	GT	TC	TT	AA
1258	41	40	Family-60	Farm2xVosso	14.5	38	CT	CC	CT	GT	CT	TC	GA	CT	GG	GC	TT	AA	AA	TT	TC	TT	GG	CA	**	TT	CC	AA	TT	**	GA	CA	CC	CC	**	GG	**	AA	CC	**	TT	GC	CC	AA	TT	GT	TC	GT	AA
1259	33	42	Family-32	Farm1	15.5	48	TT	CC	CT	GG	TT	TC	GG	CC	GA	GC	TC	TA	TT	TT	CC	TT	CC	CA	**	TC	CC	AA	TT	**	AA	CC	TT	CA	**	CG	**	AG	CA	**	TT	GG	TT	CC	GG	GG	TC	GT	AG
1260	26	25	Family-68	Vosso	14.1	33	CC	CT	CT	TT	CC	CC	AA	CT	GA	GC	CC	TT	TA	CC	CC	TT	CG	CC	**	CC	CC	AA	TT	**	GA	CA	CC	AA	**	CG	**	AG	CC	**	TT	GG	CC	AA	GG	GT	TC	TT	AG
1261	50	40	Family-59	Farm2	16.1	52	CT	CC	TT	GT	CT	TT	GG	CT	GA	CC	TT	AA	AA	TC	TC	TT	CG	CC	**	TT	CC	AA	TC	**	GA	AA	TC	CC	**	CC	**	AA	CC	**	TT	GG	TC	AA	GT	GG	TC	GT	AA
1262	18	17	Family-19	Figgjo	11.1	16	TT	CT	CT	GT	TT	TT	GA	CC	GA	**	CC	TT	TT	TC	TT	AT	GG	CA	**	TT	CC	GA	TT	**	GA	CA	TC	CA	**	GG	**	GG	CA	**	TA	GG	TT	CA	GG	TT	TC	GT	AG
1263	20	19	Family-25	Figgjo	9	8	CT	CC	CT	GT	CC	TC	GA	CT	AA	GC	TT	AA	TT	TC	TT	TT	CC	CA	**	TC	AA	GG	TC	**	AA	CA	CC	AA	**	CC	**	AA	AA	**	TT	GC	TC	AA	GG	GT	TT	GG	AG
1264	36	19	Family-26	FiggjoxFarm1	15.5	49	TT	CT	CT	GG	CC	CC	GG	CC	AA	GG	TT	AA	TA	TC	CC	AA	CC	CA	**	TC	CA	AA	TT	**	GG	CC	TC	AA	**	CG	**	AG	CA	**	TA	GC	TT	AA	GT	GT	TC	TT	AA
1265	47	37	Family-53	Farm2	14.8	40	**	**	**	**	**	**	**	**	**	**	**	**	**	**	**	**	**	**	**	**	**	**	**	**	**	**	TT	CC	**	CC	**	AG	CC	CC	TT	GG	CC	CA	GT	TT	TC	GT	AA
1266	4	3	Family-02	Arna	14.3	35	CT	CT	CC	TT	CT	TC	GA	TT	GA	GC	TC	AA	TT	CC	TC	AT	CC	CC	**	TC	AA	AA	TT	**	GA	CC	TC	AA	**	CC	**	AG	CC	**	TT	GG	TC	AA	TT	GT	TC	GG	AG
1267	30	29	Family-75	Driva	13.2	25	CT	CC	TT	TT	CT	CC	GG	TT	GA	GC	TT	TA	TA	CC	CC	TT	CC	AA	**	TT	CA	GA	TT	**	GG	CA	CC	AA	**	GG	**	AA	AA	**	TT	GC	TC	CA	GT	GT	CC	TT	AA
1268	49	39	Family-57	Farm2	15.4	44	CC	CT	CT	GT	CT	CC	GG	CC	GA	GC	TT	TA	AA	CC	CC	TT	GG	CC	**	TC	CC	AA	TT	**	GG	AA	TC	CC	**	GG	**	AG	CA	**	TT	GG	TC	CA	TT	GT	TC	TT	AA
1269	34	15	Family-18	FiggjoxFarm1	14.3	39	TT	CC	CT	GT	TT	TT	GG	CC	GA	CC	TT	TA	TT	TC	CC	TT	CG	CA	**	TT	CC	GA	TC	**	GA	CA	CC	CA	**	CC	**	AA	CC	**	TA	GC	TC	CA	GT	GT	TC	TT	AA
1270	30	29	Family-75	Driva	12.8	25	CT	CC	CT	GT	TT	TC	GG	TT	GA	GC	TT	TA	TA	CC	TC	TT	CG	CA	**	TT	CA	GG	TT	**	GG	CA	CC	AA	**	CG	**	AG	AA	**	TT	GG	CC	CA	GG	GT	TC	TT	AA
1271	44	43	Family-34	Farm1	15.7	47	TT	TT	CT	GG	CC	CC	GG	CC	GA	GG	TC	TT	TT	TC	TT	AT	CC	CA	**	CC	CC	GA	TC	**	GG	CC	TT	CA	**	CG	**	AA	AA	**	TT	CC	TC	AA	GT	GG	TT	GG	AA
1272	16	15	Family-17	Figgjo	13.6	30	TT	CC	CC	GT	CT	TC	GG	CT	AA	CC	TT	AA	TT	CC	TC	TT	CG	CA	**	TC	CC	GG	TC	**	GA	CC	CC	AA	**	CC	**	AA	CA	**	TA	GC	TT	AA	GG	TT	CC	TT	AA
1273	30	32	Family-78	Driva	9.5	9	TT	CC	CT	GT	CT	TT	AA	CT	GG	GC	TC	TA	**	TC	TC	TT	CC	CA	**	TC	CA	GG	TT	**	GG	CC	TC	AA	**	CG	**	AA	AA	**	TT	GC	TC	CA	TT	GT	TC	GG	AA
1274	30	29	Family-75	Driva	11.1	15	CT	CC	CT	GT	TT	CC	GA	TT	GA	GC	TT	TA	TA	CC	CC	TT	CG	CA	**	TC	CA	GA	TT	**	GG	CA	CC	CA	**	CG	**	AG	CA	**	TT	GC	CC	CA	GT	GT	CC	TT	AA
1275	26	25	Family-68	Vosso	10.6	16	CC	CC	CT	TT	CC	CC	AA	CC	GA	GC	TC	TT	TA	CC	TC	AT	CG	CC	**	CC	CC	AA	TC	**	GA	CA	CC	AA	**	GG	**	AG	CA	**	TT	GG	CC	CA	GT	GT	TT	GT	AG
1276	48	38	Family-55	Farm2	15.4	46	**	**	**	**	**	**	**	**	**	**	**	**	**	**	**	**	**	**	**	**	**	**	**	**	**	**	CC	CA	**	CC	**	AG	CA	TT	TA	GC	CC	CA	GT	GG	TC	GT	AA
1277	50	40	Family-59	Farm2	15.7	46	CT	CT	TT	**	CT	TC	GG	CT	GA	CC	TT	AA	AA	TC	TC	TT	GG	CC	**	TT	CC	AA	TC	**	GG	AA	**	**	**	**	**	**	**	**	**	**	**	**	**	**	**	**	**
1278	28	39	Family-58	Farm2xVosso	14.5	36	TT	CT	CT	TT	CT	CC	GA	CC	GA	GG	TC	AA	AA	TT	CC	AT	GG	CA	**	TC	CC	AA	TT	**	GA	CA	TT	CC	**	GG	**	AA	AA	**	TT	GC	TC	CA	GG	TT	CC	GT	AG
1279	28	39	Family-58	Farm2xVosso	15.9	51	TT	TT	CT	GT	CT	TC	GA	CC	GA	GC	TC	AA	TA	TT	CC	AT	CG	CA	**	TT	CA	GA	TT	**	AA	CA	TC	CC	**	GG	**	AA	CC	**	TA	GC	TC	CA	GT	GG	TC	TT	AA
1280	35	17	Family-20	FiggjoxFarm1	14.9	38	TT	TT	CC	GG	CT	TC	GA	CC	GG	GC	CC	TA	TT	TT	TT	TT	GG	CC	**	TC	CC	GG	TC	**	GG	CA	TT	CA	**	GG	**	AA	CA	**	TA	GC	TC	CA	GT	GT	TC	GT	AA
1281	49	39	Family-57	Farm2	14	33	CC	CC	CT	GT	CT	CC	GG	CC	GG	GC	TT	TA	AA	CC	TC	TT	CG	CA	**	TT	CC	AA	TT	**	GG	AA	TT	CC	**	CC	**	AG	CC	**	TT	GG	TC	AA	TT	TT	TT	GT	AG
1282	30	29	Family-75	Driva	8.9	8	CT	CC	CT	GT	TT	TC	GA	TT	GA	GC	TT	TA	TT	CC	CC	TT	CC	CA	**	TT	CC	GG	TT	**	GA	AA	CC	AA	**	GG	**	AG	AA	**	TT	GG	CC	CA	GG	GT	TC	TT	AA
1283	10	9	Family-09	Skibotn	13	25	CT	CC	CT	GT	CC	CC	GA	CC	GA	GC	TT	TA	TT	TC	TC	AT	CC	CC	**	TC	CA	GG	TT	**	AA	CA	TT	CA	**	CG	**	AA	CC	**	TA	GG	TC	AA	GT	GT	TC	TT	AA
1284	30	29	Family-75	Driva	12.4	24	TT	CT	TT	GT	TT	CC	GA	TT	GA	GC	TT	AA	TT	CC	CC	TT	CG	CA	**	TC	CA	GG	TT	**	GG	CC	CC	CA	**	GG	**	AG	CA	**	TT	GC	CC	CA	GG	GT	CC	TT	AA
1285	14	13	Family-13	Figgjo	11.3	17	TT	CT	CT	GT	CC	CC	AA	CC	GG	GC	CC	AA	TA	TT	CC	TT	CC	CC	**	TC	AA	GA	TC	**	GA	CC	**	**	**	**	**	**	**	**	**	**	**	**	**	**	**	**	**
1286	22	21	Family-66	Vosso	12.2	21	CT	CC	CC	TT	CT	CC	GG	CT	GA	GG	TC	TA	TT	CC	CC	AT	CC	CC	**	CC	CC	AA	TT	**	GG	CC	TT	AA	**	CG	**	AA	CA	**	TT	GC	CC	CA	GG	GG	CC	GT	AA
1287	10	12	Family-11	Skibotn	14.7	40	**	**	**	**	**	**	**	**	**	**	**	**	**	**	**	**	**	**	**	**	**	**	**	**	**	**	TT	CA	**	CC	**	AA	CC	TT	AA	CC	TC	AA	TT	GG	CC	TT	AA
1288	22	21	Family-66	Vosso	11	18	CT	CC	CC	TT	CT	TC	GA	CC	GA	GC	TT	TA	TA	CC	CC	AT	CG	CC	**	CC	CC	AA	TT	**	GG	CC	TC	AA	**	CG	**	AA	CC	**	TT	GC	TC	CC	GT	GG	TC	GT	AA
1289	14	13	Family-13	Figgjo	11.5	19	TT	CT	TT	TT	CC	TC	AA	CC	GG	GG	TC	AA	TA	TC	CC	TT	CG	CC	**	TC	AA	AA	TC	**	GA	CC	TT	CA	**	CG	**	AA	CA	**	AA	GG	TC	CA	TT	GT	CC	TT	AG
1290	16	15	Family-17	Figgjo	13	26	TT	CC	CC	GT	CT	TT	GA	CC	GG	CC	TT	AA	TT	CC	TC	TT	CG	CA	**	TC	CA	GA	TC	**	GG	CC	CC	AA	**	CC	**	AG	CA	**	AA	GC	TC	CA	TT	GT	TT	TT	AA
1291	22	21	Family-66	Vosso	12	22	CT	TT	CC	GT	TT	CC	GA	CC	GG	CC	TC	AA	TA	CC	TC	TT	CG	CC	**	CC	CC	AA	TT	**	GG	CC	TT	AA	**	CG	**	AA	CC	**	TT	GC	CC	CC	GT	GG	TC	TT	AA
1292	49	39	Family-57	Farm2	15.3	44	CT	CC	TT	GG	CT	CC	GG	CC	GA	GC	TT	TT	AA	CC	CC	TT	CG	CA	**	TT	CC	AA	TT	**	GG	AA	TC	CA	**	CG	**	AG	CA	**	TT	GG	TC	CA	GT	GG	TC	GG	AG
1293	26	25	Family-68	Vosso	11.3	13	CC	CT	CT	TT	CC	CC	GA	CC	GA	GC	TC	TT	TA	CC	CC	TT	CG	CC	**	TT	CC	AA	TT	**	GA	CC	CC	CA	**	GG	**	AG	CC	**	TT	GG	TC	AA	GT	GG	TT	GT	AG
1294	10	12	Family-11	Skibotn	12.8	25	CT	CT	CT	GT	CC	TC	GG	CT	GA	GC	TC	TT	TT	TT	CC	AT	CC	CC	**	TT	AA	GA	TT	**	GA	AA	TT	CA	**	CC	**	AA	CC	**	TA	GC	TC	AA	TT	GG	CC	TT	AA
1295	31	29	Family-76	Driva	8.8	7	CT	CC	CC	GT	CT	TT	AA	CT	AA	GC	TC	AA	TA	TC	CC	AT	CG	CC	**	TC	CC	GA	TC	**	GA	CA	TC	CA	**	CC	**	AG	AA	**	TT	GC	CC	CA	GT	TT	CC	GT	AA
1296	22	21	Family-66	Vosso	9.8	11	CC	CT	CC	GT	TT	CC	GA	CC	GG	CC	TC	TA	AA	CC	CC	TT	CG	CC	**	CC	CC	AA	TT	**	GG	CA	TT	CA	**	CG	**	AA	CC	**	TT	GG	TC	CA	GG	GG	TC	TT	AA
1297	41	40	Family-60	Farm2xVosso	13.8	32	CT	CT	CT	TT	TT	TC	GA	CT	GG	GG	TT	AA	TA	TT	TC	TT	CG	CA	**	TT	CA	AA	TT	**	GG	AA	CC	CA	**	GG	**	AA	CC	**	TT	GC	CC	AA	GT	TT	TT	GT	AA
1298	50	40	Family-59	Farm2	15.5	51	TT	CC	TT	GG	CT	TC	GG	CT	AA	CC	TT	AA	AA	TC	TC	TT	CG	CC	**	TT	CC	AA	TT	**	GG	AA	TC	CC	**	GG	**	AA	CC	CT	TT	GG	TC	AA	GT	GT	TC	GT	AA
1299	31	29	Family-76	Driva	8.6	7	TT	CC	CT	GG	CT	TC	AA	CT	GA	GC	TT	AA	TT	TC	CC	AT	CG	CA	**	TC	CC	GA	TT	**	GG	AA	TC	AA	**	GG	**	AG	CA	**	TA	GC	TC	CA	GT	GT	CC	GT	AA
1300	26	25	Family-68	Vosso	11.1	16	CC	CC	CT	TT	CC	CC	AA	CT	GA	GC	CC	TA	TA	CC	TC	AT	CG	CC	**	CC	CC	AA	TT	**	GA	CA	CC	AA	**	GG	**	AG	CC	**	TT	GG	CC	AA	GT	GT	TC	TT	AG
1301	49	39	Family-57	Farm2	9.9	11	CC	CT	CT	GT	CC	CC	GG	CC	GG	GC	TT	TA	AA	CC	CC	TT	GG	CC	**	TC	CC	AA	TT	**	GG	AA	TC	CC	**	GG	**	AG	CA	**	TT	GG	TT	CA	TT	TT	TC	GT	AA
1302	14	13	Family-13	Figgjo	12.2	21	TT	CT	CC	TT	CT	CC	AA	CT	GG	GG	TC	AA	AA	TC	CC	TT	CC	CC	**	TC	AA	AA	TT	**	GA	CC	CC	CA	**	CG	**	AA	CA	**	AA	GC	TC	CA	TT	GT	CC	TT	GG
1303	35	17	Family-20	FiggjoxFarm1	13.6	29	TT	CT	CT	GG	TT	CC	GA	CC	GG	**	CC	TA	TA	TC	TC	AT	CC	AA	**	TC	CC	GG	TT	**	GA	CC	TT	CA	**	CG	**	AA	CA	**	TA	GG	TT	AA	GT	TT	CC	GT	AA
1304	20	19	Family-25	Figgjo	12	21	TT	CT	CC	GG	CC	TC	GA	CT	AA	GG	TT	TA	TT	TT	TC	TT	CC	CA	**	TC	AA	GG	TT	**	GA	CC	**	**	**	**	**	**	**	**	**	**	**	**	**	**	**	**	**
1305	33	42	Family-32	Farm1	16.6	62	TT	CT	TT	GG	CT	TC	GG	CC	GA	CC	TC	TA	TT	TC	TC	AT	CC	CA	**	TC	CC	AA	TT	**	GA	CC	**	**	**	CG	**	AG	CC	**	TT	**	**	AA	TT	**	**	TT	**
1306	22	21	Family-66	Vosso	14.3	35	CT	CT	CC	TT	TT	TT	GG	CC	GA	GC	TT	AA	TT	CC	TC	TT	GG	CC	**	CC	CC	AA	TT	**	GG	CA	**	**	**	**	**	**	**	**	**	**	**	**	GT	**	**	**	**
1307	35	17	Family-20	FiggjoxFarm1	13.6	31	TT	CT	CT	GG	TT	TC	GA	CC	GG	**	TC	**	TT	TT	TC	AT	CG	CC	**	TT	CC	GG	TC	**	GG	CA	TT	AA	**	CG	**	AG	AA	**	TA	GC	TT	AA	GT	GT	TC	TT	AA
1308	44	43	Family-34	Farm1	16.4	56	TT	CC	CT	GG	CT	CC	GA	CC	GG	CC	CC	AA	TA	TC	TC	AT	CC	CA	**	TT	CA	GA	TC	**	GA	CA	TT	CC	**	CG	**	AA	AA	**	TA	CC	CC	AA	TT	GG	TC	GG	AA
1309	50	40	Family-59	Farm2	16.2	56	CC	CC	TT	GT	CT	TT	GG	CT	GG	GC	TT	AA	AA	TC	TC	TT	GG	CC	**	TT	CC	AA	TC	**	GG	CA	TC	CA	**	CC	**	AA	CA	TT	TT	GG	TC	CA	GG	GG	TC	GT	AA
1310	30	32	Family-78	Driva	7.3	6	TT	CT	CT	GT	CT	TC	GG	CT	GG	GG	TT	AA	TT	TC	CC	AT	CC	CA	**	TC	CA	GG	TT	**	GG	CA	TC	AA	**	CG	**	AA	AA	TT	TT	GC	TC	CA	TT	GT	CC	GG	AA
1311	35	46	Family-38	Farm1	17.2	62	CT	CT	CT	GG	TT	TC	GG	CT	GA	GC	TC	AA	AA	TT	TC	AA	GG	AA	**	TC	CC	GA	TT	**	GG	CA	TC	**	**	GG	**	AA	CA	**	TT	GC	CC	AA	GT	TT	TT	GT	AA
1312	33	13	Family-14	FiggjoxFarm1	15.5	46	CT	CT	CT	GT	TT	TT	GA	CT	GG	GG	TC	AA	TA	TT	CC	AT	CG	CA	**	TT	CA	GA	TT	**	GA	CC	TC	AA	**	CG	**	AA	AA	**	TT	GC	TC	AA	TT	GT	CC	TT	AA
1313	4	3	Family-02	Arna	12.5	23	TT	CT	CC	TT	CT	TC	AA	CT	GG	GC	TT	TA	TT	TC	TC	TT	CG	CC	**	TC	AA	AA	TT	**	AA	CA	**	**	**	**	**	**	**	**	**	**	**	**	**	**	**	**	**
1314	18	17	Family-19	Figgjo	10.6	13	CT	CT	CC	GG	CT	TT	AA	CT	AA	**	CC	TT	TT	CC	TT	AA	CC	CA	**	TT	CA	GA	TC	**	GA	CC	**	**	**	**	**	**	**	**	**	**	**	**	**	**	**	**	**
1315	16	15	Family-17	Figgjo	13.2	30	TT	CC	CT	GT	CT	TC	GA	CT	GA	CC	TT	AA	TT	TC	TC	TT	CG	AA	**	TC	CA	GA	TC	**	GG	CC	TC	AA	**	CC	**	AA	CA	**	TA	CC	TT	CA	GG	TT	CC	TT	AG
1316	20	19	Family-25	Figgjo	12.6	24	CT	CT	CC	GG	CC	TC	GA	CC	AA	GG	TC	TA	TT	TT	TC	TT	CC	CA	**	TC	AA	GA	TT	**	AA	CA	**	**	**	**	**	**	**	**	**	**	**	**	**	**	**	**	**
1317	28	39	Family-58	Farm2xVosso	15.8	39	CT	CT	CC	GT	CT	CC	GG	CC	GG	GC	TC	AA	AA	TT	CC	TT	CG	CA	**	TT	CA	AA	TT	**	GA	CA	**	**	**	**	**	**	CC	**	**	**	CC	**	**	**	**	**	AA
1318	10	9	Family-09	Skibotn	13.3	27	CT	CC	CC	GT	CC	CC	GG	CC	GG	GC	TT	TA	TT	TC	TC	AT	CC	CC	**	TT	CA	GG	TT	**	AA	CA	TT	AA	**	CG	**	AA	CC	**	TA	GG	TC	AA	GT	GT	TC	TT	AA
1319	28	27	Family-69	Vosso	11.5	18	**	CC	**	**	**	**	**	**	**	**	**	**	**	**	**	**	**	**	**	**	**	**	**	**	**	CC	TC	CA	**	GG	**	AG	CC	**	TT	CC	CC	CA	TT	GT	CC	TT	AG
1320	47	37	Family-53	Farm2	16	49	CT	CC	CC	TT	CT	TC	GG	TT	GA	GC	TT	TA	TA	TC	CC	TT	CG	CC	**	TC	CC	GA	TT	**	GG	CA	TC	CA	**	CG	**	AG	CA	**	TA	GG	TC	CA	TT	TT	TT	GT	AA
1321	22	21	Family-66	Vosso	10.5	15	TT	TT	CC	GT	CC	CC	GG	CT	GA	GC	TT	AA	AA	CC	CC	TT	CG	CC	**	CC	CC	AA	TT	**	GG	CA	TT	CA	**	CG	**	AA	CA	CC	TT	GC	CC	CA	GT	GG	CC	GT	AA
1322	50	40	Family-59	Farm2	16.2	55	TT	CT	TT	GT	CT	CC	GG	CT	AA	GC	TT	AA	AA	TC	CC	TT	GG	CC	**	TT	CC	AA	TC	**	GA	AA	CC	CC	**	CG	**	AA	CA	**	TT	GG	TC	CA	GG	GG	TT	GT	AA
1323	10	9	Family-09	Skibotn	13	26	TT	CT	CC	GT	CC	CC	GA	CT	GA	GC	TT	AA	TT	TC	TC	AT	CC	CC	**	TT	CC	GG	TC	**	GA	CA	TT	CA	**	CG	**	AA	CA	**	TA	GG	TC	AA	GT	GG	CC	TT	AA
1324	31	29	Family-76	Driva	10.4	13	CT	CC	CC	TT	CC	TC	GA	CT	AA	GC	TC	AA	TT	TC	TC	TT	CC	CA	**	TC	CC	GA	TT	**	GA	AA	TC	AA	**	GG	**	GG	CA	**	TA	GG	TC	CA	GT	TT	CC	TT	AA
1325	26	38	Family-56	Farm2xVosso	15.8	47	CC	CT	TT	GT	CC	TC	GA	TT	GA	GC	TC	TA	TA	CC	TC	AT	GG	CC	**	TC	CC	AA	TT	**	AA	CC	CC	CA	**	GG	**	AA	CC	**	TT	GG	TC	AA	TT	GT	TT	GT	AG
1326	10	9	Family-09	Skibotn	13.3	27	CT	CC	CC	GG	CC	CC	GA	CT	GG	GC	TC	TT	TT	TC	TC	AT	CC	CC	**	TC	CA	GG	TC	**	GA	CA	TT	AA	**	CG	**	AA	CA	**	TA	GG	TC	AA	GT	GT	TC	TT	AA
1327	47	37	Family-53	Farm2	15	51	CT	CT	CT	TT	TT	TC	GG	TT	GA	GC	TT	AA	TA	TC	CC	TT	CG	CC	**	TC	CC	GA	TT	**	GG	CA	TT	CA	**	CC	**	AG	CA	**	TA	GG	TC	CA	GT	TT	TC	GT	AA
1328	11	9	Family-10	Skibotn	14.6	35	TT	CC	CC	TT	CT	CC	GA	CT	GA	GC	TC	AA	TT	CC	TC	AT	CC	CA	**	TC	CC	GA	TT	**	GA	CA	TT	CA	**	GG	**	AA	CA	**	TT	GC	TC	CA	GG	TT	TT	TT	AA
1329	52	51	Family-09	Skibotn	13.6	29	CC	CC	CC	GT	CC	CC	GG	CT	GA	CC	TT	TA	TA	TC	TC	AA	CC	CC	**	TC	CA	AA	TT	**	GA	CC	TT	AA	**	CG	**	AA	CC	**	TT	CC	TT	AA	GT	GG	TC	TT	AA
1330	11	12	Family-12	Skibotn	12	20	CC	CC	CC	GT	CC	CC	GG	CT	GA	CC	TT	TA	TA	TC	TC	AA	CC	CC	**	TC	CA	AA	TT	**	GA	CC	TT	AA	**	CG	**	AA	CC	**	TT	CC	TT	AA	GT	GG	TC	TT	AA
1331	41	40	Family-60	Farm2xVosso	14.8	39	CT	CT	CT	GT	TT	TC	GA	TT	AA	GC	TT	AA	TA	TT	TC	TT	GG	CC	**	TT	CC	AA	TT	**	GA	AA	CC	CA	**	CG	**	AA	CC	**	TT	GG	TC	AA	GT	TT	TC	GT	AA
1332	20	19	Family-25	Figgjo	9.4	9	TT	CC	CT	GG	CC	TC	GA	CT	AA	GC	TC	TA	TT	TC	TC	TT	CC	CA	**	TC	AA	GG	TC	**	GA	CC	TC	AA	**	CC	**	AA	CC	CC	TA	GC	TC	AA	GT	GG	CC	GT	AG
1333	52	51	Family-666	**	**	**	TT	CT	CT	GG	CC	CC	GA	CC	GG	GC	CC	AA	TA	TC	TT	AA	CC	CA	**	TC	CC	GA	TC	**	GG	CC	**	**	**	**	**	**	**	**	**	**	**	**	**	**	**	**	**
1334	34	15	Family-18	FiggjoxFarm1	14	32	CT	CC	CT	GT	TT	TC	GA	CC	GA	GC	TC	AA	TT	TT	CC	TT	GG	CA	**	TT	CC	GG	TC	**	GA	CC	TC	AA	**	CC	**	AA	CC	**	TA	GG	TT	CA	TT	TT	CC	TT	AA
1335	33	13	Family-14	FiggjoxFarm1	13.5	30	CT	CT	CT	GT	TT	TC	GA	CT	GA	GG	TC	TA	TT	TT	CC	TT	CG	CC	**	TC	CA	AA	TT	**	GA	CC	**	**	**	**	**	**	**	**	**	**	**	**	**	**	**	**	**
1336	49	39	Family-57	Farm2	16.1	54	CT	CT	TT	GG	CT	TC	GG	CC	GA	GC	TT	AA	AA	CC	TC	TT	GG	CA	**	TC	CC	AA	TT	**	GA	AA	**	**	**	**	**	**	AA	**	**	**	CC	**	**	**	TT	GG	AA
1337	34	45	Family-36	Farm1	16.3	51	CT	CT	CC	GT	CT	CC	AA	CT	GG	GG	CC	TA	TT	TC	CC	AT	CG	CC	**	TC	CC	GA	TT	**	AA	CA	TC	CA	**	CC	**	AA	CC	**	TA	GC	TC	AA	GT	GT	TT	TT	AA
1338	28	39	Family-58	Farm2xVosso	14	34	CT	TT	CC	GT	CT	CC	GG	CC	GG	GC	TC	AA	AA	TC	CC	AT	GG	CC	**	TC	CC	GA	TT	**	AA	CA	TC	CC	**	GG	**	AA	CA	**	TA	GC	CC	CA	GG	GG	CC	GG	AA
1339	26	25	Family-68	Vosso	13.8	31	CC	CT	CT	TT	CC	CC	AA	TT	GA	GC	CC	TT	TA	CC	CC	AT	CG	CC	**	TT	CC	AA	TC	**	GA	CA	CC	AA	**	GG	**	AA	CC	**	TT	GG	CC	CA	TT	TT	TC	TT	AG
1340	33	42	Family-32	Farm1	16.6	64	TT	CT	TT	GG	CT	TT	GG	CT	GG	CC	TC	TA	TT	TT	CC	AA	CC	AA	**	TC	CC	AA	TT	**	AA	CC	TC	CA	**	CG	**	AG	CC	**	TT	GC	TC	CA	GT	GG	TC	GT	AA
1341	48	38	Family-55	Farm2	15.4	45	CC	CT	TT	GT	CT	TT	GG	CT	GG	GC	TC	AA	TA	TC	TC	AT	GG	CC	**	CC	CC	AA	TT	**	GA	CA	**	**	**	**	**	**	**	**	**	**	**	**	**	**	**	**	**
1342	30	32	Family-78	Driva	12.1	19	CT	CC	CT	GT	CT	TC	GA	TT	GG	GC	TT	TA	TA	CC	CC	TT	CC	CA	**	CC	CC	GG	TT	**	GG	CA	**	AA	**	**	**	**	AA	**	**	**	TT	CC	GT	**	CC	GT	AA
1343	24	37	Family-54	Farm2xVosso	14.9	42	CC	CC	TT	GG	TT	TC	GA	TT	GA	GC	TT	TA	TA	TT	CC	TT	CC	CC	**	TC	CA	AA	TT	**	GG	CA	TC	CA	**	CC	**	AA	CA	TT	TT	GG	TC	AA	GT	GG	TC	TT	AG
1344	36	19	Family-26	FiggjoxFarm1	14.1	35	TT	CT	CT	GT	CC	CC	GG	CT	AA	GG	TC	AA	TA	TC	TC	AT	CC	AA	**	TC	CA	GA	TT	**	GA	CA	CC	CA	**	CG	**	AA	AA	**	TA	GC	TT	AA	GT	TT	TC	GT	AA
1345	11	12	Family-12	Skibotn	13	27	**	CT	CT	**	**	CC	**	TT	**	**	**	**	TA	**	**	TT	**	**	**	TC	**	AA	TC	**	**	CC	**	**	**	**	**	**	**	**	**	**	**	**	**	**	**	**	**
1346	34	15	Family-18	FiggjoxFarm1	14.5	37	TT	CC	CC	GT	TT	TC	AA	CC	GA	GC	TC	TA	TT	TT	CC	TT	CG	CA	**	TC	CC	GA	TC	**	AA	CC	**	**	**	**	**	**	**	**	**	**	**	**	**	**	**	**	**
1347	50	40	Family-59	Farm2	16	50	CC	CT	TT	GG	CT	CC	GG	CT	GG	CC	TT	AA	AA	TC	CC	TT	CG	CC	**	TT	CC	AA	TC	**	GG	AA	CC	CC	**	CC	**	AG	CC	**	TT	GG	TC	AA	GT	GG	TC	GT	AA
1348	10	9	Family-09	Skibotn	14	31	CT	CT	CC	GG	CC	CC	GA	CT	GG	GC	TC	AA	TT	TC	TC	AT	CC	CC	**	TC	CC	GG	TC	**	AA	CA	TT	CA	**	CG	**	AA	CC	**	TT	GC	TC	AA	GT	GT	CC	TT	AA
1349	44	43	Family-34	Farm1	14.8	38	TT	TT	CT	GG	CC	CC	GA	CC	GA	GG	CC	AA	TT	TC	TT	AA	CC	CC	**	TC	CA	GA	TC	**	GA	CC	TC	CC	**	CC	**	AA	AA	**	TT	CC	TC	AA	TT	GG	TT	GT	AA
1350	34	45	Family-36	Farm1	16	53	TT	CT	CC	GT	CT	TC	GA	CT	GG	GC	CC	TA	TT	TC	CC	AT	CC	CA	**	CC	CC	AA	TT	**	AA	CA	**	**	**	**	**	**	**	**	**	**	**	**	**	**	**	**	**
1351	4	3	Family-02	Arna	12.6	24	CT	CT	CC	GT	CT	CC	AA	TT	GG	GC	TC	AA	TT	TC	TC	AT	CC	CC	**	TC	AA	AA	TT	**	AA	CC	TT	AA	**	CC	**	AA	CC	**	TT	GC	TT	AA	GT	GT	TC	GT	AA
1352	35	17	Family-20	FiggjoxFarm1	14.4	36	TT	CT	CT	GG	CC	TC	GA	CC	GG	CC	TC	**	TT	TC	TC	AT	CC	CC	**	TC	CC	GG	TT	**	GA	CC	TT	CA	**	GG	**	AG	CA	**	TA	GC	TT	CA	GT	TT	TC	GT	AA
1353	16	15	Family-17	Figgjo	13.8	32	**	CC	CT	**	**	TT	**	CT	**	**	TT	AA	TT	CC	CC	TT	**	AA	**	TC	CC	**	TC	**	**	CC	**	**	**	**	**	**	**	**	**	**	**	CC	**	**	**	**	**
1354	48	38	Family-55	Farm2	16.6	56	CC	CT	TT	GT	CT	TT	GG	CT	**	**	TT	AA	TA	CC	TT	TT	GG	CC	**	CC	CC	AA	TT	**	AA	CC	TC	CC	**	CG	**	AA	CC	**	**	**	**	CA	GT	TT	TC	GT	AA
1355	24	23	Family-67	Vosso	14.4	34	CC	CT	TT	GG	CT	TC	AA	TT	GA	GC	CC	TA	TT	TC	TC	TT	CG	CC	**	TC	CC	GA	TC	**	GG	CC	TT	CA	**	CC	**	AA	CC	**	TT	GC	CC	AA	TT	GG	CC	TT	GG
1356	16	15	Family-17	Figgjo	12.9	24	TT	CC	CT	TT	CT	TC	AA	CC	GG	GC	TT	AA	TT	TC	TC	TT	CG	CA	**	TC	CA	GA	TC	**	AA	CC	**	**	**	**	**	**	**	**	**	**	**	**	**	**	**	**	**
1357	44	43	Family-34	Farm1	16.2	54	TT	CT	CT	GG	CT	CC	GG	CC	GA	CC	TC	TA	TT	TC	TT	AT	CC	CA	**	TT	CA	GA	TC	**	GG	CA	TC	CC	**	CG	**	AA	AA	**	TA	CC	TC	AA	TT	GG	TC	GG	AA
1358	33	42	Family-32	Farm1	16.7	58	TT	CT	TT	GG	TT	TC	GG	CC	GG	CC	TC	TA	TT	TC	TC	TT	CC	CC	**	TT	CC	AA	TT	**	AA	CC	TC	AA	**	CC	**	AG	CA	**	TT	GG	TT	CA	GT	GG	TC	GT	AG
1359	14	13	Family-13	Figgjo	13.1	27	CT	CT	CC	GT	CT	CC	AA	CT	GG	GC	CC	AA	TT	TT	CC	TT	CG	CC	**	CC	AA	GA	TC	**	GA	CC	TC	CA	**	CG	**	AA	AA	**	AA	GG	TC	CA	TT	GT	CC	TT	GG
1360	44	43	Family-34	Farm1	13.9	32	TT	TT	CT	GG	CT	CC	GG	CT	GA	GG	TC	AA	TT	TC	TT	AA	CC	CC	**	CC	CC	GA	TT	**	GG	CC	TC	CA	**	CC	**	AA	CA	**	TT	CC	TC	AA	GT	GG	TT	GT	AA
1361	28	39	Family-58	Farm2xVosso	12.8	25	TT	CT	CC	GT	CT	CC	GA	CC	GA	GC	TC	AA	AA	TC	CC	AT	GG	CA	**	TT	CC	GA	TT	**	GA	CA	**	**	**	**	**	**	**	**	**	**	**	**	**	**	**	**	**
1362	14	13	Family-13	Figgjo	10.5	15	CT	CT	TT	**	CT	CC	AA	CT	GA	GG	TT	AA	TA	TT	CC	TT	CG	CC	**	TT	AA	GA	TT	**	GA	CC	**	**	**	**	**	**	**	**	**	**	**	**	**	**	TC	**	AG
1363	26	25	Family-68	Vosso	9.2	10	CC	CC	CT	TT	CC	CC	GA	CT	GA	GC	TC	TA	TA	TC	TC	TT	CG	CC	**	TC	CC	GA	TT	**	GA	CC	CC	CA	**	GG	**	AG	CA	**	TT	GG	TC	CA	GG	GT	TT	TT	AG
1364	28	39	Family-58	Farm2xVosso	14.7	37	TT	TT	CC	TT	CT	TC	GG	CC	GA	GG	TC	AA	TA	CC	CC	AT	CG	CA	**	TC	CA	GA	TT	**	GA	CA	TT	CC	**	CG	**	AA	CC	**	TA	GC	CC	CA	GG	GT	TC	TT	AA
1365	34	15	Family-18	FiggjoxFarm1	14.4	38	CT	CC	CT	GT	TT	TC	GA	CC	GG	CC	TT	AA	TT	TT	CC	TT	CG	CA	**	TT	CA	GG	TC	**	GA	CA	TC	CA	**	CG	**	AA	CC	CC	AA	GC	TT	AA	GT	GT	CC	TT	AA
1366	28	27	Family-69	Vosso	13.6	29	CT	CC	CC	TT	CT	TC	GA	CC	GA	CC	CC	TA	TA	TT	CC	AT	CG	CA	**	TT	CC	GG	TT	**	GA	CC	TC	CA	**	GG	**	AA	CA	**	TA	CC	CC	CA	GT	GT	CC	TT	AG
1367	50	40	Family-59	Farm2	16	51	CT	CT	TT	GG	CT	CC	GG	CT	GA	GC	TT	AA	AA	TC	CC	TT	CG	CC	**	TT	CC	AA	TT	**	GG	AA	CC	CC	**	CG	**	AG	CC	**	TT	GG	CC	AA	GT	GG	TT	GT	AA
1368	26	25	Family-68	Vosso	12.2	23	CC	CC	CT	TT	CC	CC	AA	CT	GA	GC	TC	TT	TT	TC	TC	AT	CG	CC	**	TC	CC	AA	TC	**	GA	CA	**	**	**	**	**	**	**	**	**	**	**	**	**	**	**	**	**
1369	24	37	Family-54	Farm2xVosso	16	51	CT	CC	TT	GG	CT	TT	GA	CT	AA	GC	TT	TA	TA	TT	CC	TT	CC	CC	**	TC	CA	AA	TT	**	GA	CA	TT	CA	**	CG	**	AA	AA	**	TA	GC	CC	AA	GG	GT	TC	GT	AG
1370	6	5	Family-03	Arna	15.1	41	TT	CT	CT	GT	CC	TC	GA	CC	GG	GC	TT	TA	TA	CC	TT	AT	CC	CC	**	TC	CC	GA	TT	**	AA	CA	TC	CA	**	GG	**	AA	CA	**	TT	GC	CC	CA	GT	GT	TC	GT	AG
1371	26	38	Family-56	Farm2xVosso	14.2	31	CC	CT	TT	TT	CC	TC	GG	CT	GA	GC	TT	TA	TA	TC	TC	TT	GG	CC	**	TC	CC	AA	TT	**	GA	CA	CC	**	**	**	**	**	**	**	TT	**	CC	**	**	**	TC	**	**
1372	44	43	Family-34	Farm1	15.9	50	TT	TT	CT	GG	CT	CC	GA	CT	GA	GC	TC	TA	TT	CC	TT	AT	CC	CC	**	CC	CC	GA	TT	**	GG	CA	TC	CA	**	CC	**	AA	AA	**	TA	CC	CC	AA	GT	GG	TT	GT	AA
1373	50	40	Family-59	Farm2	16.2	54	CT	CT	TT	GG	CT	CC	GG	CT	GA	CC	TT	AA	AA	TC	CC	TT	GG	CC	**	TT	CC	AA	TT	**	GA	CA	CC	CA	**	CG	**	AA	CA	**	TT	GG	CC	AA	GT	GG	TC	GT	AA
1374	10	12	Family-11	Skibotn	14.2	36	CT	CC	CT	GT	CC	CC	GG	CT	GG	CC	TC	TA	TT	TC	CC	TT	CC	CC	**	TT	CA	GA	TT	**	GA	CA	**	**	**	**	**	**	**	**	**	**	**	**	**	**	**	**	**
1375	4	3	Family-02	Arna	11.5	18	CT	CT	CT	GT	CT	TC	GA	CC	GG	GC	TT	TA	TA	CC	TC	AT	CG	CC	**	TT	AA	AA	TT	**	GA	CA	TT	CA	**	CC	**	AA	CC	**	TT	GC	TT	AA	GT	GG	TC	GT	AG
1376	28	39	Family-58	Farm2xVosso	14.5	36	TT	TT	CT	GT	CT	CC	GG	CC	GA	GG	TC	AA	AA	CC	CC	TT	GG	CA	**	TC	CC	AA	TT	**	GA	CA	CC	CC	**	CG	**	AG	CA	**	TT	GC	TC	CA	GT	GT	CC	GG	AA
1377	28	39	Family-58	Farm2xVosso	14	34	CT	CT	CT	TT	CT	TC	GG	CC	GG	GG	TC	TA	TA	CC	CC	AT	GG	CC	**	TC	CC	GA	TT	**	GA	CA	CC	CC	**	GG	**	AG	AA	**	TA	GC	TC	CA	GT	TT	CC	TT	AG
1378	10	9	Family-09	Skibotn	12.9	24	CT	CT	CC	GG	CC	CC	GA	CC	GA	GC	TC	TA	TT	TC	TC	AT	CC	CC	**	TT	CC	GG	TT	**	GG	CA	TT	CA	**	CG	**	AA	CC	**	TT	GG	TC	AA	GT	GG	CC	TT	AA
1379	50	40	Family-59	Farm2	15.5	46	TT	CT	TT	GT	CT	TC	GG	CT	AA	CC	TT	AA	AA	TC	CC	TT	GG	CC	**	TT	CC	AA	TC	**	GA	AA	CC	**	**	**	**	**	**	**	**	**	**	**	GG	**	TC	GT	AA
1380	2	1	Family-01	Arna	14.2	36	CT	CC	CT	GT	CT	CC	AA	TT	GA	GG	TT	TA	TT	CC	TC	AT	CC	AA	**	TT	AA	GG	TC	**	GG	CC	TC	AA	**	CG	**	AA	CA	**	TA	CC	TC	AA	GT	GG	TC	GT	AA
1381	2	1	Family-01	Arna	9.9	11	CT	CC	TT	GT	CT	CC	GA	CT	GA	GC	TC	TA	TA	CC	TT	AT	CG	CC	**	TC	CA	GG	TC	**	AA	CC	TC	CA	**	CG	**	AA	CC	**	TT	GG	TC	CA	GT	GG	TC	TT	AA
1382	4	3	Family-02	Arna	12.5	22	TT	CT	CT	GT	CT	CC	GA	CT	GA	GC	TC	TA	TA	CC	TC	TT	CC	CC	**	TC	CA	AA	TT	**	GA	CC	TT	CA	**	CC	**	AG	CC	**	TT	GC	TC	AA	TT	GG	TC	GT	AA
1383	8	7	Family-04	Arna	14.5	38	CC	CT	CT	TT	CT	TC	GA	CT	GA	CC	TT	TA	TA	TC	TC	AA	CC	CA	**	TC	CA	GA	TT	**	GA	CC	CC	CA	**	CC	**	AA	CA	**	TA	CC	TC	CA	GT	GT	TC	GT	AA
1384	14	13	Family-13	Figgjo	9	8	TT	TT	CC	GT	CC	CC	AA	CT	GG	GC	TT	AA	TA	TC	CC	TT	CG	CC	**	TC	AA	AA	TC	**	AA	CC	TT	CA	**	CG	**	AA	CA	**	AA	GG	TT	CA	GT	GT	TC	TT	GG
1385	33	42	Family-32	Farm1	16.9	64	TT	CC	CT	GG	CT	TC	GG	CC	GG	CC	CC	AA	TT	TT	CC	AT	CC	AA	**	TT	CC	AA	TT	**	GA	CC	TC	CC	**	CC	**	AG	CA	**	TT	GC	TT	AA	TT	GG	TC	TT	AG
1386	33	13	Family-14	FiggjoxFarm1	14.6	39	CT	CT	CT	GT	CT	TC	GA	CT	GA	GC	CC	TA	TT	TC	CC	TT	CG	CA	**	TC	CA	GA	TT	**	GA	CC	CC	CA	**	CG	**	AA	CA	**	TA	GC	TT	CA	GG	GT	CC	TT	AG
1387	18	17	Family-19	Figgjo	11.3	16	TT	CT	CT	GG	CT	TC	AA	CC	GA	**	CC	TT	TT	CC	TC	AT	GG	AA	**	TT	CC	GA	TC	**	GA	CC	TC	CA	**	GG	**	GG	AA	CC	TA	GG	TT	CC	GG	TT	TC	GT	AA
1388	30	29	Family-75	Driva	12.9	24	TT	CC	TT	GT	TT	CC	AA	TT	GA	GC	TT	AA	TA	CC	CC	AT	CG	CA	**	TT	CC	GA	TT	**	GG	CC	CC	CA	**	GG	**	AA	CA	**	TT	GG	CC	CA	GG	GT	TC	TT	AA
1389	28	27	Family-69	Vosso	11.3	16	CT	CT	CC	GT	CT	CC	AA	CC	GG	GC	CC	AA	AA	TC	CC	TT	CC	CC	**	TC	CA	GA	TT	**	GA	CC	TC	CC	**	GG	**	AA	CC	**	TA	CC	CC	CA	GT	TT	CC	TT	AA
1390	36	19	Family-26	FiggjoxFarm1	14.5	39	TT	CT	CT	GT	CC	CC	GG	CC	AA	GG	TC	AA	TA	TC	CC	AT	CC	CC	**	TC	CA	GA	TT	**	GA	CC	CC	AA	**	CG	**	AG	AA	**	TT	GG	TT	CA	GT	TT	TC	TT	AA
1391	14	13	Family-13	Figgjo	11.5	17	TT	TT	CT	GT	CC	CC	AA	CT	GG	GC	CC	AA	TA	TC	CC	TT	CG	CC	**	CC	AA	GA	TT	**	AA	CC	TT	CA	**	CG	**	AG	CA	**	AA	GG	TC	CA	GT	GT	TC	TT	GG
1392	31	29	Family-76	Driva	7.6	5	TT	CC	CT	GT	CT	TC	GA	CT	GA	GC	TC	AA	TT	TC	CC	TT	CG	AA	**	TC	CC	GG	TC	**	AA	CC	TC	AA	**	CC	**	AA	AA	**	TA	CC	TC	CA	GT	GT	CC	GT	AA
1393	31	29	Family-76	Driva	8.6	7	CT	CC	CC	GT	CT	TC	GA	CT	AA	GC	TT	AA	TA	TC	CC	TT	CG	AA	**	TC	CC	GA	TC	**	GA	CC	TC	CA	**	CG	**	AG	AA	**	TT	CC	CC	CA	GT	TT	CC	GT	AA
1394	34	15	Family-18	FiggjoxFarm1	13.4	30	CT	CC	CC	GT	TT	TT	AA	CC	GG	GC	TT	AA	TT	TC	CC	TT	**	CA	**	TC	CA	GA	TC	**	AA	CA	TC	CA	**	CG	**	AA	CC	**	AA	GG	TC	AA	TT	GT	TC	TT	AA
1395	8	7	Family-04	Arna	14.5	39	CC	CC	CT	TT	CT	TT	GA	CT	GG	GG	TT	TA	TA	TC	TC	AA	CC	CC	**	TT	CA	AA	TT	**	GG	CA	CC	AA	**	CG	**	AG	AA	**	TA	GC	CC	CA	GG	TT	TC	TT	AA
1396	28	27	Family-69	Vosso	11.9	21	**	CC	CC	**	**	**	**	CC	**	**	CC	**	TT	TC	CC	AA	**	**	**	TT	CA	GG	TC	**	**	CC	**	**	**	**	**	**	**	**	**	CC	CC	**	**	**	**	**	AA
1397	18	17	Family-19	Figgjo	11	14	CT	CT	CT	GG	TT	TT	AA	CC	AA	GC	CC	TT	TT	TC	TT	AT	GG	CA	**	TT	CC	GA	TT	**	GA	CC	TT	CA	**	GG	**	AG	CA	**	TA	GG	TT	CA	GG	TT	TT	GT	AG
1398	4	3	Family-02	Arna	13.3	26	CT	CT	CT	GT	CT	TC	AA	CT	GA	CC	TC	TA	TT	TC	TC	AT	CG	CC	**	TT	AA	AA	TT	**	AA	CC	TC	AA	**	CC	**	AG	CC	CT	TT	GC	TC	AA	GT	GG	TC	GT	AG
1399	30	32	Family-78	Driva	13	25	TT	CT	CT	GG	CT	TT	GA	CT	GG	GC	TT	AA	TA	TC	TC	AT	CC	CA	**	CC	CC	GG	TT	**	GG	CA	TC	AA	**	CG	**	AA	AA	**	TT	GC	TT	CC	GT	GT	TC	GT	AA
1400	44	43	Family-34	Farm1	15.9	51	TT	CT	TT	GG	CC	CC	GA	TT	GA	GG	CC	TT	TT	TT	TT	AA	CC	CA	**	TC	CA	GA	TC	**	GG	CA	CC	CA	**	CG	**	AA	CA	**	TT	CC	CC	AA	GT	GG	TT	GG	AA
1401	24	23	Family-67	Vosso	14.1	35	CC	CC	TT	GG	CC	TC	AA	TT	GA	GC	TC	TA	TA	TT	CC	TT	CG	CC	**	TC	CC	AA	TT	**	GG	CC	TT	CA	**	CC	**	AA	CC	**	TT	GG	CC	AA	GT	GT	CC	TT	AG
1402	36	19	Family-26	FiggjoxFarm1	10.2	12	TT	CC	CC	GT	CC	CC	GG	CT	AA	GG	TC	TA	TA	TC	TC	AA	CC	CA	**	TC	CA	AA	TT	**	GG	CA	TC	CC	**	CC	**	AG	CA	**	TA	GG	TC	CA	TT	TT	TC	GT	AA
1403	50	40	Family-59	Farm2	15.2	44	CC	CC	TT	GT	TT	CC	GG	CT	GG	GC	TT	AA	AA	TC	CC	TT	GG	CC	**	TT	CC	AA	TT	**	GA	AA	CC	CA	**	GG	**	AG	CA	**	TT	GG	CC	CA	GT	GG	TC	GT	AA
1404	10	12	Family-11	Skibotn	13.4	28	TT	CT	CC	GT	CC	CC	GG	CT	AA	GC	TC	TA	TT	TT	CC	AT	CC	CC	**	TT	AA	GA	TT	**	GA	AA	TT	CA	**	CC	**	AA	CC	**	TA	GC	TC	AA	TT	GT	CC	TT	AA
1405	26	25	Family-68	Vosso	13.4	30	CC	CC	CT	**	CC	CC	GA	TT	GA	GC	CC	TA	TA	TC	CC	TT	CG	CC	**	TT	CC	GA	TC	**	GA	CC	**	**	**	**	**	**	CC	**	**	**	CC	**	**	**	TC	**	**
1406	33	42	Family-32	Farm1	18.1	79	TT	CT	TT	GG	CT	TT	GG	CC	GA	GC	TC	AA	TT	TT	TC	AT	CC	AA	**	TC	CC	GA	TT	**	GA	CC	TT	CC	**	CG	**	AG	CA	**	TT	GC	TC	CA	TT	GG	TC	GT	AA
1407	8	7	Family-04	Arna	14.5	39	CC	CT	CT	GT	CT	CC	GA	CT	GA	GG	TT	TA	TA	TC	TC	AT	CC	CC	**	TC	AA	AA	TT	**	GG	CC	CC	CA	**	CG	**	AG	CA	**	TA	GC	TT	CA	GG	GT	TC	GT	AA
1408	31	29	Family-76	Driva	11.2	17	TT	CC	CC	TT	CT	TC	GA	CT	GA	GC	TC	AA	TA	TC	TC	TT	CC	AA	**	TC	CC	GA	TC	**	GG	CA	TC	AA	**	CC	**	AA	AA	**	TA	CC	CC	CA	GT	GT	CC	TT	AA
1409	35	46	Family-38	Farm1	16.9	60	TT	CT	CT	GG	CT	CC	GG	CT	GA	GG	TC	TA	TA	TT	TC	AT	CG	CA	**	TC	CC	GA	TT	**	GA	CC	TC	AA	**	CC	**	AA	CA	**	TT	CC	TC	AA	GT	GT	TT	TT	AA
1410	28	27	Family-69	Vosso	12.3	24	CT	CT	CC	GT	CT	CC	AA	CC	GG	CC	CC	AA	TT	TC	CC	AT	CC	CA	**	TT	CA	GG	TC	**	GA	CC	CC	CA	**	GG	**	AG	CC	**	TA	CC	TC	CA	TT	TT	CC	GT	AA
1411	34	45	Family-36	Farm1	15.6	47	TT	CT	CT	GT	CT	CC	GA	CT	GG	GG	CC	TA	TT	TC	CC	AT	CC	CA	**	TC	CC	GA	TT	**	GA	AA	TC	CC	**	CC	**	AA	CC	**	TA	CC	TC	AA	GT	GG	TC	TT	AA
1412	28	27	Family-69	Vosso	13.2	26	CT	CT	CC	GT	CT	CC	GA	CC	GA	GC	CC	AA	TA	TC	CC	AT	CG	CA	**	TC	CC	GA	TC	**	GA	CC	TC	CC	**	GG	**	AA	CA	**	TA	GC	TC	CA	GT	GT	CC	GT	AA
1413	24	23	Family-67	Vosso	10.5	15	CT	TT	CT	GG	TT	TC	GA	TT	GG	GC	TT	TA	TT	TC	CC	TT	CG	CC	**	CC	CC	GA	TC	**	GG	CA	TC	CC	**	CC	**	AA	CC	**	TT	GC	CC	AA	GT	GG	CC	TT	AA
1414	36	19	Family-26	FiggjoxFarm1	11.9	20	TT	CC	CC	GG	CC	CC	GG	CC	AA	GG	TC	TA	TA	TC	TC	AT	CC	CC	**	TC	CA	GA	TT	**	GA	AA	TT	CC	**	GG	**	AG	CA	**	TA	GG	TT	CA	TT	GT	TC	GT	AA
1415	31	29	Family-76	Driva	11	14	CT	CC	CC	GT	CT	TT	GA	CT	AA	GC	TC	AA	TA	TC	CC	AT	CG	CA	**	TC	CA	GG	TT	**	AA	CC	TC	CA	**	GG	**	AG	CA	**	TT	GC	TC	CA	GT	TT	CC	GT	AA
1416	2	1	Family-01	Arna	13.9	39	CT	CC	TT	GG	CC	CC	AA	CT	GA	GC	TC	AA	TA	CC	TC	AT	CC	CA	**	TT	CA	GG	CC	**	GA	CC	CC	AA	**	CG	**	AA	CA	**	TT	GC	TC	AA	GT	GG	TC	TT	AG
1417	28	39	Family-58	Farm2xVosso	13.8	41	CT	TT	CT	TT	CT	CC	GA	CC	GG	GG	TC	TA	TA	TC	CC	TT	GG	CC	**	TT	CC	AA	TT	**	AA	CA	TC	CC	**	GG	**	AG	AA	**	TT	GC	CC	CA	TT	GT	**	GT	AG
1418	14	13	Family-13	Figgjo	10.9	16	CT	CT	TT	TT	CT	TC	AA	CC	GA	GG	TC	AA	TA	TT	CC	TT	CC	CC	**	TT	AA	GA	TT	**	AA	CC	CC	CA	**	CG	**	AA	CA	**	AA	GG	TC	CA	TT	TT	TC	TT	GG
1419	47	37	Family-53	Farm2	15.3	44	CC	CT	CT	TT	CT	CC	GG	CT	GG	GC	TT	TA	TA	TC	CC	TT	GG	CA	**	TC	CC	GA	TT	**	GA	CA	TC	CA	**	CC	**	AG	AA	**	TA	GC	CC	CA	TT	GT	TC	GT	AA
1420	10	9	Family-09	Skibotn	10.2	12	CT	CT	CT	GT	CC	CC	GA	CC	AA	GC	TT	TA	TT	TC	TC	AT	CC	CC	**	TT	AA	GG	TC	**	GA	CA	TT	CA	**	CG	**	AA	CA	CC	TA	GC	TC	AA	GT	GG	TC	TT	AA
1421	50	40	Family-59	Farm2	16.2	55	CT	CC	TT	GT	TT	TT	GG	CT	GA	GC	TT	AA	AA	TC	TC	TT	CG	CC	**	TT	CC	AA	TC	**	GG	CA	TC	CC	**	CC	**	AG	CA	**	TT	GG	TC	AA	GT	GT	TC	GT	AA
1422	30	29	Family-75	Driva	12.8	23	CT	CT	CT	GG	CT	CC	AA	TT	GA	GC	TT	AA	TT	TC	CC	AT	CG	AA	**	TT	CC	GA	TT	**	GG	CA	CC	AA	**	GG	**	AA	AA	**	TT	GG	CC	CA	**	GT	TC	TT	AA
1423	49	39	Family-57	Farm2	12.8	27	CC	CT	CT	GT	CC	CC	GG	CC	GG	GC	TT	AA	AA	CC	TC	TT	GG	CC	**	TT	CC	AA	TT	**	GG	AA	TC	CA	**	CG	**	AG	AA	TT	TT	GG	CC	AA	TT	TT	TC	TT	AA
1424	34	15	Family-18	FiggjoxFarm1	13.7	36	TT	CC	CC	GT	TT	TC	GG	CC	GG	GC	TT	AA	TT	TT	CC	TT	GG	CA	**	TC	CA	GG	TC	**	GA	CA	CC	CA	**	CG	**	AA	CC	CC	TA	CC	TT	AA	GT	GG	TC	TT	AA
1425	31	29	Family-76	Driva	9.6	10	CT	CC	CT	GT	CT	TC	AA	CT	AA	GC	TC	AA	TT	TC	CC	AT	CC	AA	**	TC	CC	AA	TC	**	GA	AA	TC	AA	**	CG	**	AG	AA	CC	TA	GC	CC	CA	GT	TT	CC	TT	AA
1426	24	23	Family-67	Vosso	9.8	10	CC	TT	CT	GG	TT	TC	GA	CT	GA	GC	TC	TT	TA	TC	CC	TT	CG	CC	**	TC	CC	AA	TT	**	GA	CC	TT	CC	**	CC	**	AA	CC	CT	TT	GG	CC	AA	TT	GT	CC	TT	AG
1427	20	19	Family-25	Figgjo	9	8	TT	CC	CT	**	CC	TC	GA	TT	AA	GG	TC	TA	TT	TC	TC	TT	CC	AA	**	TC	AA	GG	TC	**	**	CA	CC	AA	**	CC	**	AA	CA	TT	TT	GG	TT	AA	GG	GT	**	GG	**
1428	4	3	Family-02	Arna	13.1	26	TT	CT	CT	GT	CT	CC	AA	CT	GG	GC	TC	AA	TT	TT	TC	AT	CG	CC	**	TC	AA	AA	TT	**	AA	CA	TC	CA	**	CC	**	AG	CC	CC	TT	GC	TC	AA	TT	GG	TC	GT	AA
1429	24	23	Family-67	Vosso	16.8	58	CT	CC	TT	GG	TT	TC	AA	CT	GG	GC	TC	TA	TT	TT	TC	TT	CG	CC	**	CC	CA	AA	TC	**	GG	CC	TC	CA	**	CC	**	AA	CA	CT	TT	GG	TC	AA	GT	GG	CC	TT	AA
1430	16	15	Family-17	Figgjo	13	26	TT	CC	CT	TT	CT	TC	GA	CT	GA	CC	TT	AA	TT	TC	CC	TT	GG	CA	**	TC	CA	GG	TC	**	AA	CC	TC	AA	**	CG	**	AG	CA	CC	AA	GG	TT	AA	TT	GT	TC	TT	AA
1431	10	12	Family-11	Skibotn	12.6	24	TT	CC	CC	GT	CC	TC	GG	CT	AA	GC	TC	TA	TT	TC	CC	AT	CC	CC	**	TT	CA	GA	TT	**	GA	AA	TT	CA	**	CC	**	AA	CC	TT	AA	GC	TC	AA	TT	GT	CC	TT	AA
1432	20	19	Family-25	Figgjo	12.6	23	TT	CT	CC	GT	CC	TC	GA	CT	AA	GG	CC	TA	TT	TC	TC	AT	CC	AA	**	TC	AA	GA	TT	**	AA	CA	TC	AA	**	GG	**	AG	CA	CC	TT	GC	TC	AA	GT	GG	CC	GT	AA
1433	18	17	Family-19	Figgjo	10.2	12	TT	CT	CT	GT	TT	TT	GA	CC	AA	**	CC	**	TT	CC	TC	AT	CG	CC	**	TT	CA	GA	TC	**	GA	CA	TT	CA	**	GG	**	GG	CA	CT	TA	GG	TT	CC	GG	TT	CC	GT	AA
1434	26	38	Family-56	Farm2xVosso	15.7	48	CC	CT	TT	GT	CC	TC	GA	TT	GA	GC	TC	TA	TA	CC	CC	AT	GG	CC	**	TC	CC	GA	TT	**	GA	CA	CC	AA	**	GG	**	AA	CC	CT	TT	GG	TC	AA	TT	GT	TC	GT	AG
1435	35	46	Family-38	Farm1	14.9	41	TT	CT	CC	GG	CT	CC	GG	TT	GA	GG	CC	TA	TT	TT	TC	AA	CG	AA	**	TC	CC	GA	TC	**	GA	CC	TC	AA	**	CG	**	AA	CA	TT	TT	GG	TC	CA	GT	GG	TC	TT	AA
1436	4	3	Family-02	Arna	13.9	32	CT	CT	CC	TT	CT	TC	GA	CT	GA	GC	TT	TA	TT	TC	TC	AT	CC	CC	**	TT	AA	AA	TT	**	GA	CA	CC	AA	**	CC	**	AG	CC	CT	TT	CC	TC	AA	TT	GG	TC	GG	AA
1437	22	21	Family-66	Vosso	12.6	26	CT	TT	CC	TT	CT	CC	GA	CC	GA	GG	TT	AA	TT	CC	TC	TT	GG	CC	**	**	CC	AA	TT	**	GG	CA	TT	CA	**	CG	**	AA	CC	**	TT	GG	CC	CC	GT	GG	CC	TT	AA
1438	10	12	Family-11	Skibotn	14.4	36	TT	CC	CT	GT	CC	TC	GG	CT	AA	GC	TC	TA	TT	TC	CC	AT	CC	CC	**	TT	CA	GA	TT	**	GA	CA	TT	AA	**	CC	**	AA	CC	CT	TA	GC	TC	AA	TT	**	CC	TT	AA
1439	10	9	Family-09	Skibotn	11.8	18	CT	CC	CC	GG	CC	CC	GA	CT	AA	GC	TC	TA	TT	TC	TC	AT	CC	CC	**	TT	CA	GG	TC	**	GA	CA	TT	AA	**	CG	**	AA	CC	CT	TT	GG	TC	AA	GT	GG	CC	TT	AA
1440	22	21	Family-66	Vosso	14.4	38	CT	TT	CC	TT	TT	CC	GG	CT	GG	GC	TT	AA	TA	CC	CC	AT	GG	CC	**	CC	CC	AA	TT	**	GG	CA	TC	CA	**	CG	**	AA	CC	CT	TT	GC	CC	CA	GG	GG	TC	GT	AA
1441	16	15	Family-17	Figgjo	13	26	TT	CC	CC	TT	CT	TT	AA	CC	GA	GC	TT	AA	TT	CC	TC	TT	GG	AA	**	TC	CA	GA	TC	**	GG	CC	TC	AA	**	CC	**	AA	CA	CT	AA	CC	TC	CA	GT	GT	TC	TT	AG
1442	36	19	Family-26	FiggjoxFarm1	14.1	34	TT	CC	CC	GT	CT	CC	GG	CT	AA	GC	TC	AA	TA	TC	TC	AA	CC	AA	**	TC	CA	AA	TT	**	GG	CA	CC	CA	**	CC	**	AG	CC	**	TT	GC	TC	AA	GG	GT	CC	GT	AA
1443	11	12	Family-12	Skibotn	14.5	37	CC	CC	CC	GT	CC	CC	GG	TT	GA	GC	TC	AA	TT	CC	CC	TT	CC	CA	**	TC	CA	AA	TT	**	GA	AA	TT	CA	**	CG	**	AA	CC	TT	TA	CC	TC	CA	GT	GG	TC	GT	AA
1444	4	3	Family-02	Arna	13.3	27	CT	CT	CC	TT	CT	CC	GA	CT	GA	CC	TC	AA	TT	TC	TC	AT	CC	CC	**	TC	AA	AA	TT	**	AA	CC	TC	CA	**	CC	**	AG	CC	CC	TT	GC	TC	AA	GT	GT	TC	GG	AG
1445	34	15	Family-18	FiggjoxFarm1	13.6	29	CT	CC	CT	GT	TT	TC	GA	CC	GA	CC	TC	AA	TT	TC	CC	TT	GG	CA	**	TC	CC	GA	TC	**	AA	CC	TC	AA	**	CC	**	**	CC	CC	AA	CC	TT	AA	GT	GT	TT	TT	AG
1446	24	37	Family-54	Farm2xVosso	14.3	37	CC	CT	CC	GT	CT	TT	GA	CT	AA	GC	TC	TT	TA	TT	CC	TT	CC	CC	**	TC	CA	AA	TT	**	AA	CA	TT	CA	**	CG	**	AA	AA	CT	TT	GC	TC	AA	GT	GT	TC	GT	AA
1447	33	13	Family-14	FiggjoxFarm1	14.8	43	TT	TT	CT	GT	CC	TC	GA	CC	GG	GG	TC	**	TT	CC	CC	AT	CC	CC	**	TC	CA	AA	TT	**	GA	CC	TC	CA	**	CG	**	AA	CA	CT	TT	GG	TT	CA	TT	GT	CC	TT	AG
1448	31	29	Family-76	Driva	11.3	16	CT	CC	CC	GT	CC	TC	AA	CT	AA	GC	TC	AA	TT	TC	CC	AT	CC	CA	**	TC	CC	GA	TC	**	GA	CA	TC	CA	**	CC	**	AG	AA	CC	TT	GC	CC	CA	GT	TT	CC	TT	AA
1449	10	12	Family-11	Skibotn	10.3	12	CT	CT	CT	GT	CC	CC	GG	CT	GA	GC	TC	TT	TT	TT	CC	TT	CC	CC	**	TT	AA	GA	TT	**	GA	AA	**	**	**	**	**	**	**	**	**	**	**	**	**	**	**	**	**
1450	48	38	Family-55	Farm2	15.9	50	CC	CT	TT	GT	CT	TT	GG	CT	GG	GC	TC	AA	TA	CC	TT	AT	GG	CC	**	CC	CC	AA	TT	**	GG	CC	TC	CC	**	CG	**	AA	CC	**	TA	GC	TC	CA	GT	GG	TC	GT	AA
1451	33	13	Family-14	FiggjoxFarm1	14.6	39	TT	CT	TT	GT	CC	TC	GA	CC	GG	**	CC	AA	TA	TC	CC	AT	CG	**	**	TT	CA	GA	TT	**	AA	CC	CC	AA	**	CG	**	AA	AA	**	TT	GG	TC	AA	GG	GT	CC	TT	AG
1452	35	46	Family-38	Farm1	16.4	57	CT	CC	TT	GG	TT	CC	GA	TT	GA	GC	TC	TA	TA	TT	TC	AT	CG	CC	**	CC	CC	GA	TC	**	GG	CA	TC	CC	**	CG	**	AA	CA	**	TT	GC	CC	AA	TT	GG	TT	GT	AA
1453	18	17	Family-19	Figgjo	11.5	18	CT	CT	CC	GG	TT	TT	AA	CT	GA	**	CC	TT	TT	CC	TC	AT	CC	CC	**	TT	CA	AA	TT	**	GA	CA	TC	CA	**	GG	**	AG	CC	**	TA	GG	TT	CA	**	TT	TC	**	AG
[truncated: 66 more columns]
